# Supplementary material for: Analysis of dog breed diversity using a composite selection index
Source: Sci Rep. 2023 Jan 30;13:1674. doi: 10.1038/s41598-023-28826-3 (PMC9886904; doi:10.1038/s41598-023-28826-3)
Supplement: Supplementary file 2 — Supplementary Information 2. [file 41598_2023_28826_MOESM2_ESM.xlsx]

## Sheet: Supplementary Table S1
Supplementary Table S1. The summary of significant genomic regions in Qinghai-Tibetan Plateau dogs identified using composite selection signals (CSS).
chr	pos	snpid	fst	saf	daf	xpehh	mz	p_mz	css	Smoothed css	gene_name_upstream	gene_name	gene_name_downstream
2	34707304	BICF2P42611	0.107209	-0.0850162	-0.131389	-0.222072	-0.262342	0.675226	0.170551	1.12727
2	34716324	BICF2P503831	0.0122628	-0.00127631	-0.0108486	-0.170474	-0.288836	0.69156	0.16017	1.14298
2	34721693	BICF2P957978	0.0583828	0.109741	0.177676	-0.0819401	0.658234	0.127123	0.895775	1.15862
2	34737258	BICF2S23452288	0.0951665	0.0839809	-0.237946	-0.0481598	-0.247483	0.665912	0.176583	1.17589
2	34744156	TIGRP2P21827	0.0951665	0.0839809	-0.237946	-0.0524871	-0.255288	0.670818	0.173395	1.17589
2	34779379	TIGRP2P21843	0.0087222	-0.00749475	-0.0364031	0.053096	-0.132832	0.590982	0.228426	1.18751
2	34801485	TIGRP2P21848	0.0022693	-0.0205911	-0.0636451	0.0607854	-0.535331	0.823094	0.0845505	1.22562
2	34817726	TIGRP2P21850	0.0120077	0.0623972	0.0848602	0.243649	0.701175	0.112284	0.949682	1.22139
2	34829091	BICF2P407606	0.0169102	0.0598588	0.113067	0.312667	0.923111	0.0549242	1.26024	1.22218
2	34850933	TIGRP2P21859	0.0365933	0.086959	0.140791	0.389094	1.22175	0.0171671	1.7653	1.25144
2	34873962	BICF2S23730269	0.0365933	0.086959	0.140791	0.389094	1.22175	0.0171671	1.7653	1.27951
2	34887921	BICF2P691713	0.020695	0.0692396	0.112102	0.386296	1.051	0.0343507	1.46406	1.27951
2	34901653	BICF2P1155790	0.00811502	0.0141457	0.0320636	0.51731	0.732797	0.102178	0.990645	1.27531
2	34932979	BICF2S23339898	0.013946	0.0608373	0.0940212	0.633684	1.25578	0.0148122	1.82938	1.3065
2	34959507	BICF2S23417676	0.0404935	0.0980345	0.107522	0.574475	1.39125	0.00798259	2.09786	1.34756
2	34986216	BICF2S24414753	0.0675333	0.0830875	0.201784	0.651562	1.8216	0.000802219	3.09571	1.38058
2	35004460	BICF2P17849	0.0213793	0.0714448	0.110415	0.652774	1.37336	0.00868637	2.06116	1.38058
2	35027317	BICF2P670861	0.0257183	0.0767485	0.118611	0.720982	1.48979	0.00493435	2.30677	1.39578
2	35029002	BICF2P644508	0.0105549	0.000319077	0.0012054	0.708312	0.976237	0.0454286	1.34267	1.39578
2	35032183	TIGRP2P21883	0.00647378	0	-0.045082	0.688574	0.599916	0.149382	0.8257	1.42014
2	35044955	BICF2P567151	0.00243654	-0.00185773	-0.063163	0.590959	0.235449	0.341707	0.466347	1.42014
2	35071846	BICF2P992165	0.0025839	0.0327869	0.0327869	0.689282	0.63832	0.134449	0.871442	1.44485
2	35077874	BICF2P588251	0.0593616	0.126468	0.153568	0.746696	1.7652	0.0011163	2.95222	1.44485
2	35089143	BICF2S22942255	0.0847987	0.157837	0.178881	0.762852	1.92959	0.000415666	3.38126	1.44485
2	35102719	BICF2P612394	0.0112616	0.0104515	0.0161524	0.579679	0.920411	0.0554457	1.25613	1.4671
2	35115577	BICF2P1430917	0.10917	0.173897	0.2365	0.728809	2.11604	0.000123629	3.90788	1.4671
2	35128600	BICF2P782042	0.00680733	0.0526405	0.0617165	0.687286	0.949809	0.0499729	1.30127	1.49289
2	35139357	BICF2P611719	0.090327	0.155816	0.211909	0.734928	2.00344	0.000260163	3.58475	1.5177
2	35149298	TIGRP2P21896	0.0468956	0.10738	0.152122	0.685365	1.65135	0.00211671	2.67434	1.5177
2	35159252	BICF2P1333481	0.1402	0.182824	0.282546	0.592373	2.17644	8.17216e-05	4.08766	1.5177
2	35178573	BICF2P1196521	0.171159	0.234179	0.309116	0.627772	2.35433	2.27306e-05	4.64339	1.5177
2	35187030	BICF2P374435	0.13289	0.163367	0.277724	0.696796	2.25065	4.84488e-05	4.31472	1.53168
2	35203091	BICF2S22946307	0.0812173	0.152582	0.192141	0.697196	1.89208	0.000524245	3.28047	1.53168
2	35208883	BICF2P1194788	0.187213	0.137089	-0.332932	0.762802	0.898446	0.0598357	1.22304	1.56064
2	35225487	BICF2S23021736	0.00826652	0.0524704	0.0891996	0.665778	1.07474	0.031336	1.50396	1.60654
2	35229646	BICF2P501991	0.0023502	0.0439262	0.0711186	0.651979	0.700341	0.11256	0.948616	1.60654
2	35248889	BICF2P1267786	0.236853	-0.0275682	-0.31244	0.258499	0.45157	0.217066	0.663409	1.67312
2	35251194	BICF2P521430	0.261992	-0.0194849	-0.331244	0.271222	0.47796	0.203878	0.69063	1.67312
2	35268018	BICF2P772572	0.0196161	0.0594262	0.118852	0.463063	1.16408	0.021887	1.65981	1.67312
2	35280870	BICF2P266917	0.0500716	0.0101679	-0.172854	0.491076	0.559771	0.166135	0.779539	1.70752
2	35295335	BICF2P343829	0.0228436	0.019251	-0.130906	0.455708	0.472107	0.20676	0.684533	1.70752
2	35303190	BICF2S23027232	0.166395	0	-0.282787	0.313586	0.432903	0.226685	0.644578	1.74711
2	35309874	BICF2P379882	0.236762	0	-0.327869	0.218665	0.35595	0.268774	0.570612	1.74711
2	35326549	BICF2P168817	0.014897	0.0679633	0.0855834	0.366269	0.908566	0.0577804	1.23822	1.76704
2	35348576	BICF2S2319660	0.011142	0.0490102	0.104147	0.348303	0.884755	0.0627068	1.20269	1.78004
2	35359080	BICF2P1187132	0.0036967	0.0257105	0.0624397	0.338973	0.376879	0.256951	0.590149	1.78042
2	35398496	BICF2P425207	0.00714179	-0.00749475	-0.0364031	0.206156	0.0407702	0.471852	0.326195	1.78963
2	35407148	BICF2S2365880	0.0188016	0.0174428	-0.118611	0.251032	0.187958	0.372381	0.429012	1.81246
3	14486840	BICF2P1101075	0.00582191	0.0542005	0.0708775	0.0877509	0.123279	0.415459	0.381472	0.820638	Y_RNA;SLF1;KIAA0825	MCTP1	ARSK
3	14501405	BICF2S22950223	0.00919135	0.0148052	0.020974	0.0614852	0.091363	0.437132	0.359388	0.821529	Y_RNA;SLF1;KIAA0825	MCTP1	ARSK
3	14516016	BICF2P776868	0.0101232	-0.000319077	-0.00072324	0.0719264	0.0945335	0.434969	0.361542	0.904445	Y_RNA;SLF1;KIAA0825	MCTP1	ARSK
3	14523638	BICF2P180728	0.00797762	0.0138976	0.0236258	0.102438	0.0998217	0.431367	0.365154	0.898803	Y_RNA;SLF1;KIAA0825	MCTP1	ARSK
3	14534647	BICF2P1281581	0.00446472	0.02927	0.0414658	0.164341	0.0975309	0.432926	0.363586	0.918987	Y_RNA;SLF1;KIAA0825	MCTP1	TTC37
3	14543290	BICF2P1115233	0.00679517	0.0159538	0.036162	0.142782	0.153917	0.394891	0.403522	0.912841	SLF1;KIAA0825	MCTP1	TTC37
3	14554294	BICF2P1375792	0.0076051	0.0210591	0.0325458	0.12294	0.147288	0.399319	0.39868	0.905083	SLF1;KIAA0825	MCTP1	TTC37
3	14569451	TIGRP2P38386	0.00504334	-0.0222645	-0.0378496	0.0894766	-0.251419	0.668389	0.17497	0.895374	SLF1;KIAA0825	MCTP1	TTC37
3	14578482	BICF2P98993	0.0122198	0.045394	0.0467695	0.166691	0.473916	0.205867	0.686413	0.887621	SLF1;KIAA0825	MCTP1	TTC37
3	14597480	BICF2P997750	0.00546896	0.0457201	0.0501446	0.183167	0.20305	0.362535	0.440651	0.893297	SLF1;KIAA0825	MCTP1	TTC37
3	14599950	BICF2P997752	0.00748138	0.0529667	0.0600289	0.191363	0.337179	0.279606	0.553453	0.901997	SLF1;KIAA0825	MCTP1	TTC37
3	14609987	BICF2G630702079	0.00562535	0.0258095	0.0473174	0.19948	0.228322	0.34625	0.46061	0.901997	SLF1;KIAA0825	MCTP1	FAM81B
3	14627000	BICF2G630702084	0.0177166	0.0724658	0.0879942	0.349406	0.914396	0.0566218	1.24702	0.893679	SLF1;KIAA0825	MCTP1	FAM81B
3	14633599	BICF2G630702090	0.00772158	0.0573345	0.0749759	0.336826	0.606251	0.146846	0.833139	0.88666	SLF1;KIAA0825	MCTP1	FAM81B
3	14651720	BICF2G630702114	0.0103387	0.000340348	0.00048216	0.327966	0.507185	0.189844	0.721602	0.88666	SLF1;KIAA0825	MCTP1	FAM81B
3	14657175	BICF2G630702118	0.00977862	-0.0116144	-0.015188	0.322	0.420895	0.232997	0.632649	0.887951	SLF1;KIAA0825	MCTP1	FAM81B
3	14657311	BICF2G630702119	0.00977862	-0.0116144	-0.015188	0.322	0.420895	0.232997	0.632649	0.887951	SLF1;KIAA0825	MCTP1	FAM81B
3	14670479	BICF2G630702131	0.00163268	-0.0300641	-0.0638862	0.236958	-0.302903	0.700084	0.15485	0.887951	SLF1;KIAA0825	MCTP1	FAM81B
3	14703896	BICF2G630702156	0.0794696	0.0510166	-0.216821	0.457333	0.535087	0.177016	0.751989	0.911657	SLF1;KIAA0825	MCTP1	Y_RNA
3	14721384	BICF2G630702157	0.028718	0.0692609	0.0713597	0.644735	1.30695	0.0117963	1.92826	0.938662	SLF1;KIAA0825	MCTP1	Y_RNA
3	14730118	BICF2P821332	0.114547	0.148902	0.253134	0.807341	2.24179	5.16102e-05	4.28726	0.938662	SLF1;KIAA0825	MCTP1	Y_RNA
3	14739634	BICF2G630702165	0.0558665	0.121675	0.137898	0.716942	1.68262	0.00178193	2.74911	0.966699	SLF1;KIAA0825	MCTP1	Y_RNA
3	14752830	BICF2G630702179	0.0100769	-0.00127631	-0.00144648	0.672406	0.911946	0.0571065	1.24331	0.986258	SLF1;KIAA0825	MCTP1	Y_RNA
3	14753594	BICF2P196662	0.114898	0.192467	0.225651	0.769225	2.14035	0.00010478	3.97972	0.986258	SLF1;KIAA0825	MCTP1	Y_RNA
3	14765416	BICF2G630702190	0.0451065	0.105508	0.115718	0.668952	1.53486	0.00392499	2.40616	0.986258	SLF1;KIAA0825	MCTP1	Y_RNA
3	14780499	BICF2P1444739	0.0548635	0.120037	0.151157	0.667104	1.66325	0.00198308	2.70266	1.00885	SLF1;KIAA0825	MCTP1	Y_RNA
3	14785175	BICF2P475608	0.177535	0.239109	0.312681	0.696199	2.44724	1.12389e-05	4.94928	1.00885	SLF1;KIAA0825;FAM172A		MCTP1
3	14807626	BICF2G630702225	0.099868	0.172897	0.183703	0.541781	1.76215	0.00113609	2.94459	1.07348	KIAA0825;FAM172A	SLF1	MCTP1
3	14817714	BICF2G630702234	0.00707444	0.00959357	0.00988428	0.446464	0.520109	0.183832	0.735578	1.11247	KIAA0825;FAM172A	SLF1	MCTP1
3	14855398	BICF2G630702257	0.0936701	0.167997	0.196962	0.536997	1.77102	0.00107927	2.96687	1.23907	KIAA0825;FAM172A	SLF1	MCTP1
3	14895386	BICF2P1410710	0.140544	0.00778547	-0.264706	0.227604	0.284253	0.311239	0.506906	1.38216	FAM172A	KIAA0825	MCTP1
3	14901625	BICF2P35462	0.131246	0.0473935	-0.268563	0.212181	0.227477	0.34679	0.459933	1.38216	FAM172A	KIAA0825	MCTP1
3	14910112	BICF2P1303390	0.135541	0.0481167	-0.272662	0.210689	0.227027	0.347077	0.459574	1.38216	FAM172A	KIAA0825	MCTP1
3	14922666	BICF2G630702314	0.103989	0.0208889	-0.236741	0.245648	0.271217	0.319263	0.495852	1.39976	FAM172A	KIAA0825	MCTP1
3	14934029	BICF2G630702316	0.0611517	0.129545	0.15188	0.443319	1.43357	0.00651391	2.18616	1.44582	FAM172A	KIAA0825	MCTP1
3	14947031	BICF2G630702321	0.216536	0.0596886	-0.338235	0.321777	0.440688	0.222644	0.652389	1.46571	FAM172A	KIAA0825	MCTP1
3	14985334	BICF2G630702337	0.168615	0.0531794	-0.30135	0.394994	0.511332	0.187902	0.726067	1.56194	FAM172A	KIAA0825	MCTP1
3	14994447	BICF2G630702344	0.00895392	-0.00297805	-0.00506268	0.506174	0.644205	0.132255	0.878589	1.60462	FAM172A	KIAA0825	MCTP1
3	15003032	BICF2S23017032	0.135935	0.163367	0.277724	0.611021	2.17396	8.31389e-05	4.0802	1.62321	FAM172A	KIAA0825	MCTP1
3	15013716	BICF2S23136763	0.0398548	0.0985592	0.134041	0.610108	1.49995	0.00468867	2.32895	1.64306	FAM172A	KIAA0825	MCTP1
3	15033268	BICF2S2412425	0.0480649	0.073813	0.16731	0.474473	1.45464	0.00587587	2.23093	1.66668	FAM172A	KIAA0825	MCTP1
3	15036190	BICF2G630702365	0.00678498	0.0107068	0.0364031	0.225483	0.284574	0.311043	0.50718	1.68642	FAM172A	KIAA0825	MCTP1
3	15048121	BICF2G630702397	0.00205578	0.00692042	0.0588235	0.249813	0.12869	0.411807	0.385306	1.70616	FAM172A	KIAA0825	MCTP1
3	15061447	BICF2G630702413	0.00590322	-0.0100261	-0.0486982	0.162616	-0.119318	0.581864	0.235179	1.72659	FAM172A	KIAA0825	MCTP1
3	15070276	BICF2G630702427	0.032194	-0.00815418	-0.138621	0.158629	0.0813835	0.443951	0.352665	1.73013	FAM172A	KIAA0825	MCTP1
3	15082168	BICF2P881868	0.0283989	0.0865052	0.117647	0.264455	0.942925	0.0512141	1.29061	1.7467	FAM172A	KIAA0825	MCTP1
3	15097606	BICF2G630702453	0.0416325	0.101594	0.143925	0.267669	1.084	0.0302215	1.51968	1.74121	FAM172A	KIAA0825	MCTP1
3	15116619	BICF2P1116681	0.00900329	-0.00297805	-0.0337512	0.109562	-0.0104049	0.507189	0.29483	1.77196	FAM172A	KIAA0825	MCTP1
3	15130920	BICF2G630702480	0.00707444	0.00959357	0.00988428	0.164827	0.112957	0.422443	0.374232	1.78056	FAM172A	KIAA0825	MCTP1
3	15151733	BICF2P155967	0.0316469	0.0382892	0.144648	0.253437	1.01234	0.0397645	1.4005	1.7896	FAM172A	KIAA0825	MCTP1
3	15173123	BICF2G630702501	0.104995	0.0801804	-0.24783	0.461796	0.549718	0.170513	0.768243	1.85887	FAM172A	KIAA0825	MCTP1
3	15178635	BICF2G630702504	0.00527692	0.0389344	0.0778689	0.412234	0.603326	0.148013	0.829699	1.85887	FAM172A	KIAA0825	MCTP1
3	15190291	BICF2G630702516	0.00843265	-0.00857961	-0.0291707	0.435563	0.449551	0.218094	0.661356	1.85887	FAM172A	KIAA0825	MCTP1
3	15212125	BICF2G630702531	0.00969455	0.0507899	0.0908872	0.59066	1.09154	0.0293387	1.53256	1.81764	FAM172A;NR2F1	KIAA0825	MCTP1
3	15235184	BICF2G630702558	0.0656867	0.0695161	0.196962	0.635603	1.78944	0.000969575	3.01342	1.74242	FAM172A;NR2F1	KIAA0825	MCTP1
3	15247469	BICF2G630702562	0.0171937	0.0641769	0.103905	0.46073	1.10311	0.0280249	1.55246	1.69736	FAM172A;NR2F1	KIAA0825	MCTP1
3	15300631	BICF2G630702608	0.101295	0.164856	0.224204	0.418465	1.70963	0.00153236	2.81464	1.51766	NR2F1	FAM172A	SLF1
3	15313402	BICF2G630702622	0.0936584	0.160758	0.210222	0.446413	1.69156	0.00169553	2.77069	1.4684	NR2F1	FAM172A	SLF1
3	15333660	BICF2G630702632	0.115469	0.182696	0.23891	0.434103	1.8059	0.000880281	3.05538	1.4366	NR2F1	FAM172A	SLF1
3	15335336	BICF2G630702634	0.115469	0.182696	0.23891	0.434103	1.8059	0.000880281	3.05538	1.4366	NR2F1	FAM172A	SLF1
3	15353484	BICF2G630702643	0.115469	0.182696	0.23891	0.434103	1.8059	0.000880281	3.05538	1.39444	NR2F1	FAM172A	SLF1
3	15360518	BICF2G630702649	0.118587	0.18583	0.243009	0.437538	1.83021	0.000762167	3.11795	1.36636	NR2F1	FAM172A	SLF1
3	15376185	BICF2G630702662	0.115469	0.182696	0.23891	0.431611	1.80314	0.000894708	3.04832	1.34619	NR2F1	FAM172A	KIAA0825
3	15390954	BICF2S232346	0.115469	0.182696	0.23891	0.431611	1.80314	0.000894708	3.04832	1.32764	NR2F1	FAM172A	KIAA0825
3	15432988	BICF2G630702683	0.127473	0.198147	0.249518	0.444695	1.88073	0.000561937	3.25031	1.3478	NR2F1	FAM172A	KIAA0825
3	15442262	BICF2G630702685	0.0984347	0.168855	0.212633	0.445513	1.71131	0.00151797	2.81874	1.3639	NR2F1	FAM172A	KIAA0825
3	15456506	BICF2P1189187	0.0984347	0.168855	0.212633	0.445513	1.71131	0.00151797	2.81874	1.37684	NR2F1	FAM172A	KIAA0825
3	15466557	BICF2G630702689	0.0984347	0.168855	0.212633	0.445513	1.71131	0.00151797	2.81874	1.41205	NR2F1	FAM172A	KIAA0825
3	15492660	BICF2G630702700	0.127473	0.198147	0.249518	0.45436	1.8933	0.000520328	3.28372	1.38297	NR2F1	FAM172A	KIAA0825
3	15508932	BICF2G630702709	0.107621	0.178619	0.224928	0.449711	1.77343	0.00106433	2.97292	1.33389	NR2F1	FAM172A	KIAA0825
3	15528968	BICF2G630702716	0.00851155	0.0059561	0.00675024	0.352243	0.454125	0.215767	0.666014	1.29305	NR2F1	FAM172A	KIAA0825
3	15565051	BICF2P958229	0.0251906	-0.0522718	-0.0935391	0.161458	0.151761	0.39633	0.401943	1.28186	NR2F1	FAM172A	KIAA0825
3	15593958	BICF2G630702733	0.00123849	-0.0194282	-0.0660559	0.148864	-0.494946	0.804353	0.0945535	1.2803	NR2F1	FAM172A	KIAA0825
3	15610046	BICF2P663455	0.0443568	0.0760111	0.161524	0.0955264	0.868901	0.0661645	1.17938	1.2757	NR2F1	FAM172A	KIAA0825
3	15650161	BICF2P964513	0.00948938	0.0286885	0.0286885	-0.00300403	0.0249577	0.48276	0.316269	1.29327	NR2F1	FAM172A	KIAA0825
3	15693679	TIGRP2P38479	0.00261997	-0.0246753	-0.0419479	-0.0249043	-0.601887	0.85141	0.0698614	1.29861	NR2F1	FAM172A	KIAA0825
3	15706621	BICF2P708685	0.0307534	-0.0568523	-0.101736	-0.12024	-0.317507	0.708819	0.149465	1.28492	NR2F1		KIAA0825
3	15715784	BICF2P538525	0.00534202	-0.0157411	-0.0178399	-0.0575905	-0.4367	0.775291	0.110535	1.27622		NR2F1	KIAA0825
3	15737075	BICF2G630702764	0.00431163	0.0334605	0.0344744	-0.0130284	-0.237525	0.659612	0.180711	1.20764			KIAA0825
5	30848046	BICF2G630182371	0.00128042	0.0163934	0.0163934	0.277088	-0.0443075	0.530586	0.275244	0.894605	cfa-mir-8870;NLRP1;DERL2;DHX33		UBE2G1
5	30861988	BICF2G630182377	0.00128042	0.0163934	0.0163934	0.277088	-0.0443075	0.530586	0.275244	0.890543	WSCD1;cfa-mir-8870;NLRP1;DERL2;DHX33;C1QBP;RPAIN		UBE2G1
5	30870296	BICF2G630182387	0.0040087	0.0204918	0.0204918	0.281132	0.17904	0.37824	0.422232	0.890543	WSCD1;cfa-mir-8870;NLRP1;DERL2;DHX33;C1QBP;RPAIN;NUP88		UBE2G1
5	30879777	BICF2G630182394	0.0124242	-0.00129049	-0.00313404	0.267676	0.466582	0.209504	0.678807	0.883181	WSCD1;cfa-mir-8870;NLRP1;DERL2;DHX33;C1QBP;RPAIN;NUP88		UBE2G1
5	30892567	BICF2G630182408	0.0654306	0.132523	0.150193	0.386897	1.3671	0.00894488	2.04843	0.883181	WSCD1;cfa-mir-8870;NLRP1;DERL2;DHX33;C1QBP;RPAIN;NUP88;RABEP1		UBE2G1
5	30907627	BICF2G630182416	0.0654306	0.132523	0.150193	0.386897	1.3671	0.00894488	2.04843	0.895023	WSCD1;cfa-mir-8870;NLRP1;DERL2;DHX33;C1QBP;RPAIN;NUP88;RABEP1		UBE2G1
5	30909661	BICF2G630182417	0.00534202	-0.0157411	-0.0178399	0.37116	0.250831	0.33198	0.478888	0.895023	WSCD1;cfa-mir-8870;NLRP1;DERL2;DHX33;C1QBP;RPAIN;NUP88;RABEP1		UBE2G1
5	30914950	BICF2G630182419	0.0693238	0.137693	0.156053	0.409257	1.42785	0.00669709	2.17411	0.885502	WSCD1;cfa-mir-8870;NLRP1;DERL2;DHX33;C1QBP;RPAIN;NUP88;RABEP1		UBE2G1
5	30928050	BICF2G630182423	0.0952925	0.0621561	-0.234812	0.483419	0.577387	0.15864	0.799588	0.885502	WSCD1;cfa-mir-8870;NLRP1;DERL2;DHX33;C1QBP;RPAIN;NUP88;RABEP1		SPNS3
5	30939821	BICF2S2294378	0.0108222	0.00819672	0.0163934	0.437376	0.731076	0.10271	0.988388	0.87721	WSCD1;cfa-mir-8870;NLRP1;DERL2;DHX33;C1QBP;RPAIN;NUP88;RABEP1		SPNS3
5	30955948	BICF2S23034711	0.00923324	0.0471311	0.0942623	0.475699	0.931498	0.0533286	1.27304	0.87721	WSCD1;cfa-mir-8870;NLRP1;DERL2;DHX33;C1QBP;RPAIN;NUP88;RABEP1		SPNS3
5	30965473	BICF2G630182434	0.00760868	0.00514777	0.00795564	0.436341	0.525275	0.181463	0.741212	0.86825	WSCD1;cfa-mir-8870;NLRP1;DERL2;DHX33;C1QBP;RPAIN;NUP88;RABEP1		SPNS3
5	30967701	BICF2P165957	0.00945478	0.00182937	0.0103664	0.461468	0.670732	0.12267	0.911261	0.862674	WSCD1;cfa-mir-8870;NLRP1;DERL2;DHX33;C1QBP;RPAIN;NUP88;RABEP1		SPNS3
5	30988148	BICF2G630182458	0.00532205	0.0378921	0.0402604	0.536372	0.652198	0.129314	0.888354	0.857267	WSCD1;cfa-mir-8870;NLRP1;DERL2;DHX33;C1QBP;RPAIN;NUP88;RABEP1		SPNS3
5	30990649	BICF2S23339487	0.168672	0.157787	0.315574	0.572088	2.29965	3.40091e-05	4.4684	0.857267	WSCD1;cfa-mir-8870;NLRP1;DERL2;DHX33;C1QBP;RPAIN;NUP88;RABEP1		SPNS3
5	31003061	BICF2G630182460	0.0154934	0.0571785	0.0607522	0.480462	0.992588	0.0427879	1.36868	0.877219	NLRP1;DERL2;DHX33;C1QBP;RPAIN;NUP88;RABEP1	WSCD1	SPNS3
5	31017128	BICF2S23036463	0.00850823	0.00857961	0.0265188	0.478221	0.688619	0.116489	0.933716	0.889338	NLRP1;DERL2;DHX33;C1QBP;RPAIN;NUP88;RABEP1	WSCD1	SPNS3
5	31040092	BICF2G630182500	0.0144121	0.066141	0.102218	0.406477	1.004	0.0410198	1.38701	0.877394	NLRP1;DERL2;DHX33;C1QBP;RPAIN;NUP88;RABEP1;SCIMP		GGT6
5	31049665	BICF2P58417	0.0604594	0.1298	0.163452	0.43899	1.45232	0.00594345	2.22596	0.876102	NLRP1;DERL2;DHX33;C1QBP;RPAIN;NUP88;RABEP1;SCIMP		SMTNL2
5	31060467	BICF2P849914	0.0604594	0.1298	0.163452	0.435448	1.4467	0.00610958	2.21399	0.920894	NLRP1;DERL2;DHX33;C1QBP;RPAIN;NUP88;RABEP1;SCIMP		SMTNL2
5	31071335	BICF2P1243852	0.0308216	0.0847042	0.130906	0.465732	1.26889	0.0139826	1.85441	0.932102	NLRP1;DERL2;DHX33;C1QBP;RPAIN;NUP88;RABEP1;SCIMP		SMTNL2
5	31072997	BICF2P1243844	0.0136598	0.0634891	0.0981196	0.453324	1.04983	0.0345043	1.46213	0.928161	NLRP1;DERL2;DHX33;C1QBP;RPAIN;NUP88;RABEP1;SCIMP		SMTNL2
5	31095701	TIGRP2P70316	0.00167439	0.0451812	0.0568949	0.464421	0.385669	0.252067	0.598484	1.04133	NLRP1;DERL2;DHX33;C1QBP;RPAIN;NUP88;RABEP1;SCIMP;ZFP3		SMTNL2
5	31113556	BICF2P961576	0.00957836	0.0539049	0.0916383	0.40098	0.85059	0.0703398	1.1528	1.04755	NLRP1;DERL2;DHX33;C1QBP;RPAIN;NUP88;RABEP1;SCIMP;ZFP3;KIF1C		SMTNL2
5	31115539	BICF2P1384061	0.0102974	0.00728204	0.0190453	0.299417	0.528547	0.179972	0.744794	1.04755	NLRP1;DERL2;DHX33;C1QBP;RPAIN;NUP88;RABEP1;SCIMP;ZFP3;KIF1C		FBXO39
5	31127195	BICF2P1345275	0.0104381	0.0072314	0.0144628	0.284044	0.495596	0.195336	0.709217	1.10803	NLRP1;DERL2;DHX33;C1QBP;RPAIN;NUP88;RABEP1;SCIMP;ZFP3;KIF1C		XAF1
5	31160643	BICF2P94109	0.00786019	0.01221	0.0296528	0.362871	0.512333	0.187435	0.727149	1.24565	NLRP1;DERL2;DHX33;C1QBP;RPAIN;NUP88;RABEP1;SCIMP;ZFP3;KIF1C;CAMTA2;INCA1;SPAG7		SLC13A5
5	31171066	BICF2P328828	0.0024666	0.0473297	0.0643684	0.343816	0.309653	0.295864	0.528908	1.26209	NLRP1;DERL2;DHX33;C1QBP;RPAIN;NUP88;RABEP1;SCIMP;ZFP3;KIF1C;CAMTA2;INCA1;SPAG7;ENO3;PFN1		SLC13A5
5	31185027	BICF2P1086169	0.0464718	0.109182	0.119748	0.41377	1.25016	0.0151805	1.81871	1.3331	NLRP1;DERL2;DHX33;C1QBP;RPAIN;NUP88;RABEP1;SCIMP;ZFP3;KIF1C;CAMTA2;INCA1;SPAG7;ENO3;PFN1;RNF167;SLC25A11		MED31
5	31202691	BICF2S23431976	0.0676363	0.12495	0.128737	0.429946	1.38129	0.00836783	2.07739	1.3593	NLRP1;DERL2;DHX33;C1QBP;RPAIN;NUP88;RABEP1;SCIMP;ZFP3;KIF1C;CAMTA2;INCA1;SPAG7;ENO3;PFN1;RNF167;SLC25A11;CHRNE		TXNDC17
5	31243066	BICF2P1298063	0.0403478	-0.0176697	-0.150193	0.295094	0.305729	0.298216	0.525469	1.42295	NLRP1;DERL2;DHX33;C1QBP;RPAIN;NUP88;RABEP1;SCIMP;ZFP3;KIF1C;CAMTA2;INCA1;SPAG7;ENO3;PFN1;RNF167;SLC25A11;CHRNE;MINK1		KIAA0753
5	31250739	BICF2P646287	0.0128087	0.0565829	0.0641273	0.223527	0.622181	0.140595	0.85203	1.42295	NLRP1;DERL2;DHX33;C1QBP;RPAIN;NUP88;RABEP1;SCIMP;ZFP3;KIF1C;CAMTA2;INCA1;SPAG7;ENO3;PFN1;RNF167;SLC25A11;CHRNE;MINK1		PITPNM3
5	31268456	BICF2S23353822	0.0105891	0.00424017	0.00626808	0.151041	0.272088	0.318724	0.496585	1.45688	DERL2;DHX33;C1QBP;RPAIN;NUP88;RABEP1;SCIMP;ZFP3;KIF1C;CAMTA2;INCA1;SPAG7;ENO3;PFN1;RNF167;SLC25A11;CHRNE;MINK1;PLD2	NLRP1	PITPNM3
5	31309699	BICF2G630182542	0.0382398	0.027866	-0.157907	0.290203	0.269999	0.320017	0.494827	1.57652	DERL2;DHX33;C1QBP;RPAIN;NUP88;RABEP1;SCIMP;ZFP3;KIF1C;CAMTA2;INCA1;SPAG7;ENO3;PFN1;RNF167;SLC25A11;CHRNE;MINK1;PLD2;PSMB6;GLTPD2;VMO1;TM4SF5		PITPNM3
5	31339774	BICF2P1270366	0.00455825	0.0457343	0.0518322	0.217652	0.21812	0.352791	0.452482	1.64253	C1QBP;RPAIN;NUP88;RABEP1;SCIMP;ZFP3;KIF1C;CAMTA2;INCA1;SPAG7;ENO3;PFN1;RNF167;SLC25A11;CHRNE;MINK1;PLD2;PSMB6;GLTPD2;VMO1;TM4SF5;ZMYND15;CXCL16;MED11;ARRB2	DHX33	WSCD1
5	31376656	BICF2P449694	0.0246594	-0.0521158	-0.0708775	0.165835	0.213493	0.355773	0.448827	1.70845	RABEP1;SCIMP;ZFP3;KIF1C;CAMTA2;INCA1;SPAG7;ENO3;PFN1;RNF167;SLC25A11;CHRNE;MINK1;PLD2;PSMB6;GLTPD2;VMO1;TM4SF5;ZMYND15;CXCL16;MED11;ARRB2;Y_RNA;PELP1	NUP88	WSCD1
5	31393544	BICF2S2332602	0.0478725	0.069587	0.168997	0.239495	1.13357	0.0247995	1.60556	1.82259	SCIMP;ZFP3;KIF1C;CAMTA2;INCA1;SPAG7;ENO3;PFN1;RNF167;SLC25A11;CHRNE;MINK1;PLD2;PSMB6;GLTPD2;VMO1;TM4SF5;ZMYND15;CXCL16;MED11;ARRB2;Y_RNA;PELP1;ALOX15	RABEP1	WSCD1
5	31414906	BICF2P1217448	0.0401859	0	-0.155738	0.111514	0.00610725	0.49578	0.304711	1.83611	SCIMP;ZFP3;KIF1C;CAMTA2;INCA1;SPAG7;ENO3;PFN1;RNF167;SLC25A11;CHRNE;MINK1;PLD2;PSMB6;GLTPD2;VMO1;TM4SF5;ZMYND15;CXCL16;MED11;ARRB2;Y_RNA;PELP1;ALOX15	RABEP1	WSCD1
5	31433164	BICF2P291957	0.0246594	-0.0521158	-0.0708775	0.0949773	0.096882	0.433368	0.363143	1.79756	SCIMP;ZFP3;KIF1C;CAMTA2;INCA1;SPAG7;ENO3;PFN1;RNF167;SLC25A11;CHRNE;MINK1;PLD2;PSMB6;GLTPD2;VMO1;TM4SF5;ZMYND15;CXCL16;MED11;ARRB2;Y_RNA;PELP1;ALOX15	RABEP1	WSCD1
5	31456942	BICF2S23353896	0.0401859	0	-0.155738	0.11057	0.00450983	0.496884	0.303745	1.76914	SCIMP;ZFP3;KIF1C;CAMTA2;INCA1;SPAG7;ENO3;PFN1;RNF167;SLC25A11;CHRNE;MINK1;PLD2;PSMB6;GLTPD2;VMO1;TM4SF5;ZMYND15;CXCL16;MED11;ARRB2;Y_RNA;PELP1;ALOX15	RABEP1	WSCD1
5	31465970	BICF2P791484	0.0246594	-0.0521158	-0.0708775	0.20963	0.28298	0.312019	0.505819	1.73527	SCIMP;ZFP3;KIF1C;CAMTA2;INCA1;SPAG7;ENO3;PFN1;RNF167;SLC25A11;CHRNE;MINK1;PLD2;PSMB6;GLTPD2;VMO1;TM4SF5;ZMYND15;CXCL16;MED11;ARRB2;Y_RNA;PELP1;ALOX15	RABEP1	WSCD1
5	31483497	BICF2P154622	0.0246594	-0.0521158	-0.0708775	0.20963	0.28298	0.312019	0.505819	1.74923	SCIMP;ZFP3;KIF1C;CAMTA2;INCA1;SPAG7;ENO3;PFN1;RNF167;SLC25A11;CHRNE;MINK1;PLD2;PSMB6;GLTPD2;VMO1;TM4SF5;ZMYND15;CXCL16;MED11;ARRB2;Y_RNA;PELP1;ALOX15	RABEP1	WSCD1
5	31493477	BICF2G630182569	0.0437434	0.0996086	0.105834	0.365852	1.13712	0.0244449	1.61181	1.69155	SCIMP;ZFP3;KIF1C;CAMTA2;INCA1;SPAG7;ENO3;PFN1;RNF167;SLC25A11;CHRNE;MINK1;PLD2;PSMB6;GLTPD2;VMO1;TM4SF5;ZMYND15;CXCL16;MED11;ARRB2;Y_RNA;PELP1;ALOX15		WSCD1
5	31526369	BICF2G630182589	0.00533727	0.0135714	0.0139826	0.317875	0.275539	0.316593	0.499498	1.63813	SCIMP;ZFP3;KIF1C;CAMTA2;INCA1;SPAG7;ENO3;PFN1;RNF167;SLC25A11;CHRNE;MINK1;PLD2;PSMB6;GLTPD2;VMO1;TM4SF5;ZMYND15;CXCL16;MED11;ARRB2;Y_RNA;PELP1;ALOX15		NLRP1
5	31541743	BICF2G630182604	0.0110299	0.00317658	0.00337512	0.345668	0.570865	0.161389	0.792127	1.61933	ZFP3;KIF1C;CAMTA2;INCA1;SPAG7;ENO3;PFN1;RNF167;SLC25A11;CHRNE;MINK1;PLD2;PSMB6;GLTPD2;VMO1;TM4SF5;ZMYND15;CXCL16;MED11;ARRB2;Y_RNA;PELP1;ALOX15;RNASEK	SCIMP	NLRP1
5	31551708	BICF2G630182609	0.0114528	-0.000680697	-0.00072324	0.343813	0.566386	0.163294	0.787029	1.60887	ZFP3;KIF1C;CAMTA2;INCA1;SPAG7;ENO3;PFN1;RNF167;SLC25A11;CHRNE;MINK1;PLD2;PSMB6;GLTPD2;VMO1;TM4SF5;ZMYND15;CXCL16;MED11;ARRB2;Y_RNA;PELP1;ALOX15;RNASEK;cfa-mir-195;cfa-mir-497;BCL6B		NLRP1
5	31554998	BICF2S23416100	0.107294	0.18398	0.201784	0.617086	1.91579	0.000452929	3.34397	1.60887	ZFP3;KIF1C;CAMTA2;INCA1;SPAG7;ENO3;PFN1;RNF167;SLC25A11;CHRNE;MINK1;PLD2;PSMB6;GLTPD2;VMO1;TM4SF5;ZMYND15;CXCL16;MED11;ARRB2;Y_RNA;PELP1;ALOX15;RNASEK;cfa-mir-195;cfa-mir-497;BCL6B		NLRP1
5	31572552	BICF2G630182632	0.00290135	0.0245902	0.0245902	0.528444	0.456109	0.214763	0.668041	1.56734	ZFP3;KIF1C;CAMTA2;INCA1;SPAG7;ENO3;PFN1;RNF167;SLC25A11;CHRNE;MINK1;PLD2;PSMB6;GLTPD2;VMO1;TM4SF5;ZMYND15;CXCL16;MED11;ARRB2;Y_RNA;PELP1;ALOX15;RNASEK;cfa-mir-195;cfa-mir-497;BCL6B;SLC16A13;SLC16A11		NLRP1
5	31592417	BICF2G630182636	0.315187	0.357621	0.450338	0.758401	3.17684	1.87271e-08	7.72753	1.56922	KIF1C;CAMTA2;INCA1;SPAG7;ENO3;PFN1;RNF167;SLC25A11;CHRNE;MINK1;PLD2;PSMB6;GLTPD2;VMO1;TM4SF5;ZMYND15;CXCL16;MED11;ARRB2;Y_RNA;PELP1;ALOX15;RNASEK;cfa-mir-195;cfa-mir-497;BCL6B;SLC16A13;SLC16A11;CLEC10A		NLRP1
5	31606290	BICF2S23544401	0.00327308	-0.0271924	-0.0711186	0.689645	0.372838	0.259213	0.586344	1.58687	KIF1C;CAMTA2;INCA1;SPAG7;ENO3;PFN1;RNF167;SLC25A11;CHRNE;MINK1;PLD2;PSMB6;GLTPD2;VMO1;TM4SF5;ZMYND15;CXCL16;MED11;ARRB2;Y_RNA;PELP1;ALOX15;RNASEK;cfa-mir-195;cfa-mir-497;BCL6B;SLC16A13;SLC16A11;CLEC10A		NLRP1
5	31610264	BICF2G630182650	0.265205	0.0893982	-0.379942	0.684751	0.888488	0.0619135	1.20821	1.58687	KIF1C;CAMTA2;INCA1;SPAG7;ENO3;PFN1;RNF167;SLC25A11;CHRNE;MINK1;PLD2;PSMB6;GLTPD2;VMO1;TM4SF5;ZMYND15;CXCL16;MED11;ARRB2;Y_RNA;PELP1;ALOX15;RNASEK;cfa-mir-195;cfa-mir-497;BCL6B;SLC16A13;SLC16A11;CLEC10A		NLRP1
5	31627048	BICF2G630182654	0.14464	0.226899	0.24108	0.78088	2.26515	4.36624e-05	4.35989	1.58891	CAMTA2;INCA1;SPAG7;ENO3;PFN1;RNF167;SLC25A11;CHRNE;MINK1;PLD2;PSMB6;GLTPD2;VMO1;TM4SF5;ZMYND15;CXCL16;MED11;ARRB2;Y_RNA;PELP1;ALOX15;RNASEK;cfa-mir-195;cfa-mir-497;BCL6B;SLC16A13;SLC16A11;CLEC10A;ASGR2	KIF1C	NLRP1
5	31634144	BICF2G630182655	0.0903086	0.156773	0.161524	0.818338	1.95727	0.000349349	3.45674	1.6052	INCA1;SPAG7;ENO3;PFN1;RNF167;SLC25A11;CHRNE;MINK1;PLD2;PSMB6;GLTPD2;VMO1;TM4SF5;ZMYND15;CXCL16;MED11;ARRB2;Y_RNA;PELP1;ALOX15;RNASEK;cfa-mir-195;cfa-mir-497;BCL6B;SLC16A13;SLC16A11;CLEC10A;ASGR2	CAMTA2	NLRP1
5	31650389	BICF2G630182658	0.0542707	0.0589653	0.182257	0.800523	1.86204	0.000629545	3.20097	1.6052	SPAG7;ENO3;PFN1;RNF167;SLC25A11;CHRNE;MINK1;PLD2;PSMB6;GLTPD2;VMO1;TM4SF5;ZMYND15;CXCL16;MED11;ARRB2;Y_RNA;PELP1;ALOX15;RNASEK;cfa-mir-195;cfa-mir-497;BCL6B;SLC16A13;SLC16A11;CLEC10A;ASGR2	CAMTA2	NLRP1
5	31655095	BICF2G630182661	0.138343	0.21644	0.222999	0.822327	2.24861	4.91594e-05	4.30839	1.6052	SPAG7;ENO3;PFN1;RNF167;SLC25A11;CHRNE;MINK1;PLD2;PSMB6;GLTPD2;VMO1;TM4SF5;ZMYND15;CXCL16;MED11;ARRB2;Y_RNA;PELP1;ALOX15;RNASEK;cfa-mir-195;cfa-mir-497;BCL6B;SLC16A13;SLC16A11;CLEC10A;ASGR2	CAMTA2	NLRP1
5	31678712	BICF2P692633	0.232058	0.327819	0.337753	0.836497	2.76878	8.10692e-07	6.09114	1.59889	CHRNE;MINK1;PLD2;PSMB6;GLTPD2;VMO1;TM4SF5;ZMYND15;CXCL16;MED11;ARRB2;Y_RNA;PELP1;ALOX15;RNASEK;cfa-mir-195;cfa-mir-497;BCL6B;SLC16A13;SLC16A11;CLEC10A;ASGR2;DLG4	ENO3	NLRP1
5	31707945	BICF2G630182675	0.0404687	0.0605607	0.15839	0.487585	1.41524	0.00711783	2.14765	1.58546	MINK1;PLD2;PSMB6;GLTPD2;VMO1;TM4SF5;ZMYND15;CXCL16;MED11;ARRB2;Y_RNA;PELP1;ALOX15;RNASEK;cfa-mir-195;cfa-mir-497;BCL6B;SLC16A13;SLC16A11;CLEC10A;ASGR2;DLG4;ACADVL;cfa-mir-324;DVL2;PHF23;GABARAP	ENO3	NLRP1
5	31724090	BICF2G630182679	0.00436986	0.0165353	0.051109	0.458189	0.543857	0.173099	0.761704	1.58546	PLD2;PSMB6;GLTPD2;VMO1;TM4SF5;ZMYND15;CXCL16;MED11;ARRB2;Y_RNA;PELP1;ALOX15;RNASEK;cfa-mir-195;cfa-mir-497;BCL6B;SLC16A13;SLC16A11;CLEC10A;ASGR2;DLG4;ACADVL;cfa-mir-324;DVL2;PHF23;GABARAP;CTDNEP1;ELP5;CLDN7	ENO3	NLRP1
5	31741815	BICF2G630182687	0.0302196	0.0457059	0.141273	0.463255	1.28779	0.0128564	1.89088	1.58546	PLD2;PSMB6;GLTPD2;VMO1;TM4SF5;ZMYND15;CXCL16;MED11;ARRB2;Y_RNA;PELP1;ALOX15;RNASEK;cfa-mir-195;cfa-mir-497;BCL6B;SLC16A13;SLC16A11;CLEC10A;ASGR2;DLG4;ACADVL;cfa-mir-324;DVL2;PHF23;GABARAP;CTDNEP1;ELP5;CLDN7;SLC2A4	ENO3	NLRP1
5	31764370	BICF2P1312293	0.0271699	0.0818963	0.0928158	0.504841	1.19614	0.0191433	1.71798	1.62133	PSMB6;GLTPD2;VMO1;TM4SF5;ZMYND15;CXCL16;MED11;ARRB2;Y_RNA;PELP1;ALOX15;RNASEK;cfa-mir-195;cfa-mir-497;BCL6B;SLC16A13;SLC16A11;CLEC10A;ASGR2;DLG4;ACADVL;cfa-mir-324;DVL2;PHF23;GABARAP;CTDNEP1;ELP5;CLDN7;SLC2A4;YBX2	ENO3	NLRP1
5	31800230	BICF2G630182729	0.271195	0.27871	0.412006	0.504629	2.71021	1.33809e-06	5.87351	1.59108	ZMYND15;CXCL16;MED11;ARRB2;Y_RNA;PELP1;ALOX15;RNASEK;cfa-mir-195;cfa-mir-497;BCL6B;SLC16A13;SLC16A11;CLEC10A;ASGR2;DLG4;ACADVL;cfa-mir-324;DVL2;PHF23;GABARAP;CTDNEP1;ELP5;CLDN7;SLC2A4;YBX2;GPS2;ACAP1	ENO3	DERL2
5	31812592	BICF2G630182746	0.182219	0.211994	0.327628	0.458504	2.2302	5.6043e-05	4.25148	1.61301	CXCL16;MED11;ARRB2;Y_RNA;PELP1;ALOX15;RNASEK;cfa-mir-195;cfa-mir-497;BCL6B;SLC16A13;SLC16A11;CLEC10A;ASGR2;DLG4;ACADVL;cfa-mir-324;DVL2;PHF23;GABARAP;CTDNEP1;ELP5;CLDN7;SLC2A4;YBX2;GPS2;ACAP1;TMEM95	ENO3	DERL2
5	31818120	BICF2G630182755	0.121938	0.133197	0.266393	0.372025	1.808	0.000869463	3.06075	1.59057	MED11;ARRB2;Y_RNA;PELP1;ALOX15;RNASEK;cfa-mir-195;cfa-mir-497;BCL6B;SLC16A13;SLC16A11;CLEC10A;ASGR2;DLG4;ACADVL;cfa-mir-324;DVL2;PHF23;GABARAP;CTDNEP1;ELP5;CLDN7;SLC2A4;YBX2;GPS2;ACAP1;TMEM95	ENO3	DERL2
5	31882597	BICF2S23631833	0.207507	0.218589	0.353905	0.471735	2.3717	1.99625e-05	4.69979	1.59232	RNASEK;cfa-mir-195;cfa-mir-497;BCL6B;SLC16A13;SLC16A11;CLEC10A;ASGR2;DLG4;ACADVL;cfa-mir-324;DVL2;PHF23;GABARAP;CTDNEP1;ELP5;CLDN7;SLC2A4;YBX2;GPS2;ACAP1;TMEM95;TNK1;PLSCR3;NLGN2;SPEM1;SPEM2;TMEM102;FGF11;CHRNB1	ALOX15	NUP88
5	31889869	BICF2S2349724	0.220534	0.226183	0.366201	0.462395	2.42516	1.3316e-05	4.87563	1.57239	RNASEK;cfa-mir-195;cfa-mir-497;BCL6B;SLC16A13;SLC16A11;CLEC10A;ASGR2;DLG4;ACADVL;cfa-mir-324;DVL2;PHF23;GABARAP;CTDNEP1;ELP5;CLDN7;SLC2A4;YBX2;GPS2;ACAP1;TMEM95;TNK1;PLSCR3;NLGN2;SPEM1;SPEM2;TMEM102;FGF11;CHRNB1;ZBTB4	ALOX15	RABEP1
5	31895829	BICF2G630182762	0.030993	0.091809	0.120058	0.34141	1.07386	0.0314441	1.50246	1.57174	RNASEK;cfa-mir-195;cfa-mir-497;BCL6B;SLC16A13;SLC16A11;CLEC10A;ASGR2;DLG4;ACADVL;cfa-mir-324;DVL2;PHF23;GABARAP;CTDNEP1;ELP5;CLDN7;SLC2A4;YBX2;GPS2;ACAP1;TMEM95;TNK1;PLSCR3;NLGN2;SPEM1;SPEM2;TMEM102;FGF11;CHRNB1;ZBTB4	ALOX15	RABEP1
5	31916076	BICF2G630182765	0.03556	0.0089625	-0.152363	0.165862	0.0798976	0.444967	0.351672	1.59708	RNASEK;cfa-mir-195;cfa-mir-497;BCL6B;SLC16A13;SLC16A11;CLEC10A;ASGR2;DLG4;ACADVL;cfa-mir-324;DVL2;PHF23;GABARAP;CTDNEP1;ELP5;CLDN7;SLC2A4;YBX2;GPS2;ACAP1;TMEM95;TNK1;PLSCR3;NLGN2;SPEM1;SPEM2;TMEM102;FGF11;CHRNB1;ZBTB4;POLR2A	ALOX15	RABEP1
5	31920316	BICF2G630182771	0.0331247	0.00872142	-0.148264	0.165387	0.0744102	0.448725	0.348019	1.59708	RNASEK;cfa-mir-195;cfa-mir-497;BCL6B;SLC16A13;SLC16A11;CLEC10A;ASGR2;DLG4;ACADVL;cfa-mir-324;DVL2;PHF23;GABARAP;CTDNEP1;ELP5;CLDN7;SLC2A4;YBX2;GPS2;ACAP1;TMEM95;TNK1;PLSCR3;NLGN2;SPEM1;SPEM2;TMEM102;FGF11;CHRNB1;ZBTB4;POLR2A	ALOX15	RABEP1
5	31937454	BICF2G630182801	0.0406538	0.00944467	-0.160559	0.154186	0.0677366	0.453302	0.343612	1.57771	RNASEK;cfa-mir-195;cfa-mir-497;BCL6B;SLC16A13;SLC16A11;CLEC10A;ASGR2;DLG4;ACADVL;cfa-mir-324;DVL2;PHF23;GABARAP;CTDNEP1;ELP5;CLDN7;SLC2A4;YBX2;GPS2;ACAP1;TMEM95;TNK1;PLSCR3;NLGN2;SPEM1;SPEM2;TMEM102;FGF11;CHRNB1;ZBTB4;POLR2A	ALOX15	RABEP1
5	31951907	BICF2G630182805	0.140016	0	-0.262295	-0.0100981	-0.108158	0.574301	0.24086	1.55625	RNASEK;cfa-mir-195;cfa-mir-497;BCL6B;SLC16A13;SLC16A11;CLEC10A;ASGR2;DLG4;ACADVL;cfa-mir-324;DVL2;PHF23;GABARAP;CTDNEP1;ELP5;CLDN7;SLC2A4;YBX2;GPS2;ACAP1;TMEM95;TNK1;PLSCR3;NLGN2;SPEM1;SPEM2;TMEM102;FGF11;CHRNB1;ZBTB4;POLR2A	ALOX15	RABEP1
5	31959447	BICF2G630182807	0.156424	0	-0.27459	-0.029117	-0.128583	0.58812	0.230534	1.558	RNASEK;cfa-mir-195;cfa-mir-497;BCL6B;SLC16A13;SLC16A11;CLEC10A;ASGR2;DLG4;ACADVL;cfa-mir-324;DVL2;PHF23;GABARAP;CTDNEP1;ELP5;CLDN7;SLC2A4;YBX2;GPS2;ACAP1;TMEM95;TNK1;PLSCR3;NLGN2;SPEM1;SPEM2;TMEM102;FGF11;CHRNB1;ZBTB4;POLR2A	ALOX15	RABEP1
5	31964179	BICF2G630182810	0.2598	0.0536049	-0.364513	-0.0265827	-0.095738	0.565852	0.247297	1.558	RNASEK;cfa-mir-195;cfa-mir-497;BCL6B;SLC16A13;SLC16A11;CLEC10A;ASGR2;DLG4;ACADVL;cfa-mir-324;DVL2;PHF23;GABARAP;CTDNEP1;ELP5;CLDN7;SLC2A4;YBX2;GPS2;ACAP1;TMEM95;TNK1;PLSCR3;NLGN2;SPEM1;SPEM2;TMEM102;FGF11;CHRNB1;ZBTB4;POLR2A	ALOX15	RABEP1
5	31983913	BICF2G630182831	0.262971	0.101211	-0.382353	0.00736111	-0.0682791	0.54707	0.261957	1.60008	RNASEK;cfa-mir-195;cfa-mir-497;BCL6B;SLC16A13;SLC16A11;CLEC10A;ASGR2;DLG4;ACADVL;cfa-mir-324;DVL2;PHF23;GABARAP;CTDNEP1;ELP5;CLDN7;SLC2A4;YBX2;GPS2;ACAP1;TMEM95;TNK1;PLSCR3;NLGN2;SPEM1;SPEM2;TMEM102;FGF11;CHRNB1;ZBTB4;POLR2A;TNFSF12;TNFSF13	ALOX15	RABEP1
5	32002171	BICF2G630182839	0.342406	0.216802	-0.460704	0.0384156	-0.0294598	0.520348	0.283706	1.55268	RNASEK;cfa-mir-195;cfa-mir-497;BCL6B;SLC16A13;SLC16A11;CLEC10A;ASGR2;DLG4;ACADVL;cfa-mir-324;DVL2;PHF23;GABARAP;CTDNEP1;ELP5;CLDN7;SLC2A4;YBX2;GPS2;ACAP1;TMEM95;TNK1;PLSCR3;NLGN2;SPEM1;SPEM2;TMEM102;FGF11;CHRNB1;ZBTB4;POLR2A;TNFSF12;TNFSF13;EIF4A1;SNORA67;CD68	ALOX15	SCIMP
5	32014424	BICF2G630182847	0.34832	0.218731	-0.464802	0.0340279	-0.0357068	0.524657	0.280124	1.52916	RNASEK;cfa-mir-195;cfa-mir-497;BCL6B;SLC16A13;SLC16A11;CLEC10A;ASGR2;DLG4;ACADVL;cfa-mir-324;DVL2;PHF23;GABARAP;CTDNEP1;ELP5;CLDN7;SLC2A4;YBX2;GPS2;ACAP1;TMEM95;TNK1;PLSCR3;NLGN2;SPEM1;SPEM2;TMEM102;FGF11;CHRNB1;ZBTB4;POLR2A;TNFSF12;TNFSF13;EIF4A1;SNORA67;CD68;MPDU1;SOX15;FXR2	ALOX15	SCIMP
5	32022359	BICF2G630182861	0.354106	0.220659	-0.468901	0.0298345	-0.0392341	0.527089	0.278116	1.52916	RNASEK;cfa-mir-195;cfa-mir-497;BCL6B;SLC16A13;SLC16A11;CLEC10A;ASGR2;DLG4;ACADVL;cfa-mir-324;DVL2;PHF23;GABARAP;CTDNEP1;ELP5;CLDN7;SLC2A4;YBX2;GPS2;ACAP1;TMEM95;TNK1;PLSCR3;NLGN2;SPEM1;SPEM2;TMEM102;FGF11;CHRNB1;ZBTB4;POLR2A;TNFSF12;TNFSF13;EIF4A1;SNORA67;CD68;MPDU1;SOX15;FXR2	ALOX15	SCIMP
5	32033108	BICF2G630182874	0.354106	0.220659	-0.468901	0.0298345	-0.0392341	0.527089	0.278116	1.54935	RNASEK;cfa-mir-195;cfa-mir-497;BCL6B;SLC16A13;SLC16A11;CLEC10A;ASGR2;DLG4;ACADVL;cfa-mir-324;DVL2;PHF23;GABARAP;CTDNEP1;ELP5;CLDN7;SLC2A4;YBX2;GPS2;ACAP1;TMEM95;TNK1;PLSCR3;NLGN2;SPEM1;SPEM2;TMEM102;FGF11;CHRNB1;ZBTB4;POLR2A;TNFSF12;TNFSF13;EIF4A1;SNORA67;CD68;MPDU1;SOX15;FXR2	ALOX15	SCIMP
5	32059994	BICF2G630182886	0.000159573	0.0204918	0.0204918	0.138237	-0.50311	0.808235	0.0924622	1.54362	SLC16A11;CLEC10A;ASGR2;DLG4;ACADVL;cfa-mir-324;DVL2;PHF23;GABARAP;CTDNEP1;ELP5;CLDN7;SLC2A4;YBX2;GPS2;ACAP1;TMEM95;TNK1;PLSCR3;NLGN2;SPEM1;SPEM2;TMEM102;FGF11;CHRNB1;ZBTB4;POLR2A;TNFSF12;TNFSF13;EIF4A1;SNORA67;CD68;MPDU1;SOX15;FXR2;SAT2;SHBG;ATP1B2	SLC16A13	ZFP3
5	32111827	BICF2G630182901	0.0396005	0.0894903	0.144889	0.295632	1.11868	0.0263358	1.57945	1.45236	ASGR2;DLG4;ACADVL;cfa-mir-324;DVL2;PHF23;GABARAP;CTDNEP1;ELP5;CLDN7;SLC2A4;YBX2;GPS2;ACAP1;TMEM95;TNK1;PLSCR3;NLGN2;SPEM1;SPEM2;TMEM102;FGF11;CHRNB1;ZBTB4;POLR2A;TNFSF12;TNFSF13;EIF4A1;SNORA67;CD68;MPDU1;SOX15;FXR2;SAT2;SHBG;ATP1B2;TP53;EFNB3;DNAH2	CLEC10A	KIF1C
5	32114178	BICF2G630182902	0.00345982	0.0182512	0.0477338	0.249012	0.189666	0.371262	0.430319	1.45236	DLG4;ACADVL;cfa-mir-324;DVL2;PHF23;GABARAP;CTDNEP1;ELP5;CLDN7;SLC2A4;YBX2;GPS2;ACAP1;TMEM95;TNK1;PLSCR3;NLGN2;SPEM1;SPEM2;TMEM102;FGF11;CHRNB1;ZBTB4;POLR2A;TNFSF12;TNFSF13;EIF4A1;SNORA67;CD68;MPDU1;SOX15;FXR2;SAT2;SHBG;ATP1B2;TP53;EFNB3;DNAH2	CLEC10A	KIF1C
5	32158985	BICF2G630182944	0.00920503	0.00329712	0.00747348	0.173176	0.23304	0.34324	0.464402	1.2088	DLG4;ACADVL;cfa-mir-324;DVL2;PHF23;GABARAP;CTDNEP1;ELP5;CLDN7;SLC2A4;YBX2;GPS2;ACAP1;TMEM95;TNK1;PLSCR3;NLGN2;SPEM1;SPEM2;TMEM102;FGF11;CHRNB1;ZBTB4;POLR2A;TNFSF12;TNFSF13;EIF4A1;SNORA67;CD68;MPDU1;SOX15;FXR2;SAT2;SHBG;ATP1B2;TP53;EFNB3;DNAH2	CLEC10A	SPAG7
5	32174924	BICF2G630182945	0.00892848	0.00510522	0.0115718	0.165276	0.216141	0.354066	0.450916	1.2088	ACADVL;cfa-mir-324;DVL2;PHF23;GABARAP;CTDNEP1;ELP5;CLDN7;SLC2A4;YBX2;GPS2;ACAP1;TMEM95;TNK1;PLSCR3;NLGN2;SPEM1;SPEM2;TMEM102;FGF11;CHRNB1;ZBTB4;POLR2A;TNFSF12;TNFSF13;EIF4A1;SNORA67;CD68;MPDU1;SOX15;FXR2;SAT2;SHBG;ATP1B2;TP53;EFNB3;DNAH2	DLG4	ENO3
5	32270967	BICF2G630182952	0.0040087	0.0204918	0.0204918	0.0803313	-0.139439	0.595422	0.225175	1.02507	GPS2;ACAP1;TMEM95;TNK1;PLSCR3;NLGN2;SPEM1;SPEM2;TMEM102;FGF11;CHRNB1;ZBTB4;POLR2A;TNFSF12;TNFSF13;EIF4A1;SNORA67;CD68;MPDU1;SOX15;FXR2;SAT2;SHBG;ATP1B2;TP53;EFNB3;DNAH2;KDM6B;TMEM88;NAA38;CYB5D1;cfa-mir-8867;CHD3	ACADVL	ENO3
5	32274059	BICF2S23323312	0.00930541	0.00163793	0.00168756	0.0858986	0.0773204	0.446732	0.349953	1.02507	ACAP1;TMEM95;TNK1;PLSCR3;NLGN2;SPEM1;SPEM2;TMEM102;FGF11;CHRNB1;ZBTB4;POLR2A;TNFSF12;TNFSF13;EIF4A1;SNORA67;CD68;MPDU1;SOX15;FXR2;SAT2;SHBG;ATP1B2;TP53;EFNB3;DNAH2;KDM6B;TMEM88;NAA38;CYB5D1;cfa-mir-8867;CHD3	ACADVL	ENO3
5	32316534	BICF2S23630802	0.00402805	0.0209314	0.0889585	0.181647	0.238582	0.339716	0.468883	0.805304	TNK1;PLSCR3;NLGN2;SPEM1;SPEM2;TMEM102;FGF11;CHRNB1;ZBTB4;POLR2A;TNFSF12;TNFSF13;EIF4A1;SNORA67;CD68;MPDU1;SOX15;FXR2;SAT2;SHBG;ATP1B2;TP53;EFNB3;DNAH2;KDM6B;TMEM88;NAA38;CYB5D1;cfa-mir-8867;CHD3;CNTROB;KCNAB3;TRAPPC1	ACADVL	ENO3
5	32352714	BICF2S23649880	0.0354622	-0.045238	-0.0530376	0.133684	0.270298	0.319831	0.495079	0.739021	SPEM1;SPEM2;TMEM102;FGF11;CHRNB1;ZBTB4;POLR2A;TNFSF12;TNFSF13;EIF4A1;SNORA67;CD68;MPDU1;SOX15;FXR2;SAT2;SHBG;ATP1B2;TP53;EFNB3;DNAH2;KDM6B;TMEM88;NAA38;CYB5D1;cfa-mir-8867;CHD3;CNTROB;KCNAB3;TRAPPC1;GUCY2D		PELP1
5	32356833	BICF2G630182974	0.0354622	-0.045238	-0.0530376	0.133684	0.270298	0.319831	0.495079	0.739021	SPEM2;TMEM102;FGF11;CHRNB1;ZBTB4;POLR2A;TNFSF12;TNFSF13;EIF4A1;SNORA67;CD68;MPDU1;SOX15;FXR2;SAT2;SHBG;ATP1B2;TP53;EFNB3;DNAH2;KDM6B;TMEM88;NAA38;CYB5D1;cfa-mir-8867;CHD3;CNTROB;KCNAB3;TRAPPC1;GUCY2D		PELP1
5	32389061	BICF2G630182979	0.00589593	0.0522151	0.0634041	0.234056	0.340057	0.277932	0.556062	0.675565	POLR2A;TNFSF12;TNFSF13;EIF4A1;SNORA67;CD68;MPDU1;SOX15;FXR2;SAT2;SHBG;ATP1B2;TP53;EFNB3;DNAH2;KDM6B;TMEM88;NAA38;CYB5D1;cfa-mir-8867;CHD3;CNTROB;KCNAB3;TRAPPC1;GUCY2D;ALOX15B	ZBTB4	ALOX15
5	32421127	BICF2P1099503	0.00987101	0.00959357	0.00988428	0.140802	0.229878	0.345256	0.461859	0.627748	TNFSF12;TNFSF13;EIF4A1;SNORA67;CD68;MPDU1;SOX15;FXR2;SAT2;SHBG;ATP1B2;TP53;EFNB3;DNAH2;KDM6B;TMEM88;NAA38;CYB5D1;cfa-mir-8867;CHD3;CNTROB;KCNAB3;TRAPPC1;GUCY2D;ALOX15B;ALOX12B;ALOXE3	POLR2A	ALOX15
5	32426035	BICF2P125222	0.0116962	0.00578012	0.00595527	0.140802	0.28843	0.308687	0.510482	0.658159	TNFSF12;TNFSF13;EIF4A1;SNORA67;CD68;MPDU1;SOX15;FXR2;SAT2;SHBG;ATP1B2;TP53;EFNB3;DNAH2;KDM6B;TMEM88;NAA38;CYB5D1;cfa-mir-8867;CHD3;CNTROB;KCNAB3;TRAPPC1;GUCY2D;ALOX15B;ALOX12B;ALOXE3	POLR2A	ALOX15
5	32444105	BICF2P798838	0.00987101	0.00959357	0.00988428	0.140802	0.229878	0.345256	0.461859	0.667952	TNFSF12;TNFSF13;EIF4A1;SNORA67;CD68;MPDU1;SOX15;FXR2;SAT2;SHBG;ATP1B2;TP53;EFNB3;DNAH2;KDM6B;TMEM88;NAA38;CYB5D1;cfa-mir-8867;CHD3;CNTROB;KCNAB3;TRAPPC1;GUCY2D;ALOX15B;ALOX12B;ALOXE3;HES7		ALOX15
5	32458817	BICF2S23721153	0.00919555	-0.00233989	-0.0024108	0.137258	0.141786	0.403003	0.394691	0.667457	TNFSF12;TNFSF13;EIF4A1;SNORA67;CD68;MPDU1;SOX15;FXR2;SAT2;SHBG;ATP1B2;TP53;EFNB3;DNAH2;KDM6B;TMEM88;NAA38;CYB5D1;cfa-mir-8867;CHD3;CNTROB;KCNAB3;TRAPPC1;GUCY2D;ALOX15B;ALOX12B;ALOXE3;HES7;PER1		ALOX15
5	32484054	BICF2G630182991	0.00670411	-0.0193573	-0.0313404	0.07211	-0.1877	0.62745	0.202421	0.677842	EIF4A1;SNORA67;CD68;MPDU1;SOX15;FXR2;SAT2;SHBG;ATP1B2;TP53;EFNB3;DNAH2;KDM6B;TMEM88;NAA38;CYB5D1;cfa-mir-8867;CHD3;CNTROB;KCNAB3;TRAPPC1;GUCY2D;ALOX15B;ALOX12B;ALOXE3;HES7;PER1	TNFSF13	ALOX15
5	32500958	BICF2P621135	0.0128139	0.0103239	0.0135005	0.172381	0.378824	0.255866	0.591987	0.66192	CD68;MPDU1;SOX15;FXR2;SAT2;SHBG;ATP1B2;TP53;EFNB3;DNAH2;KDM6B;TMEM88;NAA38;CYB5D1;cfa-mir-8867;CHD3;CNTROB;KCNAB3;TRAPPC1;GUCY2D;ALOX15B;ALOX12B;ALOXE3;HES7;PER1;U8;TMEM107		ALOX15
5	32508642	BICF2P734687	0.00533727	0.0135714	0.0139826	0.165039	0.0460439	0.468218	0.329552	0.648147	FXR2;SAT2;SHBG;ATP1B2;TP53;EFNB3;DNAH2;KDM6B;TMEM88;NAA38;CYB5D1;cfa-mir-8867;CHD3;CNTROB;KCNAB3;TRAPPC1;GUCY2D;ALOX15B;ALOX12B;ALOXE3;HES7;PER1;U8;TMEM107;BORCS6	SOX15	ALOX15
5	35097649	BICF2G630184189	0.0121352	0.0184639	0.104629	0.412816	0.994778	0.0424437	1.37219	1.1453	SHISA6		MYH13
5	35103545	BICF2G630184196	0.14323	-0.0920217	-0.173819	0.349738	0.666016	0.124337	0.905398	1.1453	SHISA6		MYH13
5	35109281	BICF2P941188	0.110478	0.152774	0.247348	0.442406	1.82445	0.000788752	3.10306	1.18597	SHISA6		MYH13
5	35124471	BICF2G630184234	0.00904647	0.00399909	0.0226615	0.535529	0.778269	0.0888288	1.05145	1.20134	SHISA6		MYH13
5	35132600	BICF2G630184240	0.00453868	0.00248171	-0.084378	0.297994	-0.069608	0.547982	0.261234	1.20891	SHISA6		MYH13
5	35164008	BICF2G630184243	0.00234413	-0.00695587	-0.0788332	0.297502	-0.192543	0.630619	0.200233	1.22862	SHISA6		MYH13
5	35247117	BICF2G630184254	0.0412431	0.101771	0.11162	0.451095	1.25606	0.0147942	1.82991	1.29516	SHISA6;DNAH9		MYH4
5	35256742	BICF2P1062097	0.00626077	0.0457201	0.0501446	0.356248	0.493525	0.196328	0.707017	1.30309	SHISA6;DNAH9		MYH4
5	35278103	BICF2G630184285	0.0114528	-0.000680697	-0.00072324	0.2967	0.501167	0.192684	0.715154	1.31524	SHISA6;DNAH9		MYH1
5	35291424	BICF2P233650	0.00893116	0.0456067	0.0484571	0.352174	0.616002	0.142998	0.84467	1.31524	SHISA6;DNAH9		MYH1
5	35304828	BICF2G630184334	0.0930398	0.167997	0.196962	0.499444	1.72209	0.00142838	2.84516	1.31524	SHISA6;DNAH9		MYH1
5	35305048	BICF2G630184335	0.0932113	0.168685	0.191176	0.496634	1.70495	0.00157316	2.80323	1.31524	SHISA6;DNAH9		MYH1
5	35316319	BICF2P648451	0.00919555	-0.00233989	-0.0024108	0.427703	0.567756	0.16271	0.788586	1.30501	SHISA6;DNAH9		MYH2
5	35326126	BICF2G630184367	0.0693768	0.139968	0.169961	0.464134	1.5331	0.00396063	2.40224	1.30501	SHISA6;DNAH9		MYH2
5	35336504	BICF2G630184378	0.0743218	0.147023	0.172372	0.449818	1.53973	0.00382791	2.41704	1.29347	SHISA6;DNAH9		MYH2
5	35352217	BICF2G630184401	0.0798137	0.154015	0.180569	0.461932	1.592	0.00291301	2.53566	1.30085	SHISA6;DNAH9		MYH3
5	35361510	BICF2G630184432	0.0127221	-0.00129049	-0.00313404	0.195553	0.360885	0.265962	0.57518	1.30085	SHISA6;DNAH9		MYH3
5	35370915	BICF2G630184468	0.0110427	0.00731749	0.0207329	0.253901	0.498959	0.193733	0.712797	1.289	SHISA6;DNAH9		MYH3
5	35377215	BICF2G630184477	0.00643501	-0.0100261	-0.0486982	0.266812	0.0639508	0.455901	0.341129	1.289	SHISA6;DNAH9		MYH3
5	35391018	BICF2S2312076	0.0113262	-0.00327585	-0.0159113	0.345072	0.519016	0.184336	0.734389	1.29293	SHISA6;DNAH9		MYH3
5	35433388	BICF2S23421104	0.132586	0.139344	0.278689	0.597084	2.15089	9.74826e-05	4.01107	1.25863	DNAH9	SHISA6	MYH3
5	35440572	BICF2S22936116	0.0630753	0.120682	0.178399	0.741232	1.83149	0.000756361	3.12127	1.26437	DNAH9	SHISA6	SCO1
5	35474218	BICF2P629205	0.00919555	-0.00233989	-0.0024108	0.622954	0.806321	0.0812686	1.09008	1.29571	DNAH9	SHISA6	ADPRM
5	35495062	BICF2S22915624	0.103391	0.108167	0.245178	0.827416	2.20911	6.50427e-05	4.1868	1.31744	DNAH9	SHISA6	TMEM220
5	35497539	BICF2G630184499	0.163978	0.137097	-0.310752	1.01709	1.05092	0.0343602	1.46394	1.3076	DNAH9	SHISA6	TMEM238L
5	35507318	BICF2G630184505	0.00807469	0.045082	0.0901639	0.910021	1.28694	0.0129057	1.88922	1.31725	DNAH9	SHISA6	TMEM238L
5	35508918	BICF2G630184506	0.00962843	0.00614754	0.0122951	0.800096	1.04759	0.0348015	1.4584	1.31725	DNAH9	SHISA6	TMEM238L
5	35537934	BICF2G630184528	0.0837601	0.116271	0.219624	0.810319	2.07372	0.00016421	3.7846	1.37303	DNAH9	SHISA6	TMEM238L
5	35549115	BICF2G630184543	0.00259102	0.0290147	0.0822083	0.678058	0.776507	0.0893207	1.04905	1.38489	DNAH9	SHISA6	TMEM238L
5	35551897	BICF2G630184550	0.071984	0.139139	0.152604	0.700285	1.76757	0.00110107	2.95819	1.39869	DNAH9	SHISA6	TMEM238L
5	35562090	BICF2G630184566	0.00859899	0.0119831	0.0313404	0.761551	1.01278	0.0396993	1.40122	1.39869	DNAH9;ZNF18	SHISA6	TMEM238L
5	35566469	BICF2S236913	0.00595265	0.01957	0.0443587	0.720971	0.891172	0.0613481	1.2122	1.39869	DNAH9;ZNF18	SHISA6	TMEM238L
5	35577530	BICF2S23150704	0.0418516	-0.0570651	-0.121263	0.616107	0.794482	0.0843978	1.07367	1.50352	DNAH9;ZNF18	SHISA6	PIRT
5	35580843	BICF2G630184589	0.0582734	0.0389132	-0.189007	0.578852	0.667885	0.123675	0.907719	1.50352	DNAH9;ZNF18	SHISA6	PIRT
5	35596689	BICF2G630184598	0.0117033	0.0608373	0.0940212	0.4784	1.04469	0.0351907	1.45357	1.53244	DNAH9;ZNF18	SHISA6
5	35607245	BICF2P871388	0.118564	0.115399	0.261572	0.553014	2.01822	0.000236447	3.62627	1.56801	DNAH9;ZNF18	SHISA6
5	35613528	BICF2P579191	0.0266698	0.0396364	0.134764	0.594897	1.41095	0.00726592	2.13871	1.56085	DNAH9;ZNF18	SHISA6
5	35644549	BICF2P1212067	0.00433782	0.0287382	0.0465284	0.565446	0.65843	0.127053	0.896016	1.60448	DNAH9;ZNF18;MAP2K4	SHISA6
5	35649636	BICF2P389767	0.0382308	0.0793862	0.149952	0.559904	1.47153	0.00540513	2.26719	1.60448	DNAH9;ZNF18;MAP2K4	SHISA6
5	35662366	BICF2S22958135	0.0104671	0.00194991	0.006027	0.439191	0.684958	0.117736	0.929092	1.60448	DNAH9;ZNF18;MAP2K4	SHISA6
5	35673336	BICF2P301964	0.00990092	0.00460179	0.0142237	0.433595	0.673818	0.121588	0.91511	1.62642	DNAH9;ZNF18;MAP2K4	SHISA6
5	35682394	BICF2P934960	0.00572168	0.0166842	0.0436355	0.458152	0.586215	0.154969	0.809756	1.62642	DNAH9;ZNF18;MAP2K4	SHISA6
5	35693798	BICF2P887730	0.0699888	0.134324	0.142719	0.551328	1.5758	0.00317275	2.49856	1.64599	DNAH9;ZNF18;MAP2K4	SHISA6
5	35694546	BICF2P887727	0.00507994	0.0182512	0.0477338	0.51853	0.642894	0.132742	0.876993	1.64599	DNAH9;ZNF18;MAP2K4	SHISA6
5	35709850	BICF2P1001197	0.0514145	0.116782	0.147059	0.542874	1.50462	0.00457925	2.33921	1.64599	DNAH9;ZNF18;MAP2K4		SHISA6
5	35720138	BICF2P875587	0.00068436	0.0176768	0.0667792	0.452678	0.261235	0.325464	0.487496	1.64599	DNAH9;ZNF18;MAP2K4		SHISA6
5	35732598	BICF2G630184621	0.000917746	0.0263203	0.0279653	0.367932	0.0685572	0.452739	0.344152	1.64599	ZNF18;MAP2K4	DNAH9	SHISA6
5	35739752	BICF2G630184625	0.0322832	0.0907454	0.114272	0.435795	1.19477	0.0192544	1.71547	1.64599	ZNF18;MAP2K4	DNAH9	SHISA6
5	35751368	BICF2G630184635	0.00699631	0.0168047	0.0190453	0.347935	0.411976	0.237749	0.623882	1.63209	ZNF18;MAP2K4	DNAH9	SHISA6
5	35766270	BICF2G630184645	0.0076412	0.0524136	0.0742527	0.38955	0.673276	0.121777	0.914434	1.64655	ZNF18;MAP2K4	DNAH9	SHISA6
5	35807352	BICF2G630184683	0.00532205	0.0378921	0.0402604	0.349413	0.407669	0.240062	0.619676	1.59885	ZNF18;MAP2K4	DNAH9	SHISA6
5	35827698	BICF2G630184696	0.281187	0.0324607	-0.367888	0.177838	0.28601	0.310165	0.508408	1.58538	ZNF18;MAP2K4	DNAH9	SHISA6
5	35841797	BICF2G630184702	0.10223	0.17016	0.222517	0.372875	1.64626	0.0021763	2.66228	1.57791	ZNF18;MAP2K4	DNAH9	SHISA6
5	35846482	BICF2P1420622	0.193959	0.00899087	-0.305689	0.157513	0.213753	0.355605	0.449032	1.57791	ZNF18;MAP2K4	DNAH9	SHISA6
5	35863769	BICF2P626493	0.20642	0.00923195	-0.313886	0.149812	0.211535	0.357037	0.447286	1.56302	ZNF18;MAP2K4	DNAH9	SHISA6
5	35879063	BICF2P33190	0.0678616	0	-0.192623	0.241981	0.246568	0.334665	0.47539	1.6071	ZNF18;MAP2K4;U6	DNAH9	SHISA6
5	35891215	BICF2G630184732	0.201109	0.0377787	-0.321119	0.209326	0.277355	0.315474	0.501036	1.60425	ZNF18;MAP2K4;U6	DNAH9	SHISA6
5	35904170	BICF2G630184745	3.54504e-05	0.0108131	0.0735294	0.331078	-0.187214	0.627131	0.202642	1.61258	ZNF18;MAP2K4;U6	DNAH9	SHISA6
5	35922402	BICF2P887550	0.00570148	0.0203358	0.0576181	0.251607	0.340689	0.277565	0.556635	1.61258	ZNF18;MAP2K4;U6	DNAH9	SHISA6
5	35924426	BICF2G630184760	0.00570148	0.0203358	0.0576181	0.251607	0.340689	0.277565	0.556635	1.63022	ZNF18;MAP2K4;U6	DNAH9	SHISA6
5	35987958	BICF2G630184778	0.0355381	-0.0578191	-0.0786339	0.161697	0.250647	0.332096	0.478736	1.5638	ZNF18;MAP2K4;U6	DNAH9	SHISA6
5	35997299	BICF2G630184789	0.271346	0.153015	-0.400193	0.314943	0.396114	0.246328	0.608486	1.49268	ZNF18;MAP2K4;U6	DNAH9	SHISA6
5	36018896	BICF2P909109	0.115717	0.190595	0.231437	0.577825	1.968	0.000326392	3.48626	1.53728	ZNF18;MAP2K4;U6	DNAH9	SHISA6
5	36032999	BICF2S2459689	0.128117	0.104437	-0.273144	0.70499	0.83148	0.0749103	1.12546	1.52831	ZNF18;MAP2K4;U6	DNAH9	SHISA6
5	36069933	BICF2P485263	0.109886	0.133629	0.252411	0.718281	2.14364	0.00010245	3.98949	1.48088	MAP2K4;U6	ZNF18	SHISA6
5	36075305	BICF2G630184824	0.0966485	0.130949	0.23433	0.722503	2.06814	0.000170412	3.7685	1.48088	MAP2K4;U6	ZNF18	SHISA6
5	36094866	BICF2P527630	0.0345299	0.0647725	0.146818	0.754551	1.64031	0.0022479	2.64822	1.47204	MAP2K4;U6		SHISA6
5	36101970	BICF2S2303153	0.0505772	0.0774292	0.175506	0.7932	1.82048	0.000807554	3.09283	1.49752	MAP2K4;U6		SHISA6
5	36109749	BICF2P1247185	0.0387441	0.0793862	0.149952	0.715114	1.63288	0.00234029	2.63073	1.47946	MAP2K4;U6		SHISA6
5	36144060	BICF2G630184848	0.0388841	0.0985592	0.134041	0.736892	1.61442	0.00258496	2.58755	1.45801	U6	MAP2K4	SHISA6
5	36189154	BICF2S23641943	0.0794138	0.150519	0.176471	0.595438	1.74358	0.00126397	2.89826	1.47178	U6;MYOCD	MAP2K4	SHISA6
5	36242023	BICF2G630184853	0.044017	-0.058625	-0.0766635	0.427639	0.683208	0.118335	0.926887	1.47488	U6;MYOCD		DNAH9
5	36283319	BICF2G630184865	0.00980923	0.00978501	0.0144648	0.54484	0.808912	0.0805957	1.09369	1.48636	U6;MYOCD		DNAH9
5	36286936	BICF2G630184870	0.0277019	0.0204564	-0.139103	0.45547	0.482904	0.201461	0.69581	1.48636	U6;MYOCD		DNAH9
5	36300824	BICF2G630184875	0.0116924	-0.00923195	-0.014947	0.358228	0.548703	0.170959	0.767108	1.48724	U6;MYOCD;ARHGAP44		DNAH9
5	36311056	BICF2G630184881	0.0651368	-0.0622199	-0.078351	0.264777	0.539422	0.175073	0.756781	1.50273	U6;MYOCD;ARHGAP44		DNAH9
5	36334029	BICF2P937775	0.0877304	0.140394	0.216972	0.462984	1.70941	0.00153424	2.81411	1.52081	U6;MYOCD;ARHGAP44		DNAH9
5	36341461	BICF2P1373995	0.0096642	0.00514777	0.00795564	0.334094	0.5035	0.19158	0.717649	1.49964	U6;MYOCD;ARHGAP44		DNAH9
5	36359604	BICF2P354334	0.00299637	0.0340348	0.0771456	0.355179	0.397837	0.245388	0.610146	1.44429	U6;MYOCD;ARHGAP44		DNAH9
5	36370950	BICF2G630184900	0.071035	0.130524	0.184908	0.355908	1.43051	0.00661132	2.17971	1.46209	U6;MYOCD;ARHGAP44		DNAH9
5	36384792	BICF2G630184903	0.0975629	-0.0826408	-0.133799	0.156623	0.345163	0.274974	0.560709	1.4582	MYOCD;ARHGAP44		DNAH9
5	36400315	BICF2P282293	0.0552519	0.103097	0.175265	0.396399	1.40225	0.00757493	2.12062	1.45213	MYOCD;ARHGAP44		DNAH9
5	36423021	BICF2P128827	0.0876883	0.118441	0.223722	0.422115	1.67209	0.00188892	2.72379	1.46659	MYOCD;ARHGAP44		DNAH9
5	36447626	BICF2G630184924	0.0498776	0.110273	0.15622	0.545315	1.52456	0.00413769	2.38324	1.45874	MYOCD;ARHGAP44		DNAH9
5	36460763	BICF2G630184934	0.0878546	-0.0801095	-0.129701	0.311358	0.558667	0.166612	0.778293	1.43828	MYOCD;ARHGAP44;ELAC2		DNAH9
5	36467068	BICF2G630184941	0.0089798	0.0111677	0.015188	0.450456	0.642552	0.132869	0.876577	1.42751	MYOCD;ARHGAP44;ELAC2		DNAH9
5	36488167	BICF2G630184955	0.00371024	0.0312695	0.0354388	0.427298	0.416009	0.235594	0.627837	1.42109	MYOCD;ARHGAP44;ELAC2		DNAH9
5	36491377	BICF2G630184958	0.000435016	0.0187617	0.0708775	0.570449	0.356446	0.268491	0.57107	1.42109	MYOCD;ARHGAP44;ELAC2		DNAH9
5	36506460	BICF2P1072032	0.15392	0.19831	0.293153	0.690053	2.33823	2.5616e-05	4.59149	1.39008	MYOCD;ARHGAP44;ELAC2		DNAH9
6	36841282	BICF2P46043	0.00894728	-0.00136139	-0.00385728	-0.113204	-0.310887	0.704874	0.151888	0.562747	CDIP1;HMOX2;NMRAL1;DNAJA3;U6;VASN;GLIS2;TFAP4;SRL;ADCY9;U1		C6H16orf89
6	36860120	BICF2P528992	0.011285	0.00263061	0.0127772	-0.110631	-0.133231	0.59125	0.228229	0.577711	HMOX2;NMRAL1;DNAJA3;U6;VASN;GLIS2;TFAP4;SRL;ADCY9;U1	CDIP1	C6H16orf89
6	36864590	BICF2P927925	0.00585071	0.0131034	0.0371263	-0.0605683	-0.237333	0.65949	0.180792	0.577711	HMOX2;NMRAL1;DNAJA3;U6;VASN;GLIS2;TFAP4;SRL;ADCY9;U1	CDIP1	C6H16orf89
6	36875999	BICF2P1443038	0.00585071	0.0131034	0.0371263	-0.0605683	-0.237333	0.65949	0.180792	0.577711	HMOX2;NMRAL1;DNAJA3;U6;VASN;GLIS2;TFAP4;SRL;ADCY9;U1	CDIP1	C6H16orf89
6	36879846	BICF2P1230693	0.0081647	-0.00323331	-0.0183221	-0.087226	-0.357627	0.732183	0.13538	0.577711	HMOX2;NMRAL1;DNAJA3;U6;VASN;GLIS2;TFAP4;SRL;ADCY9;U1	CDIP1	C6H16orf89
6	36886355	TIGRP2P82318	0.0040087	0.0204918	0.0204918	0.0441265	-0.203588	0.637815	0.195305	0.577711	NMRAL1;DNAJA3;U6;VASN;GLIS2;TFAP4;SRL;ADCY9;U1	HMOX2	C6H16orf89
6	36902263	BICF2P972810	0.00775819	0.00731749	0.0207329	0.0416008	-0.0252946	0.517473	0.286113	0.584065	NMRAL1;DNAJA3;U6;VASN;GLIS2;TFAP4;SRL;ADCY9;U1		C6H16orf89
6	36917388	BICF2S2413509	0.00103651	0.0255048	0.0262777	0.137185	-0.264097	0.676319	0.169848	0.703593	DNAJA3;U6;VASN;GLIS2;TFAP4;SRL;ADCY9;U1;CREBBP	NMRAL1	NAGPA
6	36936203	TIGRP2P82328	0.00707444	0.00959357	0.00988428	0.130657	0.0569378	0.46072	0.336563	0.725533	U6;VASN;GLIS2;TFAP4;SRL;ADCY9;U1;CREBBP	DNAJA3	SEC14L5
6	36944676	BICF2P514679	0.00533727	0.0135714	0.0139826	0.13107	-0.00945474	0.506533	0.295392	0.753908	U6;VASN;GLIS2;TFAP4;SRL;ADCY9;U1;CREBBP	DNAJA3	SEC14L5
6	36964702	TIGRP2P82331	0.0512678	0.116342	0.141273	0.202306	1.02206	0.0383426	1.41632	0.7866	VASN;GLIS2;TFAP4;SRL;ADCY9;U1;CREBBP	DNAJA3	SEC14L5
6	36971828	TIGRP2P82333	0.00533727	0.0135714	0.0139826	0.174362	0.0605472	0.458239	0.338908	0.803793	VASN;GLIS2;TFAP4;SRL;ADCY9;U1;CREBBP		SEC14L5
6	36982988	BICF2P1268953	0.00336538	0.0175492	0.018081	0.176351	-0.0257857	0.517812	0.285828	0.822182	VASN;GLIS2;TFAP4;SRL;ADCY9;U1;CREBBP		PPL
6	37041163	BICF2S23240564	0.000423222	0.0355948	0.0605111	0.154539	-0.250862	0.66804	0.175198	0.913136	GLIS2;TFAP4;SRL;ADCY9;U1;CREBBP		PPL
6	37109533	BICF2P583447	0.35531	0.160644	-0.455159	0.236179	0.332828	0.282147	0.549524	0.965792	SRL;ADCY9;U1;CREBBP;TRAP1;DNASE1	TFAP4	PPL
6	37147764	BICF2P188647	0.166622	0.157787	0.315574	0.496307	2.20295	6.7918e-05	4.16802	0.965792	ADCY9;U1;CREBBP;TRAP1;DNASE1	SRL	ZNF500
6	37153914	BICF2P523207	0.181678	0.174854	0.33028	0.506277	2.29519	3.51322e-05	4.45429	0.994843	ADCY9;U1;CREBBP;TRAP1;DNASE1;SLX4	SRL	ZNF500
6	37191212	BICF2S23260000	0.26551	0.339285	0.397782	0.679025	2.86001	3.6412e-07	6.43876	1.15109	ADCY9;U1;CREBBP;TRAP1;DNASE1;SLX4		ANKS3
6	37203640	TIGRP2P82360	0.00128042	0.0163934	0.0163934	0.421682	0.155922	0.393555	0.404994	1.21576	ADCY9;U1;CREBBP;TRAP1;DNASE1;SLX4		ANKS3
6	37221226	BICF2P521632	0.0585905	0.113017	0.116442	0.442868	1.33248	0.0105015	1.97875	1.31717	CREBBP;TRAP1;DNASE1;SLX4;CLUAP1	ADCY9	MGRN1
6	37306697	BICF2P1002980	0.00475236	-0.0328649	-0.0744937	0.196112	-0.188042	0.627673	0.202266	1.52978	CREBBP;TRAP1;DNASE1;SLX4;CLUAP1;C6H16orf90;NAA60;ZNF597	ADCY9	C16orf96
6	37337010	TIGRP2P82365	0.0383712	-0.0256538	-0.145371	0.136649	0.062566	0.456852	0.340224	1.57101	CREBBP;TRAP1;DNASE1;SLX4;CLUAP1;C6H16orf90;NAA60;ZNF597;ZNF174		C16orf96
6	37351186	BICF2P107079	0.0238229	-0.0521158	-0.0708775	0.343253	0.472152	0.206738	0.684579	1.61275	CREBBP;TRAP1;DNASE1;SLX4;CLUAP1;C6H16orf90;NAA60;ZNF597;ZNF174;OR2C1		CDIP1
6	37416098	G400f26S231	0.186124	0.269939	0.305931	0.72632	2.47689	8.92961e-06	5.04917	1.88164	TRAP1;DNASE1;SLX4;CLUAP1;C6H16orf90;NAA60;ZNF597;ZNF174;OR2C1	CREBBP	NMRAL1
6	37438789	BICF2P747928	0.0385922	0.091894	0.0976374	0.539742	1.31581	0.0113321	1.94569	1.92878	TRAP1;DNASE1;SLX4;CLUAP1;C6H16orf90;NAA60;ZNF597;ZNF174;OR2C1;ZNF263;TIGD7	CREBBP	DNAJA3
6	37458711	BICF2S232727	0.00846443	0.00561575	0.00578592	0.430401	0.553903	0.168681	0.772933	1.95961	TRAP1;DNASE1;SLX4;CLUAP1;C6H16orf90;NAA60;ZNF597;ZNF174;OR2C1;ZNF263;TIGD7	CREBBP	DNAJA3
6	37654090	BICF2P824568	0.0242865	0.075614	0.0829315	0.543904	1.19913	0.0189028	1.72347	1.78297	CLUAP1;C6H16orf90;NAA60;ZNF597;ZNF174;OR2C1;ZNF263;TIGD7;MEFV;ZNF200;ZNF213;ZNF205;ZSCAN10;MMP25;BICDL2	SLX4	SRL
6	37658730	BICF2P1208076	0.175258	0.25909	0.293635	0.710767	2.40723	1.52671e-05	4.81624	1.78297	CLUAP1;C6H16orf90;NAA60;ZNF597;ZNF174;OR2C1;ZNF263;TIGD7;MEFV;ZNF200;ZNF213;ZNF205;ZSCAN10;MMP25;BICDL2	SLX4	SRL
6	37670043	BICF2P1429329	0.00919555	-0.00233989	-0.0024108	0.517601	0.681591	0.118891	0.924853	1.78297	CLUAP1;C6H16orf90;NAA60;ZNF597;ZNF174;OR2C1;ZNF263;TIGD7;MEFV;ZNF200;ZNF213;ZNF205;ZSCAN10;MMP25;BICDL2;THOC6;HCFC1R1;TNFRSF12A	SLX4	ADCY9
6	37687084	BICF2P271071	0.0174252	-0.0290147	-0.0318226	0.514395	0.758557	0.0944468	1.02481	1.74212	CLUAP1;C6H16orf90;NAA60;ZNF597;ZNF174;OR2C1;ZNF263;TIGD7;MEFV;ZNF200;ZNF213;ZNF205;ZSCAN10;MMP25;BICDL2;THOC6;HCFC1R1;TNFRSF12A;CLDN6;CLDN9	SLX4	ADCY9
6	37697373	TIGRP2P82396	0.117789	0.196041	0.208293	0.619623	1.96534	0.000331942	3.47894	1.61518	CLUAP1;C6H16orf90;NAA60;ZNF597;ZNF174;OR2C1;ZNF263;TIGD7;MEFV;ZNF200;ZNF213;ZNF205;ZSCAN10;MMP25;BICDL2;THOC6;HCFC1R1;TNFRSF12A;CLDN6;CLDN9	SLX4	ADCY9
6	37711831	BICF2S2356725	0.11452	0.192183	0.204195	0.620297	1.94568	0.000375814	3.42503	1.60658	C6H16orf90;NAA60;ZNF597;ZNF174;OR2C1;ZNF263;TIGD7;MEFV;ZNF200;ZNF213;ZNF205;ZSCAN10;MMP25;BICDL2;THOC6;HCFC1R1;TNFRSF12A;CLDN6;CLDN9;PKMYT1;PAQR4	CLUAP1	ADCY9
6	37715692	BICF2S23514279	0.0909827	0.151639	0.151639	0.599593	1.7282	0.00137975	2.8602	1.60658	C6H16orf90;NAA60;ZNF597;ZNF174;OR2C1;ZNF263;TIGD7;MEFV;ZNF200;ZNF213;ZNF205;ZSCAN10;MMP25;BICDL2;THOC6;HCFC1R1;TNFRSF12A;CLDN6;CLDN9;PKMYT1;PAQR4;KREMEN2	CLUAP1	ADCY9
6	37772828	BICF2P885681	0.035042	0.0942977	0.103423	0.537915	1.31073	0.0115961	1.93569	1.5583	ZNF597;ZNF174;OR2C1;ZNF263;TIGD7;MEFV;ZNF200;ZNF213;ZNF205;ZSCAN10;MMP25;BICDL2;THOC6;HCFC1R1;TNFRSF12A;CLDN6;CLDN9;PKMYT1;PAQR4;KREMEN2;FLYWCH1;FLYWCH2	NAA60	ADCY9
6	37801646	TIGRP2P82407	0.099581	0.173719	0.210945	0.64862	1.94769	0.00037109	3.43052	1.5583	ZNF174;OR2C1;ZNF263;TIGD7;MEFV;ZNF200;ZNF213;ZNF205;ZSCAN10;MMP25;BICDL2;THOC6;HCFC1R1;TNFRSF12A;CLDN6;CLDN9;PKMYT1;PAQR4;KREMEN2;FLYWCH1;FLYWCH2;SRRM2		ADCY9
6	37858831	TIGRP2P82422	0.0082809	0.0187192	0.0318226	0.43005	0.629295	0.137863	0.860552	1.61547	ZNF263;TIGD7;MEFV;ZNF200;ZNF213;ZNF205;ZSCAN10;MMP25;BICDL2;THOC6;HCFC1R1;TNFRSF12A;CLDN6;CLDN9;PKMYT1;PAQR4;KREMEN2;FLYWCH1;FLYWCH2;SRRM2;ELOB;PRSS33;PRSS21;ZG16B		CREBBP
6	37885223	BICF2G630583378	0.109551	0.170061	0.231283	0.506355	1.86467	0.000619592	3.20789	1.57216	ZNF263;TIGD7;MEFV;ZNF200;ZNF213;ZNF205;ZSCAN10;MMP25;BICDL2;THOC6;HCFC1R1;TNFRSF12A;CLDN6;CLDN9;PKMYT1;PAQR4;KREMEN2;FLYWCH1;FLYWCH2;SRRM2;ELOB;PRSS33;PRSS21;ZG16B;PRSS22		CREBBP
6	37889099	BICF2P1212375	0.182892	0.0553491	-0.313645	0.326042	0.423547	0.231595	0.635271	1.57216	ZNF263;TIGD7;MEFV;ZNF200;ZNF213;ZNF205;ZSCAN10;MMP25;BICDL2;THOC6;HCFC1R1;TNFRSF12A;CLDN6;CLDN9;PKMYT1;PAQR4;KREMEN2;FLYWCH1;FLYWCH2;SRRM2;ELOB;PRSS33;PRSS21;ZG16B;PRSS22		CREBBP
6	37922830	BICF2S23251760	0.0399029	0.0555724	0.145343	0.381189	1.23904	0.0159336	1.79769	1.47282	ZNF263;TIGD7;MEFV;ZNF200;ZNF213;ZNF205;ZSCAN10;MMP25;BICDL2;THOC6;HCFC1R1;TNFRSF12A;CLDN6;CLDN9;PKMYT1;PAQR4;KREMEN2;FLYWCH1;FLYWCH2;SRRM2;ELOB;PRSS33;PRSS21;ZG16B;PRSS22;KCTD5		CREBBP
6	37933070	TIGRP2P82484	0.0446842	-0.0302768	-0.147059	-0.0668089	-0.263604	0.676012	0.170046	1.47282	ZNF263;TIGD7;MEFV;ZNF200;ZNF213;ZNF205;ZSCAN10;MMP25;BICDL2;THOC6;HCFC1R1;TNFRSF12A;CLDN6;CLDN9;PKMYT1;PAQR4;KREMEN2;FLYWCH1;FLYWCH2;SRRM2;ELOB;PRSS33;PRSS21;ZG16B;PRSS22;KCTD5;PDPK1		CREBBP
6	37940747	TIGRP2P82485	0.00777078	0.02113	0.0359209	0.240553	0.351958	0.271061	0.566934	1.45891	MEFV;ZNF200;ZNF213;ZNF205;ZSCAN10;MMP25;BICDL2;THOC6;HCFC1R1;TNFRSF12A;CLDN6;CLDN9;PKMYT1;PAQR4;KREMEN2;FLYWCH1;FLYWCH2;SRRM2;ELOB;PRSS33;PRSS21;ZG16B;PRSS22;KCTD5;PDPK1	ZNF263	CREBBP
6	37947343	BICF2P1349009	0.134848	0.163367	0.277724	0.211727	1.63842	0.00227104	2.64378	1.45891	MEFV;ZNF200;ZNF213;ZNF205;ZSCAN10;MMP25;BICDL2;THOC6;HCFC1R1;TNFRSF12A;CLDN6;CLDN9;PKMYT1;PAQR4;KREMEN2;FLYWCH1;FLYWCH2;SRRM2;ELOB;PRSS33;PRSS21;ZG16B;PRSS22;KCTD5;PDPK1	ZNF263	CREBBP
6	37970167	BICF2P1248342	0.198565	0.0575189	-0.32594	0.139981	0.150313	0.397297	0.400884	1.4797	MEFV;ZNF200;ZNF213;ZNF205;ZSCAN10;MMP25;BICDL2;THOC6;HCFC1R1;TNFRSF12A;CLDN6;CLDN9;PKMYT1;PAQR4;KREMEN2;FLYWCH1;FLYWCH2;SRRM2;ELOB;PRSS33;PRSS21;ZG16B;PRSS22;KCTD5;PDPK1		CREBBP
6	37992864	BICF2P807798	0.0358476	0.0994668	0.120781	0.263739	0.992727	0.042766	1.3689	1.4797	ZNF213;ZNF205;ZSCAN10;MMP25;BICDL2;THOC6;HCFC1R1;TNFRSF12A;CLDN6;CLDN9;PKMYT1;PAQR4;KREMEN2;FLYWCH1;FLYWCH2;SRRM2;ELOB;PRSS33;PRSS21;ZG16B;PRSS22;KCTD5;PDPK1	ZNF200	CREBBP
6	38008489	BICF2P97573	0.0358476	0.0994668	0.120781	0.263739	0.992727	0.042766	1.3689	1.4797	ZNF213;ZNF205;ZSCAN10;MMP25;BICDL2;THOC6;HCFC1R1;TNFRSF12A;CLDN6;CLDN9;PKMYT1;PAQR4;KREMEN2;FLYWCH1;FLYWCH2;SRRM2;ELOB;PRSS33;PRSS21;ZG16B;PRSS22;KCTD5;PDPK1		CREBBP
6	38017393	BICF2P486922	0.0332242	0.0960917	0.116683	0.26166	0.963436	0.0475865	1.32252	1.4797	ZNF213;ZNF205;ZSCAN10;MMP25;BICDL2;THOC6;HCFC1R1;TNFRSF12A;CLDN6;CLDN9;PKMYT1;PAQR4;KREMEN2;FLYWCH1;FLYWCH2;SRRM2;ELOB;PRSS33;PRSS21;ZG16B;PRSS22;KCTD5;PDPK1		CREBBP
6	38029992	BICF2S23229527	0.0540397	0.0589653	0.182257	0.195006	1.12271	0.0259126	1.58649	1.4797	ZNF213;ZNF205;ZSCAN10;MMP25;BICDL2;THOC6;HCFC1R1;TNFRSF12A;CLDN6;CLDN9;PKMYT1;PAQR4;KREMEN2;FLYWCH1;FLYWCH2;SRRM2;ELOB;PRSS33;PRSS21;ZG16B;PRSS22;KCTD5;PDPK1;ATP6V0C		CREBBP
6	38041183	BICF2P842137	0.0205482	0.045082	0.045082	0.201781	0.593965	0.151792	0.81875	1.4797	ZNF213;ZNF205;ZSCAN10;MMP25;BICDL2;THOC6;HCFC1R1;TNFRSF12A;CLDN6;CLDN9;PKMYT1;PAQR4;KREMEN2;FLYWCH1;FLYWCH2;SRRM2;ELOB;PRSS33;PRSS21;ZG16B;PRSS22;KCTD5;PDPK1;ATP6V0C		TRAP1
6	38053050	BICF2P614427	0.064355	0.114804	0.185873	0.349386	1.39906	0.00769116	2.11401	1.4797	ZNF213;ZNF205;ZSCAN10;MMP25;BICDL2;THOC6;HCFC1R1;TNFRSF12A;CLDN6;CLDN9;PKMYT1;PAQR4;KREMEN2;FLYWCH1;FLYWCH2;SRRM2;ELOB;PRSS33;PRSS21;ZG16B;PRSS22;KCTD5;PDPK1;ATP6V0C		TRAP1
6	38068026	BICF2P1229601	0.200265	0.257913	0.337271	0.347365	2.14593	0.000100854	3.99631	1.4797	ZNF213;ZNF205;ZSCAN10;MMP25;BICDL2;THOC6;HCFC1R1;TNFRSF12A;CLDN6;CLDN9;PKMYT1;PAQR4;KREMEN2;FLYWCH1;FLYWCH2;SRRM2;ELOB;PRSS33;PRSS21;ZG16B;PRSS22;KCTD5;PDPK1;ATP6V0C;NTN3;TEDC2		TRAP1
6	38077374	BICF2P1035522	0.00896632	0.00465852	0.0175988	0.257808	0.381689	0.254273	0.5947	1.43679	ZNF205;ZSCAN10;MMP25;BICDL2;THOC6;HCFC1R1;TNFRSF12A;CLDN6;CLDN9;PKMYT1;PAQR4;KREMEN2;FLYWCH1;FLYWCH2;SRRM2;ELOB;PRSS33;PRSS21;ZG16B;PRSS22;KCTD5;PDPK1;ATP6V0C;NTN3;TEDC2;CCNF		TRAP1
6	38094899	BICF2P555024	0.00586411	0.0145499	0.0412247	0.261991	0.31401	0.293262	0.532745	1.3965	ZSCAN10;MMP25;BICDL2;THOC6;HCFC1R1;TNFRSF12A;CLDN6;CLDN9;PKMYT1;PAQR4;KREMEN2;FLYWCH1;FLYWCH2;SRRM2;ELOB;PRSS33;PRSS21;ZG16B;PRSS22;KCTD5;PDPK1;ATP6V0C;NTN3;TEDC2;CCNF	ZNF205	TRAP1
6	38112822	BICF2P1470009	0.00356238	0.0198182	0.0518322	0.214837	0.158147	0.392074	0.406632	1.35844	MMP25;BICDL2;THOC6;HCFC1R1;TNFRSF12A;CLDN6;CLDN9;PKMYT1;PAQR4;KREMEN2;FLYWCH1;FLYWCH2;SRRM2;ELOB;PRSS33;PRSS21;ZG16B;PRSS22;KCTD5;PDPK1;ATP6V0C;NTN3;TEDC2;CCNF	ZSCAN10	SLX4
6	38137954	BICF2P454034	0.00128042	0.0163934	0.0163934	0.087454	-0.344595	0.724698	0.139843	1.35844	BICDL2;THOC6;HCFC1R1;TNFRSF12A;CLDN6;CLDN9;PKMYT1;PAQR4;KREMEN2;FLYWCH1;FLYWCH2;SRRM2;ELOB;PRSS33;PRSS21;ZG16B;PRSS22;KCTD5;PDPK1;ATP6V0C;NTN3;TEDC2;CCNF	MMP25	SLX4
6	38183193	BICF2P37868	0.00697735	-0.0121249	-0.0137416	0.0681775	-0.12858	0.588118	0.230535	1.18506	PKMYT1;PAQR4;KREMEN2;FLYWCH1;FLYWCH2;SRRM2;ELOB;PRSS33;PRSS21;ZG16B;PRSS22;KCTD5;PDPK1;ATP6V0C;NTN3;TEDC2;CCNF;ABCA3		SLX4
6	38197744	BICF2S22965094	0.00218599	-0.0319077	-0.054243	0.0554906	-0.526807	0.819236	0.0865912	1.1204	PKMYT1;PAQR4;KREMEN2;FLYWCH1;FLYWCH2;SRRM2;ELOB;PRSS33;PRSS21;ZG16B;PRSS22;KCTD5;PDPK1;ATP6V0C;NTN3;TEDC2;CCNF;ABCA3		SLX4
6	38260315	BICF2S23137306	0.00263387	0.0321637	0.0482456	0.0359147	-0.209629	0.64173	0.192647	0.959662	SRRM2;ELOB;PRSS33;PRSS21;ZG16B;PRSS22;KCTD5;PDPK1;ATP6V0C;NTN3;TEDC2;CCNF;ABCA3;RNPS1;ECI1;DNASE1L2;E4F1;BRICD5;cfa-mir-1842		NAA60
6	38345824	BICF2S2306974	0.159057	0.0701117	-0.297975	-0.184608	-0.434652	0.774227	0.111132	0.844766	ZG16B;PRSS22;KCTD5;PDPK1;ATP6V0C;NTN3;TEDC2;CCNF;ABCA3;RNPS1;ECI1;DNASE1L2;E4F1;BRICD5;cfa-mir-1842;MLST8;CASKIN1;TRAF7;RAB26;PKD1	SRRM2	ZNF263
6	38378940	G404f58S144	0.00674501	0.0245902	0.0245902	-0.334541	-0.672004	0.877777	0.0566158	0.844221	KCTD5;PDPK1;ATP6V0C;NTN3;TEDC2;CCNF;ABCA3;RNPS1;ECI1;DNASE1L2;E4F1;BRICD5;cfa-mir-1842;MLST8;CASKIN1;TRAF7;RAB26;PKD1;TSC2	SRRM2	ZNF263
7	20505	BICF2G630465148	0.00255288	0.0203358	0.0576181	0.33075	0.277503	0.315383	0.501162	0.931753	MYBPH;ADORA1;MYOG;PPFIA4;TMEM183A;CYB5R1;ADIPOR1;RABIF;KDM5B;SYT2;PPP1R12B
7	55444	BICF2G630465156	0.113042	0.0828323	-0.256027	0.28864	0.318859	0.290378	0.537036	0.931753	MYOG;PPFIA4;TMEM183A;CYB5R1;ADIPOR1;RABIF;KDM5B;SYT2;PPP1R12B	ADORA1	CHI3L1
7	76294	BICF2G630465157	0.0175708	0.0405865	0.114995	0.279246	0.886457	0.0623441	1.2052	0.931753	MYOG;PPFIA4;TMEM183A;CYB5R1;ADIPOR1;RABIF;KDM5B;SYT2;PPP1R12B		CHI3L1
7	123152	BICF2S23453896	0.0409775	0.103764	0.130665	0.30372	1.10077	0.0282868	1.54842	0.931753	TMEM183A;CYB5R1;ADIPOR1;RABIF;KDM5B;SYT2;PPP1R12B	PPFIA4	CHI3L1
7	134030	BICF2G630465163	0.131858	0.08062	-0.274108	0.277633	0.314144	0.293182	0.532863	0.931753	TMEM183A;CYB5R1;ADIPOR1;RABIF;KDM5B;SYT2;PPP1R12B	PPFIA4	CHI3L1
7	155394	BICF2G630465164	0.0252916	0.0743023	0.120299	0.458127	1.19923	0.0188952	1.72365	0.931753	TMEM183A;CYB5R1;ADIPOR1;RABIF;KDM5B;SYT2;PPP1R12B	PPFIA4	CHI3L1
7	158544	BICF2P1285992	0.00931264	0	-0.0983607	0.328255	0.177984	0.378936	0.421434	0.931753	TMEM183A;CYB5R1;ADIPOR1;RABIF;KDM5B;SYT2;PPP1R12B	PPFIA4	CHI3L1
7	180153	G425f48S249	0.0875925	-0.0797124	-0.123192	0.373274	0.659679	0.126603	0.897557	1.23863	CYB5R1;ADIPOR1;RABIF;KDM5B;SYT2;PPP1R12B	TMEM183A	CHI3L1
7	239039	BICF2G630465169	0.0100201	0.00718986	0.00940212	0.475041	0.717161	0.107089	0.970255	1.39472	ADIPOR1;RABIF;KDM5B;SYT2;PPP1R12B;UBE2T;LGR6		CHI3L1
7	248273	BICF2G630465171	0.0124997	0.0636026	0.0831726	0.479514	1.02866	0.0374001	1.42713	1.39472	RABIF;KDM5B;SYT2;PPP1R12B;UBE2T;LGR6	ADIPOR1	CHI3L1
7	352094	BICF2P1434776	0.0123909	0.000205627	0.00024108	0.368057	0.61994	0.141464	0.849355	2.2208	SYT2;PPP1R12B;UBE2T;LGR6	KDM5B	CHI3L1
7	431448	BICF2P1264114	0.0124623	-0.00329003	-0.00385728	0.351086	0.583224	0.156206	0.806302	2.12457	SYT2;PPP1R12B;UBE2T;LGR6;PTPN7;ELF3;GPR37L1		CHI3L1
7	448697	BICF2P1290428	0.0117627	-0.0102814	-0.012054	0.441365	0.671421	0.122428	0.91212	2.26745	SYT2;PPP1R12B;UBE2T;LGR6;PTPN7;ELF3;GPR37L1		CHI3L1
7	463665	BICF2P160506	0.00749319	-0.00839526	-0.00891996	0.44367	0.476096	0.204793	0.688685	2.28193	SYT2;PPP1R12B;UBE2T;LGR6;PTPN7;ELF3;GPR37L1		CHI3L1
7	486159	BICF2P282516	0.0124623	-0.00329003	-0.00385728	0.440611	0.705429	0.110884	0.955129	2.40762	SYT2;PPP1R12B;UBE2T;LGR6;PTPN7;ELF3;GPR37L1;RNPEP		CHI3L1
7	664564	BICF2G630465187	0.122095	0.199898	0.212392	0.648186	2.01549	0.00024067	3.61858	2.72511	UBE2T;LGR6;PTPN7;ELF3;GPR37L1;RNPEP;TIMM17A;IPO9;NAV1	PPP1R12B	PPFIA4
7	675969	BICF2S22937169	0.113055	0.188326	0.200096	0.647549	1.9591	0.000345322	3.46178	2.72511	UBE2T;LGR6;PTPN7;ELF3;GPR37L1;RNPEP;TIMM17A;IPO9;NAV1	PPP1R12B	TMEM183A
7	695660	BICF2P996426	0.0124623	-0.00329003	-0.00385728	0.592603	0.891394	0.0613015	1.21253	2.78813	UBE2T;LGR6;PTPN7;ELF3;GPR37L1;RNPEP;TIMM17A;IPO9;NAV1	PPP1R12B	CYB5R1
7	733453	BICF2P1424453	0.122925	0.162899	0.263742	0.737132	2.2234	5.88075e-05	4.23057	2.78813	PTPN7;ELF3;GPR37L1;RNPEP;TIMM17A;IPO9;NAV1	LGR6	CYB5R1
7	749901	BICF2P1429502	0.274605	0.363343	0.398505	0.934989	3.10071	3.92416e-08	7.40625	2.90587	PTPN7;ELF3;GPR37L1;RNPEP;TIMM17A;IPO9;NAV1	LGR6	ADIPOR1
7	766926	BICF2P390439	0.123124	0.200529	0.206606	0.925142	2.24421	5.07279e-05	4.29475	2.90587	PTPN7;ELF3;GPR37L1;RNPEP;TIMM17A;IPO9;NAV1	LGR6	ADIPOR1
7	782244	BICF2P262970	0.131317	0.204918	0.204918	0.917538	2.25862	4.57581e-05	4.33953	2.90587	PTPN7;ELF3;GPR37L1;RNPEP;TIMM17A;IPO9;NAV1	LGR6	ADIPOR1
7	790325	BICF2S23621822	0.102003	0.172131	0.172131	0.936525	2.11514	0.000124383	3.90524	2.90587	PTPN7;ELF3;GPR37L1;RNPEP;TIMM17A;IPO9;NAV1	LGR6	RABIF
7	810113	BICF2P513937	0.265334	0.328975	0.39947	0.925731	3.07616	4.96311e-08	7.30425	2.90587	PTPN7;ELF3;GPR37L1;RNPEP;TIMM17A;IPO9;NAV1	LGR6	KDM5B
7	813109	BICF2P725417	0.0205482	0.045082	0.045082	0.754904	1.27819	0.013418	1.87231	2.90587	PTPN7;ELF3;GPR37L1;RNPEP;TIMM17A;IPO9;NAV1	LGR6	KDM5B
7	831328	BICF2P307336	0.071665	0.122951	0.122951	0.767954	1.75175	0.00120616	2.91859	2.90587	PTPN7;ELF3;GPR37L1;RNPEP;TIMM17A;IPO9;NAV1	LGR6	KDM5B
7	836217	BICF2P607865	0.0205482	0.045082	0.045082	0.707921	1.235	0.0162145	1.7901	2.90587	PTPN7;ELF3;GPR37L1;RNPEP;TIMM17A;IPO9;NAV1		KDM5B
7	846445	BICF2P142496	0.0233334	0.0491803	0.0491803	0.708703	1.26739	0.0140752	1.85154	2.90587	PTPN7;ELF3;GPR37L1;RNPEP;TIMM17A;IPO9;NAV1		KDM5B
7	861587	BICF2P1296832	0.0214211	0.0573274	0.0590646	0.713672	1.28785	0.0128534	1.89098	2.98497	GPR37L1;RNPEP;TIMM17A;IPO9;NAV1	PTPN7	KDM5B
7	871741	BICF2P501390	0.000783655	0.0387146	0.0470106	0.758741	0.55111	0.169902	0.769801	2.98497	GPR37L1;RNPEP;TIMM17A;IPO9;NAV1	ELF3	KDM5B
7	893043	BICF2P583714	0.00582799	0.0334605	0.0344744	0.675039	0.811004	0.0800553	1.09661	2.98497	RNPEP;TIMM17A;IPO9;NAV1	ELF3	KDM5B
7	917401	BICF2P1458459	0.0122652	-0.00678569	-0.00795564	0.680334	0.968044	0.0468004	1.32975	2.98497	RNPEP;TIMM17A;IPO9;NAV1;CSRP1	ELF3	SYT2
7	928930	BICF2P214263	0.0623196	0.120973	0.124638	0.767837	1.72056	0.0014408	2.8414	2.98497	RNPEP;TIMM17A;IPO9;NAV1;CSRP1	ELF3	SYT2
7	943747	BICF2P336261	0.258536	0.354189	0.376326	0.933688	2.99752	1.041e-07	6.98255	3.07211	RNPEP;TIMM17A;IPO9;NAV1;CSRP1	ELF3	SYT2
7	961257	BICF2P6113	0.0419878	0.0996086	0.105834	0.895396	1.69293	0.00168262	2.77402	3.16211	RNPEP;TIMM17A;IPO9;NAV1;CSRP1	ELF3	SYT2
7	974405	BICF2S23329924	0.249016	0.331414	0.375603	0.907236	2.9538	1.55933e-07	6.80706	3.26965	TIMM17A;IPO9;NAV1;CSRP1	RNPEP	SYT2
7	1000539	BICF2P1006192	0.0122652	-0.00678569	-0.00795564	0.822404	1.10092	0.0282704	1.54867	3.37486	TIMM17A;IPO9;NAV1;CSRP1		SYT2
7	33951275	TIGRP2P94908	0.112433	0.0418944	-0.251366	-0.119336	-0.349041	0.727263	0.138309	0.572399	CEP170;cfa-mir-350;SDCCAG8		PLD5
7	33966140	BICF2P1007845	0.00842211	-0.0199671	-0.021215	-0.0700243	-0.323113	0.71214	0.147435	0.710861	CEP170;cfa-mir-350;SDCCAG8		PLD5
7	33972979	BICF2P372013	0.00690195	0.0165289	0.0909091	-0.0489665	-0.0118149	0.508163	0.293997	0.751875	CEP170;cfa-mir-350;SDCCAG8		PLD5
7	33981676	BICF2P776142	0.00846443	0.00561575	0.00578592	-0.0406391	-0.18339	0.624621	0.204383	0.800341	CEP170;cfa-mir-350;SDCCAG8		PLD5
7	34003117	TIGRP2P94925	0.0310623	-0.0327514	-0.0359209	-0.0727821	-0.0658126	0.545377	0.263303	0.881297	CEP170;cfa-mir-350;SDCCAG8		PLD5
7	34069377	BICF2P625580	0.0104671	0.00194991	0.006027	-0.0464678	-0.0748698	0.55159	0.258384	1.04183	CEP170;cfa-mir-350;SDCCAG8		PLD5
7	34081343	BICF2P1409725	0.00948938	0.0286885	0.0286885	-0.000543917	0.0295089	0.479619	0.319104	1.04183	CEP170;cfa-mir-350;SDCCAG8		PLD5
7	34090180	BICF2S2316504	0.0171206	0.00332549	-0.113067	-0.00437958	-0.233226	0.656879	0.182515	1.04183	CEP170;cfa-mir-350;SDCCAG8		PLD5
7	34095893	BICF2S23343928	0.0085099	0.00272279	-0.0925747	0.000381165	-0.382176	0.745998	0.127262	1.05561	CEP170;cfa-mir-350;SDCCAG8		PLD5
7	34116172	BICF2P1170097	0.00663404	-0.0303265	-0.0793153	0.0278403	-0.395782	0.75349	0.122922	1.15816	CEP170;cfa-mir-350;SDCCAG8		PLD5
7	34123464	BICF2S23033991	0.00904949	0.00317658	0.00337512	0.116968	0.117307	0.419497	0.377271	1.15816	CEP170;cfa-mir-350;SDCCAG8		PLD5
7	34164501	BICF2P387703	0.00282109	0.0266393	0.0532787	0.195504	0.0828596	0.442941	0.353654	1.19619	CEP170;cfa-mir-350;SDCCAG8;AKT3		PLD5
7	34215395	BICF2P684469	0.00379634	0.00779965	0.0530376	0.218335	0.179448	0.377971	0.422541	1.25725	CEP170;cfa-mir-350;SDCCAG8;AKT3		PLD5
7	34235184	BICF2P1245712	0.0494275	0.0411821	-0.175024	0.144826	0.0592104	0.459158	0.338038	1.32153	CEP170;cfa-mir-350;SDCCAG8;AKT3		PLD5
7	34260916	BICF2P1223417	0.00319179	0.021527	0.0221794	0.0958634	-0.154743	0.605659	0.217772	1.27441	CEP170;cfa-mir-350;SDCCAG8;AKT3		PLD5
7	34272545	BICF2S23231896	0.00580627	0.0232217	0.0315815	0.0750891	-0.0199125	0.513757	0.289243	1.28332	cfa-mir-350;SDCCAG8;AKT3	CEP170	PLD5
7	34380376	BICF2P1116375	0.0301293	-0.0567531	-0.0838959	0.0340618	-0.0095294	0.506584	0.295348	1.4596	SDCCAG8;AKT3		CEP170
7	34388732	TIGRP2P94999	0.233967	-0.0589653	-0.286403	0.0799981	0.216931	0.353557	0.451541	1.48228	SDCCAG8;AKT3		CEP170
7	34414254	BICF2G630557475	0.0678423	0.127631	0.18081	0.573039	1.68545	0.00175414	2.75594	1.51376	AKT3	SDCCAG8	CEP170
7	34417152	BICF2G630557481	0.0649576	0.124738	0.176712	0.573938	1.66693	0.00194341	2.71143	1.51376	AKT3	SDCCAG8	CEP170
7	34427950	BICF2G630557490	0.0678423	0.127631	0.18081	0.570087	1.68198	0.00178832	2.74755	1.50691	AKT3	SDCCAG8	CEP170
7	34448948	BICF2G630557515	0.1132	0.171025	0.242285	0.607241	2.02017	0.000233469	3.63177	1.56677	AKT3	SDCCAG8	CEP170
7	34460933	BICF2G630557523	0.0995551	0.168855	0.212633	0.590379	1.88979	0.000531651	3.27437	1.59534	AKT3	SDCCAG8	CEP170
7	34461825	BICF2G630557524	0.0613241	0.117909	0.174301	0.577529	1.65188	0.00211058	2.6756	1.59534	AKT3	SDCCAG8	CEP170
7	34461844	BICF2G630557525	0.0734394	0.133417	0.189007	0.609594	1.77093	0.00107987	2.96663	1.59534	AKT3	SDCCAG8	CEP170
7	34471479	BICF2G630557538	0.0734394	0.133417	0.189007	0.609594	1.77093	0.00107987	2.96663	1.62489	AKT3	SDCCAG8	CEP170
7	34476731	BICF2G630557545	0.0734394	0.133417	0.189007	0.609594	1.77093	0.00107987	2.96663	1.63596	AKT3	SDCCAG8	CEP170
7	34496128	BICF2G630557556	0.0613241	0.117909	0.174301	0.602559	1.68228	0.00178528	2.74829	1.64301	AKT3	SDCCAG8	CEP170
7	34502119	BICF2P290644	0.0613241	0.117909	0.174301	0.602559	1.68228	0.00178528	2.74829	1.64301	AKT3	SDCCAG8	CEP170
7	34512429	BICF2G630557580	0.0883418	0.112705	0.22541	0.655141	1.95618	0.000351767	3.45375	1.67176	AKT3	SDCCAG8	CEP170
7	34522759	BICF2G630557585	0.0762742	0.141954	0.185632	0.646139	1.80827	0.000868035	3.06146	1.64583	AKT3	SDCCAG8	CEP170
7	34531849	BICF2G630557588	0.0164296	0.0684242	0.0930569	0.542983	1.17084	0.0212828	1.67197	1.61622	AKT3	SDCCAG8	CEP170
7	34549646	BICF2G630557592	0.0462738	0.10721	0.121504	0.527616	1.40006	0.00765485	2.11606	1.57117	AKT3	SDCCAG8	CEP170
7	34556522	BICF2P1225472	0.010176	-0.034751	-0.0407425	0.504421	0.61268	0.144301	0.840731	1.57117	AKT3	SDCCAG8	CEP170
7	34567144	BICF2G630557607	0.0023873	0.0352757	0.0479749	0.516872	0.481549	0.202122	0.694387	1.57117	AKT3	SDCCAG8	CEP170
7	34599130	BICF2P685945	0.0538907	0.105061	0.108245	0.507635	1.37401	0.0086598	2.06249	1.65784	AKT3	SDCCAG8	CEP170
7	34605867	BICF2G630557638	0.0980816	0.12495	0.236017	0.687543	2.0411	0.000203659	3.6911	1.64316	AKT3	SDCCAG8	CEP170
7	34611855	BICF2G630557643	0.0484606	0.0880651	0.166345	0.590946	1.59583	0.00285432	2.5445	1.62066	AKT3	SDCCAG8	CEP170
7	34628499	TIGRP2P95014	0.00943217	0.000921777	0.0012054	0.505758	0.695105	0.114303	0.941943	1.68988	AKT3;ZBTB18	SDCCAG8	CEP170
7	34640552	BICF2G630557656	0.00994345	0.00233989	0.00265188	0.428408	0.631569	0.136997	0.863289	1.65797	ZBTB18	AKT3	CEP170
7	34680821	BICF2S23059366	0.0261655	0.057377	0.057377	0.486908	1.06567	0.0324608	1.48864	1.62597	ZBTB18	AKT3	CEP170
7	34696605	BICF2G630557668	0.0834758	0.15422	0.174783	0.609294	1.76884	0.001093	2.96138	1.59869	ZBTB18	AKT3	CEP170
7	34721932	BICF2S23445041	0.0834758	0.15422	0.174783	0.609294	1.76884	0.001093	2.96138	1.55988	ZBTB18	AKT3	CEP170
7	34761039	BICF2P899868	0.00457066	-0.0193573	-0.0219383	0.524303	0.400675	0.243844	0.612887	1.52577	ZBTB18	AKT3	CEP170
7	34817265	BICF2S2305638	0.0298172	0.0818679	0.121022	0.573286	1.36791	0.00891106	2.05007	1.43135	ZBTB18	AKT3	CEP170
7	34828961	BICF2G630557675	0.0566727	-0.0446707	-0.0506268	0.445223	0.829992	0.0752755	1.12335	1.43135	ZBTB18	AKT3	CEP170
7	34854991	BICF2P530840	0.0115115	0.0531936	0.0583414	0.498087	0.964579	0.0473905	1.32431	1.38858	ZBTB18	AKT3	CEP170
7	34874254	BICF2P614395	0.0281038	0.0793508	0.0870299	0.529515	1.21626	0.0175752	1.7551	1.36789	ZBTB18	AKT3	SDCCAG8
7	34877024	TIGRP2P95029	0.0286476	0.0614754	0.0614754	0.530292	1.14724	0.0234569	1.62973	1.35564	ZBTB18	AKT3	SDCCAG8
7	34900820	BICF2S23723770	0.0281038	0.0793508	0.0870299	0.532406	1.22023	0.0172788	1.76249	1.36608	ZBTB18	AKT3	SDCCAG8
7	34942713	BICF2P221156	0.0837454	0.157837	0.178881	0.733515	1.89865	0.000503511	3.29799	1.2439	ZBTB18;C1orf100;ADSS2		SDCCAG8
7	34975223	BICF2S23419905	0.0492345	0.00501305	-0.170444	0.528069	0.609308	0.145632	0.836743	1.07182	ZBTB18;C1orf100;ADSS2		SDCCAG8
7	34989741	BICF2G630557683	0.00534938	-0.0140677	-0.0154291	0.425586	0.333241	0.281905	0.549897	1.02323	ZBTB18;C1orf100;ADSS2;CATSPERE		SDCCAG8
7	35018968	BICF2G630557685	0.0182652	-0.0435646	-0.0925747	0.188012	0.151188	0.396713	0.401524	0.918218	ZBTB18;C1orf100;ADSS2;CATSPERE		SDCCAG8
7	35030982	BICF2G630557687	0.00231935	0.00187901	-0.0638862	0.217627	-0.275664	0.683484	0.165271	0.864968	ZBTB18;C1orf100;ADSS2;CATSPERE		SDCCAG8
7	35037255	BICF2G630557692	0.0130351	-0.0431108	-0.0771456	0.178288	0.130915	0.410308	0.38689	0.850295	ZBTB18;C1orf100;ADSS2;CATSPERE		SDCCAG8
7	35049105	BICF2G630557702	0.00495162	0.0122525	0.0520733	0.245715	0.279331	0.314258	0.502713	0.839201	ZBTB18;C1orf100;ADSS2;CATSPERE		SDCCAG8
7	35071960	BICF2G630557718	0.00216725	0.0275682	0.0781099	0.239002	0.17668	0.379795	0.420451	0.802965	ZBTB18;C1orf100;ADSS2;CATSPERE		SDCCAG8
7	35104422	BICF2G630557727	0.0106696	0.0529667	0.0600289	0.30245	0.681048	0.119078	0.924169	0.765163	ZBTB18;C1orf100;ADSS2;CATSPERE		SDCCAG8
7	35106669	BICF2G630557728	0.103221	0.0643258	-0.243009	0.25594	0.271122	0.319321	0.495772	0.710979	ZBTB18;C1orf100;ADSS2;CATSPERE		SDCCAG8
7	35120298	BICF2G630557741	0.0810296	0.114102	0.215526	0.331275	1.50508	0.00456865	2.34021	0.676384	C1orf100;ADSS2;CATSPERE	ZBTB18	SDCCAG8
7	35134749	BICF2G630557744	0.00143233	-0.0150888	-0.0732883	0.0561344	-0.639336	0.865931	0.0625166	0.672541	C1orf100;ADSS2;CATSPERE		AKT3
7	35154028	TIGRP2P95060	0.010577	-0.0102459	-0.0204918	-0.0165762	-0.10044	0.569055	0.244846	0.649412	C1orf100;ADSS2;CATSPERE		AKT3
7	35177831	BICF2P466950	0.174635	-0.0591072	-0.251205	-0.293679	-0.4643	0.789357	0.102727	0.631792	C1orf100;ADSS2;CATSPERE		AKT3
7	35187800	TIGRP2P95069	0.00297763	0.0485989	0.0718419	-0.0323057	-0.238166	0.660019	0.180443	0.616213	C1orf100;ADSS2;CATSPERE		AKT3
7	35205781	BICF2P946122	0.00948938	0.0286885	0.0286885	-0.0299958	-0.0224308	0.515496	0.287775	0.549738	C1orf100;ADSS2;CATSPERE;DESI2		AKT3
7	35212820	BICF2P955062	0.063745	0.0746639	0.195275	-0.0198567	0.829976	0.0752793	1.12332	0.549738	C1orf100;ADSS2;CATSPERE;DESI2		AKT3
7	35220889	BICF2G630557799	0.154634	-0.0562142	-0.23891	-0.367438	-0.583104	0.843744	0.0737891	0.548891	C1orf100;ADSS2;CATSPERE;DESI2		AKT3
9	13741	BICF2P1444473	0.0871568	0.152802	0.207811	0.89283	2.11827	0.000121771	3.91446	2.69961	CSNK1D;SLC16A3;CCDC57;FASN;DUS1L;GPS1;RFNG;DCXR;LRRC45;ASPSCR1;NOTUM;GCGR;MYADML2;PYCR1;MAFG;PCYT2;NPB;ANAPC11;ALYREF;ARHGDIA;P4HB;PPP1R27;MCRIP1;HGS;CCDC137
9	27308	BICF2P132632	0.189317	0.179193	-0.338476	0.833247	0.960513	0.0480905	1.31794	2.69961	CD7;CSNK1D;SLC16A3;CCDC57;FASN;DUS1L;GPS1;RFNG;DCXR;LRRC45;ASPSCR1;NOTUM;GCGR;MYADML2;PYCR1;MAFG;PCYT2;NPB;ANAPC11;ALYREF;ARHGDIA;P4HB;PPP1R27;MCRIP1;HGS;CCDC137;ARL16;OXLD1;PDE6G
9	43354	BICF2S23741434	0.270202	0.0903625	-0.384041	0.657807	0.864975	0.0670432	1.17365	2.66781	CD7;CSNK1D;SLC16A3;CCDC57;FASN;DUS1L;GPS1;RFNG;DCXR;LRRC45;ASPSCR1;NOTUM;GCGR;MYADML2;PYCR1;MAFG;PCYT2;NPB;ANAPC11;ALYREF;ARHGDIA;P4HB;PPP1R27;MCRIP1;HGS;CCDC137;ARL16;OXLD1;PDE6G;NPLOC4
9	54478	BICF2P1397556	0.0317388	0.0614754	0.0614754	0.586678	1.23199	0.0164269	1.78444	2.66781	CSNK1D;SLC16A3;CCDC57;FASN;DUS1L;GPS1;RFNG;DCXR;LRRC45;ASPSCR1;NOTUM;GCGR;MYADML2;PYCR1;MAFG;PCYT2;NPB;ANAPC11;ALYREF;ARHGDIA;P4HB;PPP1R27;MCRIP1;HGS;CCDC137;ARL16;OXLD1;PDE6G;NPLOC4		CD7
9	80274	BICF2S23733311	0.0774106	0.145896	0.155014	0.604753	1.69607	0.0016534	2.78162	2.61415	SLC16A3;CCDC57;FASN;DUS1L;GPS1;RFNG;DCXR;LRRC45;ASPSCR1;NOTUM;GCGR;MYADML2;PYCR1;MAFG;PCYT2;NPB;ANAPC11;ALYREF;ARHGDIA;P4HB;PPP1R27;MCRIP1;HGS;CCDC137;ARL16;OXLD1;PDE6G;NPLOC4	CSNK1D	CD7
9	100148	TIGRP2P244850	0.0828174	0.153611	0.163211	0.611647	1.74247	0.00127202	2.89551	2.66276	SLC16A3;CCDC57;FASN;DUS1L;GPS1;RFNG;DCXR;LRRC45;ASPSCR1;NOTUM;GCGR;MYADML2;PYCR1;MAFG;PCYT2;NPB;ANAPC11;ALYREF;ARHGDIA;P4HB;PPP1R27;MCRIP1;HGS;CCDC137;ARL16;OXLD1;PDE6G;NPLOC4	CSNK1D	CD7
9	106961	TIGRP2P244847	0.0774106	0.145896	0.155014	0.598757	1.69012	0.00170919	2.76721	2.66276	SLC16A3;CCDC57;FASN;DUS1L;GPS1;RFNG;DCXR;LRRC45;ASPSCR1;NOTUM;GCGR;MYADML2;PYCR1;MAFG;PCYT2;NPB;ANAPC11;ALYREF;ARHGDIA;P4HB;PPP1R27;MCRIP1;HGS;CCDC137;ARL16;OXLD1;PDE6G;NPLOC4	CSNK1D	CD7
9	125550	TIGRP2P244844	0.00846443	0.00561575	0.00578592	0.580926	0.74065	0.0997734	1.00099	2.68686	CCDC57;FASN;DUS1L;GPS1;RFNG;DCXR;LRRC45;ASPSCR1;NOTUM;GCGR;MYADML2;PYCR1;MAFG;PCYT2;NPB;ANAPC11;ALYREF;ARHGDIA;P4HB;PPP1R27;MCRIP1;HGS;CCDC137;ARL16;OXLD1;PDE6G;NPLOC4;FAAP100;FSCN2		CD7
9	131417	BICF2P1237427	0.00846443	0.00561575	0.00578592	0.580926	0.74065	0.0997734	1.00099	2.68609	CCDC57;FASN;DUS1L;GPS1;RFNG;DCXR;LRRC45;ASPSCR1;NOTUM;GCGR;MYADML2;PYCR1;MAFG;PCYT2;NPB;ANAPC11;ALYREF;ARHGDIA;P4HB;PPP1R27;MCRIP1;HGS;CCDC137;ARL16;OXLD1;PDE6G;NPLOC4;FAAP100;FSCN2		CD7
9	141715	TIGRP2P244841	0.0774106	0.145896	0.155014	0.604681	1.69569	0.00165691	2.7807	2.63343	FASN;DUS1L;GPS1;RFNG;DCXR;LRRC45;ASPSCR1;NOTUM;GCGR;MYADML2;PYCR1;MAFG;PCYT2;NPB;ANAPC11;ALYREF;ARHGDIA;P4HB;PPP1R27;MCRIP1;HGS;CCDC137;ARL16;OXLD1;PDE6G;NPLOC4;FAAP100;FSCN2;ACTG1	CCDC57	CD7
9	154654	BICF2S22942334	0.0774106	0.145896	0.155014	0.605865	1.69702	0.0016446	2.78394	2.63343	FASN;DUS1L;GPS1;RFNG;DCXR;LRRC45;ASPSCR1;NOTUM;GCGR;MYADML2;PYCR1;MAFG;PCYT2;NPB;ANAPC11;ALYREF;ARHGDIA;P4HB;PPP1R27;MCRIP1;HGS;CCDC137;ARL16;OXLD1;PDE6G;NPLOC4;FAAP100;FSCN2;ACTG1	CCDC57	CD7
9	167883	BICF2P554683	0.0774106	0.145896	0.155014	0.608219	1.69954	0.00162162	2.79005	2.60305	FASN;DUS1L;GPS1;RFNG;DCXR;LRRC45;ASPSCR1;NOTUM;GCGR;MYADML2;PYCR1;MAFG;PCYT2;NPB;ANAPC11;ALYREF;ARHGDIA;P4HB;PPP1R27;MCRIP1;HGS;CCDC137;ARL16;OXLD1;PDE6G;NPLOC4;FAAP100;FSCN2;ACTG1	CCDC57	CD7
9	210364	BICF2S23354403	0.0418957	0.0678995	0.164899	0.667198	1.64033	0.0022477	2.64826	2.6704	FASN;DUS1L;GPS1;RFNG;DCXR;LRRC45;ASPSCR1;NOTUM;GCGR;MYADML2;PYCR1;MAFG;PCYT2;NPB;ANAPC11;ALYREF;ARHGDIA;P4HB;PPP1R27;MCRIP1;HGS;CCDC137;ARL16;OXLD1;PDE6G;NPLOC4;FAAP100;FSCN2;ACTG1;BAHCC1	CCDC57	CD7
9	225617	BICF2P110834	0.00846443	0.00561575	0.00578592	0.633035	0.798893	0.0832216	1.07976	2.635	FASN;DUS1L;GPS1;RFNG;DCXR;LRRC45;ASPSCR1;NOTUM;GCGR;MYADML2;PYCR1;MAFG;PCYT2;NPB;ANAPC11;ALYREF;ARHGDIA;P4HB;PPP1R27;MCRIP1;HGS;CCDC137;ARL16;OXLD1;PDE6G;NPLOC4;FAAP100;FSCN2;ACTG1;BAHCC1	CCDC57	CD7
9	275681	BICF2P194139	0.0372296	0.0645244	0.156702	0.66963	1.60153	0.0027692	2.55765	2.57743	DCXR;LRRC45;ASPSCR1;NOTUM;GCGR;MYADML2;PYCR1;MAFG;PCYT2;NPB;ANAPC11;ALYREF;ARHGDIA;P4HB;PPP1R27;MCRIP1;HGS;CCDC137;ARL16;OXLD1;PDE6G;NPLOC4;FAAP100;FSCN2;ACTG1;BAHCC1		CD7
9	281094	BICF2P72435	0.0774106	0.145896	0.155014	0.689023	1.77918	0.00102933	2.98744	2.54829	DCXR;LRRC45;ASPSCR1;NOTUM;GCGR;MYADML2;PYCR1;MAFG;PCYT2;NPB;ANAPC11;ALYREF;ARHGDIA;P4HB;PPP1R27;MCRIP1;HGS;CCDC137;ARL16;OXLD1;PDE6G;NPLOC4;FAAP100;FSCN2;ACTG1;BAHCC1		CD7
9	299357	BICF2P958180	0.0774106	0.145896	0.155014	0.695357	1.78692	0.000983933	3.00703	2.52153	ASPSCR1;NOTUM;GCGR;MYADML2;PYCR1;MAFG;PCYT2;NPB;ANAPC11;ALYREF;ARHGDIA;P4HB;PPP1R27;MCRIP1;HGS;CCDC137;ARL16;OXLD1;PDE6G;NPLOC4;FAAP100;FSCN2;ACTG1;BAHCC1	LRRC45	CD7
9	322009	BICF2P1060077	0.0317388	0.0614754	0.0614754	0.674308	1.32434	0.0109004	1.96256	2.51618	NOTUM;GCGR;MYADML2;PYCR1;MAFG;PCYT2;NPB;ANAPC11;ALYREF;ARHGDIA;P4HB;PPP1R27;MCRIP1;HGS;CCDC137;ARL16;OXLD1;PDE6G;NPLOC4;FAAP100;FSCN2;ACTG1;BAHCC1;SLC38A10	ASPSCR1	CD7
9	329187	BICF2P841099	0.00987101	0.00959357	0.00988428	0.645694	0.910528	0.0573885	1.24118	2.51618	NOTUM;GCGR;MYADML2;PYCR1;MAFG;PCYT2;NPB;ANAPC11;ALYREF;ARHGDIA;P4HB;PPP1R27;MCRIP1;HGS;CCDC137;ARL16;OXLD1;PDE6G;NPLOC4;FAAP100;FSCN2;ACTG1;BAHCC1;SLC38A10	ASPSCR1	CD7
9	378718	BICF2S23030432	0.15768	0.153689	0.307377	0.723244	2.41135	1.47958e-05	4.82986	2.52161	NPB;ANAPC11;ALYREF;ARHGDIA;P4HB;PPP1R27;MCRIP1;HGS;CCDC137;ARL16;OXLD1;PDE6G;NPLOC4;FAAP100;FSCN2;ACTG1;BAHCC1;SLC38A10;NDUFAF8;TEPSIN;CEP131	GCGR	CD7
9	425505	BICF2S23244057	0.163283	0.250043	0.26567	0.782735	2.37214	1.9898e-05	4.70119	2.52085	P4HB;PPP1R27;MCRIP1;HGS;CCDC137;ARL16;OXLD1;PDE6G;NPLOC4;FAAP100;FSCN2;ACTG1;BAHCC1;SLC38A10;NDUFAF8;TEPSIN;CEP131;AATK;cfa-mir-338;BAIAP2	GCGR	CD7
9	430021	BICF2P969948	0.163283	0.250043	0.26567	0.782735	2.37214	1.9898e-05	4.70119	2.49147	PPP1R27;MCRIP1;HGS;CCDC137;ARL16;OXLD1;PDE6G;NPLOC4;FAAP100;FSCN2;ACTG1;BAHCC1;SLC38A10;NDUFAF8;TEPSIN;CEP131;AATK;cfa-mir-338;BAIAP2	GCGR	CD7
9	445222	BICF2P138811	0.163283	0.250043	0.26567	0.782735	2.37214	1.9898e-05	4.70119	2.4595	HGS;CCDC137;ARL16;OXLD1;PDE6G;NPLOC4;FAAP100;FSCN2;ACTG1;BAHCC1;SLC38A10;NDUFAF8;TEPSIN;CEP131;AATK;cfa-mir-338;BAIAP2	GCGR	CD7
9	497026	BICF2P684091	0.0527012	0.122554	0.143684	0.715728	1.68086	0.00179945	2.74486	2.40218	HGS;CCDC137;ARL16;OXLD1;PDE6G;NPLOC4;FAAP100;FSCN2;ACTG1;BAHCC1;SLC38A10;NDUFAF8;TEPSIN;CEP131;AATK;cfa-mir-338;BAIAP2		CD7
9	508228	BICF2S23441614	0.0727572	0.119973	0.203954	0.720684	1.91307	0.000460627	3.33665	2.40218	CCDC137;ARL16;OXLD1;PDE6G;NPLOC4;FAAP100;FSCN2;ACTG1;BAHCC1;SLC38A10;NDUFAF8;TEPSIN;CEP131;AATK;cfa-mir-338;BAIAP2;CHMP6	HGS	CD7
9	527317	TIGRP2P244803	0.0727572	0.119973	0.203954	0.720684	1.91307	0.000460627	3.33665	2.33221	NPLOC4;FAAP100;FSCN2;ACTG1;BAHCC1;SLC38A10;NDUFAF8;TEPSIN;CEP131;AATK;cfa-mir-338;BAIAP2;CHMP6;RPTOR	CCDC137	CD7
9	542846	BICF2S23638127	0.00930541	0.00163793	0.00168756	0.68464	0.88551	0.0625457	1.2038	2.30541	FAAP100;FSCN2;ACTG1;BAHCC1;SLC38A10;NDUFAF8;TEPSIN;CEP131;AATK;cfa-mir-338;BAIAP2;CHMP6;RPTOR	NPLOC4	CD7
9	571277	BICF2S23032400	0.191389	0.149753	-0.339441	0.720812	0.859349	0.0683181	1.16546	2.31743	FAAP100;FSCN2;ACTG1;BAHCC1;SLC38A10;NDUFAF8;TEPSIN;CEP131;AATK;cfa-mir-338;BAIAP2;CHMP6;RPTOR	NPLOC4	CSNK1D
9	583067	BICF2P442254	0.0727572	0.119973	0.203954	0.722101	1.91552	0.00045368	3.34325	2.30883	FAAP100;FSCN2;ACTG1;BAHCC1;SLC38A10;NDUFAF8;TEPSIN;CEP131;AATK;cfa-mir-338;BAIAP2;CHMP6;RPTOR	NPLOC4	CSNK1D
9	598298	TIGRP2P244789	0.0727572	0.119973	0.203954	0.722101	1.91552	0.00045368	3.34325	2.29152	FAAP100;FSCN2;ACTG1;BAHCC1;SLC38A10;NDUFAF8;TEPSIN;CEP131;AATK;cfa-mir-338;BAIAP2;CHMP6;RPTOR	NPLOC4	CSNK1D
9	615993	BICF2P1272565	0.0758504	0.122384	0.208052	0.72669	1.94013	0.00038915	3.40988	2.27115	FSCN2;ACTG1;BAHCC1;SLC38A10;NDUFAF8;TEPSIN;CEP131;AATK;cfa-mir-338;BAIAP2;CHMP6;RPTOR	FAAP100	SLC16A3
9	630556	BICF2P347394	0.0477176	0.115562	0.135487	0.719157	1.64629	0.002176	2.66234	2.29558	ACTG1;BAHCC1;SLC38A10;NDUFAF8;TEPSIN;CEP131;AATK;cfa-mir-338;BAIAP2;CHMP6;RPTOR		CCDC57
9	641593	BICF2P59325	0.0040087	0.0204918	0.0204918	0.706931	0.699954	0.112688	0.948122	2.25927	BAHCC1;SLC38A10;NDUFAF8;TEPSIN;CEP131;AATK;cfa-mir-338;BAIAP2;CHMP6;RPTOR		CCDC57
9	660066	BICF2S23232063	0.0073599	0.0524704	0.0891996	0.770164	1.13078	0.0250814	1.60065	2.23876	BAHCC1;SLC38A10;NDUFAF8;TEPSIN;CEP131;AATK;cfa-mir-338;BAIAP2;CHMP6;RPTOR		CCDC57
9	699743	TIGRP2P244749	0.0472217	0.103466	0.109932	0.764792	1.61836	0.00253083	2.59674	2.11709	SLC38A10;NDUFAF8;TEPSIN;CEP131;AATK;cfa-mir-338;BAIAP2;CHMP6;RPTOR	BAHCC1	CCDC57
9	706969	BICF2S23522744	0.149276	0.157496	0.297493	0.837444	2.47239	9.24864e-06	5.03392	2.11709	SLC38A10;NDUFAF8;TEPSIN;CEP131;AATK;cfa-mir-338;BAIAP2;CHMP6;RPTOR		CCDC57
9	722886	BICF2P1270062	0.298408	0.187723	-0.425506	0.841626	0.987509	0.0435946	1.36057	2.0817	SLC38A10;NDUFAF8;TEPSIN;CEP131;AATK;cfa-mir-338;BAIAP2;CHMP6;RPTOR		CCDC57
9	732580	TIGRP2P244745	0.00846443	0.00561575	0.00578592	0.809094	0.966204	0.047113	1.32686	2.1006	SLC38A10;NDUFAF8;TEPSIN;CEP131;AATK;cfa-mir-338;BAIAP2;CHMP6;RPTOR		FASN
9	747275	BICF2P1347921	0.353011	0.266074	-0.476133	0.838803	0.988754	0.0433957	1.36255	2.07535	SLC38A10;NDUFAF8;TEPSIN;CEP131;AATK;cfa-mir-338;BAIAP2;CHMP6;RPTOR		FASN
9	753600	BICF2P268406	0.0896726	0.148406	0.219383	0.901865	2.16082	9.10435e-05	4.04075	2.06652	SLC38A10;NDUFAF8;TEPSIN;CEP131;AATK;cfa-mir-338;BAIAP2;CHMP6;RPTOR		DUS1L
9	768193	BICF2P136294	0.36386	0.192779	-0.468177	0.854522	1.04216	0.0355322	1.44938	2.05801	SLC38A10;NDUFAF8;TEPSIN;CEP131;AATK;cfa-mir-338;BAIAP2;CHMP6;RPTOR		RFNG
9	779889	BICF2S2369091	0.00846443	0.00561575	0.00578592	0.831741	0.983268	0.0442774	1.35382	2.02285	SLC38A10;NDUFAF8;TEPSIN;CEP131;AATK;cfa-mir-338;BAIAP2;CHMP6;RPTOR		DCXR
9	789086	BICF2P448454	0.365697	0.103863	-0.441418	0.76012	1.01044	0.0400476	1.39742	1.97932	SLC38A10;NDUFAF8;TEPSIN;CEP131;AATK;cfa-mir-338;BAIAP2;CHMP6;RPTOR		DCXR
9	815861	BICF2P1224586	0.0170175	0.0697714	0.0988428	0.832619	1.48037	0.00517261	2.28629	1.91389	NDUFAF8;TEPSIN;CEP131;AATK;cfa-mir-338;BAIAP2;CHMP6;RPTOR	SLC38A10	ASPSCR1
9	833953	BICF2P157033	0.351264	0.101934	-0.433221	0.817958	1.05229	0.0341804	1.46622	1.90207	NDUFAF8;TEPSIN;CEP131;AATK;cfa-mir-338;BAIAP2;CHMP6;RPTOR;U4	SLC38A10	NOTUM
9	843021	BICF2P268912	0.0733797	0.142875	0.156702	0.857822	1.92366	0.000431303	3.36522	1.91146	NDUFAF8;TEPSIN;CEP131;AATK;cfa-mir-338;BAIAP2;CHMP6;RPTOR;U4	SLC38A10	NOTUM
9	850630	BICF2P605513	0.10021	0.162346	0.22999	0.892697	2.21116	6.41126e-05	4.19306	1.9034	NDUFAF8;TEPSIN;CEP131;AATK;cfa-mir-338;BAIAP2;CHMP6;RPTOR;U4	SLC38A10	GCGR
9	852445	BICF2P1320606	0.249983	0.23921	-0.394697	0.825301	0.949613	0.0500078	1.30096	1.9034	TEPSIN;CEP131;AATK;cfa-mir-338;BAIAP2;CHMP6;RPTOR;U4	SLC38A10	GCGR
9	884661	BICF2P1206077	0.0287485	0.0707074	0.133558	0.84218	1.65922	0.00202744	2.69305	1.8257	AATK;cfa-mir-338;BAIAP2;CHMP6;RPTOR;U4	SLC38A10	GCGR
9	886470	BICF2P616658	0.113933	0.173918	0.246384	0.746788	2.1678	8.6759e-05	4.06169	1.8257	AATK;cfa-mir-338;BAIAP2;CHMP6;RPTOR;U4	SLC38A10	GCGR
9	916372	BICF2P801989	0.00533727	0.0135714	0.0139826	0.52687	0.552276	0.169392	0.771106	1.78567	cfa-mir-338;BAIAP2;CHMP6;RPTOR;U4;NPTX1;ENDOV	AATK	GCGR
9	926481	BICF2P70804	0.237126	0.0735081	-0.35704	0.544917	0.73449	0.101656	0.992869	1.73625	CHMP6;RPTOR;U4;NPTX1;ENDOV	BAIAP2	GCGR
9	935245	BICF2P1036569	0.00533727	0.0135714	0.0139826	0.545356	0.575443	0.159456	0.797359	1.68513	CHMP6;RPTOR;U4;NPTX1;ENDOV	BAIAP2	GCGR
9	964044	BICF2P295598	0.199708	0.131077	-0.342816	0.574672	0.721254	0.105787	0.975567	1.57892	CHMP6;RPTOR;U4;NPTX1;ENDOV;RNF213	BAIAP2	HGS
9	977060	BICF2P1460864	0.00533727	0.0135714	0.0139826	0.540222	0.569693	0.161886	0.790791	1.56869	CHMP6;RPTOR;U4;NPTX1;ENDOV;RNF213	BAIAP2	HGS
9	1022217	BICF2P213155	0.13017	0.00754439	-0.256509	0.370632	0.479232	0.203254	0.691961	1.47892	U4;NPTX1;ENDOV;RNF213	RPTOR	CCDC137
9	1024910	BICF2P164422	0.13017	0.00754439	-0.256509	0.370632	0.479232	0.203254	0.691961	1.45757	U4;NPTX1;ENDOV;RNF213;SLC26A11	RPTOR	CCDC137
9	1041353	BICF2P95254	0.261908	0.0101963	-0.346673	0.386187	0.605085	0.147311	0.831766	1.40755	U4;NPTX1;ENDOV;RNF213;SLC26A11;SGSH	RPTOR	NPLOC4
9	1070162	BICF2S23128734	0.015561	0.0674315	0.0764224	0.417754	0.957642	0.0485897	1.31346	1.39238	U4;NPTX1;ENDOV;RNF213;SLC26A11;SGSH;CARD14	RPTOR	NPLOC4
9	1089884	BICF2S2319928	0.018015	0.0710477	0.0805207	0.414373	0.985139	0.0439751	1.35679	1.35307	U4;NPTX1;ENDOV;RNF213;SLC26A11;SGSH;CARD14;EIF4A3	RPTOR	NPLOC4
9	1136406	BICF2S2301425	0.19229	0.076862	-0.326663	0.3936	0.510221	0.188421	0.72487	1.24381	U4;NPTX1;ENDOV;RNF213;SLC26A11;SGSH;CARD14;EIF4A3;GAA	RPTOR	ACTG1
9	1139989	BICF2P716522	0.0092591	-0.000680697	-0.00072324	0.323892	0.435603	0.225279	0.64728	1.24381	U4;NPTX1;ENDOV;RNF213;SLC26A11;SGSH;CARD14;EIF4A3;GAA	RPTOR	BAHCC1
9	1160072	BICF2P1194613	0.124907	0.0149895	-0.254822	0.293381	0.362527	0.26503	0.576706	1.2326	U4;NPTX1;ENDOV;RNF213;SLC26A11;SGSH;CARD14;EIF4A3;GAA;TBC1D16	RPTOR	BAHCC1
9	1176860	BICF2P2739	0.00533727	0.0135714	0.0139826	0.25032	0.177334	0.379364	0.420944	1.21475	U4;NPTX1;ENDOV;RNF213;SLC26A11;SGSH;CARD14;EIF4A3;GAA;TBC1D16	RPTOR	BAHCC1
9	1188547	BICF2P1055859	0.00533727	0.0135714	0.0139826	0.250852	0.178087	0.378868	0.421512	1.19702	U4;NPTX1;ENDOV;RNF213;SLC26A11;SGSH;CARD14;EIF4A3;GAA;TBC1D16	RPTOR	BAHCC1
9	1198223	BICF2P256734	0.0277813	0.079365	0.128496	0.344836	1.0826	0.0303882	1.51729	1.19702	U4;NPTX1;ENDOV;RNF213;SLC26A11;SGSH;CARD14;EIF4A3;GAA;TBC1D16	RPTOR	BAHCC1
9	1208758	BICF2P627887	0.298057	-0.0104161	-0.354147	0.285915	0.521435	0.183222	0.737021	1.10673	U4;NPTX1;ENDOV;RNF213;SLC26A11;SGSH;CARD14;EIF4A3;GAA;TBC1D16	RPTOR	SLC38A10
9	1241032	BICF2P520294	0.298057	-0.0104161	-0.354147	0.285915	0.521435	0.183222	0.737021	1.0665	U4;NPTX1;ENDOV;RNF213;SLC26A11;SGSH;CARD14;EIF4A3;GAA;TBC1D16	RPTOR	SLC38A10
9	1251302	BICF2P259807	0.0277813	0.079365	0.128496	0.375143	1.12462	0.0257139	1.58983	1.06131	U4;NPTX1;ENDOV;RNF213;SLC26A11;SGSH;CARD14;EIF4A3;GAA;TBC1D16	RPTOR	SLC38A10
9	1259288	BICF2P103448	0.0277813	0.079365	0.128496	0.375143	1.12462	0.0257139	1.58983	1.0081	U4;NPTX1;ENDOV;RNF213;SLC26A11;SGSH;CARD14;EIF4A3;GAA;TBC1D16	RPTOR	SLC38A10
9	1274288	BICF2P1059543	0.333202	0.0112811	-0.383558	0.186527	0.375004	0.257999	0.588382	1.00008	U4;NPTX1;ENDOV;RNF213;SLC26A11;SGSH;CARD14;EIF4A3;GAA;TBC1D16	RPTOR	SLC38A10
9	1283384	BICF2P1303684	0.00733363	0.0108911	0.0115718	0.296928	0.333072	0.282004	0.549745	0.99353	U4;NPTX1;ENDOV;RNF213;SLC26A11;SGSH;CARD14;EIF4A3;GAA;TBC1D16	RPTOR	SLC38A10
9	1300807	BICF2P1199338	0.00733363	0.0108911	0.0115718	0.296928	0.333072	0.282004	0.549745	0.98591	U4;NPTX1;ENDOV;RNF213;SLC26A11;SGSH;CARD14;EIF4A3;GAA;TBC1D16	RPTOR	SLC38A10
9	1315210	BICF2P831138	0.00673111	0.0232217	0.0315815	0.386368	0.494038	0.196082	0.707562	0.98591	U4;NPTX1;ENDOV;RNF213;SLC26A11;SGSH;CARD14;EIF4A3;GAA;TBC1D16;CBX4	RPTOR	SLC38A10
9	1332950	BICF2P234941	0.00593447	0.0263203	0.0279653	0.362222	0.415657	0.235781	0.627491	0.943711	NPTX1;ENDOV;RNF213;SLC26A11;SGSH;CARD14;EIF4A3;GAA;TBC1D16;CBX4	RPTOR	SLC38A10
9	1336527	BICF2P899484	0.0713502	0.150604	0.170685	0.469739	1.54889	0.00365084	2.43761	0.933852	NPTX1;ENDOV;RNF213;SLC26A11;SGSH;CARD14;EIF4A3;GAA;TBC1D16;CBX4	RPTOR	SLC38A10
9	1349612	BICF2P427807	0.0317001	0.091809	0.120058	0.313533	1.03873	0.0359991	1.44371	0.887095	NPTX1;ENDOV;RNF213;SLC26A11;SGSH;CARD14;EIF4A3;GAA;TBC1D16;CBX4;CBX8		SLC38A10
9	1358547	BICF2P749895	0.00533727	0.0135714	0.0139826	0.159111	0.036419	0.474852	0.323442	0.807988	NPTX1;ENDOV;RNF213;SLC26A11;SGSH;CARD14;EIF4A3;GAA;TBC1D16;CBX4;CBX8;CBX2		SLC38A10
9	1401489	BICF2P226103	0.0214839	0.0648931	0.0689489	0.169194	0.620067	0.141414	0.849507	0.670991	ENDOV;RNF213;SLC26A11;SGSH;CARD14;EIF4A3;GAA;TBC1D16;CBX4;CBX8;CBX2;ENPP7		SLC38A10
9	1413672	BICF2P324692	0.00626862	0.0232217	0.0315815	0.163849	0.149107	0.398103	0.400005	0.662839	RNF213;SLC26A11;SGSH;CARD14;EIF4A3;GAA;TBC1D16;CBX4;CBX8;CBX2;ENPP7	ENDOV	AATK
9	1446930	BICF2P744273	0.0376639	0.0880368	0.0935391	0.194272	0.822809	0.0770574	1.11319	0.651383	SLC26A11;SGSH;CARD14;EIF4A3;GAA;TBC1D16;CBX4;CBX8;CBX2;ENPP7	RNF213	BAIAP2
9	1454911	BICF2P965193	0.00336538	0.0175492	0.018081	0.184982	-0.0120774	0.508345	0.293842	0.632607	SLC26A11;SGSH;CARD14;EIF4A3;GAA;TBC1D16;CBX4;CBX8;CBX2;ENPP7	RNF213	BAIAP2
9	1455021	BICF2P965192	0.00336538	0.0175492	0.018081	0.182536	-0.0158189	0.510929	0.291639	0.632607	SLC26A11;SGSH;CARD14;EIF4A3;GAA;TBC1D16;CBX4;CBX8;CBX2;ENPP7	RNF213	BAIAP2
9	1473252	BICF2P119329	0.0267659	0.0726076	0.0771456	0.186899	0.70546	0.110874	0.95517	0.625883	SLC26A11;SGSH;CARD14;EIF4A3;GAA;TBC1D16;CBX4;CBX8;CBX2;ENPP7	RNF213	BAIAP2
10	47676169	TIGRP2P140899	0.0286981	0.0793508	0.0870299	0.155837	0.694621	0.114465	0.941327	0.750979	PRKCE		CAMKMT
10	47680111	BICF2P1429720	0.0286981	0.0793508	0.0870299	0.177996	0.730197	0.102983	0.987236	0.742599	SRBD1;PRKCE		CAMKMT
10	47750845	BICF2P817476	0.0252284	0.0430541	0.133076	-0.0069304	0.516282	0.185601	0.731421	0.708297	PRKCE	SRBD1	SIX3
10	47763951	BICF2P280956	0.00302718	-0.0256963	-0.0364031	-0.105923	-0.701804	0.887924	0.0516244	0.726067	PRKCE	SRBD1	SIX3
10	47778737	BICF2S23430723	0.00443375	-0.0228033	-0.0323047	-0.103868	-0.602199	0.851535	0.0697976	0.729925	PRKCE	SRBD1	SIX3
10	47790354	BICF2P1179211	0.0484043	0.0563135	0.17406	-0.0771996	0.615102	0.14335	0.843602	0.771224	PRKCE	SRBD1	SIX3
10	47797802	BICF2P563108	0.00800701	-0.0123944	-0.0183221	-0.150927	-0.471626	0.793001	0.100726	0.780352	PRKCE	SRBD1	SIX3
10	47808650	BICF2P950087	0.0186749	-0.0464575	-0.0877531	-0.209328	-0.504044	0.808676	0.0922252	0.768491	PRKCE	SRBD1	SIX3
10	47841603	BICF2P797997	0.010622	0.00116995	0.00795564	-0.0787845	-0.117451	0.580601	0.236122	0.762539	PRKCE	SRBD1	SIX3
10	47847868	BICF2S2333017	0.0772742	-0.0746639	-0.141032	-0.175372	-0.304265	0.700904	0.154342	0.791394	PRKCE	SRBD1	SIX2
10	47863509	BICF2P1229357	0.00471773	0.0239662	0.0814851	-0.0389333	-0.121875	0.583593	0.23389	0.784189	PRKCE	SRBD1	SIX2
10	47873718	BICF2P138204	0.00479633	0.0145499	0.0412247	-0.0199098	-0.202982	0.637422	0.195573	0.792542	PRKCE	SRBD1	SIX2
10	47878483	TIGRP2P140920	0.00479633	0.0145499	0.0412247	-0.0199098	-0.202982	0.637422	0.195573	0.792542	PRKCE	SRBD1	SIX2
10	47901728	BICF2P1324352	0.00471773	0.0239662	0.0814851	-0.0210694	-0.0904401	0.562238	0.250079	0.79024	PRKCE	SRBD1	SIX2
10	47921767	TIGRP2P140942	0.00749319	-0.00839526	-0.00891996	-0.0297147	-0.260105	0.67383	0.171449	0.824711	PRKCE	SRBD1
10	47923623	BICF2S2452559	0.0066773	0.0102104	0.0289296	-0.0174287	-0.153021	0.604511	0.218596	0.824711	PRKCE	SRBD1
10	47942419	BICF2P1371660	0.0168626	0.0433235	0.113308	0.11241	0.614638	0.143532	0.843051	0.81831	PRKCE		SRBD1
10	47947792	BICF2S2357364	0.0168626	0.0433235	0.113308	0.11241	0.614638	0.143532	0.843051	0.823901	PRKCE		SRBD1
10	47965598	BICF2S2335025	0.00950754	0.00204918	0.00409836	-0.00398827	-0.0584371	0.540311	0.267357	0.828164	PRKCE		SRBD1
10	47979204	TIGRP2P140954	0.285139	-0.113629	-0.214633	-0.231982	-0.0537828	0.53711	0.269937	0.828409		PRKCE	SRBD1
10	47985988	BICF2P1281970	0.00869817	-0.00489251	-0.00554484	-0.0678573	-0.255325	0.670841	0.17338	0.828409		PRKCE	SRBD1
10	47994691	BICF2P212239	0.0205482	0.045082	0.045082	0.0108738	0.273727	0.317711	0.497968	0.824841		PRKCE	SRBD1
10	48055045	BICF2P910465	0.00861049	0.000673606	-0.0229026	0.0317259	-0.136662	0.593557	0.226537	0.944489	EPAS1	PRKCE	SRBD1
10	48061516	BICF2P1095909	0.0394138	0.0999773	0.113308	0.213562	0.915632	0.0563785	1.24889	0.944489	EPAS1	PRKCE	SRBD1
10	48079715	BICF2P1346869	0.00846087	0.0120895	0.0132594	0.139257	0.150754	0.397003	0.401207	1.12537	EPAS1	PRKCE	SRBD1
10	48085515	BICF2P409457	0.0125841	0.0545376	0.0975936	0.183197	0.650736	0.129849	0.886563	1.23259	EPAS1	PRKCE	SRBD1
10	48112909	BICF2P43725	0.17289	0.0633828	-0.307859	-0.0346108	-0.170717	0.616267	0.210231	1.4042	EPAS1	PRKCE	SRBD1
10	48128867	BICF2P1355694	0.0112076	-0.00127631	-0.00144648	-0.050603	-0.0789316	0.554371	0.256199	1.43789	EPAS1	PRKCE	SRBD1
10	48131053	BICF2S23043872	0.00401752	-0.0253903	-0.0299242	-0.0851644	-0.587125	0.845407	0.0729343	1.43789	EPAS1	PRKCE	SRBD1
10	48158866	BICF2P1296086	0.016199	-0.0460888	-0.0626808	-0.0865711	-0.258437	0.672789	0.172121	1.6943	EPAS1	PRKCE	SRBD1
10	48166436	BICF2S22947221	0.0320056	-0.0162233	-0.137898	-0.0647402	-0.303114	0.700211	0.154771	1.6943	EPAS1	PRKCE	SRBD1
10	48177202	TIGRP2P141001	0.0634296	-0.0585328	-0.153086	-0.113103	-0.27793	0.68488	0.164385	1.80796	EPAS1	PRKCE	SRBD1
10	48197258	BICF2P916076	0.0549806	0.0983607	0.0983607	0.171096	0.877477	0.0642762	1.19195	1.83747	EPAS1	PRKCE	SRBD1
10	48201359	BICF2P559995	0.00948938	0.0286885	0.0286885	0.151113	0.288847	0.308433	0.510839	1.83747	EPAS1	PRKCE	SRBD1
10	48213732	BICF2P135325	0.00287287	0.0473297	0.0643684	0.202858	0.131149	0.410151	0.387056	1.81786	EPAS1;TMEM247	PRKCE	SRBD1
10	48259069	BICF2S2345939	0.014916	0.0493718	0.0508679	0.285014	0.694051	0.114656	0.940602	1.81585	EPAS1;TMEM247;PIGF	PRKCE	SRBD1
10	48271644	BICF2S23438101	0.105654	0.0801804	-0.24783	0.350897	0.402116	0.243062	0.614282	1.82818	EPAS1;TMEM247;PIGF;RHOQ	PRKCE	SRBD1
10	48284266	BICF2S232399	0.117496	0.184426	0.184426	0.521295	1.78894	0.00097239	3.01216	1.84522	EPAS1;TMEM247;PIGF;RHOQ	PRKCE	SRBD1
10	48292771	BICF2P792386	0.0261269	0.0532787	0.0532787	0.449048	1.00703	0.04056	1.3919	1.86087	EPAS1;TMEM247;PIGF;RHOQ	PRKCE	SRBD1
10	48307874	BICF2P604767	0.0228019	0.077727	0.0978785	0.439984	1.09936	0.028445	1.54599	1.86733	EPAS1;TMEM247;PIGF;RHOQ	PRKCE	SRBD1
10	48315520	BICF2P630147	0.0251069	0.0809816	0.101977	0.44776	1.1365	0.024507	1.61071	1.8955	EPAS1;TMEM247;PIGF;RHOQ	PRKCE	SRBD1
10	48327295	BICF2P72878	0.0128601	0.0368852	0.0368852	0.416504	0.813169	0.0794989	1.09964	1.8955	EPAS1;TMEM247;PIGF;RHOQ	PRKCE	SRBD1
10	48345776	BICF2S23635809	0.0569228	0.119654	0.162729	0.662077	1.6964	0.00165034	2.78243	1.91721	EPAS1;TMEM247;PIGF;RHOQ;CRIPT	PRKCE	SRBD1
10	48359511	BICF2P671728	0.00298309	0.0276533	0.0313404	0.628373	0.600897	0.148988	0.826849	1.94519	EPAS1;TMEM247;PIGF;RHOQ;CRIPT	PRKCE	SRBD1
10	48367568	BICF2S23722746	0.194576	0.246221	0.33486	0.875047	2.69822	1.48087e-06	5.82948	1.9728	EPAS1;TMEM247;PIGF;RHOQ;CRIPT	PRKCE	SRBD1
10	48371885	BICF2S23421028	0.0129618	0.0337725	0.104388	0.671619	1.31084	0.0115902	1.93591	1.9728	EPAS1;TMEM247;PIGF;RHOQ;CRIPT	PRKCE	SRBD1
10	48415646	BICF2S23046875	0.181048	0.192297	0.326905	0.671217	2.47003	9.41975e-06	5.02596	2.03706	EPAS1;TMEM247;PIGF;RHOQ;CRIPT	PRKCE	SRBD1
10	48434761	TIGRP2P141038	0.0256998	0.0782801	0.0887175	0.44863	1.10555	0.0277549	1.55666	2.06941	EPAS1;TMEM247;PIGF;RHOQ;CRIPT	PRKCE	SRBD1
10	48458195	BICF2P916178	0.00936049	0.0128031	0.0156483	0.34354	0.522448	0.182758	0.738125	2.11098	EPAS1;TMEM247;PIGF;RHOQ;CRIPT	PRKCE
10	48475521	BICF2S2348758	0.170636	0.101395	-0.313404	0.198528	0.205685	0.360824	0.442704	2.12898	EPAS1;TMEM247;PIGF;RHOQ;CRIPT;SOCS5	PRKCE
10	48505210	TIGRP2P141080	0.0587683	-0.00523285	-0.177917	0.172174	0.136432	0.406597	0.390836	2.19916	EPAS1;TMEM247;PIGF;RHOQ;CRIPT;SOCS5	PRKCE
10	48530450	BICF2S23012179	0.0243114	0.0809816	0.101977	0.646786	1.36576	0.0090011	2.0457	2.14565	EPAS1;TMEM247;PIGF;RHOQ;CRIPT;SOCS5	PRKCE
10	48547651	TIGRP2P141086	0.167004	0.209399	0.309547	0.977171	2.62543	2.71599e-06	5.56607	2.14565	EPAS1;TMEM247;PIGF;RHOQ;CRIPT;SOCS5;U6		PRKCE
10	48563527	BICF2P403249	0.122112	0.196551	0.202507	1.4275	2.29709	3.46493e-05	4.46031	2.10516	TMEM247;PIGF;RHOQ;CRIPT;SOCS5;U6	EPAS1	PRKCE
10	48566153	BICF2P123121	0.0690816	0.139139	0.152604	1.45674	2.01712	0.000238136	3.62318	2.10516	TMEM247;PIGF;RHOQ;CRIPT;SOCS5;U6	EPAS1	PRKCE
10	48575494	BICF2S23662004	0.201569	0.279858	0.32811	1.59954	2.92378	2.05122e-07	6.68799	2.10516	TMEM247;PIGF;RHOQ;CRIPT;SOCS5;U6	EPAS1	PRKCE
10	48581943	TIGRP2P141098	0.247974	0.321806	0.37729	1.57531	3.11368	3.46346e-08	7.46049	2.10106	TMEM247;PIGF;RHOQ;CRIPT;SOCS5;U6	EPAS1	PRKCE
10	48590235	BICF2P432142	0.391045	0.426853	0.518322	1.59016	3.76565	3.46209e-11	10.4607	2.12164	TMEM247;PIGF;RHOQ;CRIPT;SOCS5;U6	EPAS1	PRKCE
10	48605398	BICF2P1413978	0.432268	0.438985	-0.552797	1.48118	1.05974	0.0332137	1.47868	2.08861	TMEM247;PIGF;RHOQ;CRIPT;SOCS5;U6;MCFD2	EPAS1	PRKCE
10	48623734	TIGRP2P141115	0.0538907	0.105061	0.108245	1.30357	1.8144	0.000837162	3.07719	2.07826	TMEM247;PIGF;RHOQ;CRIPT;SOCS5;U6;MCFD2	EPAS1	PRKCE
10	48627421	TIGRP2P141117	0.427081	0.435731	-0.548698	1.40539	1.08255	0.0303944	1.51721	2.05311	TMEM247;PIGF;RHOQ;CRIPT;SOCS5;U6;MCFD2	EPAS1	PRKCE
10	48641050	TIGRP2P141130	0.423419	0.497866	0.546046	1.41177	3.79033	2.60077e-11	10.5849	2.0901	TMEM247;PIGF;RHOQ;CRIPT;SOCS5;U6;MCFD2;TTC7A		PRKCE
10	48653898	BICF2P777540	0.192514	0.280901	0.298457	1.33667	2.68531	1.6509e-06	5.78228	2.06098	TMEM247;PIGF;RHOQ;CRIPT;SOCS5;U6;MCFD2;TTC7A		PRKCE
10	48671410	BICF2P801124	0.302513	0.3895	0.427194	1.29384	3.26344	7.90951e-09	8.10185	2.06446	TMEM247;PIGF;RHOQ;CRIPT;SOCS5;U6;MCFD2;TTC7A		PRKCE
10	48683754	BICF2S23022854	0.039496	0.10158	0.119094	0.906066	1.72249	0.00142511	2.84615	2.06752	TMEM247;PIGF;RHOQ;CRIPT;SOCS5;U6;MCFD2;TTC7A		PRKCE
10	48706235	BICF2P384680	0.000175776	0.0375092	0.0554484	0.71213	0.368637	0.261575	0.582404	2.06135	TMEM247;PIGF;RHOQ;CRIPT;SOCS5;U6;MCFD2;TTC7A		PRKCE
10	48722629	BICF2S23619301	0.389564	0.232231	-0.493491	0.591295	0.783548	0.0873676	1.05865	2.06203	RHOQ;CRIPT;SOCS5;U6;MCFD2;TTC7A	PIGF	PRKCE
10	48731431	TIGRP2P141147	0.0122198	0.045394	0.0467695	0.534735	0.987447	0.0436045	1.36047	2.03757	RHOQ;CRIPT;SOCS5;U6;MCFD2;TTC7A	PIGF	PRKCE
10	48765164	BICF2P1250183	0.226176	0.0718206	-0.348843	0.455528	0.622906	0.140315	0.852895	2.04727	RHOQ;CRIPT;SOCS5;U6;MCFD2;TTC7A;STPG4	PIGF	PRKCE
10	48775613	BICF2P936798	0.00757631	0.0515202	0.0834137	0.520994	0.8674	0.0664994	1.17718	2.04448	CRIPT;SOCS5;U6;MCFD2;TTC7A;STPG4	PIGF	PRKCE
10	48794551	BICF2P113417	0.00100206	0.0419267	0.0527965	0.466853	0.292713	0.30608	0.514165	1.96151	CRIPT;SOCS5;U6;MCFD2;TTC7A;STPG4	PIGF	PRKCE
10	48838566	BICF2S234375	0.0335034	0.0521584	0.147782	0.537843	1.41542	0.00711148	2.14804	1.9882	CRIPT;SOCS5;U6;MCFD2;TTC7A;STPG4;CALM2	PIGF	PRKCE
10	48845710	BICF2P858306	0.018736	0.0533496	0.0549662	0.475064	0.995261	0.0423682	1.37296	1.9882	SOCS5;U6;MCFD2;TTC7A;STPG4;CALM2	CRIPT	PRKCE
10	48877304	BICF2P1438362	0.0811695	0.142095	0.201302	0.63715	1.85648	0.000651041	3.18639	1.92817	SOCS5;U6;MCFD2;TTC7A;STPG4;CALM2		PRKCE
10	48880144	BICF2P889845	0.00838707	0.0055023	0.0233848	0.357561	0.509296	0.188854	0.723873	1.92817	SOCS5;U6;MCFD2;TTC7A;STPG4;CALM2		PRKCE
10	48901324	BICF2P1378030	0.0104999	-0.00178683	-0.0101254	0.342163	0.50157	0.192494	0.715584	1.92817	SOCS5;U6;MCFD2;TTC7A;STPG4;CALM2		PRKCE
10	48917833	BICF2S23327861	0.00500252	-0.00149611	-0.0508679	0.299357	0.0403441	0.472145	0.325924	1.87012	SOCS5;U6;MCFD2;TTC7A;STPG4;CALM2		PRKCE
10	48973891	BICF2P1472164	0.0294515	0.0764649	0.081244	0.346246	0.968011	0.046806	1.3297	1.96037	U6;MCFD2;TTC7A;STPG4;CALM2	SOCS5	PRKCE
10	48981591	BICF2S2315239	0.00921737	-0.00600573	-0.0185632	0.392251	0.470982	0.207317	0.683365	1.9861	U6;MCFD2;TTC7A;STPG4;CALM2		PRKCE
10	49014745	BICF2S22938852	0.0406339	0.0373249	-0.158631	0.437596	0.483695	0.201076	0.69664	2.03011	U6;MCFD2;TTC7A;STPG4;CALM2;EPCAM		PRKCE
10	49029796	TIGRP2P141181	0.0350603	0.0313191	-0.152122	0.333623	0.327081	0.28552	0.544363	2.02516	U6;MCFD2;TTC7A;STPG4;CALM2;EPCAM;MSH2		PRKCE
10	49049277	BICF2S2337290	0.0176031	0.00260934	0.0110897	0.169503	0.408291	0.239727	0.620283	1.98463	MCFD2;TTC7A;STPG4;CALM2;EPCAM;MSH2		EPAS1
10	49053660	BICF2P576093	0.00628664	-0.00726785	-0.0494214	0.105732	-0.196896	0.633461	0.19828	1.98463	MCFD2;TTC7A;STPG4;CALM2;EPCAM;MSH2		EPAS1
10	49062325	TIGRP2P141197	0.0104103	0.00329712	0.00747348	0.0590427	0.112015	0.423082	0.373576	1.98463	MCFD2;TTC7A;STPG4;CALM2;EPCAM;MSH2		EPAS1
10	49081580	BICF2S23610713	0.0310737	0.00416927	-0.141755	-0.0567738	-0.303154	0.700236	0.154756	1.82851	MCFD2;TTC7A;STPG4;CALM2;EPCAM;MSH2		EPAS1
10	49100486	BICF2P969667	0.00678851	-0.035538	-0.0431533	-0.0019715	-0.344244	0.724495	0.139964	1.56229	TTC7A;STPG4;CALM2;EPCAM;MSH2	MCFD2	EPAS1
10	49117244	TIGRP2P141213	0.00882948	0.012366	0.0262777	0.0891478	0.134679	0.407776	0.389579	1.55542	TTC7A;STPG4;CALM2;EPCAM;MSH2;KCNK12		EPAS1
10	49122104	BICF2P1243207	0.0285918	0.0593482	0.134523	0.229126	0.934634	0.0527416	1.27785	1.55542	TTC7A;STPG4;CALM2;EPCAM;MSH2;KCNK12		EPAS1
10	49126364	BICF2S24416625	0.224486	0.184426	-0.368852	0.261276	0.297743	0.30303	0.518515	1.52872	TTC7A;STPG4;CALM2;EPCAM;MSH2;KCNK12		EPAS1
10	49133377	BICF2P223992	0.00680733	0.0526405	0.0617165	0.192967	0.313811	0.29338	0.532569	1.52892	STPG4;CALM2;EPCAM;MSH2;KCNK12	TTC7A	EPAS1
10	49150629	BICF2P117402	0.00554658	0.0175492	0.018081	0.104303	-0.0271383	0.518745	0.285046	1.34895	STPG4;CALM2;EPCAM;MSH2;KCNK12;U5	TTC7A	TMEM247
10	49164352	BICF2P726753	0.00554658	0.0175492	0.018081	0.104303	-0.0271383	0.518745	0.285046	1.26835	STPG4;CALM2;EPCAM;MSH2;KCNK12;U5	TTC7A	TMEM247
10	49169646	BICF2P949124	0.0303483	0.0210591	-0.143202	0.0760014	-0.0772852	0.553244	0.257083	1.29429	STPG4;CALM2;EPCAM;MSH2;KCNK12;U5	TTC7A	TMEM247
10	49180994	BICF2P776916	0.0310623	-0.0327514	-0.0359209	0.0124543	0.0840676	0.442115	0.354465	1.23387	STPG4;CALM2;EPCAM;MSH2;KCNK12;U5	TTC7A	TMEM247
10	49188334	TIGRP2P141235	0.0252541	-0.0404164	-0.114513	0.00241598	-0.169683	0.615583	0.210714	1.20456	STPG4;CALM2;EPCAM;MSH2;KCNK12;U5;U4	TTC7A	TMEM247
10	49202422	BICF2P118402	0.0248365	0.0527114	0.128014	0.180552	0.819932	0.0777801	1.10913	1.15337	STPG4;CALM2;EPCAM;MSH2;KCNK12;U5;U4	TTC7A	TMEM247
10	49221425	BICF2P1269903	0.0747023	0.0365449	-0.207088	0.20863	0.188965	0.371722	0.429782	1.15206	STPG4;CALM2;EPCAM;MSH2;KCNK12;U5;U4	TTC7A	PIGF
10	49224275	BICF2P473982	0.00223928	0.033581	0.0713597	0.33431	0.30029	0.301491	0.520726	1.1537	STPG4;CALM2;EPCAM;MSH2;KCNK12;U5;U4	TTC7A	PIGF
10	49234686	BICF2P852522	0.0268285	0.0859663	0.104388	0.410137	1.10252	0.0280905	1.55144	1.12423	STPG4;CALM2;EPCAM;MSH2;KCNK12;U5;U4	TTC7A	PIGF
10	49265541	BICF2P776953	0.0189955	-0.0226828	-0.110174	0.244781	0.200622	0.364113	0.438764	1.11333	CALM2;EPCAM;MSH2;KCNK12;U5;U4	TTC7A	PIGF
10	49275966	BICF2S22963842	0.00743461	-0.00684951	-0.0388139	0.304683	0.194067	0.368385	0.433698	1.11223	CALM2;EPCAM;MSH2;KCNK12;U5;U4	TTC7A	PIGF
10	49290252	BICF2P225634	0.000185877	-0.0134012	-0.0650916	0.321811	-0.46135	0.787878	0.103541	1.11223	CALM2;EPCAM;MSH2;KCNK12;U5;U4	TTC7A	PIGF
10	49293890	BICF2P901643	0.00298309	0.0276533	0.0313404	0.450607	0.38872	0.250384	0.601394	1.10642	CALM2;EPCAM;MSH2;KCNK12;U5;U4	TTC7A	PIGF
10	49410980	BICF2P270912	0.0307314	0.0830875	0.0911283	0.493304	1.19569	0.0191794	1.71717	1.05624	EPCAM;MSH2;KCNK12;U5;U4;MSH6;FBXO11		SOCS5
10	49419744	BICF2P855892	0.0985165	0.174989	0.205159	0.628487	1.91187	0.000464066	3.33342	1.06448	EPCAM;MSH2;KCNK12;U5;U4;MSH6;FBXO11		SOCS5
10	49437405	BICF2P199862	0.0619849	0.0680697	0.192864	0.620803	1.74993	0.00121885	2.91405	1.05074	EPCAM;MSH2;KCNK12;U5;U4;MSH6;FBXO11		SOCS5
10	49438325	BICF2P640245	0.0391432	0.0737705	0.0737705	0.635913	1.36226	0.0091499	2.03858	1.05074	EPCAM;MSH2;KCNK12;U5;U4;MSH6;FBXO11		SOCS5
10	49447356	BICF2P261423	0.0689021	0.105423	0.199132	0.658789	1.82777	0.000773318	3.11164	1.06668	EPCAM;MSH2;KCNK12;U5;U4;MSH6;FBXO11		SOCS5
10	49455850	TIGRP2P141287	0.0314854	0.0803222	0.0853423	0.591339	1.30407	0.0119505	1.92261	1.0564	EPCAM;MSH2;KCNK12;U5;U4;MSH6;FBXO11		SOCS5
10	49486950	BICF2P421203	0.0146493	0.0571785	0.0607522	0.561687	1.08709	0.0298568	1.52496	1.02192	MSH2;KCNK12;U5;U4;MSH6;FBXO11	EPCAM	U6
10	49487992	BICF2S2372233	0.0949556	0.165601	0.208534	0.690938	1.97027	0.000321723	3.49252	1.02192	MSH2;KCNK12;U5;U4;MSH6;FBXO11	EPCAM	U6
10	49516747	TIGRP2P141312	0.0142071	0.0417565	0.109209	0.549551	1.20181	0.0186893	1.72841	1.03617	MSH2;KCNK12;U5;U4;MSH6;FBXO11		U6
10	49542795	BICF2P462328	0.436324	0.33503	-0.54243	0.61517	0.804918	0.0816348	1.08812	1.03024	KCNK12;U5;U4;MSH6;FBXO11	MSH2	MCFD2
10	49546119	TIGRP2P141316	0.136964	0.21761	0.238669	0.694911	2.16443	8.88032e-05	4.05157	1.03024	KCNK12;U5;U4;MSH6;FBXO11	MSH2	MCFD2
10	49566405	TIGRP2P141321	0.0268654	0.0652831	0.0672613	0.506443	1.12525	0.025648	1.59095	1.038	KCNK12;U5;U4;MSH6;FBXO11	MSH2	MCFD2
10	49597294	BICF2S2458721	0.00223926	0.0456492	0.0535198	0.477878	0.440348	0.222819	0.652047	1.03761	KCNK12;U5;U4;MSH6;FBXO11		MCFD2
10	49604118	BICF2P773296	0.378817	0.403185	-0.507715	0.658099	0.798888	0.0832229	1.07976	1.05209	KCNK12;U5;U4;MSH6;FBXO11		TTC7A
12	6554339	BICF2P479919	0.0110333	-0.00368711	-0.0096432	0.129931	0.203145	0.362473	0.440725	0.719826	ZFAND3		FGD2
12	6565532	BICF2P1329226	0.00526339	0.00648789	0.0441176	0.190661	0.183197	0.375506	0.425383	0.726002	MDGA1;ZFAND3		FGD2
12	6607998	BICF2P829996	0.00930157	-0.00153157	-0.0173578	0.180482	0.172889	0.382298	0.417598	0.85302	MDGA1;ZFAND3		FGD2
12	6635695	BICF2P401606	0.00489984	-0.0172727	-0.0489392	0.155312	-0.178452	0.621373	0.206648	0.856968	MDGA1;ZFAND3		FGD2
12	6664590	BICF2P1378918	0.0359108	-0.0387146	-0.13163	0.0788582	-0.0133852	0.509248	0.29307	0.888529	ZFAND3;BTBD9	MDGA1	PIM1
12	6697020	BICF2P324065	0.156667	-0.0957868	-0.171408	0.0312985	0.20472	0.36145	0.441951	0.886716	ZFAND3;BTBD9		PIM1
12	6707663	BICF2P112486	0.137284	0.141393	0.282787	0.395108	1.9223	0.000434976	3.36153	0.901076	ZFAND3;BTBD9		PIM1
12	6738657	BICF2P1200375	0.0674974	0.131708	0.179122	0.493827	1.58409	0.00303726	2.51752	0.963439	ZFAND3;BTBD9		RNF8
12	6744274	BICF2P550871	0.0403957	0.0886324	0.150675	0.525053	1.4419	0.00625464	2.2038	0.981862	ZFAND3;BTBD9		RNF8
12	6752545	BICF2P1441001	0.0884105	0.124078	0.222035	0.469554	1.73197	0.00135052	2.8695	0.992815	ZFAND3;BTBD9		RNF8
12	6765538	BICF2P589664	0.0186692	-0.0102104	-0.115718	0.197878	0.113379	0.422157	0.374526	0.984351	ZFAND3;BTBD9		RNF8
12	6776306	BICF2P680681	0.0560292	-0.0200805	-0.170685	0.0958474	0.0156962	0.489155	0.310553	0.984351	ZFAND3;BTBD9		RNF8
12	6800602	BICF2P148163	0.00769115	-0.013777	-0.0161524	0.416247	0.425346	0.230646	0.637054	0.990367	ZFAND3;BTBD9		RNF8
12	6816768	TIGRP2P168445	0.194885	0.21995	0.339923	0.476073	2.31274	3.09053e-05	4.50997	1.00139	ZFAND3;BTBD9		RNF8
12	6856080	BICF2P315094	0.00344982	-0.0329287	-0.0414658	0.323081	0.0153993	0.48936	0.310371	1.00577	BTBD9	ZFAND3	RNF8
12	6905143	BICF2P97833	0.164956	0.128652	-0.31244	0.370165	0.445452	0.220192	0.657199	1.11861	BTBD9	ZFAND3	RNF8
12	6957193	BICF2P1087907	0.269474	0.102296	-0.386451	0.319195	0.435781	0.225186	0.647459	1.18249	BTBD9	ZFAND3	CMTR1
12	7048978	BICF2S24511486	0.207113	0.218589	0.353905	0.377033	2.24505	5.04237e-05	4.29736	1.54594	BTBD9	ZFAND3	MDGA1
12	7060899	TIGRP2P168452	0.234669	0.0511941	-0.34812	0.268249	0.381993	0.254104	0.594988	1.58613	BTBD9	ZFAND3	MDGA1
12	7065759	BICF2P975894	0.00355401	-0.0357987	-0.0468137	0.47361	0.210066	0.357987	0.446133	1.69488	BTBD9	ZFAND3	MDGA1
12	7094185	BICF2S23318935	0.315433	0.345666	0.452025	0.531907	2.95628	1.52428e-07	6.81693	1.69488	BTBD9;GLO1	ZFAND3	MDGA1
12	7109713	BICF2S23032774	0.00533727	0.0135714	0.0139826	0.422603	0.419568	0.233701	0.631339	1.70281	BTBD9;GLO1	ZFAND3	MDGA1
12	7151423	BICF2P1000894	0.081863	0.108607	0.217213	0.558515	1.80947	0.00086195	3.06452	1.67826	BTBD9;GLO1;DNAH8		MDGA1
12	7155176	BICF2S22951675	0.287984	0.105551	-0.398746	0.379816	0.522069	0.182931	0.737712	1.67826	GLO1;DNAH8	BTBD9	MDGA1
12	7176344	BICF2S23149748	0.235088	0.0957868	-0.361861	0.385791	0.511965	0.187607	0.726752	1.68656	GLO1;DNAH8	BTBD9	MDGA1
12	7182240	BICF2P477378	0.00678031	-0.0361833	-0.0455641	0.413197	0.293594	0.305545	0.514925	1.66771	GLO1;DNAH8	BTBD9	MDGA1
12	7208545	BICF2P1330847	0.018973	0.0687929	0.106316	0.489994	1.15903	0.0223486	1.65075	1.63808	GLO1;DNAH8	BTBD9	ZFAND3
12	7213738	TIGRP2P156013	0.229436	0.0947019	-0.357763	0.317034	0.416998	0.235067	0.628809	1.63808	GLO1;DNAH8	BTBD9	ZFAND3
12	7228809	BICF2P991027	0.188259	0.0560724	-0.317743	0.283309	0.365961	0.263085	0.579904	1.62094	GLO1;DNAH8	BTBD9	ZFAND3
12	7235633	BICF2P917377	0.221066	0.0604118	-0.342334	0.285459	0.394224	0.247362	0.606667	1.62094	GLO1;DNAH8	BTBD9	ZFAND3
12	7249971	TIGRP2P156025	0.229436	0.0947019	-0.357763	0.279345	0.364014	0.264187	0.578089	1.59303	GLO1;DNAH8	BTBD9	ZFAND3
12	7258422	TIGRP2P156029	0.229436	0.0947019	-0.357763	0.279345	0.364014	0.264187	0.578089	1.63669	GLO1;DNAH8	BTBD9	ZFAND3
12	7280273	BICF2P335096	0.216979	0.158794	-0.359932	0.403767	0.50382	0.191429	0.717992	1.67173	GLO1;DNAH8	BTBD9	ZFAND3
12	7291724	BICF2P1399628	0.221835	0.160602	-0.364031	0.39995	0.501087	0.192723	0.715068	1.7005	GLO1;DNAH8	BTBD9	ZFAND3
12	7312362	BICF2P1373362	0.212566	0.156986	-0.355834	0.40225	0.501799	0.192385	0.715829	1.79362	GLO1;DNAH8	BTBD9	ZFAND3
12	7323912	BICF2P1017945	0.212566	0.156986	-0.355834	0.40225	0.501799	0.192385	0.715829	1.74332	GLO1;DNAH8	BTBD9	ZFAND3
12	7327902	BICF2P1301134	0.217176	0.158794	-0.359932	0.399493	0.498789	0.193814	0.712616	1.74332	GLO1;DNAH8	BTBD9	ZFAND3
12	7345616	TIGRP2P156052	0.217176	0.158794	-0.359932	0.399493	0.498789	0.193814	0.712616	1.75905	GLO1;DNAH8	BTBD9	ZFAND3
12	7362069	TIGRP2P156055	0.0768835	0.146073	0.183944	0.552519	1.70131	0.00160568	2.79434	1.73017	GLO1;DNAH8	BTBD9	ZFAND3
12	7383623	BICF2P242410	0.106284	0.183053	0.208302	0.557057	1.85886	0.000641749	3.19263	1.72649	GLO1;DNAH8	BTBD9	ZFAND3
12	7398332	BICF2S23713473	0.217176	0.158794	-0.359932	0.555879	0.697104	0.113635	0.944487	1.70261	GLO1;DNAH8	BTBD9	ZFAND3
12	7408697	BICF2P1093524	0.217176	0.158794	-0.359932	0.555879	0.697104	0.113635	0.944487	1.72064	GLO1;DNAH8	BTBD9	ZFAND3
12	7411516	BICF2P673598	0.0741735	0.142819	0.179846	0.56176	1.69538	0.00165975	2.77996	1.69685	GLO1;DNAH8	BTBD9	ZFAND3
12	7426194	TIGRP2P156068	0.245155	0.0633048	-0.358727	0.411117	0.575587	0.159395	0.797524	1.67362	GLO1;DNAH8	BTBD9	ZFAND3
12	7435028	BICF2P856707	0.245155	0.0633048	-0.358727	0.411117	0.575587	0.159395	0.797524	1.65021	GLO1;DNAH8	BTBD9	ZFAND3
12	7448183	BICF2P178173	0.231689	0.164218	-0.372228	0.512955	0.647283	0.131117	0.882341	1.65021	GLO1;DNAH8	BTBD9	ZFAND3
12	7454835	BICF2P219943	0.231689	0.164218	-0.372228	0.512955	0.647283	0.131117	0.882341	1.62636	GLO1;DNAH8	BTBD9	ZFAND3
12	7482692	TIGRP2P156082	0.127016	0.128084	0.272179	0.560955	2.07895	0.000158596	3.79971	1.61957	GLO1;DNAH8	BTBD9	ZFAND3
12	7491825	TIGRP2P156084	0.127494	0.128374	0.272794	0.560955	2.08142	0.000156004	3.80686	1.59551	GLO1;DNAH8	BTBD9	ZFAND3
12	7501315	BICF2P294039	0.127016	0.128084	0.272179	0.560955	2.07895	0.000158596	3.79971	1.59551	GLO1;DNAH8;GLP1R	BTBD9	ZFAND3
12	7514069	BICF2P186262	0.127016	0.128084	0.272179	0.560955	2.07895	0.000158596	3.79971	1.5727	GLO1;DNAH8;GLP1R	BTBD9	ZFAND3
12	7524032	BICF2S2319096	0.127016	0.128084	0.272179	0.560955	2.07895	0.000158596	3.79971	1.55155	GLO1;DNAH8;GLP1R	BTBD9	ZFAND3
12	7549965	TIGRP2P156095	0.0310471	0.0728771	0.137657	0.744646	1.58974	0.00294793	2.53048	1.44692	GLO1;DNAH8;GLP1R;SAYSD1	BTBD9	ZFAND3
12	7563105	BICF2P952362	0.218735	0.307292	0.33703	0.88056	2.76588	8.31267e-07	6.08026	1.45983	GLO1;DNAH8;GLP1R;SAYSD1	BTBD9	ZFAND3
12	7598872	BICF2P500448	0.00143754	0.0362321	0.0439961	0.715881	0.603456	0.147961	0.829852	1.35659	DNAH8;GLP1R;SAYSD1	GLO1	ZFAND3
12	7618575	TIGRP2P156108	0.00695919	-0.0303265	-0.0793153	0.519621	0.350509	0.271892	0.565603	1.33143	GLP1R;SAYSD1;KCNK5	DNAH8	ZFAND3
12	7632410	BICF2P1046404	0.0089798	0.0111677	0.015188	0.55086	0.765506	0.0924372	1.03415	1.31407	GLP1R;SAYSD1;KCNK5	DNAH8	ZFAND3
12	7637438	BICF2S23739492	0.227463	0.174372	-0.37054	0.384342	0.474201	0.205726	0.686711	1.31407	GLP1R;SAYSD1;KCNK5	DNAH8	ZFAND3
12	7657764	BICF2S23554099	0.00984985	0.000340348	0.00048216	0.359528	0.525768	0.181238	0.74175	1.28359	GLP1R;SAYSD1;KCNK5	DNAH8	BTBD9
12	7681024	BICF2S23510789	0.00996008	-0.0123944	-0.0183221	0.334577	0.437777	0.22415	0.649461	1.2567	GLP1R;SAYSD1;KCNK5	DNAH8	BTBD9
12	7691130	BICF2P213166	0.00339462	0.0294827	0.0303761	0.380521	0.317339	0.29128	0.535689	1.25669	GLP1R;SAYSD1;KCNK5	DNAH8	BTBD9
12	7718734	BICF2P93232	0.0024666	0.0473297	0.0643684	0.473082	0.482727	0.201547	0.695624	1.2999	GLP1R;SAYSD1;KCNK5	DNAH8	BTBD9
12	7755067	BICF2P63611	0.199859	0.288608	0.316538	0.705874	2.51629	6.55274e-06	5.18358	1.29535	GLP1R;SAYSD1;KCNK5;KCNK16;KIF6	DNAH8	BTBD9
12	7768571	BICF2S24115473	0.157404	0.0252283	-0.285921	0.484983	0.637324	0.134823	0.870236	1.3059	GLP1R;SAYSD1;KCNK5;KCNK16;KIF6	DNAH8	BTBD9
12	7782811	BICF2S23746364	0.00472459	-0.0310568	-0.0703954	0.479433	0.218433	0.35259	0.45273	1.29874	GLP1R;SAYSD1;KCNK5;KCNK16;KIF6	DNAH8	BTBD9
12	7787975	BICF2S2373330	0.159297	0.188213	0.304725	0.604955	2.2921	3.59319e-05	4.44452	1.28165	GLP1R;SAYSD1;KCNK5;KCNK16;KIF6	DNAH8	BTBD9
12	7800801	BICF2P1015045	0.190114	0.269371	0.315815	0.667558	2.45398	1.06682e-05	4.97191	1.27488	GLP1R;SAYSD1;KCNK5;KCNK16;KIF6	DNAH8	BTBD9
12	7811520	BICF2P280573	0.0399542	0.081556	0.15405	0.628929	1.57097	0.00325422	2.48755	1.25958	GLP1R;SAYSD1;KCNK5;KCNK16;KIF6	DNAH8	BTBD9
12	7828794	BICF2P1229630	0.124138	0.142308	0.268804	0.548947	2.04718	0.000195693	3.70843	1.25136	GLP1R;SAYSD1;KCNK5;KCNK16;KIF6	DNAH8	BTBD9
12	7834126	BICF2P182377	0.01255	-0.0429548	-0.0561716	0.360284	0.447138	0.219328	0.658907	1.24052	GLP1R;SAYSD1;KCNK5;KCNK16;KIF6	DNAH8	BTBD9
12	7848259	TIGRP2P156163	0.0264877	-0.0322267	-0.121745	0.015691	-0.156008	0.606502	0.217168	1.24817	GLP1R;SAYSD1;KCNK5;KCNK16;KIF6	DNAH8	BTBD9
12	7861071	TIGRP2P156179	0.0207216	-0.0105721	-0.119817	0.0206388	-0.178904	0.621671	0.20644	1.22081	GLP1R;SAYSD1;KCNK5;KCNK16;KIF6	DNAH8	BTBD9
12	7879027	BICF2P590493	0.0664129	0.0983607	0.196721	0.118347	1.0821	0.0304477	1.51645	1.18745	GLP1R;SAYSD1;KCNK5;KCNK16;KIF6	DNAH8	BTBD9
12	7890415	BICF2P380463	0.0824142	0.0649498	-0.220829	0.111389	0.0275192	0.480992	0.317862	1.14849	GLP1R;SAYSD1;KCNK5;KCNK16;KIF6	DNAH8	BTBD9
12	7911052	BICF2P1305501	0.0373318	0	-0.151639	0.12682	0.0264481	0.481731	0.317195	1.13274	GLP1R;SAYSD1;KCNK5;KCNK16;KIF6	DNAH8	BTBD9
12	7913563	BICF2S23257046	0.0134111	0.00967865	-0.109691	0.14734	0.00334545	0.497688	0.303043	1.10921	GLP1R;SAYSD1;KCNK5;KCNK16;KIF6	DNAH8	BTBD9
12	7934764	BICF2P727947	0.0308799	-0.01215	-0.137701	0.0551215	-0.0989994	0.568074	0.245595	1.12594	GLP1R;SAYSD1;KCNK5;KCNK16;KIF6	DNAH8	BTBD9
12	7948835	BICF2P891293	0.154776	0.078429	-0.296287	-0.0763706	-0.260747	0.674231	0.171191	1.12216	GLP1R;SAYSD1;KCNK5;KCNK16;KIF6	DNAH8	BTBD9
12	7982533	BICF2P302223	0.00924643	0	-0.0163934	-0.0017654	-0.136809	0.593656	0.226465	1.09111	GLP1R;SAYSD1;KCNK5;KCNK16;KIF6		BTBD9
12	7986333	BICF2P587695	0.00793422	-0.0303265	-0.0793153	-0.0437082	-0.458767	0.786579	0.104258	1.05296	GLP1R;SAYSD1;KCNK5;KCNK16;KIF6		BTBD9
12	8008822	BICF2S23248020	0.0632154	-0.0307164	-0.17406	-0.13083	-0.356895	0.731765	0.135628	0.963009	SAYSD1;KCNK5;KCNK16;KIF6	GLP1R	BTBD9
12	8018239	BICF2P494902	0.00613926	0.0155851	0.0378496	-0.046435	-0.197945	0.634144	0.197812	0.915235	SAYSD1;KCNK5;KCNK16;KIF6	GLP1R	BTBD9
18	11112441	TIGRP2P238893	0.0531634	-0.0241435	-0.164176	0.35309	0.412563	0.237435	0.624456	1.06697	AMPH		POU6F2
18	11128465	BICF2P1200055	0.0784566	0.150094	0.182257	0.727358	1.88528	0.000546563	3.26236	1.06697	AMPH		POU6F2
18	11138251	BICF2P760102	0.147538	0.228374	0.235294	0.652812	2.14162	0.000103878	3.98348	1.06697	AMPH		POU6F2
18	11166361	BICF2P1080340	0.00899206	0.0108911	0.0115718	0.349848	0.494035	0.196084	0.707558	1.09408		AMPH	POU6F2
18	11178480	BICF2P1248089	0.00259566	0.0228774	0.0243072	0.328496	0.171153	0.383445	0.416297	1.12493		AMPH	POU6F2
18	11186618	BICF2S23657071	0.0205725	-0.045947	-0.0578592	0.242468	0.338471	0.278854	0.554623	1.12493		AMPH	POU6F2
18	11200309	BICF2P206433	0.0436497	-0.0557108	-0.0701543	0.224945	0.411289	0.238117	0.62321	1.12493		AMPH	POU6F2
18	11207116	BICF2P579789	0.00271709	0.0388635	0.0629219	0.355913	0.339339	0.278349	0.55541	1.13983		AMPH	POU6F2
18	11213497	BICF2P894929	0.00605267	-0.0179392	-0.0265188	0.316311	0.180739	0.377122	0.423519	1.13983		AMPH	POU6F2
18	11225327	BICF2P924295	0.30036	0.0572211	-0.389103	0.122266	0.190307	0.370843	0.43081	1.18008		AMPH	U2
18	11232858	BICF2P811776	0.00893279	0.00612627	0.00867888	0.199816	0.26117	0.325505	0.487442	1.18008		AMPH	U2
18	11242783	BICF2P103454	0.00853399	0.00901923	0.0127772	0.179694	0.220429	0.351307	0.454313	1.19871	STARD3NL	AMPH	U2
18	11277994	BICF2P588630	0.0081038	0.0141457	0.0253134	0.163216	0.212606	0.356346	0.448129	1.24854	STARD3NL		U2
18	11291704	BICF2P206798	0.0107399	0.00194991	0.006027	0.178639	0.322226	0.288384	0.540029	1.2522	STARD3NL		VPS41
18	11314995	BICF2S23534460	0.010825	-0.00255261	-0.00867888	0.168618	0.262338	0.324777	0.488415	1.26842	STARD3NL		VPS41
18	11325504	BICF2P1439040	0.00733354	0.0453141	0.0852971	0.223905	0.453128	0.216273	0.664997	1.29	STARD3NL		VPS41
18	11333838	BICF2G630637689	0.00270539	0.00620994	0.0496795	0.28459	0.199219	0.365026	0.437677	1.30716	STARD3NL		VPS41
18	11353346	BICF2G630637634	0.0112077	0	-0.0932203	0.362003	0.331479	0.282937	0.54831	1.30716	STARD3NL		VPS41
18	11357505	BICF2G630637616	0.0184805	-0.00961872	-0.105806	0.312154	0.305213	0.298526	0.525018	1.33267	STARD3NL		VPS41
18	11396609	BICF2P567552	0.257264	0.274199	0.398835	0.654569	2.82007	5.18433e-07	6.28531	1.36808	STARD3NL		VPS41
18	11417454	BICF2S23510624	0.0885785	0.152795	0.157425	0.75559	1.88374	0.000551719	3.25828	1.42582	STARD3NL		VPS41
18	11447412	BICF2S23051484	0.176905	0.214944	0.317743	0.808882	2.56278	4.52179e-06	5.34469	1.40249	STARD3NL		VPS41
18	11453913	TIGRP2P239123	0.0562169	0.109039	0.112343	0.804757	1.70199	0.00159951	2.79601	1.40249	STARD3NL		VPS41
18	11460957	TIGRP2P239131	0.180834	0.217717	0.321842	0.800837	2.57612	4.06032e-06	5.39144	1.40249	STARD3NL		U2
18	11491111	BICF2P967064	0.0778305	0.134544	0.198891	0.760685	1.95276	0.000359435	3.44438	1.46425	STARD3NL;EPDR1		U2
18	11520424	BICF2P607159	0.253023	0.220269	-0.394166	0.68723	0.828788	0.0755718	1.12164	1.46353	STARD3NL;EPDR1;SFRP4		AMPH
18	11532100	BICF2P530967	0.232426	0.221226	0.376085	0.690977	2.73698	1.0655e-06	5.97245	1.46353	STARD3NL;EPDR1;SFRP4		AMPH
18	11553815	BICF2P326563	0.105613	0.18198	0.213356	0.635424	1.95846	0.000346727	3.46001	1.44113	STARD3NL;EPDR1;SFRP4;NME8		AMPH
18	11570967	BICF2P748852	0.021724	0.0491803	0.0491803	0.590796	1.13895	0.0242636	1.61504	1.50185	STARD3NL;EPDR1;SFRP4;NME8		AMPH
18	11583646	BICF2P83623	0.00846443	0.00561575	0.00578592	0.526251	0.674764	0.121257	0.916293	1.51714	STARD3NL;EPDR1;SFRP4;NME8		AMPH
18	11595847	TIGRP2P239254	0.119705	0.198926	0.218177	0.62041	1.99596	0.000273008	3.56383	1.54826	STARD3NL;EPDR1;SFRP4;NME8		AMPH
18	11763927	BICF2P543221	0.0040087	0.0204918	0.0204918	0.407299	0.354593	0.269551	0.56936	1.63993	EPDR1;SFRP4;NME8;PNPLA8	STARD3NL
18	11787104	BICF2S2454596	0.00273915	-0.0343185	-0.0583414	0.26225	-0.165133	0.612568	0.212846	1.58802	EPDR1;SFRP4;NME8;PNPLA8;NRCAM		STARD3NL
18	11884775	BICF2S24410278	0.00929162	0.00409836	0.00819672	0.195575	0.276052	0.316276	0.499933	1.49906	EPDR1;SFRP4;NME8;PNPLA8;NRCAM		STARD3NL
18	11930216	BICF2P747478	0.00930541	0.00163793	0.00168756	0.108761	0.115543	0.420691	0.376037	1.20083	EPDR1;SFRP4;NME8;PNPLA8;NRCAM		STARD3NL
18	11999152	BICF2P340794	0.00135597	-0.0147484	-0.0626808	0.0542497	-0.623997	0.860106	0.0654481	0.706445	SFRP4;NME8;PNPLA8;NRCAM		STARD3NL
18	12001539	BICF2P1261702	0.00738565	-0.0156277	-0.0279653	0.103455	-0.0901384	0.562032	0.250239	0.706445	SFRP4;NME8;PNPLA8;NRCAM		STARD3NL
18	12043924	BICF2P833242	0.0096094	-0.00538885	-0.00916104	0.0822092	0.0554511	0.461743	0.3356	0.545594	PNPLA8;NRCAM;LAMB4	NME8	STARD3NL
18	12047580	TIGRP2P239284	0.00418539	-0.00797796	-0.0305822	0.177924	-0.12909	0.588462	0.230281	0.545594	PNPLA8;NRCAM;LAMB4	NME8	STARD3NL
18	12075454	BICF2P1286695	0.000592629	-0.0262068	-0.0556895	0.0512402	-0.743117	0.900973	0.0452882	0.434446	PNPLA8;NRCAM;LAMB4;U6	NME8	STARD3NL
18	12155154	BICF2S23531892	0.0313466	0.091809	0.120058	0.218068	0.897144	0.0601043	1.22109	0.321571	NRCAM;LAMB4;U6;LAMB1	PNPLA8	STARD3NL
18	12181761	BICF2P150577	0.0166737	0.0697714	0.0988428	0.203723	0.722558	0.105375	0.977263	0.311791	NRCAM;LAMB4;U6;LAMB1		STARD3NL
18	12240012	BICF2S23210321	0.0261655	0.057377	0.057377	0.0972424	0.497346	0.194501	0.711078	0.291679	NRCAM;LAMB4;U6;LAMB1;DLD		STARD3NL
18	12261687	TIGRP2P239299	0.0209286	-0.0417919	-0.101495	-0.0658115	-0.285478	0.68951	0.161459	0.291171	NRCAM;LAMB4;U6;LAMB1;DLD		STARD3NL
18	12269955	BICF2P1023060	0.00947915	-0.00670061	-0.0108486	0.0224304	-0.0618974	0.542689	0.265449	0.281347	LAMB4;U6;LAMB1;DLD	NRCAM	STARD3NL
18	12284254	BICF2P334478	0.000227218	0.0386579	0.045323	0.101958	-0.440237	0.777123	0.10951	0.281347	LAMB4;U6;LAMB1;DLD	NRCAM	EPDR1
19	333958	BICF2S22927680	0.0332502	-0.0584265	-0.099325	-0.0096821	-0.106635	0.573266	0.241643	0.820649	U6		GAB1
19	381299	BICF2S23645320	0.121646	0.0379347	-0.257956	0.0437796	-0.0545324	0.537625	0.26952	0.823655	U6;INPP4B		GAB1
19	443453	BICF2S22928040	0.183823	0.228884	0.324253	0.260179	1.94948	0.000366946	3.4354	0.884962	U6;INPP4B		GAB1
19	532222	BICF2S2459514	0.0500823	-0.0660134	-0.118129	0.123426	0.158111	0.392097	0.406606	0.917955	U6;INPP4B		GAB1
19	646175	BICF2S2357023	0.131351	0.206383	0.250608	0.331207	1.73593	0.00132044	2.87928	1.19148	U6;INPP4B		GAB1
19	702454	BICF2S23511674	0.119336	0.19397	0.235535	0.331032	1.66779	0.00193416	2.71351	1.43614	U6;INPP4B;U4		USP38
19	730506	BICF2S23115757	0.0102242	0.011742	-0.0998071	0.25468	0.121995	0.416326	0.380566	1.43614	U6;INPP4B;U4		USP38
19	763376	BICF2P939789	0.00851119	-0.00411963	-0.0200096	0.214172	0.169899	0.384274	0.415359	1.51859	U6;INPP4B;U4		U6
19	796153	BICF2S23733632	0.0194752	-0.045947	-0.0578592	0.196315	0.260547	0.325894	0.486924	1.58988	INPP4B;U4		U6
19	816899	BICF2S23549427	0.0642707	0.11033	0.18756	0.296363	1.32974	0.0106344	1.97329	1.58988	INPP4B;U4		U6
19	841347	BICF2S23737033	0.0193646	0.0141528	-0.120299	0.28362	0.237055	0.340686	0.467645	1.60246	INPP4B;U4;IL15		U6
19	861963	BICF2S23714739	0.0447918	0.101275	0.149711	0.340822	1.21839	0.0174154	1.75907	1.60246	U4;IL15	INPP4B	U6
19	878121	BICF2P764830	0.00517907	-0.0230444	-0.078351	0.312863	-0.00446488	0.503085	0.298359	1.60246	U4;IL15	INPP4B	U6
19	892613	BICF2S23547504	0.070141	0.115151	0.195757	0.337153	1.42705	0.0067232	2.17242	1.68475	U4;IL15	INPP4B	U6
19	950407	BICF2S23126149	0.010176	-0.034751	-0.0407425	0.244395	0.256701	0.328297	0.483733	1.60949	U4;IL15	INPP4B	U6
19	963496	BICF2S2377467	0.010176	-0.034751	-0.0407425	0.244395	0.256701	0.328297	0.483733	1.60949	U4;IL15	INPP4B	U6
19	967453	BICF2S2376987	0.0809524	-0.0557249	-0.0653327	0.226767	0.570584	0.161508	0.791807	1.60949	U4;IL15	INPP4B	U6
19	1007179	BICF2S23158670	0.114322	0.148902	0.253134	0.398405	1.78909	0.000971532	3.01254	1.57077	U4;IL15	INPP4B	U6
19	1012869	BICF2S23550492	0.0109634	-0.0114017	-0.0969142	0.37061	0.32645	0.285891	0.543799	1.57077	U4;IL15	INPP4B	U6
19	1055450	G1040f40S117	0.10717	0.144081	0.244937	0.441837	1.80764	0.000871274	3.05985	1.61554	U4;IL15	INPP4B	U6
19	1128391	BICF2S23749279	0.0852843	0.132523	0.214561	0.463074	1.6961	0.00165315	2.78169	1.74455	U4;IL15	INPP4B	U6
19	1178803	BICF2S2357740	0.124719	0.162899	0.263742	0.437779	1.89714	0.000508213	3.29395	1.61539	IL15	INPP4B	U6
19	1189376	BICF2S23762523	0.124719	0.162899	0.263742	0.437779	1.89714	0.000508213	3.29395	1.58209	IL15		U6
19	1260191	BICF2S23538746	0.142321	0.175556	0.284233	0.441428	2.00166	0.000263174	3.57976	1.51669	IL15;ZNF330		U6
19	1265756	BICF2S23126910	0.0153278	-0.00948721	-0.107522	0.331057	0.302325	0.300264	0.522497	1.55111	IL15;ZNF330		INPP4B
19	1339011	BICF2S23231218	0.00195916	0.0322622	0.0438766	0.440432	0.34032	0.277779	0.5563	1.39532	IL15;ZNF330;RNF150		INPP4B
19	1391633	BICF2S23523873	0.0628184	0.116527	0.180087	0.437516	1.49895	0.00471238	2.32676	1.37851	ZNF330;RNF150		INPP4B
19	1407211	BICF2S23543705	0.0772832	0.129786	0.200579	0.4519	1.62084	0.00249729	2.60253	1.34091	ZNF330;RNF150		INPP4B
19	1450154	G1041f34S272	0.0274858	-0.0260579	-0.126567	0.334512	0.345346	0.274867	0.560877	1.30937	ZNF330;RNF150		INPP4B
19	1494599	BICF2S23522853	0.0274858	-0.0260579	-0.126567	0.336688	0.348658	0.272957	0.563905	1.33265	ZNF330;RNF150		INPP4B
19	1568529	BICF2S22929855	0.125066	0.149271	0.267117	0.439443	1.90975	0.000470195	3.32772	1.18445	ZNF330;RNF150		INPP4B
19	1597464	BICF2P249357	0.0172378	0.0459612	0.11162	0.399706	1.04366	0.0353286	1.45187	1.16816	ZNF330;RNF150		INPP4B
19	1615377	TIGRP2P258854	0.0798351	0.082499	0.215767	0.38943	1.58187	0.00307305	2.51243	1.16816	ZNF330;RNF150		INPP4B
19	1626479	TIGRP2P258858	0.11166	0.133629	0.252411	0.413466	1.80001	0.000911317	3.04033	1.16816	ZNF330;RNF150		INPP4B
19	1634305	BICF2P1109428	0.0108702	0.0370554	0.0969142	0.341727	0.847798	0.0709938	1.14878	1.12206	ZNF330;RNF150		INPP4B
19	1646800	BICF2P803776	0.0462356	-0.0457839	-0.141514	0.242737	0.276186	0.316194	0.500046	1.12206	ZNF330;RNF150;TBC1D9		INPP4B
19	1664499	TIGRP2P258872	0.00489429	0.0233068	0.0417068	0.334874	0.373066	0.259085	0.586558	1.12206	ZNF330;RNF150;TBC1D9		INPP4B
19	1681058	BICF2P1372620	0.0266915	-0.0367309	-0.121212	0.292604	0.295276	0.304524	0.516379	1.05818	ZNF330;RNF150;TBC1D9		INPP4B
19	1709627	BICF2S23521511	0.00746068	-0.0127063	-0.027001	0.31751	0.246689	0.334589	0.475489	0.98834	ZNF330;RNF150;TBC1D9		IL15
19	1720441	BICF2P172669	0.0233594	-0.0455216	-0.103182	0.232294	0.22828	0.346277	0.460577	0.962334	ZNF330;RNF150;TBC1D9		IL15
21	27237442	BICF2G630646377	0.0212376	-0.0105721	-0.119817	-0.0229269	-0.252292	0.668938	0.174614	0.445864	OR51H5;OR51H1;OR51H2;OR51T1;OR51A6;OR51A7;OR51G2;OR51A4;MMP26;U4;OR51L1;OR51P1;OR52J3;OR52E2;OR52E1;OR52E2B;OR52E22;OR52J8;OR52AB2;OR52AB4;OR52AD1;OR52X3;OR52AB3		TRIM21
21	27248957	BICF2G630646340	0.0217477	-0.0175138	-0.119094	-0.0119866	-0.227719	0.653365	0.184844	0.445864	OR51S1;OR51H5;OR51H1;OR51H2;OR51T1;OR51A6;OR51A7;OR51G2;OR51A4;MMP26;U4;OR51L1;OR51P1;OR52J3;OR52E2;OR52E1;OR52E2B;OR52E22;OR52J8;OR52AB2;OR52AB4;OR52AD1;OR52X3;OR52AB3		TRIM21
21	27259766	BICF2P278524	0.0512545	-0.0447416	-0.152122	-0.0544475	-0.226207	0.652398	0.185487	0.445864	OR51H5;OR51H1;OR51H2;OR51T1;OR51A6;OR51A7;OR51G2;OR51A4;MMP26;U4;OR51L1;OR51P1;OR52J3;OR52E2;OR52E1;OR52E2B;OR52E22;OR52J8;OR52AB2;OR52AB4;OR52AD1;OR52X3;OR52AB3;OR51L4	OR51S1	TRIM21
21	27270202	BICF2G630646312	0.0101578	-0.00811163	-0.0125362	0.035314	-0.00452973	0.50313	0.29832	0.445864	OR51H5;OR51H1;OR51H2;OR51T1;OR51A6;OR51A7;OR51G2;OR51A4;MMP26;U4;OR51L1;OR51P1;OR52J3;OR52E2;OR52E1;OR52E2B;OR52E22;OR52J8;OR52AB2;OR52AB4;OR52AD1;OR52X3;OR52AB3;OR51L4		TRIM21
21	27286938	BICF2G630646291	0.0101748	0.00703386	0.00747348	0.0746317	0.128593	0.411873	0.385237	0.450355	OR51H1;OR51H2;OR51T1;OR51A6;OR51A7;OR51G2;OR51A4;MMP26;U4;OR51L1;OR51P1;OR52J3;OR52E2;OR52E1;OR52E2B;OR52E22;OR52J8;OR52AB2;OR52AB4;OR52AD1;OR52X3;OR52AB3;OR51L4	OR51H5	OR51R1
21	27326603	BICF2S22957541	0.0246405	0.0532787	0.0532787	0.10458	0.487779	0.199095	0.70094	0.468642	OR51A7;OR51G2;OR51A4;MMP26;U4;OR51L1;OR51P1;OR52J3;OR52E2;OR52E1;OR52E2B;OR52E22;OR52J8;OR52AB2;OR52AB4;OR52AD1;OR52X3;OR52AB3;OR51L4	OR51A6	OR52K1B
21	27341272	BICF2G630646217	0.0040087	0.0204918	0.0204918	0.112523	-0.0856071	0.558937	0.252637	0.464358	OR51A7;OR51G2;OR51A4;MMP26;U4;OR51L1;OR51P1;OR52J3;OR52E2;OR52E1;OR52E2B;OR52E22;OR52J8;OR52AB2;OR52AB4;OR52AD1;OR52X3;OR52AB3;OR51L4		OR52K1B
21	27357348	BICF2G630646132	0.0112708	-0.00158829	-0.00771456	0.254804	0.412083	0.237691	0.623987	0.476253	OR51G2;OR51A4;MMP26;U4;OR51L1;OR51P1;OR52J3;OR52E2;OR52E1;OR52E2B;OR52E22;OR52J8;OR52AB2;OR52AB4;OR52AD1;OR52X3;OR52AB3;OR51L4		OR52K1
21	27382292	BICF2G630646117	0.0674105	0.00573629	-0.195034	0.261713	0.269153	0.320541	0.494116	0.478134	MMP26;U4;OR51L1;OR51P1;OR52J3;OR52E2;OR52E1;OR52E2B;OR52E22;OR52J8;OR52AB2;OR52AB4;OR52AD1;OR52X3;OR52AB3;OR51L4	OR51A4	OR52M2
21	27389633	BICF2P50536	0.050078	0.115562	0.135487	0.400365	1.28892	0.0127921	1.89306	0.483753	MMP26;U4;OR51L1;OR51P1;OR52J3;OR52E2;OR52E1;OR52E2B;OR52E22;OR52J8;OR52AB2;OR52AB4;OR52AD1;OR52X3;OR52AB3;OR51L4		OR52M2
21	27397483	BICF2G630646114	0.0880542	0.160219	0.194552	0.42023	1.59815	0.00281938	2.54985	0.489162	MMP26;U4;OR51L1;OR51P1;OR52J3;OR52E2;OR52E1;OR52E2B;OR52E22;OR52J8;OR52AB2;OR52AB4;OR52AD1;OR52X3;OR52AB3;OR51L4;OR51AB4		OR52I1
21	27412225	BICF2P992392	0.0575502	0.103097	0.175265	0.357229	1.35887	0.00929549	2.03173	0.486529	MMP26;U4;OR51L1;OR51P1;OR52J3;OR52E2;OR52E1;OR52E2B;OR52E22;OR52J8;OR52AB2;OR52AB4;OR52AD1;OR52X3;OR52AB3;OR51L4;OR51AB4		OR52I1
21	27431692	BICF2S24116684	0.0104135	0.00347439	0.0168756	0.290959	0.514626	0.186369	0.729627	0.505206	U4;OR51L1;OR51P1;OR52J3;OR52E2;OR52E1;OR52E2B;OR52E22;OR52J8;OR52AB2;OR52AB4;OR52AD1;OR52X3;OR52AB3;OR51L4;OR51AB4;OR51V1		OR52I1
21	27447954	BICF2P411273	0.00106554	0.0484358	0.0609932	0.298996	0.10019	0.431116	0.365406	0.505206	OR51P1;OR52J3;OR52E2;OR52E1;OR52E2B;OR52E22;OR52J8;OR52AB2;OR52AB4;OR52AD1;OR52X3;OR52AB3;OR51L4;OR51AB4;OR51V1		OR52I1
21	27457312	BICF2G630646103	0.0322408	0.0925322	0.125844	0.338605	1.09258	0.0292188	1.53434	0.529045	OR52J3;OR52E2;OR52E1;OR52E2B;OR52E22;OR52J8;OR52AB2;OR52AB4;OR52AD1;OR52X3;OR52AB3;OR51L4;OR51AB4;OR51V1;OR52A18		OR52I1
21	27474269	BICF2P139912	0.00931434	-0.00417636	-0.00747348	0.262823	0.330387	0.283577	0.547328	0.542234	OR52J3;OR52E2;OR52E1;OR52E2B;OR52E22;OR52J8;OR52AB2;OR52AB4;OR52AD1;OR52X3;OR52AB3;OR51L4;OR51AB4;OR51V1;OR52A18;OR52A5C		OR52I1
21	27492786	BICF2S23416791	0.00762247	-0.0285467	-0.0882353	0.165389	-0.136325	0.593331	0.226703	0.549426	OR52J3;OR52E2;OR52E1;OR52E2B;OR52E22;OR52J8;OR52AB2;OR52AB4;OR52AD1;OR52X3;OR52AB3;OR51L4;OR51AB4;OR51V1;OR52A18;OR52A5C;OR52A5		OR51E2
21	27518392	BICF2P902804	0.0617148	0.106557	0.106557	0.297106	1.11834	0.0263715	1.57887	0.566427	OR52E2;OR52E1;OR52E2B;OR52E22;OR52J8;OR52AB2;OR52AB4;OR52AD1;OR52X3;OR52AB3;OR51L4;OR51AB4;OR51V1;OR52A18;OR52A5C;OR52A5		OR51E2
21	27523838	BICF2S2346852	0.00146131	0.0419267	0.0527965	0.226479	0.0230052	0.484108	0.315058	0.566427	OR52E2;OR52E1;OR52E2B;OR52E22;OR52J8;OR52AB2;OR52AB4;OR52AD1;OR52X3;OR52AB3;OR51L4;OR51AB4;OR51V1;OR52A18;OR52A5C;OR52A5		OR51E2
21	27540521	BICF2G630646056	0.0343836	0.0939999	0.11837	0.251689	0.959613	0.0482466	1.31653	0.578047	OR52E1;OR52E2B;OR52E22;OR52J8;OR52AB2;OR52AB4;OR52AD1;OR52X3;OR52AB3;OR51L4;OR51AB4;OR51V1;OR52A18;OR52A5C;OR52A5;OR52A24;OR52AE1	OR52E2	OR51E2
21	27549001	BICF2G630646040	0.009889	-0.00646662	-0.0115718	0.179258	0.224376	0.348774	0.457455	0.844068	OR52E1;OR52E2B;OR52E22;OR52J8;OR52AB2;OR52AB4;OR52AD1;OR52X3;OR52AB3;OR51L4;OR51AB4;OR51V1;OR52A18;OR52A5C;OR52A5;OR52A24;OR52AE1;OR52A1		OR51E2
21	27549084	BICF2G630646039	0.011352	0.049464	0.0525554	0.136805	0.427741	0.229386	0.639433	0.844068	OR52E1;OR52E2B;OR52E22;OR52J8;OR52AB2;OR52AB4;OR52AD1;OR52X3;OR52AB3;OR51L4;OR51AB4;OR51V1;OR52A18;OR52A5C;OR52A5;OR52A24;OR52AE1;OR52A1		OR51E2
21	27558531	BICF2G630646005	0.00733363	0.0108911	0.0115718	0.0776747	-0.0126094	0.508712	0.293528	0.856042	OR52E2B;OR52E22;OR52J8;OR52AB2;OR52AB4;OR52AD1;OR52X3;OR52AB3;OR51L4;OR51AB4;OR51V1;OR52A18;OR52A5C;OR52A5;OR52A24;OR52AE1;OR52A1		OR51E2
21	27571131	BICF2G630645993	0.00733363	0.0108911	0.0115718	0.0776747	-0.0126094	0.508712	0.293528	0.914528	OR52E22;OR52J8;OR52AB2;OR52AB4;OR52AD1;OR52X3;OR52AB3;OR51L4;OR51AB4;OR51V1;OR52A18;OR52A5C;OR52A5;OR52A24;OR52AE1;OR52A1;OR51V21	OR52E2B	OR51E2
21	27584057	BICF2G630645951	0.00317319	-0.0345454	-0.0559306	-0.047404	-0.645365	0.868175	0.0613929	0.939241	OR52E22;OR52J8;OR52AB2;OR52AB4;OR52AD1;OR52X3;OR52AB3;OR51L4;OR51AB4;OR51V1;OR52A18;OR52A5C;OR52A5;OR52A24;OR52AE1;OR52A1;OR51V21		OR51F23
21	27595023	BICF2P721306	0.00178447	0.0345099	0.0378496	0.045834	-0.293757	0.694554	0.158294	0.953459	OR52E22;OR52J8;OR52AB2;OR52AB4;OR52AD1;OR52X3;OR52AB3;OR51L4;OR51AB4;OR51V1;OR52A18;OR52A5C;OR52A5;OR52A24;OR52AE1;OR52A1;OR51V21		OR51F1
21	27614471	BICF2G630645910	0.0294996	-0.0491378	-0.111379	-0.0133966	-0.163398	0.611417	0.213662	1.17944	OR52J8;OR52AB2;OR52AB4;OR52AD1;OR52X3;OR52AB3;OR51L4;OR51AB4;OR51V1;OR52A18;OR52A5C;OR52A5;OR52A24;OR52AE1;OR52A1;OR51V21;OR52A1BP	OR52E22	OR52R1
21	27628675	BICF2P43727	0.0296039	0.0611563	0.138621	0.133748	0.799196	0.0831414	1.08018	1.26259	OR52J8;OR52AB2;OR52AB4;OR52AD1;OR52X3;OR52AB3;OR51L4;OR51AB4;OR51V1;OR52A18;OR52A5C;OR52A5;OR52A24;OR52AE1;OR52A1;OR51V21;OR52A1BP		OR52R1
21	27644511	BICF2G630645871	0.00806555	-0.00850871	-0.0096432	0.0946759	-0.0181852	0.512564	0.290252	1.38541	OR52J8;OR52AB2;OR52AB4;OR52AD1;OR52X3;OR52AB3;OR51L4;OR51AB4;OR51V1;OR52A18;OR52A5C;OR52A5;OR52A24;OR52AE1;OR52A1;OR51V21;OR52A1BP		OR52R1
21	27649992	BICF2G630645861	0.00253307	0.0420897	0.051109	0.109635	-0.0814034	0.556063	0.254876	1.38541	OR52J8;OR52AB2;OR52AB4;OR52AD1;OR52X3;OR52AB3;OR51L4;OR51AB4;OR51V1;OR52A18;OR52A5C;OR52A5;OR52A24;OR52AE1;OR52A1;OR51V21;OR52A1BP		OR52R1
21	27667058	BICF2G630645847	0.0189955	-0.0226828	-0.110174	-0.000401863	-0.204764	0.638579	0.194786	1.40976	OR52AB4;OR52AD1;OR52X3;OR52AB3;OR51L4;OR51AB4;OR51V1;OR52A18;OR52A5C;OR52A5;OR52A24;OR52AE1;OR52A1;OR51V21;OR52A1BP	OR52AB2	OR52R1
21	27673177	BICF2G630645842	0.01149	0.000205627	0.00024108	-0.0249618	-0.0212391	0.514673	0.288469	1.40976	OR52AB4;OR52AD1;OR52X3;OR52AB3;OR51L4;OR51AB4;OR51V1;OR52A18;OR52A5C;OR52A5;OR52A24;OR52AE1;OR52A1;OR51V21;OR52A1BP		OR52R1
21	27688548	BICF2G630645800	0.0113881	-0.00134721	-0.00458052	0.106788	0.190968	0.370411	0.431316	1.40976	OR52AD1;OR52X3;OR52AB3;OR51L4;OR51AB4;OR51V1;OR52A18;OR52A5C;OR52A5;OR52A24;OR52AE1;OR52A1;OR51V21;OR52A1BP		OR52R1
21	27702893	BICF2G630645783	0.130447	0.209557	0.222654	0.456315	1.83786	0.000728128	3.13779	1.45202	OR52X3;OR52AB3;OR51L4;OR51AB4;OR51V1;OR52A18;OR52A5C;OR52A5;OR52A24;OR52AE1;OR52A1;OR51V21;OR52A1BP		OR51S1
21	27708152	BICF2G630645776	0.00871663	0.0143127	0.0187166	0.254802	0.365527	0.26333	0.579499	1.53972	OR52X3;OR52AB3;OR51L4;OR51AB4;OR51V1;OR52A18;OR52A5C;OR52A5;OR52A24;OR52AE1;OR52A1;OR51V21;OR52A1BP		OR51S1
21	27720468	BICF2G630645746	0.00228898	0.0338008	0.0547252	0.178952	0.0248672	0.482822	0.316213	1.69436	OR52AB3;OR51L4;OR51AB4;OR51V1;OR52A18;OR52A5C;OR52A5;OR52A24;OR52AE1;OR52A1;OR51V21;OR52A1BP		OR51S1
21	27736783	BICF2S23763008	0.0607527	-0.0510877	-0.157907	-0.0651924	-0.218169	0.64724	0.188935	1.79347	OR51L4;OR51AB4;OR51V1;OR52A18;OR52A5C;OR52A5;OR52A24;OR52AE1;OR52A1;OR51V21;OR52A1BP;OR51B4		OR51S1
21	27772418	BICF2G630645676	0.00337194	0.0272813	0.077297	0.100242	0.0344268	0.476226	0.322187	1.99887	OR51AB4;OR51V1;OR52A18;OR52A5C;OR52A5;OR52A24;OR52AE1;OR52A1;OR51V21;OR52A1BP;OR51B4;OR51B18;OR51B11P		OR51H5
21	27793951	BICF2G630645621	0.019034	-0.00297805	-0.0072324	-0.00882836	0.055872	0.461453	0.335872	2.23953	OR51AB4;OR51V1;OR52A18;OR52A5C;OR52A5;OR52A24;OR52AE1;OR52A1;OR51V21;OR52A1BP;OR51B4;OR51B18;OR51B11P;OR51B6;OR51B9		OR51H1
21	27797571	BICF2G630645615	0.0202474	0.0710477	0.0805207	0.0442629	0.433624	0.226308	0.645299	2.23953	OR51AB4;OR51V1;OR52A18;OR52A5C;OR52A5;OR52A24;OR52AE1;OR52A1;OR51V21;OR52A1BP;OR51B4;OR51B18;OR51B11P;OR51B6;OR51B9		OR51H1
21	27840860	BICF2P779082	0.10028	-0.079918	-0.159836	-0.164063	-0.256173	0.671372	0.173037	2.20784	OR51AB4;OR51V1;OR52A18;OR52A5C;OR52A5;OR52A24;OR52AE1;OR52A1;OR51V21;OR52A1BP;OR51B4;OR51B18;OR51B11P;OR51B6;OR51B9;OR51M1;OR51AI5;OR51K2		OR51A7
21	27881576	BICF2S22928072	0.0178439	0.0174428	-0.118611	0.0960106	-0.0651119	0.544896	0.263686	2.20942	OR51AB4;OR51V1;OR52A18;OR52A5C;OR52A5;OR52A24;OR52AE1;OR52A1;OR51V21;OR52A1BP;OR51B4;OR51B18;OR51B11P;OR51B6;OR51B9;OR51M1;OR51AI5;OR51K2;OR51K1		OR51A4
21	27918382	BICF2S23134484	0.0333476	0.0655738	0.0655738	0.206736	0.741457	0.0995288	1.00205	2.21151	OR52A18;OR52A5C;OR52A5;OR52A24;OR52AE1;OR52A1;OR51V21;OR52A1BP;OR51B4;OR51B18;OR51B11P;OR51B6;OR51B9;OR51M1;OR51AI5;OR51K2;OR51K1;OR52H1;OR52H1B	OR51V1	MMP26
21	27930477	BICF2G630645588	0.00932807	-0.00678569	-0.00795564	0.17931	0.202457	0.362919	0.44019	2.18043	OR52A18;OR52A5C;OR52A5;OR52A24;OR52AE1;OR52A1;OR51V21;OR52A1BP;OR51B4;OR51B18;OR51B11P;OR51B6;OR51B9;OR51M1;OR51AI5;OR51K2;OR51K1;OR52H1;OR52H1B	OR51V1	U4
21	27949811	BICF2S22931425	0.0432544	0.0957513	0.101736	0.304223	1.03678	0.0362672	1.44049	2.20807	OR52A18;OR52A5C;OR52A5;OR52A24;OR52AE1;OR52A1;OR51V21;OR52A1BP;OR51B4;OR51B18;OR51B11P;OR51B6;OR51B9;OR51M1;OR51AI5;OR51K2;OR51K1;OR52H1;OR52H1B;UBQLNL;UBQLN3		OR51P1
21	27969624	BICF2S23740185	0.00904949	0.00317658	0.00337512	0.226293	0.292353	0.306298	0.513855	2.16195	OR52A5;OR52A24;OR52AE1;OR52A1;OR51V21;OR52A1BP;OR51B4;OR51B18;OR51B11P;OR51B6;OR51B9;OR51M1;OR51AI5;OR51K2;OR51K1;OR52H1;OR52H1B;UBQLNL;UBQLN3	OR52A5C	OR52J3
21	28001896	BICF2G630645407	0.167929	-0.0668351	-0.237636	0.0569079	0.130544	0.410558	0.386625	2.16628	OR52A24;OR52AE1;OR52A1;OR51V21;OR52A1BP;OR51B4;OR51B18;OR51B11P;OR51B6;OR51B9;OR51M1;OR51AI5;OR51K2;OR51K1;OR52H1;OR52H1B;UBQLNL;UBQLN3;OR51A24		OR52E2
21	28044280	BICF2G630645083	0.351329	0.383658	0.483124	0.911912	3.47128	9.13799e-10	9.03915	2.19171	OR52A1;OR51V21;OR52A1BP;OR51B4;OR51B18;OR51B11P;OR51B6;OR51B9;OR51M1;OR51AI5;OR51K2;OR51K1;OR52H1;OR52H1B;UBQLNL;UBQLN3;OR51A24;OR51A10;OR52H2		OR52E1
21	28048998	BICF2G630645066	0.248418	0.305548	0.384764	1.23397	3.01985	8.45076e-08	7.0731	2.16808	OR51V21;OR52A1BP;OR51B4;OR51B18;OR51B11P;OR51B6;OR51B9;OR51M1;OR51AI5;OR51K2;OR51K1;OR52H1;OR52H1B;UBQLNL;UBQLN3;OR51A24;OR51A10;OR52H2		OR52E1
21	28071048	BICF2G630645011	0.113055	0.188326	0.200096	1.26236	2.22913	5.64679e-05	4.2482	2.25015	OR52A1BP;OR51B4;OR51B18;OR51B11P;OR51B6;OR51B9;OR51M1;OR51AI5;OR51K2;OR51K1;OR52H1;OR52H1B;UBQLNL;UBQLN3;OR51A24;OR51A10;OR52H2;OR52H1C		OR52E2B
21	28100570	BICF2S23762112	0.135905	0.215327	0.228785	1.37562	2.38565	1.79754e-05	4.74532	2.29378	OR51B4;OR51B18;OR51B11P;OR51B6;OR51B9;OR51M1;OR51AI5;OR51K2;OR51K1;OR52H1;OR52H1B;UBQLNL;UBQLN3;OR51A24;OR51A10;OR52H2;OR52H1C;OR52H4;OR52B6;TRIM6		OR52E22
21	28108304	BICF2S24112813	0.333471	0.407354	0.461668	1.57309	3.52901	4.90662e-10	9.30922	2.29378	OR51B4;OR51B18;OR51B11P;OR51B6;OR51B9;OR51M1;OR51AI5;OR51K2;OR51K1;OR52H1;OR52H1B;UBQLNL;UBQLN3;OR51A24;OR51A10;OR52H2;OR52H1C;OR52H4;OR52B6;TRIM6		OR52E22
21	28120720	BICF2G630644996	0.187693	0.277044	0.294359	1.54457	2.72255	1.20499e-06	5.91901	2.29763	OR51B4;OR51B18;OR51B11P;OR51B6;OR51B9;OR51M1;OR51AI5;OR51K2;OR51K1;OR52H1;OR52H1B;UBQLNL;UBQLN3;OR51A24;OR51A10;OR52H2;OR52H1C;OR52H4;OR52B6;TRIM6		OR52J8
21	28139840	BICF2G630644973	0.199211	0.274752	0.322123	1.48526	2.80703	5.81274e-07	6.23562	2.32645	OR51B4;OR51B18;OR51B11P;OR51B6;OR51B9;OR51M1;OR51AI5;OR51K2;OR51K1;OR52H1;OR52H1B;UBQLNL;UBQLN3;OR51A24;OR51A10;OR52H2;OR52H1C;OR52H4;OR52B6;TRIM6;TRIM34		OR52J8
21	28200789	BICF2P99882	0.0245874	0.0726076	0.0771456	1.29879	1.57649	0.00316136	2.50013	2.33742	OR51B4;OR51B18;OR51B11P;OR51B6;OR51B9;OR51M1;OR51AI5;OR51K2;OR51K1;OR52H1;OR52H1B;UBQLNL;UBQLN3;OR51A24;OR51A10;OR52H2;OR52H1C;OR52H4;OR52B6;TRIM6;TRIM34;TRIM22		OR52X3
21	28207799	BICF2P563696	0.19883	0.288615	0.306654	1.59798	2.84038	4.33425e-07	6.36309	2.32362	OR51B4;OR51B18;OR51B11P;OR51B6;OR51B9;OR51M1;OR51AI5;OR51K2;OR51K1;OR52H1;OR52H1B;UBQLNL;UBQLN3;OR51A24;OR51A10;OR52H2;OR52H1C;OR52H4;OR52B6;TRIM6;TRIM34;TRIM22		OR52X3
21	28215449	TIGRP2P282182	0.200589	0.284404	0.322324	1.63565	2.9607	1.46358e-07	6.83458	2.33489	OR51B4;OR51B18;OR51B11P;OR51B6;OR51B9;OR51M1;OR51AI5;OR51K2;OR51K1;OR52H1;OR52H1B;UBQLNL;UBQLN3;OR51A24;OR51A10;OR52H2;OR52H1C;OR52H4;OR52B6;TRIM6;TRIM34;TRIM22;OR52H9		OR52AB3
21	28220001	BICF2P940240	0.135582	0.21644	0.222999	1.60063	2.52513	6.10932e-06	5.21401	2.33489	OR51B4;OR51B18;OR51B11P;OR51B6;OR51B9;OR51M1;OR51AI5;OR51K2;OR51K1;OR52H1;OR52H1B;UBQLNL;UBQLN3;OR51A24;OR51A10;OR52H2;OR52H1C;OR52H4;OR52B6;TRIM6;TRIM34;TRIM22;OR52H9		OR52AB3
21	28228183	TIGRP2P282195	0.120663	0.198926	0.218177	1.54102	2.36186	2.14893e-05	4.66778	2.35988	OR51B18;OR51B11P;OR51B6;OR51B9;OR51M1;OR51AI5;OR51K2;OR51K1;OR52H1;OR52H1B;UBQLNL;UBQLN3;OR51A24;OR51A10;OR52H2;OR52H1C;OR52H4;OR52B6;TRIM6;TRIM34;TRIM22;OR52H9;OR52H7	OR51B4	OR51L4
21	28231155	BICF2P1023241	0.12009	0.197615	0.223963	1.48366	2.36167	2.152e-05	4.66716	2.35988	OR51B18;OR51B11P;OR51B6;OR51B9;OR51M1;OR51AI5;OR51K2;OR51K1;OR52H1;OR52H1B;UBQLNL;UBQLN3;OR51A24;OR51A10;OR52H2;OR52H1C;OR52H4;OR52B6;TRIM6;TRIM34;TRIM22;OR52H9;OR52H7		OR51L4
21	28247015	BICF2G630644906	0.0501952	0.0901639	0.0901639	1.33838	1.75764	0.00116605	2.93328	2.3452	OR51B6;OR51B9;OR51M1;OR51AI5;OR51K2;OR51K1;OR52H1;OR52H1B;UBQLNL;UBQLN3;OR51A24;OR51A10;OR52H2;OR52H1C;OR52H4;OR52B6;TRIM6;TRIM34;TRIM22;OR52H9;OR52H7;OR52D3	OR51B11P	OR51L4
21	28255223	BICF2P1098395	0.197907	0.284872	0.31244	1.55022	2.80728	5.79975e-07	6.23659	2.31178	OR51B6;OR51B9;OR51M1;OR51AI5;OR51K2;OR51K1;OR52H1;OR52H1B;UBQLNL;UBQLN3;OR51A24;OR51A10;OR52H2;OR52H1C;OR52H4;OR52B6;TRIM6;TRIM34;TRIM22;OR52H9;OR52H7;OR52D3;OR52U1		OR51AB4
21	28285780	BICF2G630644881	0.368131	0.409978	0.49783	1.66302	3.82411	1.75323e-11	10.7562	2.34551	OR51B9;OR51M1;OR51AI5;OR51K2;OR51K1;OR52H1;OR52H1B;UBQLNL;UBQLN3;OR51A24;OR51A10;OR52H2;OR52H1C;OR52H4;OR52B6;TRIM6;TRIM34;TRIM22;OR52H9;OR52H7;OR52D3;OR52U1;OR52U1C		OR51AB4
21	28288672	BICF2P477683	0.172448	0.251893	0.295323	1.54807	2.6975	1.48993e-06	5.82684	2.34551	OR51M1;OR51AI5;OR51K2;OR51K1;OR52H1;OR52H1B;UBQLNL;UBQLN3;OR51A24;OR51A10;OR52H2;OR52H1C;OR52H4;OR52B6;TRIM6;TRIM34;TRIM22;OR52H9;OR52H7;OR52D3;OR52U1;OR52U1C	OR51B9	OR51AB4
21	28303743	BICF2P1334655	0.0258357	0.0198537	-0.135005	0.788556	0.837548	0.0734352	1.1341	2.37144	OR51M1;OR51AI5;OR51K2;OR51K1;OR52H1;OR52H1B;UBQLNL;UBQLN3;OR51A24;OR51A10;OR52H2;OR52H1C;OR52H4;OR52B6;TRIM6;TRIM34;TRIM22;OR52H9;OR52H7;OR52D3;OR52U1;OR52U1C;OR52AC1		OR51AB4
21	28312242	BICF2G630644848	0.037188	0.0942977	0.103423	0.676765	1.47231	0.00538436	2.26887	2.33653	OR51M1;OR51AI5;OR51K2;OR51K1;OR52H1;OR52H1B;UBQLNL;UBQLN3;OR51A24;OR51A10;OR52H2;OR52H1C;OR52H4;OR52B6;TRIM6;TRIM34;TRIM22;OR52H9;OR52H7;OR52D3;OR52U1;OR52U1C;OR52AC1		OR51AB4
21	28323375	BICF2G630644817	0.0672753	-0.0314397	-0.178158	0.56777	0.710346	0.109282	0.961452	2.30164	OR51AI5;OR51K2;OR51K1;OR52H1;OR52H1B;UBQLNL;UBQLN3;OR51A24;OR51A10;OR52H2;OR52H1C;OR52H4;OR52B6;TRIM6;TRIM34;TRIM22;OR52H9;OR52H7;OR52D3;OR52U1;OR52U1C;OR52AC1;OR52P1		OR51AB4
21	28336294	BICF2G630644784	0.0107665	-0.000311986	-0.00265188	0.549886	0.806412	0.0812448	1.0902	2.30164	OR51K1;OR52H1;OR52H1B;UBQLNL;UBQLN3;OR51A24;OR51A10;OR52H2;OR52H1C;OR52H4;OR52B6;TRIM6;TRIM34;TRIM22;OR52H9;OR52H7;OR52D3;OR52U1;OR52U1C;OR52AC1;OR52P1;OR52N4F		OR51AB4
21	28347798	BICF2G630644777	0.012667	0.0127063	-0.108004	0.505882	0.509837	0.188601	0.724456	2.29967	OR51K1;OR52H1;OR52H1B;UBQLNL;UBQLN3;OR51A24;OR51A10;OR52H2;OR52H1C;OR52H4;OR52B6;TRIM6;TRIM34;TRIM22;OR52H9;OR52H7;OR52D3;OR52U1;OR52U1C;OR52AC1;OR52P1;OR52N4F;OR56B1		OR51AB4
21	28360011	BICF2G630644757	0.00173641	0.00389982	-0.066297	0.385546	-0.090207	0.562079	0.250202	2.26267	OR51K1;OR52H1;OR52H1B;UBQLNL;UBQLN3;OR51A24;OR51A10;OR52H2;OR52H1C;OR52H4;OR52B6;TRIM6;TRIM34;TRIM22;OR52H9;OR52H7;OR52D3;OR52U1;OR52U1C;OR52AC1;OR52P1;OR52N4F;OR56B1		OR51AB4
21	28381755	BICF2G630644719	0.0767164	0.147023	0.172372	0.428699	1.51757	0.00428803	2.36774	2.23066	OR52H1;OR52H1B;UBQLNL;UBQLN3;OR51A24;OR51A10;OR52H2;OR52H1C;OR52H4;OR52B6;TRIM6;TRIM34;TRIM22;OR52H9;OR52H7;OR52D3;OR52U1;OR52U1C;OR52AC1;OR52P1;OR52N4F;OR56B1;OR52N4G		OR51AB4
21	28400655	BICF2G630644628	0.0650019	-0.010565	-0.179605	0.0838508	0.0108717	0.492488	0.307604	2.19701	OR52H1B;UBQLNL;UBQLN3;OR51A24;OR51A10;OR52H2;OR52H1C;OR52H4;OR52B6;TRIM6;TRIM34;TRIM22;OR52H9;OR52H7;OR52D3;OR52U1;OR52U1C;OR52AC1;OR52P1;OR52N4F;OR56B1;OR52N4G;OR52N4K		OR51V1
21	28426300	BICF2G630644506	0.006536	-0.0131034	-0.0318226	0.206717	0.0239508	0.483455	0.315644	2.15848	UBQLNL;UBQLN3;OR51A24;OR51A10;OR52H2;OR52H1C;OR52H4;OR52B6;TRIM6;TRIM34;TRIM22;OR52H9;OR52H7;OR52D3;OR52U1;OR52U1C;OR52AC1;OR52P1;OR52N4F;OR56B1;OR52N4G;OR52N4K;OR56B2;OR56B2C;OR56B2D		OR51V1
21	28432681	BICF2G630644500	0.0110416	0.0263557	0.0995661	0.365359	0.894375	0.0606784	1.21697	2.18533	UBQLNL;UBQLN3;OR51A24;OR51A10;OR52H2;OR52H1C;OR52H4;OR52B6;TRIM6;TRIM34;TRIM22;OR52H9;OR52H7;OR52D3;OR52U1;OR52U1C;OR52AC1;OR52P1;OR52N4F;OR56B1;OR52N4G;OR52N4K;OR56B2;OR56B2C;OR56B2D		OR51V1
21	28442575	BICF2G630644486	0.0286331	0.0325033	0.138139	0.344484	1.10995	0.0272717	1.56429	2.15669	OR51A24;OR51A10;OR52H2;OR52H1C;OR52H4;OR52B6;TRIM6;TRIM34;TRIM22;OR52H9;OR52H7;OR52D3;OR52U1;OR52U1C;OR52AC1;OR52P1;OR52N4F;OR56B1;OR52N4G;OR52N4K;OR56B2;OR56B2C;OR56B2D	UBQLN3	OR52A18
21	28453347	BICF2G630644484	0.00867769	-0.00884906	-0.0188042	0.240025	0.220397	0.351328	0.454288	2.16042	OR51A24;OR51A10;OR52H2;OR52H1C;OR52H4;OR52B6;TRIM6;TRIM34;TRIM22;OR52H9;OR52H7;OR52D3;OR52U1;OR52U1C;OR52AC1;OR52P1;OR52N4F;OR56B1;OR52N4G;OR52N4K;OR56B2;OR56B2C;OR56B2D;OR52N1		OR52A18
21	28456305	BICF2G630644480	0.0080879	0.00453798	0.0192864	0.160765	0.186857	0.373103	0.428171	2.16042	OR51A24;OR51A10;OR52H2;OR52H1C;OR52H4;OR52B6;TRIM6;TRIM34;TRIM22;OR52H9;OR52H7;OR52D3;OR52U1;OR52U1C;OR52AC1;OR52P1;OR52N4F;OR56B1;OR52N4G;OR52N4K;OR56B2;OR56B2C;OR56B2D;OR52N1		OR52A18
21	28472196	BICF2P1435017	0.00562724	0.0304612	0.0863067	0.259888	0.433201	0.226529	0.644876	2.15756	OR51A24;OR51A10;OR52H2;OR52H1C;OR52H4;OR52B6;TRIM6;TRIM34;TRIM22;OR52H9;OR52H7;OR52D3;OR52U1;OR52U1C;OR52AC1;OR52P1;OR52N4F;OR56B1;OR52N4G;OR52N4K;OR56B2;OR56B2C;OR56B2D;OR52N1;OR52N2G		OR52A5
21	28493263	TIGRP2P282544	0.210813	-0.0177974	-0.302555	0.0887817	0.14604	0.400154	0.397773	2.15756	OR51A10;OR52H2;OR52H1C;OR52H4;OR52B6;TRIM6;TRIM34;TRIM22;OR52H9;OR52H7;OR52D3;OR52U1;OR52U1C;OR52AC1;OR52P1;OR52N4F;OR56B1;OR52N4G;OR52N4K;OR56B2;OR56B2C;OR56B2D;OR52N1;OR52N2G;OR52N2		OR52A24
21	28514433	BICF2S23253187	0.00473853	0.0358429	0.081244	0.390088	0.557218	0.16724	0.77666	2.16066	OR52H2;OR52H1C;OR52H4;OR52B6;TRIM6;TRIM34;TRIM22;OR52H9;OR52H7;OR52D3;OR52U1;OR52U1C;OR52AC1;OR52P1;OR52N4F;OR56B1;OR52N4G;OR52N4K;OR56B2;OR56B2C;OR56B2D;OR52N1;OR52N2G;OR52N2		OR52A24
21	28521323	BICF2S23029913	0.0366099	0.0702252	0.149229	0.39375	1.25023	0.0151759	1.81885	2.16066	OR52H2;OR52H1C;OR52H4;OR52B6;TRIM6;TRIM34;TRIM22;OR52H9;OR52H7;OR52D3;OR52U1;OR52U1C;OR52AC1;OR52P1;OR52N4F;OR56B1;OR52N4G;OR52N4K;OR56B2;OR56B2C;OR56B2D;OR52N1;OR52N2G;OR52N2		OR52A24
21	28548416	BICF2G630644428	0.1934	0.149753	-0.339441	0.413524	0.51198	0.1876	0.726767	2.01056	OR52H1C;OR52H4;OR52B6;TRIM6;TRIM34;TRIM22;OR52H9;OR52H7;OR52D3;OR52U1;OR52U1C;OR52AC1;OR52P1;OR52N4F;OR56B1;OR52N4G;OR52N4K;OR56B2;OR56B2C;OR56B2D;OR52N1;OR52N2G;OR52N2;OR52E8C		OR51V21
21	28560849	BICF2S24411634	0.0828849	0.144839	0.149229	0.319182	1.33241	0.0105049	1.97861	1.93267	OR52H4;OR52B6;TRIM6;TRIM34;TRIM22;OR52H9;OR52H7;OR52D3;OR52U1;OR52U1C;OR52AC1;OR52P1;OR52N4F;OR56B1;OR52N4G;OR52N4K;OR56B2;OR56B2C;OR56B2D;OR52N1;OR52N2G;OR52N2;OR52E8C		OR52A1BP
21	28583882	TIGRP2P282618	0.0168287	-0.0476913	-0.0853423	0.195819	0.169924	0.384258	0.415377	1.8729	TRIM6;TRIM34;TRIM22;OR52H9;OR52H7;OR52D3;OR52U1;OR52U1C;OR52AC1;OR52P1;OR52N4F;OR56B1;OR52N4G;OR52N4K;OR56B2;OR56B2C;OR56B2D;OR52N1;OR52N2G;OR52N2;OR52E8C;OR52E7;OR52E4;OR56A4	OR52B6	OR52A1BP
21	28592521	BICF2G630644363	0.00409961	0.0419834	0.0460463	0.22018	0.178399	0.378662	0.421748	1.8729	TRIM6;TRIM34;TRIM22;OR52H9;OR52H7;OR52D3;OR52U1;OR52U1C;OR52AC1;OR52P1;OR52N4F;OR56B1;OR52N4G;OR52N4K;OR56B2;OR56B2C;OR56B2D;OR52N1;OR52N2G;OR52N2;OR52E8C;OR52E7;OR52E4;OR56A4		OR52A1BP
21	28610543	BICF2G630644320	0.0372849	-0.057377	-0.114754	0.181985	0.202916	0.362621	0.440547	1.68989	TRIM34;TRIM22;OR52H9;OR52H7;OR52D3;OR52U1;OR52U1C;OR52AC1;OR52P1;OR52N4F;OR56B1;OR52N4G;OR52N4K;OR56B2;OR56B2C;OR56B2D;OR52N1;OR52N2G;OR52N2;OR52E8C;OR52E7;OR52E4;OR56A4;OR56A6P	TRIM6	OR51B4
21	28632714	BICF2P767812	0.137089	0.12444	0.282064	0.237684	1.69577	0.00165617	2.7809	1.62277	TRIM34;TRIM22;OR52H9;OR52H7;OR52D3;OR52U1;OR52U1C;OR52AC1;OR52P1;OR52N4F;OR56B1;OR52N4G;OR52N4K;OR56B2;OR56B2C;OR56B2D;OR52N1;OR52N2G;OR52N2;OR52E8C;OR52E7;OR52E4;OR56A4;OR56A6P;OR56A22		OR51B4
21	28641159	BICF2P1089237	0.00663903	-0.0113095	-0.0349566	0.106077	-0.143054	0.597846	0.22341	1.54836	TRIM22;OR52H9;OR52H7;OR52D3;OR52U1;OR52U1C;OR52AC1;OR52P1;OR52N4F;OR56B1;OR52N4G;OR52N4K;OR56B2;OR56B2C;OR56B2D;OR52N1;OR52N2G;OR52N2;OR52E8C;OR52E7;OR52E4;OR56A4;OR56A6P;OR56A22;OR56A3C	TRIM34	OR51B4
21	28652193	BICF2G630644292	0.00868245	0.0138266	0.0940212	0.234376	0.56215	0.16511	0.782228	1.54836	TRIM22;OR52H9;OR52H7;OR52D3;OR52U1;OR52U1C;OR52AC1;OR52P1;OR52N4F;OR56B1;OR52N4G;OR52N4K;OR56B2;OR56B2C;OR56B2D;OR52N1;OR52N2G;OR52N2;OR52E8C;OR52E7;OR52E4;OR56A4;OR56A6P;OR56A22;OR56A3C	TRIM34	OR51B4
21	28667023	BICF2G630644280	0.00489984	-0.0172727	-0.0489392	0.229578	-0.0616446	0.542515	0.265588	1.54836	TRIM22;OR52H9;OR52H7;OR52D3;OR52U1;OR52U1C;OR52AC1;OR52P1;OR52N4F;OR56B1;OR52N4G;OR52N4K;OR56B2;OR56B2C;OR56B2D;OR52N1;OR52N2G;OR52N2;OR52E8C;OR52E7;OR52E4;OR56A4;OR56A6P;OR56A22;OR56A3C;OR56A9		OR51B4
21	28683517	BICF2G630644240	0.00956232	0.00100686	0.0171167	0.171647	0.287259	0.309401	0.509478	1.53101	OR52H9;OR52H7;OR52D3;OR52U1;OR52U1C;OR52AC1;OR52P1;OR52N4F;OR56B1;OR52N4G;OR52N4K;OR56B2;OR56B2C;OR56B2D;OR52N1;OR52N2G;OR52N2;OR52E8C;OR52E7;OR52E4;OR56A4;OR56A6P;OR56A22;OR56A3C;OR56A9;OR56A3FP	TRIM22	OR51B4
21	28688228	BICF2S2368265	0.0321962	-0.0584265	-0.099325	0.0772268	0.0404371	0.472081	0.325983	1.53101	OR52H9;OR52H7;OR52D3;OR52U1;OR52U1C;OR52AC1;OR52P1;OR52N4F;OR56B1;OR52N4G;OR52N4K;OR56B2;OR56B2C;OR56B2D;OR52N1;OR52N2G;OR52N2;OR52E8C;OR52E7;OR52E4;OR56A4;OR56A6P;OR56A22;OR56A3C;OR56A9;OR56A3FP	TRIM22	OR51B4
21	28713916	BICF2P511635	0.0277804	0.0741676	0.126085	0.2265	0.905058	0.0584865	1.23294	1.41956	OR52H7;OR52D3;OR52U1;OR52U1C;OR52AC1;OR52P1;OR52N4F;OR56B1;OR52N4G;OR52N4K;OR56B2;OR56B2C;OR56B2D;OR52N1;OR52N2G;OR52N2;OR52E8C;OR52E7;OR52E4;OR56A4;OR56A6P;OR56A22;OR56A3C;OR56A9;OR56A3FP	OR52H9	OR51B4
21	28721188	BICF2P1336581	0.0566742	0.123291	0.155256	0.295344	1.2219	0.0171556	1.76559	1.26607	OR52H7;OR52D3;OR52U1;OR52U1C;OR52AC1;OR52P1;OR52N4F;OR56B1;OR52N4G;OR52N4K;OR56B2;OR56B2C;OR56B2D;OR52N1;OR52N2G;OR52N2;OR52E8C;OR52E7;OR52E4;OR56A4;OR56A6P;OR56A22;OR56A3C;OR56A9;OR56A3FP;OR56A3E		OR51B4
21	28735492	BICF2G630644146	0.00592613	0.0195629	0.0214561	0.202306	0.160625	0.390426	0.408462	1.14018	OR52D3;OR52U1;OR52U1C;OR52AC1;OR52P1;OR52N4F;OR56B1;OR52N4G;OR52N4K;OR56B2;OR56B2C;OR56B2D;OR52N1;OR52N2G;OR52N2;OR52E8C;OR52E7;OR52E4;OR56A4;OR56A6P;OR56A22;OR56A3C;OR56A9;OR56A3FP;OR56A3E		OR51B18
21	28741234	BICF2G630644137	0.0368721	0.086959	0.140791	0.188127	0.932316	0.0531749	1.27429	1.14018	OR52U1;OR52U1C;OR52AC1;OR52P1;OR52N4F;OR56B1;OR52N4G;OR52N4K;OR56B2;OR56B2C;OR56B2D;OR52N1;OR52N2G;OR52N2;OR52E8C;OR52E7;OR52E4;OR56A4;OR56A6P;OR56A22;OR56A3C;OR56A9;OR56A3FP;OR56A3E		OR51B18
21	28755202	BICF2G630644116	0.00670173	0.0182512	0.0477338	0.0706896	0.0628405	0.456664	0.340404	1.10927	OR52U1C;OR52AC1;OR52P1;OR52N4F;OR56B1;OR52N4G;OR52N4K;OR56B2;OR56B2C;OR56B2D;OR52N1;OR52N2G;OR52N2;OR52E8C;OR52E7;OR52E4;OR56A4;OR56A6P;OR56A22;OR56A3C;OR56A9;OR56A3FP;OR56A3E	OR52U1	OR51B6
21	28796304	TIGRP2P282706	0.00532782	-0.0184426	-0.0368852	0.0277191	-0.343789	0.724232	0.140122	0.746827	OR52P1;OR52N4F;OR56B1;OR52N4G;OR52N4K;OR56B2;OR56B2C;OR56B2D;OR52N1;OR52N2G;OR52N2;OR52E8C;OR52E7;OR52E4;OR56A4;OR56A6P;OR56A22;OR56A3C;OR56A9;OR56A3FP;OR56A3E;OR56A3D	OR52AC1	OR51M1
21	28809863	BICF2P1262822	0.0084089	0.00884906	0.0231437	0.0434843	0.0173162	0.488036	0.311548	0.764082	OR52P1;OR52N4F;OR56B1;OR52N4G;OR52N4K;OR56B2;OR56B2C;OR56B2D;OR52N1;OR52N2G;OR52N2;OR52E8C;OR52E7;OR52E4;OR56A4;OR56A6P;OR56A22;OR56A3C;OR56A9;OR56A3FP;OR56A3E;OR56A3D		OR51M1
21	28820321	TIGRP2P282733	0.00920636	-0.0102459	-0.0204918	0.0252844	-0.104371	0.571728	0.242811	0.778686	OR52N4F;OR56B1;OR52N4G;OR52N4K;OR56B2;OR56B2C;OR56B2D;OR52N1;OR52N2G;OR52N2;OR52E8C;OR52E7;OR52E4;OR56A4;OR56A6P;OR56A22;OR56A3C;OR56A9;OR56A3FP;OR56A3E;OR56A3D;OR56A4B		OR51AI5
21	28844347	BICF2P474429	0.00337976	-0.021839	-0.0742527	-0.0486143	-0.679433	0.880365	0.0553374	0.818412	OR52N4G;OR52N4K;OR56B2;OR56B2C;OR56B2D;OR52N1;OR52N2G;OR52N2;OR52E8C;OR52E7;OR52E4;OR56A4;OR56A6P;OR56A22;OR56A3C;OR56A9;OR56A3FP;OR56A3E;OR56A3D;OR56A4B;OR56A1	OR56B1	OR51K1
21	28857775	BICF2P1510632	0.00329087	-0.0370767	-0.0600289	-0.114516	-0.761567	0.906428	0.0426668	0.82009	OR52N4G;OR52N4K;OR56B2;OR56B2C;OR56B2D;OR52N1;OR52N2G;OR52N2;OR52E8C;OR52E7;OR52E4;OR56A4;OR56A6P;OR56A22;OR56A3C;OR56A9;OR56A3FP;OR56A3E;OR56A3D;OR56A4B;OR56A1;OR56A1B		OR51K1
21	28862970	BICF2P843442	0.013787	-0.00948721	-0.107522	0.0174523	-0.209831	0.641861	0.192559	0.830451	OR52N4G;OR52N4K;OR56B2;OR56B2C;OR56B2D;OR52N1;OR52N2G;OR52N2;OR52E8C;OR52E7;OR52E4;OR56A4;OR56A6P;OR56A22;OR56A3C;OR56A9;OR56A3FP;OR56A3E;OR56A3D;OR56A4B;OR56A1;OR56A1B		OR51K1
21	28873616	BICF2G630644100	0.00320295	0.0378921	0.0402604	0.200191	0.0761209	0.447553	0.349155	0.838903	OR52N4G;OR52N4K;OR56B2;OR56B2C;OR56B2D;OR52N1;OR52N2G;OR52N2;OR52E8C;OR52E7;OR52E4;OR56A4;OR56A6P;OR56A22;OR56A3C;OR56A9;OR56A3FP;OR56A3E;OR56A3D;OR56A4B;OR56A1;OR56A1B;OR52L2		OR51K1
21	28888761	BICF2P1455999	0.122924	0.0541012	-0.262777	0.274488	0.312378	0.294235	0.531305	0.811106	OR52N4K;OR56B2;OR56B2C;OR56B2D;OR52N1;OR52N2G;OR52N2;OR52E8C;OR52E7;OR52E4;OR56A4;OR56A6P;OR56A22;OR56A3C;OR56A9;OR56A3FP;OR56A3E;OR56A3D;OR56A4B;OR56A1;OR56A1B;OR52L2		OR52H1
21	28895662	BICF2P141869	0.0753479	0.127049	0.127049	0.302005	1.22751	0.0167474	1.77605	0.811106	OR56B2;OR56B2C;OR56B2D;OR52N1;OR52N2G;OR52N2;OR52E8C;OR52E7;OR52E4;OR56A4;OR56A6P;OR56A22;OR56A3C;OR56A9;OR56A3FP;OR56A3E;OR56A3D;OR56A4B;OR56A1;OR56A1B;OR52L2		OR52H1
21	28907760	BICF2G630644097	0.00979089	-0.0095723	-0.018081	0.214873	0.255393	0.329116	0.482651	0.807665	OR56B2C;OR56B2D;OR52N1;OR52N2G;OR52N2;OR52E8C;OR52E7;OR52E4;OR56A4;OR56A6P;OR56A22;OR56A3C;OR56A9;OR56A3FP;OR56A3E;OR56A3D;OR56A4B;OR56A1;OR56A1B;OR52L2		UBQLNL
21	28921579	BICF2G630644081	0.00472096	-0.0280212	-0.0732863	0.208217	-0.166454	0.613444	0.212225	0.807665	OR56B2D;OR52N1;OR52N2G;OR52N2;OR52E8C;OR52E7;OR52E4;OR56A4;OR56A6P;OR56A22;OR56A3C;OR56A9;OR56A3FP;OR56A3E;OR56A3D;OR56A4B;OR56A1;OR56A1B;OR52L2;OR52L1		UBQLNL
21	28935715	BICF2G630644049	0.00938071	-0.0235478	-0.0889585	0.212612	0.0365864	0.474736	0.323548	0.796683	OR52N1;OR52N2G;OR52N2;OR52E8C;OR52E7;OR52E4;OR56A4;OR56A6P;OR56A22;OR56A3C;OR56A9;OR56A3FP;OR56A3E;OR56A3D;OR56A4B;OR56A1;OR56A1B;OR52L2;OR52L1;OR52X1		UBQLNL
21	28944837	BICF2G630644029	0.0214862	0.0262565	0.127531	0.444892	1.17719	0.0207276	1.68345	0.770795	OR52N2G;OR52N2;OR52E8C;OR52E7;OR52E4;OR56A4;OR56A6P;OR56A22;OR56A3C;OR56A9;OR56A3FP;OR56A3E;OR56A3D;OR56A4B;OR56A1;OR56A1B;OR52L2;OR52L1;OR52X1		OR51A24
21	28962779	BICF2P42647	0.0054721	-0.0230444	-0.078351	0.335013	0.0425849	0.470601	0.327347	0.772811	OR52N2G;OR52N2;OR52E8C;OR52E7;OR52E4;OR56A4;OR56A6P;OR56A22;OR56A3C;OR56A9;OR56A3FP;OR56A3E;OR56A3D;OR56A4B;OR56A1;OR56A1B;OR52L2;OR52L1;OR52X1		OR51A24
21	29010701	TIGRP2P282789	0.0225432	0.0186483	-0.126808	0.379085	0.375372	0.257793	0.588728	0.743364	OR52E8C;OR52E7;OR52E4;OR56A4;OR56A6P;OR56A22;OR56A3C;OR56A9;OR56A3FP;OR56A3E;OR56A3D;OR56A4B;OR56A1;OR56A1B;OR52L2;OR52L1;OR52X1;OR52B2		OR51A10
21	29032674	TIGRP2P282809	0.00747027	-0.0131034	-0.0318226	0.383364	0.323596	0.287574	0.54125	0.722041	OR52E8C;OR52E7;OR52E4;OR56A4;OR56A6P;OR56A22;OR56A3C;OR56A9;OR56A3FP;OR56A3E;OR56A3D;OR56A4B;OR56A1;OR56A1B;OR52L2;OR52L1;OR52X1;OR52B2		OR52H2
21	29042572	BICF2P1162393	0.00553656	0.0159964	0.045323	0.421632	0.534593	0.177238	0.751443	0.710219	OR52E7;OR52E4;OR56A4;OR56A6P;OR56A22;OR56A3C;OR56A9;OR56A3FP;OR56A3E;OR56A3D;OR56A4B;OR56A1;OR56A1B;OR52L2;OR52L1;OR52X1;OR52B2;OR52W1;C21H11orf42		OR52H1C
21	29083222	BICF2P436803	0.00583946	-0.00901923	-0.051109	0.312418	0.0969257	0.433339	0.363172	0.688844	OR56A4;OR56A6P;OR56A22;OR56A3C;OR56A9;OR56A3FP;OR56A3E;OR56A3D;OR56A4B;OR56A1;OR56A1B;OR52L2;OR52L1;OR52X1;OR52B2;OR52W1;C21H11orf42;FAM160A2;CNGA4	OR52E4	OR52B6
21	29101377	BICF2P68260	0.0391273	0.00453089	-0.15405	0.259902	0.23893	0.339496	0.469165	0.692761	OR56A6P;OR56A22;OR56A3C;OR56A9;OR56A3FP;OR56A3E;OR56A3D;OR56A4B;OR56A1;OR56A1B;OR52L2;OR52L1;OR52X1;OR52B2;OR52W1;C21H11orf42;FAM160A2;CNGA4	OR56A4	TRIM6
21	29171959	BICF2P476002	0.0196788	-0.0505417	-0.0781099	0.202658	0.221136	0.350853	0.454875	0.70236	OR56A3FP;OR56A3E;OR56A3D;OR56A4B;OR56A1;OR56A1B;OR52L2;OR52L1;OR52X1;OR52B2;OR52W1;C21H11orf42;FAM160A2;CNGA4;CCKBR;CAVIN3		TRIM22
25	2579305	BICF2P831513	0.00691464	0.0414161	0.0426712	0.0979181	0.105672	0.427387	0.369178	0.761362	TRPC4		STOML3
25	2583144	TIGRP2P335867	0.0154347	0.0533496	0.0549662	0.0993699	0.419313	0.233836	0.631088	0.761362	TRPC4		STOML3
25	2605150	BICF2P157084	0.0154347	0.0533496	0.0549662	0.0935343	0.409814	0.238909	0.621768	0.787402	TRPC4		FREM2
25	2622782	BICF2P1385678	0.0154347	0.0533496	0.0549662	0.0928423	0.40863	0.239545	0.620613	0.7987	TRPC4		FREM2
25	2632965	TIGRP2P335881	0.00691464	0.0414161	0.0426712	0.0888912	0.0906019	0.437651	0.358872	0.795704	TRPC4		FREM2
25	2655476	TIGRP2P335887	0.0707366	0.0724091	0.205159	0.0956643	1.08185	0.0304775	1.51602	0.825957	TRPC4		FREM2
25	2670223	BICF2P718503	0.0789185	0.106557	0.213115	0.107832	1.15032	0.0231632	1.6352	0.868528	TRPC4;POSTN		FREM2
25	2678126	BICF2P1378360	0.0598939	0.0616172	0.190453	0.107472	1.02531	0.0378756	1.42164	0.868528	TRPC4;POSTN		FREM2
25	2688047	BICF2P430642	0.0675458	0.0933689	0.198409	0.0970323	1.05588	0.0337118	1.47222	0.870034	TRPC4;POSTN		FREM2
25	2743142	TIGRP2P335910	0.132165	0.089462	-0.276519	0.163433	0.134681	0.407774	0.38958	1.05946	TRPC4;POSTN		FREM2
25	2761807	BICF2P486297	0.000124042	0.0386721	0.0486982	0.315637	-0.160287	0.60935	0.215133	1.09385	TRPC4;POSTN		FREM2
25	2837816	BICF2P1472184	0.0127279	0.0553704	0.0990839	0.397305	0.967452	0.0469008	1.32882	1.2389	TRPC4;POSTN		UFM1
25	2846811	BICF2S2445745	0.000124042	0.0386721	0.0486982	0.410522	-0.02902	0.520044	0.28396	1.26835	TRPC4;POSTN		UFM1
25	2858775	BICF2P582906	0.244683	0.228459	-0.38838	0.415473	0.512757	0.187238	0.727607	1.25081	TRPC4;POSTN		UFM1
25	2872309	BICF2P1324669	0.00518672	0.0259941	0.0339923	0.331845	0.356692	0.268351	0.571297	1.28284	TRPC4;POSTN		UFM1
25	2886696	TIGRP2P335949	0.0673918	0.136536	0.160077	0.424472	1.45076	0.00598906	2.22264	1.30362	TRPC4;POSTN		UFM1
25	2909315	TIGRP2P335951	0.050864	0.115562	0.135487	0.461099	1.3718	0.00874995	2.05799	1.3232	TRPC4;POSTN		UFM1
25	2920590	BICF2S23553327	0.0528161	0.0576394	0.178158	0.46331	1.48811	0.00497607	2.30311	1.36307	TRPC4;POSTN		UFM1
25	2993341	TIGRP2P335954	0.00373985	-0.0356089	-0.0672613	0.481652	0.176813	0.379707	0.420551	1.44679	POSTN	TRPC4	UFM1
25	3030721	BICF2S23639459	0.000731391	0.0408418	0.0578592	0.540676	0.35182	0.271139	0.566807	1.52857	POSTN	TRPC4	UFM1
25	3061530	BICF2P1068834	0.0291585	0.0614754	0.0614754	0.495844	1.10683	0.0276134	1.55888	1.6576	POSTN	TRPC4
25	3065479	BICF2P894837	0.0909512	0.132027	0.224446	0.560655	1.85999	0.000637386	3.1956	1.64108	POSTN	TRPC4
25	3084236	BICF2P1039271	0.00340058	0.0341483	0.0829315	0.58055	0.730979	0.10274	0.988261	1.70662	POSTN	TRPC4
25	3089720	BICF2P1100037	0.00853411	-0.0389344	-0.0778689	0.513168	0.428205	0.229143	0.639893	1.70662	POSTN	TRPC4
25	3131334	BICF2P1014595	0.00853411	-0.0389344	-0.0778689	0.513168	0.428205	0.229143	0.639893	1.77979	POSTN	TRPC4
25	3134704	BICF2P332239	0.0106005	0.00612627	0.00771456	0.474971	0.741526	0.0995079	1.00214	1.80821	POSTN		TRPC4
25	3161100	BICF2P221473	0.0603244	0.122667	0.166827	0.490082	1.52337	0.0041631	2.38058	1.80958	POSTN;SUPT20H		TRPC4
25	3184738	BICF2P1389028	0.0123669	0.000794146	0.00168756	0.502267	0.799967	0.0829371	1.08125	1.79696	SUPT20H	POSTN	TRPC4
25	3195574	BICF2P131102	0.0946151	0.167997	0.196962	0.597104	1.84497	0.000697731	3.15631	1.80345	SUPT20H	POSTN	TRPC4
25	3211085	BICF2P848049	0.0848734	0.085633	0.223963	0.518464	1.78646	0.000986576	3.00587	1.77965	SUPT20H;EXOSC8;ALG5		TRPC4
25	3222268	TIGRP2P335970	0.0260401	0.0726076	0.0771456	0.523601	1.16737	0.0215911	1.66573	1.77673	SUPT20H;EXOSC8;ALG5		TRPC4
25	3229022	TIGRP2P335973	0.0880334	0.0872001	0.228062	0.495223	1.77839	0.0010341	2.98544	1.75402	SUPT20H;EXOSC8;ALG5		TRPC4
25	3240321	BICF2P152560	0.0880334	0.0872001	0.228062	0.495223	1.77839	0.0010341	2.98544	1.75402	SUPT20H;EXOSC8;ALG5		TRPC4
25	3252966	BICF2P269	0.0880334	0.0872001	0.228062	0.495223	1.77839	0.0010341	2.98544	1.77977	SUPT20H;EXOSC8;ALG5		TRPC4
25	3267695	BICF2P926765	0.0850568	0.142861	0.211186	0.534273	1.77481	0.00105582	2.97641	1.80986	SUPT20H;EXOSC8;ALG5		TRPC4
25	3272489	TIGRP2P335982	0.0821779	0.140089	0.207088	0.528972	1.74901	0.00122527	2.91177	1.79072	SUPT20H;EXOSC8;ALG5		TRPC4
25	3285818	BICF2P391500	0.0821779	0.140089	0.207088	0.528972	1.74901	0.00122527	2.91177	1.79072	SUPT20H;EXOSC8;ALG5;SMAD9		TRPC4
25	3306526	BICF2S23020566	0.00842211	-0.0199671	-0.021215	0.494253	0.545787	0.172245	0.763853	1.76793	SUPT20H;EXOSC8;ALG5;SMAD9		TRPC4
25	3319489	BICF2S23647117	0.0850568	0.142861	0.211186	0.52911	1.76811	0.00109764	2.95954	1.73765	SUPT20H;EXOSC8;ALG5;SMAD9		TRPC4
25	3335299	BICF2P1227410	0.00573045	0.0516904	0.0650916	0.548383	0.761706	0.0935321	1.02904	1.71675	SUPT20H;EXOSC8;ALG5;SMAD9		TRPC4
25	3343287	BICF2P1277613	0.0616969	0.128907	0.146095	0.552116	1.55497	0.00353754	2.4513	1.7029	SUPT20H;EXOSC8;ALG5;SMAD9		TRPC4
25	3357580	BICF2S2334892	0.123108	0.10287	-0.269045	0.57977	0.700983	0.112347	0.949437	1.70707	SUPT20H;EXOSC8;ALG5;SMAD9		TRPC4
25	3366201	BICF2P723251	0.0850568	0.142861	0.211186	0.568791	1.81429	0.000837702	3.07691	1.70832	SUPT20H;EXOSC8;ALG5;SMAD9;RFXAP		TRPC4
25	3379808	BICF2P1314216	0.0616969	0.128907	0.146095	0.565948	1.57102	0.00325345	2.48766	1.70427	SUPT20H;EXOSC8;ALG5;SMAD9;RFXAP		TRPC4
25	3413000	BICF2P281678	0.0931637	0.166969	0.202748	0.561207	1.81329	0.000842694	3.07433	1.66514	SUPT20H;EXOSC8;ALG5;SMAD9;RFXAP		TRPC4
25	3449563	TIGRP2P336011	0.002949	-0.0293267	-0.045323	0.400565	0.0788242	0.445702	0.350955	1.60434	SUPT20H;EXOSC8;ALG5;SMAD9;RFXAP		TRPC4
25	3490280	BICF2P1361869	0.0275477	0.057377	0.057377	0.409343	0.974442	0.0457265	1.33983	1.54043	SUPT20H;EXOSC8;ALG5;SMAD9;RFXAP;SERTM1		TRPC4
25	3506541	BICF2P1345394	0.0123669	0.000794146	0.00168756	0.395016	0.660963	0.126141	0.899142	1.5591	SUPT20H;EXOSC8;ALG5;SMAD9;RFXAP;SERTM1		TRPC4
25	3524175	BICF2P276059	0.0821779	0.140089	0.207088	0.486966	1.69686	0.00164608	2.78355	1.5591	SUPT20H;EXOSC8;ALG5;SMAD9;RFXAP;SERTM1		TRPC4
25	3536007	TIGRP2P336022	0.0821779	0.140089	0.207088	0.486966	1.69686	0.00164608	2.78355	1.55374	SUPT20H;EXOSC8;ALG5;SMAD9;RFXAP;SERTM1		TRPC4
25	3546387	BICF2P1021988	0.0821779	0.140089	0.207088	0.486966	1.69686	0.00164608	2.78355	1.58819	SUPT20H;EXOSC8;ALG5;SMAD9;RFXAP;SERTM1		TRPC4
25	3564450	BICF2P837744	0.123108	0.10287	-0.269045	0.47913	0.576465	0.159027	0.79853	1.58868	SUPT20H;EXOSC8;ALG5;SMAD9;RFXAP;SERTM1		TRPC4
25	3572579	BICF2S2373505	0.0821779	0.140089	0.207088	0.458836	1.66292	0.0019867	2.70187	1.56809	SUPT20H;EXOSC8;ALG5;SMAD9;RFXAP;SERTM1		TRPC4
25	3605124	BICF2P1205861	0.0821779	0.140089	0.207088	0.458836	1.66292	0.0019867	2.70187	1.66686	SUPT20H;EXOSC8;ALG5;SMAD9;RFXAP;SERTM1		TRPC4
25	3612437	BICF2P544880	0.0591775	0.125291	0.141996	0.50282	1.47394	0.00534098	2.27238	1.66686	SUPT20H;EXOSC8;ALG5;SMAD9;RFXAP;SERTM1		TRPC4
25	3644116	BICF2P378371	0.0821779	0.140089	0.207088	0.495766	1.70731	0.00155247	2.80898	1.67026	SUPT20H;EXOSC8;ALG5;SMAD9;RFXAP;SERTM1		POSTN
25	3660731	BICF2P929020	0.00891652	-0.0130892	-0.0342334	0.36596	0.371764	0.259816	0.585334	1.65223	EXOSC8;ALG5;SMAD9;RFXAP;SERTM1	SUPT20H	POSTN
25	3672985	BICF2P99615	0.0566951	0.121675	0.137898	0.399735	1.32232	0.0110011	1.95856	1.67332	EXOSC8;ALG5;SMAD9;RFXAP;SERTM1	SUPT20H	POSTN
25	3680688	TIGRP2P336055	0.00801746	0.0112599	-0.0957088	0.410675	0.220369	0.351345	0.454266	1.67332	EXOSC8;ALG5;SMAD9;RFXAP;SERTM1	SUPT20H	POSTN
25	3696234	BICF2S2295760	0.000175776	0.0375092	0.0554484	0.438128	0.0606432	0.458173	0.33897	1.68599	EXOSC8;ALG5;SMAD9;RFXAP;SERTM1;CCNA1	SUPT20H	POSTN
25	3698631	BICF2S22936426	0.0566951	0.121675	0.137898	0.426761	1.3581	0.00932885	2.03017	1.68599	ALG5;SMAD9;RFXAP;SERTM1;CCNA1	SUPT20H	POSTN
25	3714772	TIGRP2P336066	0.0498808	0.0901639	0.0901639	0.383479	1.14461	0.0237105	1.62506	1.66399	SMAD9;RFXAP;SERTM1;CCNA1	EXOSC8	SUPT20H
25	3722514	TIGRP2P336069	0.0320056	-0.0162233	-0.137898	0.32611	0.333797	0.28158	0.550398	1.66396	SMAD9;RFXAP;SERTM1;CCNA1	EXOSC8	SUPT20H
25	3770235	BICF2P1179136	0.0069073	0.0462094	0.0826905	0.325318	0.573921	0.160097	0.795617	1.55825	SMAD9;RFXAP;SERTM1;CCNA1;SPART		SUPT20H
25	3791879	BICF2S23116109	0.124787	0.0955528	-0.270733	0.306303	0.344777	0.275196	0.560357	1.50812	RFXAP;SERTM1;CCNA1;SPART	SMAD9	SUPT20H
25	3812673	BICF2P1138593	0.11011	0.181874	0.229026	0.338669	1.63862	0.00226863	2.64424	1.50783	RFXAP;SERTM1;CCNA1;SPART	SMAD9	SUPT20H
25	3816790	BICF2P183049	0.0464149	-0.0544538	-0.136134	0.180367	0.193558	0.368717	0.433306	1.50783	RFXAP;SERTM1;CCNA1;SPART	SMAD9	SUPT20H
25	3817537	BICF2P1115114	0.00646562	0.0210165	0.0376085	0.228015	0.276421	0.316049	0.500245	1.50783	RFXAP;SERTM1;CCNA1;SPART	SMAD9	SUPT20H
25	3833704	BICF2P814961	0.00991598	-0.00306313	-0.00650916	0.220268	0.305747	0.298206	0.525484	1.48094	RFXAP;SERTM1;CCNA1;SPART	SMAD9	SUPT20H
25	3840820	BICF2P92343	0.00991598	-0.00306313	-0.00650916	0.220268	0.305747	0.298206	0.525484	1.48947	RFXAP;SERTM1;CCNA1;SPART	SMAD9	SUPT20H
25	3848208	BICF2S23317257	0.00991598	-0.00306313	-0.00650916	0.220268	0.305747	0.298206	0.525484	1.47097	RFXAP;SERTM1;CCNA1;SPART;DCLK1		SUPT20H
25	3862894	BICF2P493568	0.00909798	0.0616425	0.084058	0.245114	0.577783	0.158474	0.800043	1.50935	SERTM1;CCNA1;SPART;DCLK1	RFXAP	SUPT20H
25	3877301	BICF2S23751649	0.00841558	0.0103239	0.0135005	0.0847715	0.056819	0.460802	0.336486	1.47493	SERTM1;CCNA1;SPART;DCLK1		SUPT20H
25	3908945	BICF2P856260	0.00923926	0.00405582	0.00530376	0.0786127	0.0715957	0.450655	0.346156	1.55723	SERTM1;CCNA1;SPART;DCLK1		SUPT20H
25	3931035	BICF2P105775	0.00889717	0.00718986	0.00940212	0.0847065	0.0737674	0.449166	0.347593	1.52389	SERTM1;CCNA1;SPART;DCLK1		SUPT20H
25	3941521	BICF2P280109	0.00208107	-0.0114868	-0.0781099	0.113642	-0.495387	0.804564	0.0944396	1.52389	SERTM1;CCNA1;SPART;DCLK1		SUPT20H
25	3957205	BICF2P985840	0.0987695	-0.079918	-0.159836	-0.0729634	-0.107543	0.573884	0.241176	1.54844	SERTM1;CCNA1;SPART;DCLK1		SUPT20H
25	3963407	BICF2P97563	0.114403	-0.0840164	-0.168033	-0.0768734	-0.0884748	0.560897	0.251117	1.54245	CCNA1;SPART;DCLK1	SERTM1	SUPT20H
25	3983336	TIGRP2P336135	0.00909455	0.0131034	0.0202507	0.118094	0.179061	0.378226	0.422248	1.55133	CCNA1;SPART;DCLK1		SUPT20H
25	4035232	TIGRP2P336143	0.191561	0	-0.29918	-0.0300815	-0.0995707	0.568463	0.245298	1.51795	CCNA1;SPART;DCLK1		SUPT20H
25	4046296	BICF2P1246294	0.163359	0.206627	0.305448	0.387962	2.02852	0.000221128	3.65536	1.48839	CCNA1;SPART;DCLK1		SUPT20H
25	4070022	TIGRP2P336153	0.0448433	0.107479	0.14055	0.434748	1.32307	0.0109634	1.96005	1.49045	CCNA1;SPART;DCLK1		SUPT20H
25	4090953	TIGRP2P336157	0.170468	0.212172	0.313645	0.396814	2.08016	0.000157315	3.80323	1.46062	CCNA1;SPART;DCLK1		SUPT20H
25	4104686	TIGRP2P336169	0.166166	0.209076	0.309069	0.399505	2.06218	0.000177269	3.75137	1.45605	CCNA1;SPART;DCLK1		SUPT20H
25	4127809	TIGRP2P336179	0.00381489	-0.0183361	-0.0623429	0.169534	-0.249607	0.66725	0.175711	1.40755	CCNA1;SPART;DCLK1		SUPT20H
25	4144606	BICF2S23355386	0.11252	0.1424	0.254822	0.322867	1.68236	0.00178454	2.74847	1.3713	CCNA1;SPART;DCLK1		SUPT20H
25	4149337	BICF2P815416	0.00235193	0.0404164	0.0687078	0.39784	0.387719	0.250935	0.600438	1.35849	CCNA1;SPART;DCLK1		SUPT20H
25	4158051	BICF2P184323	0.125098	0.0643258	-0.273385	0.296478	0.326635	0.285783	0.543964	1.35849	CCNA1;SPART;DCLK1		SUPT20H
25	4171337	BICF2P60406	0.136634	0.173025	0.280135	0.495041	2.03995	0.000205204	3.68781	1.37206	CCNA1;SPART;DCLK1		SUPT20H
25	4194978	TIGRP2P336204	0.11252	0.1424	0.254822	0.496271	1.91332	0.000459913	3.33732	1.38709	SPART;DCLK1	CCNA1	SUPT20H
25	4257616	BICF2P424639	0.00588029	0.0555902	0.0675024	0.530802	0.755658	0.0952946	1.02093	1.37878	DCLK1	SPART	EXOSC8
25	4300875	BICF2P1360795	0.000405123	-0.0319077	-0.054243	0.44014	-0.19478	0.63208	0.199228	1.38409	DCLK1	SPART	SMAD9
25	4310615	BICF2P376560	0.0350586	0.0972545	0.122469	0.545901	1.37113	0.00877754	2.05663	1.37372	DCLK1	SPART	SMAD9
25	4350348	TIGRP2P336240	0.00245901	-0.0294969	-0.0501446	0.455316	0.106846	0.42659	0.369989	1.46121		DCLK1	RFXAP
25	4355700	TIGRP2P336245	0.109349	0.168132	0.238187	0.793811	2.17537	8.23267e-05	4.08446	1.48327		DCLK1	RFXAP
25	4367633	BICF2P104830	0.287384	0.211066	-0.422131	0.785644	0.918096	0.055896	1.25262	1.51746	NBEA	DCLK1	RFXAP
25	4379806	BICF2S22950994	0.0788251	0.132438	0.204677	0.784437	1.99143	0.000281067	3.55119	1.54726	NBEA	DCLK1	SERTM1
25	4387638	BICF2P1169113	0.0819236	0.13509	0.208775	0.786483	2.01532	0.000240938	3.61809	1.53402	NBEA	DCLK1	SERTM1
25	4404524	BICF2S23217020	0.0546058	0.122554	0.143684	0.726165	1.70148	0.00160414	2.79476	1.52129	NBEA	DCLK1	SERTM1
25	4430801	BICF2S23339320	0.282295	0.209016	-0.418033	0.774491	0.91022	0.0574498	1.24071	1.69131	NBEA	DCLK1	SERTM1
25	4443102	TIGRP2P336261	0.0117577	0.0565829	0.0916104	0.742551	1.32612	0.0108122	1.96608	1.71802	NBEA	DCLK1	SERTM1
25	4446840	TIGRP2P336264	0.0116173	-0.00409836	-0.00819672	0.665396	0.938344	0.0520536	1.28355	1.71802	NBEA	DCLK1	SERTM1
25	4457751	BICF2P182571	0.220459	0.160602	-0.364031	0.744382	0.887675	0.0620856	1.20701	1.75462	NBEA	DCLK1	SERTM1
25	4482831	BICF2P1174072	0.0168462	0.0599509	0.107281	0.690941	1.37137	0.00876778	2.05711	1.77968	NBEA	DCLK1	CCNA1
25	4498360	BICF2P1345156	0.164262	0.147371	-0.313163	0.725423	0.856175	0.0690453	1.16087	1.80269	NBEA	DCLK1	CCNA1
25	4511113	BICF2P1110638	0.00132135	0.0363322	0.0588235	0.67013	0.594482	0.151582	0.819352	1.79481	NBEA	DCLK1	CCNA1
25	4523030	BICF2P866817	0.185995	0.157014	-0.333655	0.678606	0.818049	0.0782556	1.10648	1.79481	NBEA	DCLK1	CCNA1
25	4545567	BICF2P496245	0.156699	0.143514	-0.304966	0.656674	0.791074	0.0853154	1.06897	1.78768	NBEA	DCLK1	CCNA1
25	4562697	BICF2P1038011	0.0224353	0.0668217	0.119576	0.693716	1.44551	0.00614506	2.21147	1.75706	NBEA;MAB21L1	DCLK1	CCNA1
25	4576087	BICF2P717722	0.156699	0.143514	-0.304966	0.606622	0.741086	0.0996413	1.00156	1.73176	NBEA;MAB21L1	DCLK1	CCNA1
25	4600230	BICF2P913121	0.00794627	0.0177407	0.10053	0.481238	0.879735	0.0637861	1.19527	1.65481	NBEA;MAB21L1	DCLK1	CCNA1
25	4614777	BICF2P1362405	0.0329516	0.0129332	-0.146577	0.489959	0.536522	0.176371	0.753573	1.62044	NBEA;MAB21L1	DCLK1	CCNA1
25	4630619	BICF2P596319	0.0268394	0.0160815	-0.136692	0.491714	0.526593	0.180862	0.742653	1.64452	NBEA;MAB21L1	DCLK1	CCNA1
25	4644607	BICF2P869597	0.0170959	0	-0.118852	0.423502	0.416824	0.235159	0.628638	1.60352	NBEA;MAB21L1	DCLK1	CCNA1
25	4671984	BICF2P315460	0.0620713	0.1298	0.163452	0.534087	1.57751	0.00314438	2.50246	1.60314	NBEA;MAB21L1	DCLK1	CCNA1
25	4693658	BICF2P713157	0.0696807	0.0358217	-0.202989	0.472357	0.549119	0.170776	0.767573	1.58258	NBEA;MAB21L1	DCLK1	CCNA1
25	4697701	BICF2P811110	0.0696807	0.0358217	-0.202989	0.472357	0.549119	0.170776	0.767573	1.55179	NBEA;MAB21L1	DCLK1	CCNA1
25	4711011	BICF2P1165371	0.0593736	0.0276888	-0.188284	0.425326	0.482666	0.201577	0.69556	1.55179	NBEA;MAB21L1	DCLK1	SPART
25	4723140	BICF2P1201715	0.225663	-0.0829103	-0.256268	0.0759255	0.257	0.328111	0.48398	1.55179	NBEA;MAB21L1	DCLK1	SPART
25	4749749	BICF2P975365	0.076711	0.140748	0.191418	0.312564	1.40356	0.00752771	2.12334	1.53094	NBEA;MAB21L1	DCLK1	SPART
25	4763065	BICF2P532633	0.0407316	0.101771	0.11162	0.292206	1.0349	0.0365263	1.43739	1.53989	NBEA;MAB21L1	DCLK1	SPART
25	4792562	TIGRP2P336283	0.00456109	-0.00767911	-0.0870299	0.249283	-0.146755	0.600324	0.221614	1.53989	NBEA;MAB21L1		SPART
25	4804741	BICF2P137430	0.00938689	0.0102104	0.0289296	0.337137	0.562262	0.165061	0.782355	1.5424	NBEA;MAB21L1		SPART
25	4816833	BICF2P1064106	0.0140629	0.0647087	0.0814851	0.467133	1.02462	0.037974	1.42051	1.53322	NBEA;MAB21L1		DCLK1
25	4820929	BICF2P994403	0.0571627	0.101176	0.181051	0.471694	1.52383	0.00415335	2.3816	1.51239	NBEA;MAB21L1		DCLK1
25	4835077	TIGRP2P336296	0.0589158	0.122752	0.130424	0.438975	1.36451	0.00905387	2.04317	1.51239	NBEA;MAB21L1		DCLK1
25	4855281	BICF2P430780	0.0872438	0.124078	0.222035	0.417995	1.66071	0.002011	2.69659	1.53279	NBEA;MAB21L1		DCLK1
25	4860195	BICF2P998344	0.0840329	0.121788	0.217936	0.438105	1.66826	0.00192921	2.71462	1.48639	MAB21L1	NBEA	DCLK1
25	4869387	BICF2P1180750	0.0442029	0.093454	0.158872	0.419616	1.34575	0.0098793	2.00527	1.49072	MAB21L1	NBEA	DCLK1
25	4886974	BICF2P38124	0.255451	-0.0192439	-0.327146	0.338304	0.57111	0.161285	0.792407	1.43135	MAB21L1	NBEA	DCLK1
25	4890904	BICF2S23454088	0.255451	-0.0192439	-0.327146	0.338304	0.57111	0.161285	0.792407	1.39009	MAB21L1	NBEA	DCLK1
25	4890997	BICF2S23454089	0.0202265	0.0510239	0.123915	0.403922	1.10346	0.0279863	1.55305	1.39009	MAB21L1	NBEA	DCLK1
25	4894533	BICF2P1257047	0.0184114	0.0493363	0.119817	0.395205	1.06839	0.0321204	1.49322	1.39009	MAB21L1	NBEA	DCLK1
25	4913061	BICF2P977066	0.194069	0.272867	0.319913	0.554877	2.35429	2.27369e-05	4.64327	1.36308	MAB21L1	NBEA	DCLK1
25	4919677	BICF2P1300419	0.194069	0.272867	0.319913	0.554877	2.35429	2.27369e-05	4.64327	1.36308	MAB21L1	NBEA	DCLK1
25	4928247	BICF2P845784	0.194069	0.272867	0.319913	0.554877	2.35429	2.27369e-05	4.64327	1.36308	MAB21L1	NBEA	DCLK1
25	4938122	BICF2S23234581	0.000752103	0.0255048	0.0262777	0.435334	0.121258	0.416824	0.380047	1.34657	MAB21L1	NBEA	DCLK1
25	4952120	BICF2P935650	0.0679582	0.139273	0.157843	0.516938	1.56485	0.00336004	2.47366	1.31676	MAB21L1	NBEA	DCLK1
25	5005853	BICF2P877170	0.0683235	0.139756	0.15839	0.499119	1.54445	0.00373576	2.42762	1.29048	MAB21L1	NBEA	DCLK1
25	5007487	BICF2P852005	0.336601	-0.0412956	-0.351013	0.203174	0.484455	0.200706	0.697439	1.29048	MAB21L1	NBEA	DCLK1
25	5034555	TIGRP2P336303	0.0125825	0.00347439	0.0118129	0.30895	0.576846	0.158867	0.798967	1.30442	MAB21L1	NBEA	DCLK1
25	5042309	BICF2P665129	0.0125825	0.00347439	0.0118129	0.30895	0.576846	0.158867	0.798967	1.40092	MAB21L1	NBEA	DCLK1
25	5067814	TIGRP2P336316	0.187798	-0.0250369	-0.283751	0.112148	0.171759	0.383044	0.416751	1.37387		NBEA	DCLK1
25	5085882	TIGRP2P336318	0.0343525	0.0132949	-0.150675	0.152821	0.0548473	0.462158	0.335209	1.40018		NBEA	DCLK1
25	5096202	BICF2P152038	0.386303	-0.0530731	-0.360897	-0.0154345	0.187651	0.372582	0.428778	1.40018		NBEA	DCLK1
25	5143357	BICF2S23134922	0.00894708	-0.00127631	-0.00144648	0.0489878	-0.0213968	0.514782	0.288377	1.43431		NBEA	DCLK1
25	5172658	BICF2P450584	0.260842	-0.0458407	-0.311716	0.0502114	0.163615	0.388439	0.410677	1.5469		NBEA	DCLK1
25	5245724	BICF2P1098827	0.0392929	0.0140181	-0.158872	0.154849	0.0659719	0.454513	0.342454	1.56659		NBEA	DCLK1
25	5300196	BICF2P92196	0.0392929	0.0140181	-0.158872	0.154849	0.0659719	0.454513	0.342454	1.48339		NBEA	MAB21L1
25	5317848	BICF2P252483	0.0365465	0.0136565	-0.154773	0.160668	0.0710957	0.450998	0.345826	1.45353		NBEA	MAB21L1
25	5377113	BICF2P318502	0.0323312	0.0130839	-0.148284	0.16546	0.0700922	0.451686	0.345164	1.33728		NBEA	MAB21L1
25	5434894	BICF2P460912	0.0728939	0.0118555	-0.201543	0.164	0.124573	0.414585	0.382386	1.07515		NBEA	MAB21L1
25	5445738	BICF2P1095006	0.0728939	0.0118555	-0.201543	0.164	0.124573	0.414585	0.382386	1.0725		NBEA	MAB21L1
25	5496115	BICF2S23550629	0.372779	-0.0699345	-0.339682	0.0242212	0.280783	0.313367	0.503947	1.1997		NBEA	MAB21L1
25	5538142	BICF2S22941967	0.289	0.289799	0.428399	0.439243	2.72724	1.15787e-06	5.93634	1.33145	U4		NBEA
25	5559989	BICF2P134984	0.00674501	0.0245902	0.0245902	0.331133	0.396088	0.246343	0.60846	1.38422	U4		NBEA
25	5572080	BICF2P445353	0.0608645	0.129843	0.157666	0.451497	1.45797	0.00578026	2.23805	1.40841	U4		NBEA
25	5626818	TIGRP2P336369	0.0899582	0.161325	0.171408	0.433136	1.56588	0.003342	2.47599	1.46243	U4		NBEA
25	5637932	BICF2P918481	0.00309349	-0.0220376	-0.0267599	0.392534	0.128492	0.411941	0.385165	1.46243	U4		NBEA
25	5645545	BICF2P950025	0.1092	0.187716	0.205882	0.472964	1.7578	0.00116492	2.9337	1.52865	U4		NBEA
25	5651524	BICF2P1072764	0.119065	0.198926	0.218177	0.487814	1.83524	0.000739619	3.13099	1.52865	U4		NBEA
25	5662715	TIGRP2P336384	0.159159	0.243767	0.267358	0.503248	2.07645	0.000161256	3.79248	1.52865	U4		NBEA
25	5679408	TIGRP2P336393	0.108808	-0.0850162	-0.131389	0.275865	0.567409	0.162858	0.788192	1.55886	U4		NBEA
25	5689042	BICF2P551598	0.447601	0.249589	-0.530376	0.305769	0.471447	0.207087	0.683847	1.55886	U4		NBEA
25	5708806	BICF2P132334	0.0407316	0.101771	0.11162	0.378565	1.15431	0.0227865	1.64232	1.53229	U4		NBEA
25	5735390	TIGRP2P336415	0.0249879	0.0155993	-0.132594	0.326838	0.305974	0.298069	0.525683	1.57875	U4		NBEA
25	5751217	BICF2P568427	0.0698424	-0.0537396	-0.166104	0.226345	0.28922	0.308206	0.51116	1.58384	U4		NBEA
25	5766665	BICF2S2352265	0.0019092	-0.023243	-0.0718419	0.326115	-0.168539	0.614825	0.211248	1.58384	U4		NBEA
25	5787479	BICF2S23148168	0.00612162	0.00260225	-0.0884764	0.356384	0.0761378	0.447542	0.349166	1.55077	U4		NBEA
25	5793459	BICF2P794055	0.00128042	0.0163934	0.0163934	0.287885	-0.0291063	0.520104	0.28391	1.55077	U4		NBEA
25	5804489	BICF2P1090293	7.32832e-05	-0.0223133	-0.0669399	0.278183	-0.631335	0.862914	0.0640326	1.58176	U4		NBEA
25	5812542	BICF2P1290725	0.0900083	0.0537183	-0.228303	0.418515	0.491932	0.197093	0.70533	1.58176	U4		NBEA
25	5824373	BICF2S231728	0.0376463	0.0963611	0.109209	0.482562	1.26975	0.0139291	1.85608	1.57917	U4		NBEA
25	5839198	BICF2P744293	0.000442334	0.039249	0.0444823	0.455762	0.13991	0.404262	0.393337	1.57917	U4		NBEA
25	5934784	BICF2P1303288	0.0055653	-0.0348361	-0.0696721	0.300092	0.0217086	0.485003	0.314255	1.59876	U4		NBEA
25	5940232	BICF2P1322084	0.0037222	-0.0327869	-0.0655738	0.317283	-0.0416454	0.528752	0.276748	1.62995	U4		NBEA
25	5954147	BICF2S23619201	0.123269	0.142308	0.268804	0.467719	1.94487	0.000377741	3.42281	1.66278	U4		NBEA
25	5968824	BICF2P413357	0.119588	0.140138	0.264706	0.47099	1.92753	0.000421029	3.37569	1.64229	U4		NBEA
25	5994929	BICF2S22940709	0.0801831	0.124794	0.21215	0.565062	1.79807	0.000921756	3.03538	1.64229	U4;RFC3		NBEA
25	5997128	BICF2S23345102	0.141609	0.160722	0.287608	0.6139	2.21746	6.13293e-05	4.21233	1.67225	U4;RFC3		NBEA
25	6019035	BICF2S23625747	0.0736852	0.0738556	0.209257	0.505333	1.69713	0.00164359	2.78421	1.5647	U4;RFC3		NBEA
25	6027276	BICF2P590946	0.0519555	0.105061	0.108245	0.62261	1.5001	0.00468494	2.3293	1.5647	RFC3		NBEA
25	6038820	BICF2S22920197	0.0839175	0.15751	0.184667	0.588232	1.76923	0.00109052	2.96237	1.45541	RFC3		U4
25	6141786	G1282f26S135	0.0790489	0.12746	0.206365	0.504071	1.7056	0.0015675	2.80479	1.42925	RFC3		U4
25	6198183	BICF2P1339950	0.527648	-0.037332	-0.423095	-0.0109996	0.332181	0.282526	0.548942	1.2812	RFC3		U4
25	6212759	BICF2S2295985	0.173463	0.179044	0.320395	0.261387	1.91599	0.000452371	3.34451	1.27217	RFC3		U4
25	6245101	BICF2S23761322	0.00927078	0.0604685	0.0790743	0.0878024	0.323041	0.287902	0.540755	1.27757	RFC3		U4
25	6268995	BICF2S23051911	0.00969659	-0.00510522	-0.0192864	0.0252446	-0.0696889	0.548038	0.26119	1.3258	RFC3		U4
25	6317657	BICF2P1408155	0.388077	0.0120044	-0.408149	-0.118832	-0.100351	0.568994	0.244892	1.44053	RFC3		U4
25	6372901	BICF2S23043848	0.0451004	0.110826	0.125603	0.16429	0.897114	0.0601105	1.22105	1.40747	RFC3;STARD13		U4
25	6390492	BICF2P1191835	0.0531895	0.120037	0.151157	0.207929	1.06473	0.0325799	1.48705	1.3774	RFC3;STARD13		U4
25	6464647	BICF2P1086801	0.0113775	0.0589653	0.0716008	0.229919	0.631992	0.136837	0.863798	1.34261	RFC3;STARD13		U4
25	6498202	BICF2S23524323	0.0228661	-0.0389699	-0.110415	-0.00336935	-0.185227	0.625827	0.203545	1.11958	STARD13		U4
25	6512136	BICF2S23055043	0.0811892	-0.0606671	-0.17189	-0.0428	-0.137935	0.594413	0.225912	1.11958	STARD13		U4
25	6514669	BICF2S23055134	0.223361	0.138912	-0.363308	-0.0712723	-0.24474	0.664181	0.177713	1.11958	STARD13		U4
28	33719	BICF2S23614906	0.115413	-0.0866257	-0.155014	0.0347325	0.139339	0.404645	0.392926	1.49823	MAPK8;ARHGAP22
28	180356	BICF2P451031	0.000110535	0.0294827	0.0303761	0.354026	-0.176912	0.620357	0.207358	1.41258	MAPK8;ARHGAP22;WDFY4	PTPN20
28	206045	BICF2P1499889	0.0477705	0.110613	0.150434	0.404692	1.32177	0.0110289	1.95747	1.41258	MAPK8;ARHGAP22;WDFY4	PTPN20
28	215727	BICF2P793827	0.045402	0.1076	0.146336	0.404892	1.30142	0.0120943	1.91742	1.41258	MAPK8;ARHGAP22;WDFY4	PTPN20
28	223880	BICF2S23717195	0.0556665	0.0856543	0.182015	0.393941	1.41591	0.00709494	2.14905	1.45209	MAPK8;ARHGAP22;WDFY4		PTPN20
28	243825	BICF2P1440475	0.0353887	0.0955457	0.129942	0.351588	1.13803	0.0243551	1.61341	1.45209	MAPK8;ARHGAP22;WDFY4		PTPN20
28	244110	BICF2P1440476	0.0350609	0.0955457	0.129942	0.341756	1.12235	0.0259497	1.58587	1.45209	MAPK8;ARHGAP22;WDFY4		PTPN20
28	258207	BICF2P272619	0.0350609	0.0955457	0.129942	0.341756	1.12235	0.0259497	1.58587	1.45209	MAPK8;ARHGAP22;WDFY4		PTPN20
28	287714	BICF2S23220161	0.0251306	0.0575401	0.130424	0.331921	1.05094	0.0343579	1.46397	1.37515	MAPK8;ARHGAP22;WDFY4		PTPN20
28	295856	BICF2P1386794	0.0339115	0.044458	0.151157	0.392259	1.23835	0.0159813	1.79639	1.37515	MAPK8;ARHGAP22;WDFY4		PTPN20
28	307790	BICF2P695104	0.00929604	0.0593837	0.0807618	0.404092	0.805319	0.08153	1.08868	1.37515	MAPK8;ARHGAP22;WDFY4		PTPN20
28	314118	BICF2P1457621	0.0347622	0.0805633	0.144166	0.423529	1.26761	0.0140616	1.85197	1.37515	MAPK8;ARHGAP22;WDFY4		PTPN20
28	353178	BICF2P814256	0.0720906	0.0422883	-0.2054	0.402802	0.461798	0.211897	0.673876	1.29739	MAPK8;ARHGAP22;WDFY4;LRRC18		PTPN20
28	367674	BICF2P26097	0.0011463	0.0244909	0.0756991	0.409806	0.304903	0.298713	0.524747	1.24931	MAPK8;ARHGAP22;WDFY4;LRRC18		PTPN20
28	378597	BICF2P627831	0.0372569	0.0980841	0.114995	0.363349	1.12608	0.025563	1.59239	1.34293	ARHGAP22;WDFY4;LRRC18	MAPK8	PTPN20
28	393773	BICF2P1150934	0.0720906	0.0422883	-0.2054	0.361332	0.405976	0.240974	0.618029	1.32111	ARHGAP22;WDFY4;LRRC18	MAPK8	PTPN20
28	418384	BICF2P10777	0.0399172	0.10158	0.119094	0.397704	1.197	0.0190742	1.71955	1.4872	ARHGAP22;WDFY4;LRRC18		PTPN20
28	440673	BICF2P383815	0.00532205	0.0378921	0.0402604	0.398426	0.475518	0.205078	0.688082	1.52043	WDFY4;LRRC18;VSTM4	ARHGAP22	PTPN20
28	461277	BICF2P916401	0.00297947	0.0223354	0.054243	0.342119	0.311113	0.29499	0.530192	1.49851	WDFY4;LRRC18;VSTM4	ARHGAP22	PTPN20
28	488365	BICF2P1251902	0.154155	0.016436	-0.279412	0.251502	0.32304	0.287903	0.540754	1.56766	WDFY4;LRRC18;VSTM4	ARHGAP22	PTPN20
28	502726	BICF2S23118800	0.223356	0.311029	0.341128	0.47412	2.37855	1.89628e-05	4.7221	1.64357	WDFY4;LRRC18;VSTM4	ARHGAP22	PTPN20
28	511409	BICF2P799867	0.0553712	-0.062851	-0.133558	0.303956	0.423088	0.231837	0.634817	1.62088	WDFY4;LRRC18;VSTM4	ARHGAP22	PTPN20
28	528528	BICF2S2432001	0.220378	0.273583	0.357763	0.418188	2.34223	2.4868e-05	4.60436	1.63002	WDFY4;LRRC18;VSTM4	ARHGAP22	PTPN20
28	571534	BICF2S2342395	0.200875	0.142152	-0.345227	0.256566	0.29723	0.303341	0.51807	1.58915	WDFY4;LRRC18;VSTM4	ARHGAP22	PTPN20
28	602079	BICF2P539313	0.0191232	-0.0497334	-0.0805207	0.108548	0.0580375	0.459964	0.337276	1.54786	WDFY4;LRRC18;VSTM4		PTPN20
28	717408	BICF2S23436596	0.100259	0.175918	0.199373	0.348248	1.54984	0.00363302	2.43973	1.89163	LRRC18;VSTM4	WDFY4	MAPK8
28	770881	BICF2P771292	0.107688	-0.0437773	-0.212633	0.112966	0.124252	0.414802	0.38216	1.91727	LRRC18;VSTM4;C28H10orf71	WDFY4	MAPK8
28	777476	BICF2S24410948	0.0183772	-0.045947	-0.0578592	0.104449	0.103474	0.428881	0.367663	1.91727	LRRC18;VSTM4;C28H10orf71	WDFY4	MAPK8
28	841962	BICF2P1210342	0.179565	0.114357	-0.324012	0.262687	0.30198	0.300472	0.522197	1.89202	VSTM4;C28H10orf71;DRGX	WDFY4	MAPK8
28	842955	BICF2P670006	0.0032015	0.0403313	0.0761813	0.375901	0.438055	0.224006	0.649741	1.89202	VSTM4;C28H10orf71;DRGX	WDFY4	MAPK8
28	846479	BICF2P460494	0.156731	0.0974176	-0.301109	0.280666	0.325529	0.286434	0.542976	1.89202	VSTM4;C28H10orf71;DRGX	WDFY4	MAPK8
28	859388	BICF2P709388	0.0923343	0.0546826	-0.232401	0.268951	0.282117	0.312548	0.505084	1.9159	VSTM4;C28H10orf71;DRGX	WDFY4	MAPK8
28	862469	BICF2P1118806	0.121353	0.0541012	-0.262777	0.255768	0.27975	0.314001	0.503069	1.9159	VSTM4;C28H10orf71;DRGX;ERCC6	WDFY4	MAPK8
28	871263	BICF2P1464870	0.212209	0.22112	0.358004	0.39187	2.28823	3.69562e-05	4.43231	1.93948	VSTM4;C28H10orf71;DRGX;ERCC6	WDFY4	MAPK8
28	879963	BICF2P580658	0.105795	-0.0843355	-0.150916	0.180259	0.365128	0.263556	0.579127	1.94642	VSTM4;C28H10orf71;DRGX;ERCC6	WDFY4	MAPK8
28	895806	BICF2P511034	0.174413	0.170514	0.322083	0.445156	2.18026	7.95806e-05	4.09919	1.97353	VSTM4;C28H10orf71;DRGX;ERCC6	WDFY4	MAPK8
28	911831	BICF2P1032531	0.0654057	0.12495	0.128737	0.487233	1.44619	0.00612481	2.21291	1.97353	VSTM4;C28H10orf71;DRGX;ERCC6		ARHGAP22
28	915120	BICF2P699768	0.158612	0.243767	0.267358	0.551699	2.1346	0.000108978	3.96266	1.97353	VSTM4;C28H10orf71;DRGX;ERCC6		ARHGAP22
28	930650	BICF2P218503	0.0966889	0.16904	0.179605	0.504594	1.69675	0.00164709	2.78328	1.94644	VSTM4;C28H10orf71;DRGX;ERCC6		ARHGAP22
28	949884	BICF2S2361060	0.00215738	0.0451812	0.0568949	0.468861	0.431951	0.227182	0.643627	1.97265	C28H10orf71;DRGX;ERCC6	VSTM4	ARHGAP22
28	965210	BICF2P264159	0.178631	0.172684	0.326181	0.491097	2.25678	4.63671e-05	4.33379	2.00335	C28H10orf71;DRGX;ERCC6	VSTM4	ARHGAP22
28	990013	BICF2P392768	0.103473	0.179534	0.203472	0.509516	1.78106	0.00101815	2.99219	2.02524	C28H10orf71;DRGX;ERCC6;SLC18A3;CHAT	VSTM4	ARHGAP22
28	995975	BICF2P1278582	0.116652	0.176811	0.250482	0.512998	1.9391	0.000391656	3.4071	2.02524	C28H10orf71;DRGX;ERCC6;SLC18A3;CHAT	VSTM4	ARHGAP22
28	1008600	BICF2P53805	0.0952069	-0.0825345	-0.140309	0.227286	0.433625	0.226308	0.6453	1.96661	C28H10orf71;DRGX;ERCC6;SLC18A3;CHAT	VSTM4	ARHGAP22
28	1025301	BICF2S23648110	0.048513	0.112967	0.137175	0.454324	1.359	0.00929006	2.03198	2.0463	C28H10orf71;DRGX;ERCC6;SLC18A3;CHAT	VSTM4	ARHGAP22
28	1034927	BICF2P776651	0.203763	0.164729	-0.350048	0.463647	0.578576	0.158142	0.800952	1.98509	C28H10orf71;DRGX;ERCC6;SLC18A3;CHAT	VSTM4	ARHGAP22
28	1040331	BICF2P578650	0.0538483	0.0264834	-0.180087	0.282611	0.281061	0.313196	0.504184	1.95111	C28H10orf71;DRGX;ERCC6;SLC18A3;CHAT;C28H10orf53	VSTM4	ARHGAP22
28	1067568	BICF2S23633809	0.0146598	0.0100403	-0.11379	0.263937	0.185598	0.373929	0.427211	1.84893	C28H10orf71;DRGX;ERCC6;SLC18A3;CHAT;C28H10orf53	VSTM4	ARHGAP22
28	1081486	BICF2P710517	0.0254666	0.0155993	-0.132594	0.317428	0.294823	0.304799	0.515987	1.81405	C28H10orf71;DRGX;ERCC6;SLC18A3;CHAT;C28H10orf53;OGDHL	VSTM4	ARHGAP22
28	1086481	BICF2P894832	0.163574	0.0902632	-0.306895	0.350984	0.42755	0.229487	0.639242	1.81405	C28H10orf71;DRGX;ERCC6;SLC18A3;CHAT;C28H10orf53;OGDHL	VSTM4	WDFY4
28	1108193	BICF2P74336	0.244405	0.10955	-0.372469	0.320851	0.413773	0.236787	0.625642	1.81535	C28H10orf71;DRGX;ERCC6;SLC18A3;CHAT;C28H10orf53;OGDHL		WDFY4
28	1132013	BICF2P424861	0.0938613	0.163892	0.21432	0.492226	1.75786	0.00116457	2.93383	1.78258	C28H10orf71;DRGX;ERCC6;SLC18A3;CHAT;C28H10orf53;OGDHL		WDFY4
28	1148673	BICF2P442754	0.231523	0.243817	0.376808	0.632462	2.68317	1.68079e-06	5.77449	1.78258	C28H10orf71;DRGX;ERCC6;SLC18A3;CHAT;C28H10orf53;OGDHL		WDFY4
28	1167973	BICF2P1104036	0.1673	0.237201	0.298698	0.630342	2.32323	2.86155e-05	4.5434	1.79325	C28H10orf71;DRGX;ERCC6;SLC18A3;CHAT;C28H10orf53;OGDHL;PARG		WDFY4
28	1177318	BICF2P1187085	0.0838159	0.137742	0.212874	0.59521	1.84792	0.000685479	3.16401	1.79325	C28H10orf71;DRGX;ERCC6;SLC18A3;CHAT;C28H10orf53;OGDHL;PARG		WDFY4
28	1181608	BICF2P1465873	0.0867454	0.140394	0.216972	0.597848	1.87116	0.000595689	3.22498	1.79325	C28H10orf71;DRGX;ERCC6;SLC18A3;CHAT;C28H10orf53;OGDHL;PARG		WDFY4
28	1191167	BICF2P1461336	0.102653	0.153653	0.237464	0.599284	1.97023	0.000321802	3.49241	1.78339	C28H10orf71;DRGX;ERCC6;SLC18A3;CHAT;C28H10orf53;OGDHL;PARG		WDFY4
28	1200493	BICF2P1314889	0.0862225	0.160219	0.194552	0.622668	1.84094	0.000714804	3.14581	1.78339	C28H10orf71;DRGX;ERCC6;SLC18A3;CHAT;C28H10orf53;OGDHL;PARG		WDFY4
28	1210632	BICF2P165008	0.193744	0.190496	0.340887	0.709743	2.57058	4.24641e-06	5.37198	1.75762	C28H10orf71;DRGX;ERCC6;SLC18A3;CHAT;C28H10orf53;OGDHL;PARG		WDFY4
28	1238907	BICF2P1323033	0.113734	0.188595	0.194311	0.717571	2.01162	0.000246778	3.60769	1.69231	C28H10orf71;DRGX;ERCC6;SLC18A3;CHAT;C28H10orf53;OGDHL;PARG		WDFY4
28	1264937	BICF2S23621342	0.0835373	0.0649498	-0.220829	0.557574	0.663425	0.12526	0.902187	1.62077	DRGX;ERCC6;SLC18A3;CHAT;C28H10orf53;OGDHL;PARG		WDFY4
28	1281522	BICF2P1233682	0.00462274	-0.0399342	-0.0617165	0.356108	0.0734819	0.449362	0.347404	1.66373	DRGX;ERCC6;SLC18A3;CHAT;C28H10orf53;OGDHL;PARG;TIMM23		WDFY4
28	1313326	BICF2S23636555	0.00352074	0.045238	0.0769045	0.402157	0.495195	0.195528	0.708791	1.60106	ERCC6;SLC18A3;CHAT;C28H10orf53;OGDHL;PARG;TIMM23;SNORA74;NCOA4	DRGX	WDFY4
28	1319289	BICF2S2319010	0.0344805	0.0483578	0.14947	0.438263	1.29982	0.0121818	1.91429	1.60106	ERCC6;SLC18A3;CHAT;C28H10orf53;OGDHL;PARG;TIMM23;SNORA74;NCOA4		WDFY4
28	1365079	BICF2P102964	0.0579644	0.106557	0.106557	0.366295	1.20112	0.018744	1.72714	1.68771	SLC18A3;CHAT;C28H10orf53;OGDHL;PARG;TIMM23;SNORA74;NCOA4;U6	ERCC6	WDFY4
28	1424079	BICF2S23544977	0.0371842	-0.02113	-0.143684	0.184574	0.138241	0.405382	0.392136	1.48033	SLC18A3;CHAT;C28H10orf53;OGDHL;PARG;TIMM23;SNORA74;NCOA4;U6	ERCC6	VSTM4
28	1489149	BICF2P481331	0.0610695	0.110656	0.110656	0.287937	1.11304	0.0269377	1.56964	1.39388	C28H10orf53;OGDHL;PARG;TIMM23;SNORA74;NCOA4;U6;ZFAND4;U6	CHAT	VSTM4
28	1515250	BICF2P1337546	0.193894	0.259984	0.327387	0.449458	2.24607	5.00571e-05	4.30053	1.31372	C28H10orf53;OGDHL;PARG;TIMM23;SNORA74;NCOA4;U6;ZFAND4;U6	CHAT	VSTM4
28	1529920	BICF2P572249	0.0641698	0.114754	0.114754	0.357605	1.2342	0.0162706	1.7886	1.28772	C28H10orf53;OGDHL;PARG;TIMM23;SNORA74;NCOA4;U6;ZFAND4;U6		VSTM4
28	1535224	BICF2P400798	0.0721251	-0.0592206	-0.167792	0.125231	0.132853	0.409004	0.388272	1.29727	C28H10orf53;OGDHL;PARG;TIMM23;SNORA74;NCOA4;U6;ZFAND4;U6		VSTM4
28	1550440	BICF2S23040227	0.0242279	-0.0311419	-0.117647	0.0409413	-0.116219	0.579767	0.236746	1.29008	OGDHL;PARG;TIMM23;SNORA74;NCOA4;U6;ZFAND4;U6	C28H10orf53	VSTM4
28	1563506	BICF2P1078576	0.00468577	0.0155709	0.0882353	0.0257501	0.00958286	0.493379	0.30682	1.26866	OGDHL;PARG;TIMM23;SNORA74;NCOA4;U6;ZFAND4;U6		VSTM4
28	1563626	BICF2P1078575	0.00216725	0.0275682	0.0781099	0.01637	-0.191253	0.629776	0.200814	1.26866	OGDHL;PARG;TIMM23;SNORA74;NCOA4;U6;ZFAND4;U6		VSTM4
28	1577966	BICF2S23356329	0.00630423	0.00139685	-0.0474928	0.21196	-0.0197559	0.513648	0.289334	1.2662	PARG;TIMM23;SNORA74;NCOA4;U6;ZFAND4;U6;MARCHF8	OGDHL	VSTM4
28	1581018	BICF2P1153854	0.00647378	0	-0.045082	0.213797	-0.00414723	0.502866	0.298548	1.2662	PARG;TIMM23;SNORA74;NCOA4;U6;ZFAND4;U6;MARCHF8	OGDHL	VSTM4
28	1594255	BICF2S23744476	0.090559	0.165296	0.181292	0.252142	1.33854	0.0102132	1.99084	1.29321	PARG;TIMM23;SNORA74;NCOA4;U6;ZFAND4;U6;MARCHF8	OGDHL	VSTM4
28	1605936	BICF2P504501	0.00457326	0.00163793	-0.0556895	0.20475	-0.133327	0.591315	0.228181	1.29321	PARG;TIMM23;SNORA74;NCOA4;U6;ZFAND4;U6;MARCHF8		VSTM4
28	1616031	BICF2P387817	0.000101786	-0.0281355	-0.0597878	0.284325	-0.560564	0.834207	0.078726	1.28677	PARG;TIMM23;SNORA74;NCOA4;U6;ZFAND4;U6;MARCHF8		C28H10orf71
28	1649352	BICF2P1375537	0.0976509	0.172769	0.189489	0.345063	1.51332	0.00438166	2.35836	1.12893	PARG;TIMM23;SNORA74;NCOA4;U6;ZFAND4;U6;MARCHF8		C28H10orf71
28	1690963	BICF2P417486	0.0384952	0.08915	0.0918515	0.256357	0.917311	0.0560494	1.25143	0.928948	TIMM23;SNORA74;NCOA4;U6;ZFAND4;U6;MARCHF8;ALOX5	PARG	C28H10orf71
28	1701171	BICF2P119870	0.00798706	-0.00612627	-0.0347155	0.191552	0.0618906	0.457316	0.339784	0.83139	TIMM23;SNORA74;NCOA4;U6;ZFAND4;U6;MARCHF8;ALOX5	PARG	C28H10orf71
28	1719973	BICF2P424179	0.00708818	-0.0176201	-0.0855834	0.191016	-0.114653	0.578706	0.237542	0.736794	TIMM23;SNORA74;NCOA4;U6;ZFAND4;U6;MARCHF8;ALOX5	PARG	C28H10orf71
28	1733980	BICF2P815625	0.00708818	-0.0176201	-0.0855834	0.191016	-0.114653	0.578706	0.237542	0.736794	TIMM23;SNORA74;NCOA4;U6;ZFAND4;U6;MARCHF8;ALOX5	PARG	C28H10orf71
28	1739840	BICF2P558927	0.00798706	-0.00612627	-0.0347155	0.197663	0.0718707	0.450466	0.346338	0.675711	TIMM23;SNORA74;NCOA4;U6;ZFAND4;U6;MARCHF8;ALOX5	PARG	C28H10orf71
28	1758363	BICF2P99519	0.00163268	-0.0300641	-0.0638862	0.174266	-0.400543	0.756084	0.12143	0.675711	TIMM23;SNORA74;NCOA4;U6;ZFAND4;U6;MARCHF8;ALOX5	PARG	DRGX
28	1764721	BICF2P1132360	0.00798706	-0.00612627	-0.0347155	0.168128	0.0252235	0.482576	0.316434	0.675711	TIMM23;SNORA74;NCOA4;U6;ZFAND4;U6;MARCHF8;ALOX5;OR13A1	PARG	DRGX
28	1783113	BICF2P792033	0.0471755	-0.0638153	-0.12054	0.157116	0.196052	0.367089	0.435228	0.664447	SNORA74;NCOA4;U6;ZFAND4;U6;MARCHF8;ALOX5;OR13A1;OR6D6	TIMM23	DRGX
28	1786249	BICF2P1178062	0.0557632	0.120455	0.132112	0.319063	1.19104	0.0195592	1.70865	0.664447	SNORA74;NCOA4;U6;ZFAND4;U6;MARCHF8;ALOX5;OR13A1;OR6D6	TIMM23	DRGX
28	1805006	BICF2P446632	0.0102447	-0.00178683	-0.0101254	0.200239	0.28171	0.312798	0.504737	0.664447	U6;ZFAND4;U6;MARCHF8;ALOX5;OR13A1;OR6D6;OR6D7	NCOA4	DRGX
28	1812878	BICF2P1368102	0.00361432	-0.00695587	-0.0788332	0.108394	-0.402575	0.757186	0.120797	0.664447	U6;ZFAND4;U6;MARCHF8;ALOX5;OR13A1;OR6D6;OR6D7	NCOA4	DRGX
28	1824452	BICF2P1127539	0.055321	0.10721	0.173578	0.115302	0.977354	0.0452441	1.34444	0.635033	U6;ZFAND4;U6;MARCHF8;ALOX5;OR13A1;OR6D6;OR6D7	NCOA4	ERCC6
30	1366	BICF2P872367	0.0455281	0.0785497	0.166918	0.288816	1.19108	0.0195556	1.70873	2.28295	OR4K2;OR4K5B;OR4K1B;OR4K15;OR4F15P;OR4F25;OR4G9;OR4K5;OR4K1;OR4G8;OR4G18
30	8417	BICF2P495685	0.106411	0.13782	0.246625	0.439763	1.80618	0.000878837	3.05609	2.28295	OR4K6;OR4K2;OR4K5B;OR4K1B;OR4K15;OR4F15P;OR4F25;OR4G9;OR4K5;OR4K1;OR4G8;OR4G18
30	39234	BICF2P356717	0.113189	0.1424	0.254822	0.435511	1.83818	0.00072672	3.13863	2.27967	OR4K6;OR4K2;OR4K5B;OR4K1B;OR4K15;OR4F15P;OR4F25;OR4G9;OR4K5;OR4K1;OR4G8;OR4G18;OR4G10
30	61116	BICF2G630412731	0.0547487	0.123093	0.14947	0.437938	1.39362	0.00789319	2.10275	2.27967	OR4K5B;OR4K1B;OR4K15;OR4F15P;OR4F25;OR4G9;OR4K5;OR4K1;OR4G8;OR4G18;OR4G10	OR4K2	OR4K6
30	112518	BICF2G630412699	0.0294515	0.0764649	0.081244	0.420166	1.06827	0.0321354	1.49302	2.27967	OR4K15;OR4F15P;OR4F25;OR4G9;OR4K5;OR4K1;OR4G8;OR4G18;OR4G10;OR4N5;OR4L3P		OR4K6
30	127324	BICF2G630412697	0.0130006	0.0490102	0.104147	0.430362	1.02858	0.0374116	1.42699	2.27967	OR4K15;OR4F15P;OR4F25;OR4G9;OR4K5;OR4K1;OR4G8;OR4G18;OR4G10;OR4N5;OR4L3P		OR4K6
30	129653	BICF2P563582	0.0563461	0.0763373	0.185391	0.386394	1.41687	0.00706193	2.15108	2.27967	OR4K15;OR4F15P;OR4F25;OR4G9;OR4K5;OR4K1;OR4G8;OR4G18;OR4G10;OR4N5;OR4L3P;OR4Q2		OR4K6
30	146237	BICF2P439191	0.0563461	0.0763373	0.185391	0.386394	1.41687	0.00706193	2.15108	2.27967	OR4F15P;OR4F25;OR4G9;OR4K5;OR4K1;OR4G8;OR4G18;OR4G10;OR4N5;OR4L3P;OR4Q2		OR4K6
30	208888	BICF2P110531	0.107757	0.176428	0.230714	0.412558	1.73577	0.00132161	2.8789	2.26834	OR4F25;OR4G9;OR4K5;OR4K1;OR4G8;OR4G18;OR4G10;OR4N5;OR4L3P;OR4Q2;OR4F63;OR4F34		OR4K6
30	217695	BICF2P1323953	0.0590091	0.0780248	0.189489	0.394733	1.45024	0.00600444	2.22153	2.26834	OR4F25;OR4G9;OR4K5;OR4K1;OR4G8;OR4G18;OR4G10;OR4N5;OR4L3P;OR4Q2;OR4F63;OR4F34		OR4K6
30	218478	BICF2P1323949	0.0563461	0.0763373	0.185391	0.391438	1.42379	0.00683002	2.16558	2.26834	OR4F25;OR4G9;OR4K5;OR4K1;OR4G8;OR4G18;OR4G10;OR4N5;OR4L3P;OR4Q2;OR4F63;OR4F34		OR4K6
30	242237	BICF2P769366	0.0509388	0.0729622	0.177194	0.393324	1.38339	0.00828533	2.08169	2.25194	OR4G9;OR4K5;OR4K1;OR4G8;OR4G18;OR4G10;OR4N5;OR4L3P;OR4Q2;OR4F63;OR4F34		OR4K6
30	244926	BICF2P94570	0.0869215	0.0411191	-0.226155	0.391139	0.448794	0.218481	0.660586	2.25194	OR4G9;OR4K5;OR4K1;OR4G8;OR4G18;OR4G10;OR4N5;OR4L3P;OR4Q2;OR4F63;OR4F34;LPCAT4		OR4K6
30	266386	BICF2S23513258	0.164965	0.188622	0.311227	0.419815	2.09181	0.000145533	3.83704	2.13214	OR4G9;OR4K5;OR4K1;OR4G8;OR4G18;OR4G10;OR4N5;OR4L3P;OR4Q2;OR4F63;OR4F34;LPCAT4		OR4K6
30	303739	BICF2P996430	0.0907066	0.0418642	-0.230253	0.384171	0.443277	0.221309	0.655	2.13214	OR4G9;OR4K5;OR4K1;OR4G8;OR4G18;OR4G10;OR4N5;OR4L3P;OR4Q2;OR4F63;OR4F34;LPCAT4;NOP10;SLC12A6		OR4K6
30	314526	BICF2G630412648	0.0572731	0.126468	0.153568	0.500186	1.4943	0.00482388	2.3166	2.06951	OR4G9;OR4K5;OR4K1;OR4G8;OR4G18;OR4G10;OR4N5;OR4L3P;OR4Q2;OR4F63;OR4F34;LPCAT4;NOP10;SLC12A6		OR4K6
30	356648	BICF2P1403471	0.107757	0.176428	0.230714	0.507885	1.85988	0.000637814	3.19531	2.05258	OR4G9;OR4K5;OR4K1;OR4G8;OR4G18;OR4G10;OR4N5;OR4L3P;OR4Q2;OR4F63;OR4F34;LPCAT4;NOP10;SLC12A6		OR4K6
30	366496	BICF2P426906	0.107757	0.176428	0.230714	0.507885	1.85988	0.000637814	3.19531	2.05258	OR4K5;OR4K1;OR4G8;OR4G18;OR4G10;OR4N5;OR4L3P;OR4Q2;OR4F63;OR4F34;LPCAT4;NOP10;SLC12A6;EMC4	OR4G9	OR4K6
30	375005	BICF2P739324	0.107757	0.176428	0.230714	0.507885	1.85988	0.000637814	3.19531	2.05258	OR4K5;OR4K1;OR4G8;OR4G18;OR4G10;OR4N5;OR4L3P;OR4Q2;OR4F63;OR4F34;LPCAT4;NOP10;SLC12A6;EMC4	OR4G9	OR4K6
30	382380	BICF2G630412632	0.0291585	0.0614754	0.0614754	0.505887	1.12062	0.0261312	1.58284	2.03209	OR4K5;OR4K1;OR4G8;OR4G18;OR4G10;OR4N5;OR4L3P;OR4Q2;OR4F63;OR4F34;LPCAT4;NOP10;SLC12A6;EMC4		OR4K6
30	466261	BICF2G630412591	0.0595298	0.102459	0.102459	0.502777	1.37405	0.00865818	2.06257	1.83078	OR4G18;OR4G10;OR4N5;OR4L3P;OR4Q2;OR4F63;OR4F34;LPCAT4;NOP10;SLC12A6;EMC4;KATNBL1;EMC7		OR4K6
30	489378	BICF2P1031247	0.0925287	0.102743	0.232883	0.46219	1.76364	0.00112639	2.94831	1.78311	OR4G10;OR4N5;OR4L3P;OR4Q2;OR4F63;OR4F34;LPCAT4;NOP10;SLC12A6;EMC4;KATNBL1;EMC7		OR4K6
30	529967	BICF2G630412571	0.0572731	0.126468	0.153568	0.458821	1.44367	0.00620071	2.20756	1.70075	OR4G10;OR4N5;OR4L3P;OR4Q2;OR4F63;OR4F34;LPCAT4;NOP10;SLC12A6;EMC4;KATNBL1;EMC7;CHRM5;AVEN		OR4K6
30	669426	G1391f20S177	0.0409757	0.0662119	0.1608	0.428287	1.34692	0.00982598	2.00762	1.40206	OR4F63;OR4F34;LPCAT4;NOP10;SLC12A6;EMC4;KATNBL1;EMC7;CHRM5;AVEN		OR4F15P
30	739989	BICF2G630412544	0.056602	0.0983607	0.0983607	0.438982	1.27094	0.0138562	1.85835	1.14546	LPCAT4;NOP10;SLC12A6;EMC4;KATNBL1;EMC7;CHRM5;AVEN;RYR3		OR4G9
30	754824	BICF2G630412540	0.00907762	0.0102459	0.0204918	0.364282	0.551225	0.169852	0.769929	1.10952	NOP10;SLC12A6;EMC4;KATNBL1;EMC7;CHRM5;AVEN;RYR3		OR4G9
30	759467	BICF2P482167	0.0890122	0.081088	-0.229749	0.267522	0.275432	0.316659	0.499408	1.09117	NOP10;SLC12A6;EMC4;KATNBL1;EMC7;CHRM5;AVEN;RYR3		OR4G9
30	809315	BICF2G630412526	0.00533727	0.0135714	0.0139826	0.21108	0.118933	0.418396	0.378412	0.987712	EMC4;KATNBL1;EMC7;CHRM5;AVEN;RYR3	SLC12A6	OR4G9
30	833206	BICF2G630412521	0.0393981	0.0645244	0.156702	0.312101	1.16989	0.0213663	1.67027	0.935632	EMC4;KATNBL1;EMC7;CHRM5;AVEN;RYR3	SLC12A6	OR4G9
30	841996	BICF2S23430766	0.0656039	0.136536	0.160077	0.337008	1.3235	0.0109422	1.9609	0.92089	EMC4;KATNBL1;EMC7;CHRM5;AVEN;RYR3	SLC12A6	OR4G9
30	880189	BICF2G630412510	0.0306393	0.091809	0.120058	0.306221	1.02274	0.0382438	1.41744	0.750258	KATNBL1;EMC7;CHRM5;AVEN;RYR3		OR4K5
30	892058	BICF2G630412507	0.0342896	-0.0321062	-0.136451	-0.0204235	-0.208954	0.641293	0.192943	0.729951	KATNBL1;EMC7;CHRM5;AVEN;RYR3		OR4K5
30	911676	BICF2G630412497	0.055606	0.0491378	-0.185632	0.0623771	-0.0764848	0.552696	0.257514	0.721344	EMC7;CHRM5;AVEN;RYR3	KATNBL1	OR4K1
30	940507	BICF2G630412483	0.0092591	-0.000680697	-0.00072324	0.0436924	-0.00803902	0.505555	0.296232	0.712323	EMC7;CHRM5;AVEN;RYR3		OR4G8
30	951744	BICF2G630412478	0.00571046	0.0321629	0.0455641	0.0951914	0.05569	0.461578	0.335754	0.750912	EMC7;CHRM5;AVEN;RYR3		OR4G18
30	989042	BICF2P196887	0.0165219	-0.0464575	-0.0877531	-0.148076	-0.422619	0.767915	0.114687	0.710843	CHRM5;AVEN;RYR3		OR4G10
30	1024666	BICF2P901656	0.0228661	-0.0389699	-0.110415	-0.175574	-0.478113	0.796197	0.0989792	0.653506	RYR3	AVEN	OR4G10
34	587539	BICF2S22957352	0.295249	0.280943	-0.434185	0.160131	0.130497	0.41059	0.386592	0.731907	DNAH5		OTULIN
34	624977	BICF2P1161742	0.00994943	-0.00545975	-0.0084378	0.136905	0.169262	0.384696	0.414882	0.785675	DNAH5		OTULIN
34	640377	BICF2P1353350	0.044017	-0.058625	-0.0766635	0.0863913	0.172649	0.382456	0.417419	0.854915	DNAH5		OTULIN
34	666725	BICF2P764018	0.00271289	-0.0300641	-0.0638862	0.176832	-0.311682	0.70535	0.151596	0.867735	DNAH5		U6
34	675511	BICF2P147415	0.00618969	-0.0189673	-0.0257956	0.172902	-0.0251437	0.517368	0.2862	0.869353	DNAH5		U6
34	686664	BICF2P98996	0.130618	0.0391401	-0.266152	0.190805	0.196548	0.366766	0.435611	0.87277	DNAH5		U6
34	697515	BICF2P998383	0.00930541	0.00163793	0.00168756	0.213144	0.284304	0.311208	0.506949	0.88239	DNAH5		OTULINL
34	708823	BICF2P259531	0.184179	0.194708	0.331003	0.284816	2.0072	0.000253937	3.59527	0.885995	DNAH5		OTULINL
34	725597	BICF2P747725	0.00554658	0.0175492	0.018081	0.265793	0.227751	0.346615	0.460153	0.901782	DNAH5		OTULINL
34	732031	BICF2P1084963	0.00554658	0.0175492	0.018081	0.265793	0.227751	0.346615	0.460153	0.901782	DNAH5		TRIO
34	734078	BICF2P1063210	0.00769849	0.0138015	0.0142197	0.265793	0.311879	0.294533	0.530867	0.908912	DNAH5		TRIO
34	745375	TIGRP2P392274	0.00148508	-0.0238244	-0.0540019	0.255816	-0.262732	0.675469	0.170395	0.877315	DNAH5		TRIO
34	763728	BICF2P715372	8.13014e-05	-0.0229735	-0.0260366	0.235754	-0.565615	0.836377	0.0775982	0.892664	DNAH5		TRIO
34	788113	TIGRP2P392285	0.208342	0.0797549	-0.338959	0.268514	0.34472	0.27523	0.560305	0.934099	DNAH5		TRIO
34	793032	BICF2P1367840	0.217994	0.118397	-0.355191	0.271415	0.333631	0.281678	0.550248	0.932348	DNAH5		TRIO
34	816274	BICF2P1505224	0.150651	0.17301	0.294118	0.407132	2.00139	0.000263632	3.579	1.07215		DNAH5	TRIO
34	823761	BICF2S23328205	0.176026	0.209953	0.319928	0.40848	2.12702	0.000114753	3.94024	1.15097		DNAH5	TRIO
34	873068	TIGRP2P392317	0.188705	0.0560724	-0.317743	0.281309	0.36464	0.263832	0.578672	1.19119		DNAH5	TRIO
34	887911	BICF2P1084628	0.173551	0.0633828	-0.307859	0.287152	0.36009	0.266414	0.574443	1.20008		DNAH5	TRIO
34	892511	BICF2P1501375	0.148926	0.0245051	-0.277724	0.281233	0.357228	0.268045	0.571792	1.20945		DNAH5	TRIO
34	917495	TIGRP2P392336	0.221731	0.0604118	-0.342334	0.314205	0.435438	0.225364	0.647115	1.21419		DNAH5	TRIO
34	929135	BICF2P1309670	0.218238	0.103523	-0.351977	0.335295	0.431445	0.227446	0.643122	1.24232		DNAH5	TRIO
34	938929	BICF2S23117407	0.173303	0.0827684	-0.312681	0.346	0.431421	0.227458	0.643098	1.24232		DNAH5	TRIO
34	955356	BICF2P169443	0.00399005	0.0229735	0.0433944	0.520832	0.573366	0.160331	0.794983	1.26005		DNAH5	TRIO
34	961994	BICF2P572794	0.218238	0.103523	-0.351977	0.421658	0.550222	0.170292	0.768806	1.27214		DNAH5	TRIO
34	973726	TIGRP2P392339	0.0105255	0.000879233	0.00096432	0.413069	0.634395	0.135927	0.866695	1.28353		DNAH5	TRIO
34	987091	BICF2P381457	0.213324	0.0914473	-0.345468	0.413187	0.543176	0.173402	0.760947	1.28167		DNAH5	TRIO
34	1002199	BICF2P975479	0.187992	0.086023	-0.324976	0.417719	0.534524	0.177269	0.751367	1.29221		DNAH5	TRIO
34	1009623	BICF2P154380	0.221731	0.0604118	-0.342334	0.413579	0.572723	0.160602	0.794248	1.35683		DNAH5
34	1021721	BICF2P1271542	0.188513	0.0962902	-0.327387	0.470737	0.601212	0.148861	0.827218	1.37256		DNAH5
34	1050190	BICF2P1276538	0.00902573	0.0412956	0.0877531	0.626328	1.07956	0.0307519	1.51213	1.48137			DNAH5
34	1053659	BICF2P1276532	0.252055	0.0990414	-0.374156	0.578993	0.762244	0.0933765	1.02976	1.48137			DNAH5
34	1066241	BICF2P999949	0.203283	0.0892776	-0.337271	0.607314	0.779794	0.088405	1.05352	1.48137			DNAH5
34	1085527	BICF2P754849	0.275637	0.103381	-0.39055	0.578361	0.773841	0.0900686	1.04543	1.61488			DNAH5
34	1095445	BICF2P940082	0.0373384	0.0772165	0.145853	0.628224	1.53488	0.00392458	2.40621	1.63171			DNAH5
34	1101204	BICF2P1401428	0.241368	0.0855409	-0.363549	0.593168	0.782675	0.087608	1.05746	1.63171			DNAH5
34	1117859	BICF2P1438800	0.0341742	0.0750468	0.141755	0.643775	1.5224	0.00418361	2.37845	1.63171			DNAH5
34	1125032	BICF2P1441305	0.0347644	0.0717213	0.143443	0.643503	1.52948	0.00403485	2.39417	1.64861			DNAH5
34	1135372	TIGRP2P392397	0.125904	0.192098	0.251205	0.64152	2.11412	0.000125246	3.90224	1.63387			DNAH5
34	1152732	BICF2P344895	0.253129	0.0874695	-0.371745	0.514981	0.694067	0.114651	0.940622	1.68235			DNAH5
34	1163312	BICF2P1374806	0.265416	0.0893982	-0.379942	0.525312	0.715384	0.107658	0.967954	1.71309			DNAH5
34	1169396	BICF2P151214	0.265416	0.0893982	-0.379942	0.533895	0.726671	0.104082	0.982625	1.73448			DNAH5
34	1187061	BICF2S2337712	0.253341	0.0874695	-0.371745	0.536336	0.721251	0.105788	0.975564	1.77317			DNAH5
34	1192228	BICF2P306139	0.265416	0.0893982	-0.379942	0.535536	0.728314	0.103569	0.984772	1.77317			DNAH5
34	1212323	BICF2P1326602	0.230341	0.0836122	-0.355352	0.559519	0.743575	0.0988887	1.00485	1.76512			DNAH5
34	1223586	BICF2P1086886	0.0104779	0.042429	0.0823621	0.770676	1.28629	0.0129428	1.88797	1.76512			DNAH5
34	1233372	BICF2P1073515	0.292126	0.119193	-0.405256	0.654588	0.849588	0.070574	1.15136	1.78798			DNAH5
34	1246405	BICF2P443205	0.00841266	0.0158262	0.0173578	0.656943	0.855384	0.0692275	1.15972	1.83153			DNAH5
34	1256609	TIGRP2P392466	0.00339968	0.0292203	0.0764224	0.742355	0.871365	0.0656177	1.18298	1.81834			DNAH5
34	1265517	BICF2S23222573	0.00661823	0.0191446	0.024108	0.667128	0.798792	0.0832484	1.07962	1.83017			DNAH5
34	1273118	BICF2S23514058	0.0166839	0.0484996	0.109932	0.768641	1.44682	0.006106	2.21424	1.83017			DNAH5
34	1290429	BICF2P407941	0.00115585	0.0382466	0.0419479	0.75177	0.58926	0.153715	0.813283	1.82026			DNAH5
34	1303743	BICF2S2399226	0.182426	0.242243	0.316779	0.779676	2.53988	5.43232e-06	5.26501	1.83922			DNAH5
34	1312928	BICF2P290252	0.17508	0.235975	0.308582	0.781408	2.50575	7.12106e-06	5.14746	1.86185			DNAH5
34	1320229	BICF2P7444	0.207384	0.255261	0.347155	0.795458	2.69754	1.48946e-06	5.82697	1.82075			DNAH5
34	1330583	TIGRP2P392495	0.310387	0.122809	-0.417551	0.585956	0.786972	0.0864294	1.06334	1.77433			DNAH5
34	1343977	BICF2S23422695	0.193516	0.0974956	-0.331485	0.620408	0.783154	0.087476	1.05811	1.75862			DNAH5
34	1353441	BICF2S24310840	0.310387	0.122809	-0.417551	0.574878	0.773465	0.0901747	1.04492	1.7393			DNAH5
34	1374363	BICF2P170320	0.316889	0.124014	-0.421649	0.576886	0.781846	0.0878368	1.05632	1.73827			DNAH5
34	1385828	BICF2P1145157	0.0210544	0.0746639	0.0846191	0.668273	1.31711	0.0112655	1.94825	1.73827			DNAH5
34	1414631	BICF2P520642	0.00119395	0.0348857	0.0395371	0.661922	0.501227	0.192656	0.715218	1.72178			DNAH5
34	1427518	BICF2S23446485	0.0269564	0.0841015	0.0986017	0.702609	1.42617	0.00675195	2.17057	1.73713			DNAH5
34	1441518	BICF2P1048704	0.00833744	0.0596319	0.0699132	0.689517	1.04886	0.0346335	1.4605	1.76931			DNAH5
34	1448868	TIGRP2P392539	0.024431	0.0804782	0.10945	0.745715	1.47874	0.00521478	2.28276	1.76931			DNAH5
34	1472910	BICF2S23114563	0.341282	0.171819	-0.449373	0.678887	0.874311	0.0649684	1.1873	1.7649			DNAH5
34	1480897	BICF2S2348905	0.251525	0.220269	-0.394166	0.714523	0.849429	0.0706113	1.15113	1.77831			DNAH5
34	1497078	BICF2P216998	0.368157	0.209421	-0.474687	0.657427	0.857718	0.0686911	1.1631	1.77964			DNAH5
34	1505201	BICF2P600962	0.167091	0.16639	0.314293	0.694811	2.42379	1.34563e-05	4.87107	1.7797			DNAH5
34	1523686	BICF2S2351722	0.368157	0.209421	-0.474687	0.672897	0.873862	0.065067	1.18664	1.80952			DNAH5
34	1527518	BICF2P1410975	0.169971	0.176754	0.316297	0.662921	2.40304	1.57603e-05	4.80244	1.79382			DNAH5
34	1536929	BICF2P433418	0.182191	0.183625	0.328592	0.654655	2.45887	1.02725e-05	4.98833	1.79382			DNAH5
34	1567646	BICF2P775923	0.146525	0.163013	0.291707	0.655724	2.28054	3.90748e-05	4.4081	1.80111
34	1574623	BICF2P971507	0.142888	0.160722	0.287608	0.661313	2.2657	4.34909e-05	4.3616	1.78861
34	1584558	BICF2P278485	0.150411	0.165303	0.295805	0.654683	2.30049	3.38019e-05	4.47106	1.76638
34	1628110	BICF2P26529	0.00322084	-0.0250222	-0.0303841	0.575633	0.358144	0.267522	0.57264	1.72284
34	1652227	TIGRP2P392652	0.121832	0.153724	0.261331	0.649695	2.13266	0.000110431	3.95691	1.66667
34	1662550	BICF2P545520	0.121832	0.153724	0.261331	0.649695	2.13266	0.000110431	3.95691	1.67784
34	1733359	BICF2P745239	0.0198002	-0.0558455	-0.0863067	0.40803	0.495999	0.195144	0.709645	1.65762
34	1746613	BICF2P255832	0.294411	0.159283	-0.416586	0.53697	0.699609	0.112803	0.947681	1.64838
34	1761156	BICF2P1012350	0.246813	0.0979565	-0.370058	0.477804	0.637222	0.134861	0.870113	1.65601
34	1776626	BICF2P736056	0.00971431	-0.0102814	-0.012054	0.462061	0.616381	0.14285	0.845121	1.62999
34	1782504	TIGRP2P392677	0.235297	0.0957868	-0.361861	0.481469	0.638536	0.134368	0.871704	1.62999
34	1808915	BICF2P599692	0.0891102	0.124078	0.222035	0.632396	1.92853	0.000418425	3.37838	1.53144
34	1814571	BICF2P1005594	0.235297	0.0957868	-0.361861	0.423042	0.563714	0.164438	0.783998	1.47015
34	1824254	BICF2P513528	0.235297	0.0957868	-0.361861	0.423042	0.563714	0.164438	0.783998	1.37327
34	1838679	TIGRP2P392702	0.188482	0.0560724	-0.317743	0.361858	0.47761	0.204049	0.690265	1.35761
34	1853210	TIGRP2P392704	0.000951518	0.0421536	0.0494214	0.378568	0.157142	0.392742	0.405892	1.34194
34	1859314	BICF2P584331	0.00257697	0.0351622	0.0412247	0.369373	0.284169	0.311291	0.506834	1.34706
34	1889382	BICF2P448655	0.00969703	-0.0129403	-0.0175988	0.333803	0.424131	0.231287	0.635849	1.30587
34	1893360	BICF2P139557	0.0100154	-0.0148131	-0.0179874	0.332034	0.437847	0.224114	0.649531	1.30587
34	1911095	BICF2P781575	0.00614905	-0.0228033	-0.0323047	0.329688	0.186654	0.373236	0.428017	1.30211
34	1952077	BICF2P1464671	0.00983653	-0.013777	-0.0161524	0.317248	0.413725	0.236813	0.625595	1.32192
34	1965236	BICF2P1455838	0.206101	0.0481806	-0.327628	0.313043	0.427001	0.229775	0.638697	1.30609
34	1988964	BICF2P1197255	0.0079738	0.0110188	0.0178399	0.471664	0.620864	0.141105	0.850457	1.3109
34	2003315	TIGRP2P392755	0.266183	0.138947	-0.393684	0.411936	0.538106	0.175661	0.755324	1.33236
34	2026083	BICF2P735151	0.235138	0.13083	-0.370685	0.43219	0.554393	0.168468	0.773482	1.24131	CTNND2
34	2037555	TIGRP2P392772	0.257043	0.0421181	-0.358004	0.343791	0.510532	0.188276	0.725205	1.08911	CTNND2
34	2057561	BICF2P602672	0.0175524	0.066141	0.102218	0.46078	1.10188	0.0281628	1.55032	1.06417	CTNND2
34	2067871	BICF2S23354588	0.0477053	-0.0487336	-0.057136	0.40678	0.721396	0.105742	0.975752	0.997517	CTNND2
34	2079534	BICF2P934857	0.0104978	0.0604685	0.0790743	0.515806	1.01351	0.0395914	1.4024	0.938498	CTNND2
34	2084542	TIGRP2P402429	0.15456	0.078429	-0.296287	0.36629	0.4519	0.216898	0.663745	0.927902	CTNND2
34	2097448	BICF2S23353764	0.0140616	0.0490102	0.104147	0.332456	0.903161	0.0588711	1.2301	0.874406	CTNND2
34	2100761	TIGRP2P402435	0.0140616	0.0490102	0.104147	0.332456	0.903161	0.0588711	1.2301	0.863161	CTNND2
34	2116378	BICF2S23120375	0.00932807	-0.00678569	-0.00795564	0.158301	0.168752	0.385033	0.414502	0.840823	CTNND2
34	2146624	BICF2P760190	0.307895	0.0578238	-0.393202	-0.106343	-0.203834	0.637975	0.195196	0.835505	CTNND2
34	2169217	BICF2P858253	0.0887499	0.106869	0.227097	0.0884302	1.18568	0.0200041	1.69888	0.706396	CTNND2
34	2200422	BICF2P1095657	0.002602	0.0393386	0.0703954	-0.0313621	-0.264084	0.676311	0.169854	0.703021	CTNND2
34	2214181	BICF2S23643412	0.229892	0.01957	-0.33269	-0.131561	-0.259822	0.673654	0.171563	0.703021	CTNND2
34	2222197	BICF2P550424	0.00647304	0.017562	0.035124	-0.145547	-0.361674	0.734486	0.134016	0.697988	CTNND2
34	2234957	BICF2P563584	0.261156	0.0101963	-0.346673	-0.343068	-0.551421	0.830234	0.0807997	0.703766	CTNND2
34	2273730	BICF2S23325756	0.268203	0.0103168	-0.350771	-0.363958	-0.572089	0.839129	0.076171	0.711921	CTNND2
34	2290162	BICF2P1183687	0.315185	0.01104	-0.375362	-0.391083	-0.571463	0.838865	0.0763079	0.734127	CTNND2
34	2299809	BICF2S23128441	0.145761	-0.0939403	-0.177443	-0.401346	-0.516341	0.814427	0.0891479	0.734127	CTNND2
