# Supplementary material for: Analysis of dog breed diversity using a composite selection index
Source: Sci Rep. 2023 Jan 30;13:1674. doi: 10.1038/s41598-023-28826-3 (PMC9886904; doi:10.1038/s41598-023-28826-3)
Supplement: Supplementary file 3 — Supplementary Information 3. [file 41598_2023_28826_MOESM3_ESM.xlsx]

## Sheet: Supplementary Table S2
Supplementary Table S2. Gene Ontology (GO) terms and KEGG pathways analysis using genes identified in Qinghai-Tibetan Plateau dogs.
KEGG(Term)		Count	%	PValue	Genes	Benjamini	FDR
cfa04740:Olfactory transduction		61	13.5255	1.93048e-15	OR52J7, COR52AC1, LOC100686102, COR52P3, COR51A16, LOC100684249, COR51R2, COR51V6, LOC485317, LOC100685491, COR4F25, COR52H9, LOC485276, CNGA4, LOC485316, COR52P2P, LOC491658, LOC100688896, LOC100688692, COR52X2, LOC485308, LOC100855985, OR52E8, LOC610911, COR52AB4, LOC485302, COR51H3, COR51H4, COR52N9, COR51H5, LOC485262, LOC100684706, LOC485261, LOC610072, COR51P3, LOC100684465, LOC100683454, L…	4.0347e-13	4.0347e-13
cfa04530:Tight junction		10	2.21729	0.00156091	CLDN6, MYH1, MYH3, CLDN9, PRKCE, CLDN7, MYH8, MYH13, MYH4, ACTG1	0.163115	0.163115
cfa04152:AMPK signaling pathway		8	1.77384	0.0853396	RPTOR, CCNA1, PDPK1, FASN, AKT3, TSC2, SLC2A4, ADIPOR1	1	1
Molecular functions (GO Terms)		Count	%	PValue	Genes	Benjamini	FDR
GO:0004984	olfactory receptor activity	54	11.9734	2.92956e-19	OR52J7, COR52AC1, LOC100686102, COR52P3, COR51A16, LOC100684249, COR51R2, COR51V6, LOC100686944, LOC485317, LOC100685491, LOC100686385, COR4F25, COR52H9, LOC485276, LOC485316, COR52P2P, LOC491658, LOC100688692, COR52X2, LOC485308, LOC100855985, OR52E8, LOC610911, COR52AB4, LOC485302, LOC106558939, COR51H4, COR52N9, COR51H5, LOC485262, LOC100684706, LOC610072, COR51P3, LOC100684465, LOC100856122, …	1.84269e-16	1.82511e-16
GO:0004930	G-protein coupled receptor activity	60	13.3038	8.14483e-13	GLP1R, OR52J7, COR52AC1, CHRM5, LOC100686102, COR52P3, COR51A16, LOC100684249, COR51R2, COR51V6, LOC100686944, LOC485317, LOC100685491, LOC100686385, COR4F25, COR52H9, ADORA1, LOC485276, LOC485316, COR52P2P, LOC491658, LOC100688692, SFRP4, COR52X2, LOC485308, LOC100855985, OR52E8, LOC610911, COR52AB4, LOC485302, LOC106558939, COR51H4, COR52N9, COR51H5, LOC485262, LOC100684706, LOC610072, COR51P3,…	2.56155e-10	2.53711e-10
GO:0099600	transmembrane receptor activity	65	14.4124	8.36719e-09	GLP1R, OR52J7, COR52AC1, CHRM5, LOC100686102, COR52P3, COR51A16, RYR3, LOC100684249, COR51R2, COR51V6, LOC100686944, LOC485317, LOC100685491, LOC100686385, COR4F25, COR52H9, ADORA1, LOC485276, CNGA4, LOC485316, COR52P2P, CHRNB1, LOC491658, LOC100688692, SFRP4, COR52X2, LOC485308, LOC100855985, OR52E8, LOC610911, COR52AB4, LOC485302, LOC106558939, COR51H4, COR52N9, COR51H5, LOC485262, LOC100684706…	1.75432e-06	1.73759e-06
GO:0004888	transmembrane signaling receptor activity	63	13.969	1.2223e-08	GLP1R, OR52J7, COR52AC1, CHRM5, LOC100686102, COR52P3, COR51A16, RYR3, LOC100684249, COR51R2, COR51V6, LOC100686944, LOC485317, LOC100685491, LOC100686385, COR4F25, COR52H9, ADORA1, LOC485276, LOC485316, COR52P2P, CHRNB1, LOC491658, LOC100688692, SFRP4, COR52X2, LOC485308, LOC100855985, OR52E8, LOC610911, COR52AB4, LOC485302, LOC106558939, COR51H4, COR52N9, COR51H5, LOC485262, LOC100684706, LOC61…	1.92207e-06	1.90374e-06
GO:0038023	signaling receptor activity	63	13.969	1.21486e-07	GLP1R, OR52J7, COR52AC1, CHRM5, LOC100686102, COR52P3, COR51A16, RYR3, LOC100684249, COR51R2, COR51V6, LOC100686944, LOC485317, LOC100685491, LOC100686385, COR4F25, COR52H9, ADORA1, LOC485276, LOC485316, COR52P2P, CHRNB1, LOC491658, LOC100688692, SFRP4, COR52X2, LOC485308, LOC100855985, OR52E8, LOC610911, COR52AB4, LOC485302, LOC106558939, COR51H4, COR52N9, COR51H5, LOC485262, LOC100684706, LOC61…	1.5283e-05	1.51372e-05
GO:0004872	receptor activity	68	15.0776	2.61568e-07	GLP1R, OR52J7, COR52AC1, CHRM5, LOC100686102, COR52P3, COR51A16, RYR3, LOC100684249, COR51R2, COR51V6, CXCL16, LOC100686944, LOC485317, LOC100685491, LOC100686385, COR4F25, COR52H9, ADORA1, LOC485276, CNGA4, LOC485316, COR52P2P, CHRNB1, PAQR4, LOC491658, LOC100688692, SFRP4, COR52X2, LOC485308, LOC100855985, OR52E8, LOC610911, COR52AB4, LOC485302, LOC106558939, COR51H4, COR52N9, COR51H5, NLGN2, L…	2.35038e-05	2.32796e-05
GO:0060089	molecular transducer activity	68	15.0776	2.61568e-07	GLP1R, OR52J7, COR52AC1, CHRM5, LOC100686102, COR52P3, COR51A16, RYR3, LOC100684249, COR51R2, COR51V6, CXCL16, LOC100686944, LOC485317, LOC100685491, LOC100686385, COR4F25, COR52H9, ADORA1, LOC485276, CNGA4, LOC485316, COR52P2P, CHRNB1, PAQR4, LOC491658, LOC100688692, SFRP4, COR52X2, LOC485308, LOC100855985, OR52E8, LOC610911, COR52AB4, LOC485302, LOC106558939, COR51H4, COR52N9, COR51H5, NLGN2, L…	2.35038e-05	2.32796e-05
GO:0004871	signal transducer activity	66	14.6341	4.7362e-06	GLP1R, OR52J7, COR52AC1, CHRM5, LOC100686102, COR52P3, COR51A16, RYR3, LOC100684249, COR51R2, COR51V6, LOC100686944, LOC485317, LOC100685491, LOC100686385, COR4F25, COR52H9, ADORA1, LOC485276, LOC485316, COR52P2P, CHRNB1, MAP2K4, LOC491658, GAB1, LOC100688692, SFRP4, COR52X2, LOC485308, LOC100855985, OR52E8, LOC610911, COR52AB4, LOC485302, LOC106558939, COR51H4, COR52N9, COR51H5, LOC485262, LOC10…	0.000372384	0.000368832
GO:0003774	motor activity	10	2.21729	0.00178112	MYH1, MYH3, DNAH8, DNAH5, MYH8, MYH13, KIF1C, DNAH9, MYH4, KIF6	0.124481	0.123293
GO:0016702	oxidoreductase activity, acting on single donors with incorporation of molecular oxygen, incorporation of two atoms of oxygen	5	1.10865	0.00446294	ALOX5, ALOX15, ALOX12B, ALOXE3, ALOX15B	0.280719	0.278041
GO:0016701	oxidoreductase activity, acting on single donors with incorporation of molecular oxygen	5	1.10865	0.00513217	ALOX5, ALOX15, ALOX12B, ALOXE3, ALOX15B	0.293467	0.290668
GO:0051213	dioxygenase activity	7	1.55211	0.0071329	KDM5B, ALOX5, ALOX15, ALOX12B, P4HB, ALOXE3, ALOX15B	0.373883	0.370317
GO:0016887	ATPase activity	18	3.99113	0.0125845	RFC3, DNAH8, ABCA3, DNAH5, EIF4A3, DNAH9, ATP1B2, CHD3, KIF6, MSH6, MYH3, RNF213, DHX33, MSH2, MYH8, KIF1C, ERCC6, ATP6V0C	0.608894	0.603086
GO:0008514	organic anion transmembrane transporter activity	6	1.33038	0.0248703	SLC16A11, SLC26A11, SLC13A5, SLC16A3, SLC26A3, SLC16A13	1	0.992038
GO:0016888	endodeoxyribonuclease activity, producing 5'-phosphomonoesters	3	0.665188	0.0270598	ENDOV, SLX4, DNASE1	1	0.992038
GO:0015129	lactate transmembrane transporter activity	3	0.665188	0.0325061	SLC16A11, SLC16A3, SLC16A13	1	0.992038
GO:0003779	actin binding	6	1.33038	0.0389609	MYH1, MYH8, MYH13, DNASE1, FSCN2, MYH4	1	0.992038
GO:0005516	calmodulin binding	4	0.886918	0.0434952	MYH1, MYH8, MYH13, MYH4	1	0.992038
GO:0032143	single thymine insertion binding	2	0.443459	0.0519854	MSH6, MSH2	1	0.992038
GO:0032142	single guanine insertion binding	2	0.443459	0.0519854	MSH6, MSH2	1	0.992038
GO:0004967	glucagon receptor activity	2	0.443459	0.0519854	GLP1R, GCGR	1	0.992038
GO:0050473	arachidonate 15-lipoxygenase activity	2	0.443459	0.0519854	ALOX15, ALOX15B	1	0.992038
GO:0017111	nucleoside-triphosphatase activity	22	4.87805	0.0653413	RFC3, DNAH8, ABCA3, DNAH5, EIF4A3, LOC100685794, DNAH9, ATP1B2, CHD3, KIF6, MSH6, MYH1, MYH3, RNF213, DHX33, MSH2, MYH8, MYH13, KIF1C, ERCC6, MYH4, ATP6V0C	1	0.992038
GO:0032137	guanine/thymine mispair binding	2	0.443459	0.0769589	MSH6, MSH2	1	0.992038
GO:0004052	arachidonate 12-lipoxygenase activity	2	0.443459	0.0769589	ALOX15, ALOX12B	1	0.992038
GO:0032138	single base insertion or deletion binding	2	0.443459	0.0769589	MSH6, MSH2	1	0.992038
GO:0004842	ubiquitin-protein transferase activity	13	2.88248	0.0789366	MGRN1, RNF8, MARCH8, UBE2G1, FBXO11, ANAPC11, TRAF7, RNF167, RNF213, UBE2T, TRIM68, TRIM21, CBLL1	1	0.992038
GO:0003777	microtubule motor activity	5	1.10865	0.0840567	DNAH8, DNAH5, KIF1C, DNAH9, KIF6	1	0.992038
GO:0019787	ubiquitin-like protein transferase activity	13	2.88248	0.0992013	MGRN1, RNF8, MARCH8, UBE2G1, FBXO11, ANAPC11, TRAF7, RNF167, RNF213, UBE2T, TRIM68, TRIM21, CBLL1	1	0.992038
Cellular component (GO Term)		Count	%	PValue	Genes	Benjamini	FDR
GO:0005886	plasma membrane	127	28.1596	7.1307e-08	COR52AC1, CHRM5, C7H1ORF101, COR52P3, ENO3, COR51V6, LOC100684249, LOC100686944, ARHGAP44, LOC485317, LOC100686385, TMEM88, ARHGDIA, COR4F25, AKT3, COR52H9, ADORA1, LOC485276, SLC26A11, NRCAM, SLC12A6, SLC16A3, LOC485316, CHRNB1, KCNK12, PRKCE, CSNK1D, ATP1B2, SHISA6, LOC100688692, CLDN6, MSH6, COR52X2, ADCY9, LOC485308, CLDN9, CLDN7, OR52E8, COR52AB4, AMPH, LOC485302, COR51H4, COR51H5, LOC485262…	3.56535e-05	3.55109e-05
GO:0071944	cell periphery	127	28.1596	3.57242e-07	COR52AC1, CHRM5, C7H1ORF101, COR52P3, ENO3, COR51V6, LOC100684249, LOC100686944, ARHGAP44, LOC485317, LOC100686385, TMEM88, ARHGDIA, COR4F25, AKT3, COR52H9, ADORA1, LOC485276, SLC26A11, NRCAM, SLC12A6, SLC16A3, LOC485316, CHRNB1, KCNK12, PRKCE, CSNK1D, ATP1B2, SHISA6, LOC100688692, CLDN6, MSH6, COR52X2, ADCY9, LOC485308, CLDN9, CLDN7, OR52E8, COR52AB4, AMPH, LOC485302, COR51H4, COR51H5, LOC485262…	8.93104e-05	8.89531e-05
GO:0005623	cell	328	72.7273	0.001109	ZNF174, CCNF, EIF4A3, C7H1ORF101, COR52P3, ENO3, LOC100686944, C5H17ORF49, LOC485317, ENDOV, LOC100686385, TMEM88, SOX15, AKT3, ARL16, SUPT20H, SLC12A6, TRIM21, TRIM22, LOC485316, FAAP100, SRRM2, HES7, ZNF18, KCNK12, PRKCE, ALG5, LOC102152113, CSNK1D, ALG1, CLDN6, LOC100688692, INPP4B, SFRP4, ADCY9, LOC485308, CLDN9, CLDN7, CDIP1, FAM64A, FLYWCH1, TP53, LOC485302, NAA60, EPAS1, COR51P3, MEFV, ZBT…	0.147366	0.146776
GO:0044464	cell part	327	72.5055	0.00117893	ZNF174, CCNF, EIF4A3, C7H1ORF101, COR52P3, ENO3, LOC100686944, C5H17ORF49, LOC485317, ENDOV, LOC100686385, TMEM88, SOX15, AKT3, ARL16, SUPT20H, SLC12A6, TRIM21, TRIM22, LOC485316, FAAP100, SRRM2, HES7, ZNF18, KCNK12, PRKCE, ALG5, LOC102152113, CSNK1D, ALG1, CLDN6, LOC100688692, INPP4B, SFRP4, ADCY9, LOC485308, CLDN9, CLDN7, CDIP1, FAM64A, FLYWCH1, TP53, LOC485302, NAA60, EPAS1, COR51P3, MEFV, ZBT…	0.147366	0.146776
GO:0032982	myosin filament	4	0.886918	0.00244495	MYH1, MYH8, MYH13, MYH4	0.244495	0.243517
GO:0031224	intrinsic component of membrane	142	31.4856	0.00501374	TMEM183A, COR52AC1, CHRM5, C7H1ORF101, OGDHL, COR52P3, SAYSD1, SERTM1, COR51V6, LOC100684249, CXCL16, LOC100686944, LOC485317, LOC100686385, TMEM88, COR4F25, COR52H9, ADORA1, LOC485276, SLC26A11, NRCAM, SLC12A6, SLC16A3, BRICD5, LOC485316, CHRNB1, PAQR4, KCNK12, SPNS3, TM4SF5, ATP1B2, LOC100682872, SHISA6, LOC100688692, CLDN6, INPP4B, SFRP4, COR52X2, TMEM256, ADCY9, LOC485308, CLDN9, CLDN7, OR52E…	0.417811	0.41614
GO:0016021	integral component of membrane	140	31.0421	0.00636311	TMEM183A, COR52AC1, CHRM5, C7H1ORF101, OGDHL, COR52P3, SAYSD1, SERTM1, COR51V6, LOC100684249, CXCL16, LOC100686944, LOC485317, LOC100686385, TMEM88, COR4F25, COR52H9, ADORA1, LOC485276, SLC26A11, NRCAM, SLC12A6, SLC16A3, BRICD5, LOC485316, CHRNB1, PAQR4, KCNK12, SPNS3, TM4SF5, ATP1B2, LOC100682872, SHISA6, LOC100688692, CLDN6, INPP4B, SFRP4, COR52X2, TMEM256, ADCY9, LOC485308, CLDN9, CLDN7, OR52E…	0.454508	0.45269
GO:0044425	membrane part	157	34.8115	0.0151417	TMEM183A, COR52AC1, CHRM5, C7H1ORF101, OGDHL, COR52P3, SAYSD1, SERTM1, COR51V6, LOC100684249, CXCL16, LOC100686944, ARHGAP44, LOC485317, LOC100686385, TMEM88, ARHGDIA, COR4F25, COR52H9, ADORA1, LOC485276, SLC26A11, NRCAM, SLC12A6, SLC16A3, BRICD5, LOC485316, CHRNB1, PAQR4, KCNK12, SPNS3, ALG5, TM4SF5, ATP1B2, LOC100682872, SHISA6, LOC100688692, CLDN6, CTDNEP1, INPP4B, SFRP4, COR52X2, TMEM256, ADC…	0.946353	0.942568
GO:0016020	membrane	199	44.1242	0.0182154	TMEM183A, EIF4A3, C7H1ORF101, COR52P3, ENO3, LOC100686944, LOC485317, LOC100686385, TMEM88, AKT3, SLC12A6, BRICD5, LOC485316, PAQR4, KCNK12, PRKCE, ALG5, TM4SF5, CSNK1D, CLDN6, LOC100688692, INPP4B, SFRP4, ADCY9, LOC485308, CLDN9, CLDN7, LOC485302, FREM2, NAA60, LOC102151492, HS3ST3A1, COR51P3, GABARAP, CYB5R1, LOC100855672, FXR2, SEC14L5, PRKCDBP, HMOX2, LOC100683306, ABCA3, TNFSF12, SLC16A11, A…	1	0.997996
GO:0005875	microtubule associated complex	8	1.77384	0.0243486	DNAH8, NME8, DNAH5, KIF1C, DNAH9, MEFV, KIF6, GABARAP	1	0.997996
GO:0036126	sperm flagellum	5	1.10865	0.0248016	SEPT12, DNAH8, NME8, SLC26A3, GABARAP	1	0.997996
GO:0016459	myosin complex	5	1.10865	0.0377756	MYH1, MYH3, MYH8, MYH13, MYH4	1	0.997996
GO:0030286	dynein complex	4	0.886918	0.0418945	DNAH8, NME8, DNAH5, DNAH9	1	0.997996
GO:0032301	MutSalpha complex	2	0.443459	0.0512007	MSH6, MSH2	1	0.997996
GO:0043292	contractile fiber	8	1.77384	0.0766197	MYH1, MYH3, MYH8, MYH13, MYH4, CALM2, RYR3, LOC489505	1	0.997996
GO:0000151	ubiquitin ligase complex	11	2.43902	0.080021	CBX8, TRAF7, CCNF, OTULIN, FBXO39, RNF8, TCEB2, FBXO11, KCTD5, TRIM21, ANAPC11	1	0.997996
GO:0005765	lysosomal membrane	8	1.77384	0.0834899	RPTOR, STARD3NL, SPNS3, GAA, VPS41, SLC26A11, ATP6V0C, VASN	1	0.997996
GO:0098852	lytic vacuole membrane	8	1.77384	0.0834899	RPTOR, STARD3NL, SPNS3, GAA, VPS41, SLC26A11, ATP6V0C, VASN	1	0.997996
GO:0036157	outer dynein arm	2	0.443459	0.0997868	NME8, DNAH5	1	0.997996
Biological Process (GO Term)		Count	%	PValue	Genes	Benjamini	FDR
GO:0007165	signal transduction	143	31.7073	1.33046e-07	TRIO, CTNND2, COR52AC1, CHRM5, COR52P3, COR51V6, LOC100684249, ARHGAP44, LOC485317, LOC100686385, TMEM88, ARHGDIA, COR4F25, AKT3, COR52H9, ADORA1, LOC485276, ARL16, ZNF205, TRIM22, LOC485316, HES7, MAP2K4, POSTN, SPNS3, PRKCE, TSC2, CSNK1D, LOC100688692, MSH6, CTDNEP1, INPP4B, SFRP4, COR52X2, ADCY9, LOC485308, MSH2, HGS, OR52E8, CDIP1, COR52AB4, AIPL1, CARD14, TP53, LOC485302, COR51H4, COR51H5, L…	0.00045076	0.000450228
GO:0007154	cell communication	150	33.2594	6.43169e-07	TRIO, CTNND2, COR52AC1, CHRM5, COR52P3, COR51V6, LOC100684249, ARHGAP44, LOC485317, LOC100686385, TMEM88, ARHGDIA, COR4F25, AKT3, COR52H9, ADORA1, LOC485276, ARL16, ZNF205, NRCAM, SLC12A6, TRIM22, LOC485316, HES7, CHRNB1, MAP2K4, POSTN, SPNS3, PRKCE, TSC2, CSNK1D, LOC100688692, MSH6, CTDNEP1, INPP4B, SFRP4, COR52X2, ADCY9, LOC485308, MSH2, HGS, OR52E8, CDIP1, COR52AB4, AIPL1, CARD14, TP53, LOC485…	0.000781664	0.000780741
GO:0051716	cellular response to stimulus	165	36.5854	6.92146e-07	TRIO, CTNND2, COR52AC1, CHRM5, COR52P3, COR51V6, LOC100684249, CXCL16, ARHGAP44, LOC485317, ENDOV, LOC100686385, TMEM88, ARHGDIA, COR4F25, AKT3, COR52H9, ADORA1, LOC485276, ARL16, ZNF205, SLC12A6, TRIM22, LOC485316, FAAP100, HES7, MAP2K4, POSTN, SPNS3, PRKCE, TSC2, CSNK1D, LOC100688692, MSH6, CTDNEP1, INPP4B, SFRP4, COR52X2, ADCY9, LOC485308, MSH2, HGS, OR52E8, CDIP1, COR52AB4, AIPL1, CARD14, TP5…	0.000781664	0.000780741
GO:0023052	signaling	148	32.816	1.11065e-06	TRIO, CTNND2, COR52AC1, CHRM5, COR52P3, COR51V6, LOC100684249, ARHGAP44, LOC485317, LOC100686385, TMEM88, ARHGDIA, COR4F25, AKT3, COR52H9, ADORA1, LOC485276, ARL16, ZNF205, NRCAM, SLC12A6, TRIM22, LOC485316, HES7, CHRNB1, MAP2K4, POSTN, SPNS3, PRKCE, TSC2, CSNK1D, LOC100688692, MSH6, CTDNEP1, INPP4B, SFRP4, COR52X2, ADCY9, LOC485308, MSH2, HGS, OR52E8, CDIP1, COR52AB4, AIPL1, CARD14, TP53, LOC485…	0.000803423	0.000802474
GO:0044700	single organism signaling	147	32.5942	1.18569e-06	TRIO, CTNND2, COR52AC1, CHRM5, COR52P3, COR51V6, LOC100684249, ARHGAP44, LOC485317, LOC100686385, TMEM88, ARHGDIA, COR4F25, AKT3, COR52H9, ADORA1, LOC485276, ARL16, ZNF205, NRCAM, SLC12A6, TRIM22, LOC485316, HES7, CHRNB1, MAP2K4, POSTN, SPNS3, PRKCE, TSC2, CSNK1D, LOC100688692, MSH6, CTDNEP1, INPP4B, SFRP4, COR52X2, ADCY9, LOC485308, MSH2, HGS, OR52E8, CDIP1, COR52AB4, AIPL1, CARD14, TP53, LOC485…	0.000803423	0.000802474
GO:0050896	response to stimulus	185	41.02	7.26296e-06	TRIO, CTNND2, COR52AC1, CHRM5, COR52P3, COR51V6, LOC100684249, CXCL16, ARHGAP44, LOC485317, ENDOV, LOC100686385, TMEM88, ARHGDIA, SOX15, COR4F25, AKT3, COR52H9, ADORA1, LOC485276, ARL16, ZNF205, NRCAM, SLC12A6, TRIM21, TRIM22, LOC485316, FAAP100, HES7, CHRNB1, MAP2K4, POSTN, SPNS3, PRKCE, TSC2, CSNK1D, LOC100688692, MSH6, CTDNEP1, INPP4B, SFRP4, COR52X2, ADCY9, LOC485308, MSH2, HGS, CLDN7, OR52E8…	0.00410115	0.00409631
GO:0043651	linoleic acid metabolic process	4	0.886918	0.000321493	PNPLA8, ALOX12B, ALOXE3, ALOX15B	0.136152	0.135992
GO:0019372	lipoxygenase pathway	4	0.886918	0.000321493	ALOX15, ALOX12B, ALOXE3, ALOX15B	0.136152	0.135992
GO:0019369	arachidonic acid metabolic process	5	1.10865	0.00307555	PNPLA8, ALOX15, ALOX12B, ALOXE3, ALOX15B	1	0.999114
GO:0044763	single-organism cellular process	242	53.6585	0.0032601	TRIO, RFESD, CCNF, COR52P3, ENO3, LOC485317, LOC100686385, TMEM88, SOX15, AKT3, ARL16, SLC12A6, TRIM21, TRIM22, LOC485316, HES7, KCNK12, PRKCE, ALG5, CSNK1D, ALG1, CLDN6, LOC100688692, INPP4B, SFRP4, ADCY9, LOC485308, CLDN9, CDIP1, TP53, LOC485302, CBLL1, FREM2, NAA60, LOC102151492, EPAS1, COR51P3, GABARAP, ANAPC11, LOC100855672, PRKCDBP, HMOX2, LOC100683306, STARD13, INCA1, PYCR1, SLC16A11, ALOX…	1	0.999114
GO:0050794	regulation of cellular process	207	45.898	0.00492889	ZNF174, TRIO, CCNF, EIF4A3, COR52P3, LOC485317, LOC100686385, TMEM88, SOX15, AKT3, ARL16, SUPT20H, TRIM21, BRICD5, TRIM22, LOC485316, HES7, PRKCE, ZFP3, CSNK1D, LOC100688692, INPP4B, SFRP4, ADCY9, LOC485308, CLDN7, CDIP1, TP53, LOC485302, CBLL1, EPAS1, COR51P3, MEFV, ANAPC11, CYB5R1, LOC100855672, FXR2, DHX33, PRKCDBP, LOC100683306, ZNF263, STARD13, CREBBP, PPP1R27, INCA1, PYCR1, ALOX15B, DCLK1, …	1	0.999114
GO:0006690	icosanoid metabolic process	6	1.33038	0.00766254	PNPLA8, ALOX5, ALOX15, ALOX12B, ALOXE3, ALOX15B	1	0.999114
GO:0001676	long-chain fatty acid metabolic process	5	1.10865	0.0109709	PNPLA8, ALOX15, ALOX12B, ALOXE3, ALOX15B	1	0.999114
GO:0001941	postsynaptic membrane organization	4	0.886918	0.0121448	CHRNB1, NLGN2, DNAJA3, CRIPT	1	0.999114
GO:0042391	regulation of membrane potential	14	3.10421	0.012767	KCNK5, CHRNB1, NLGN2, KCNK12, PYCR1, ATP1B2, CHRNE, ADORA1, NRCAM, SLC26A11, CNGA4, DLD, SLC26A3, SPG20	1	0.999114
GO:0033559	unsaturated fatty acid metabolic process	6	1.33038	0.0134589	PNPLA8, ALOX5, ALOX15, ALOX12B, ALOXE3, ALOX15B	1	0.999114
GO:0065007	biological regulation	224	49.6674	0.0141209	ZNF174, TRIO, CCNF, EIF4A3, COR52P3, LOC485317, LOC100686385, TMEM88, SOX15, AKT3, ARL16, SUPT20H, TRIM21, BRICD5, TRIM22, LOC485316, HES7, KCNK12, PRKCE, ZFP3, CSNK1D, LOC100688692, INPP4B, SFRP4, ADCY9, LOC485308, CLDN7, CDIP1, TP53, LOC485302, CBLL1, EPAS1, COR51P3, MEFV, ANAPC11, CYB5R1, LOC100855672, FXR2, DHX33, PRKCDBP, LOC100683306, ZNF263, STARD13, CREBBP, PPP1R27, INCA1, PYCR1, ALOX15B,…	1	0.999114
GO:0009593	detection of chemical stimulus	10	2.21729	0.0151606	LOC100856122, LOC100683306, LOC100688383, COR4F25, LOC487467, LOC100686102, LOC100684465, CALM2, LOC100684249, DRGX	1	0.999114
GO:0050789	regulation of biological process	212	47.0067	0.0154062	ZNF174, TRIO, CCNF, EIF4A3, COR52P3, LOC485317, LOC100686385, TMEM88, SOX15, AKT3, ARL16, SUPT20H, TRIM21, BRICD5, TRIM22, LOC485316, HES7, PRKCE, ZFP3, CSNK1D, LOC100688692, INPP4B, SFRP4, ADCY9, LOC485308, CLDN7, CDIP1, TP53, LOC485302, CBLL1, EPAS1, COR51P3, MEFV, ANAPC11, CYB5R1, LOC100855672, FXR2, DHX33, PRKCDBP, LOC100683306, ZNF263, STARD13, CREBBP, PPP1R27, INCA1, PYCR1, ALOX15B, DCLK1, …	1	0.999114
GO:0070255	regulation of mucus secretion	3	0.665188	0.0212047	PRKCE, ADORA1, ALOX12B	1	0.999114
GO:0070254	mucus secretion	3	0.665188	0.0260594	PRKCE, ADORA1, ALOX12B	1	0.999114
GO:0015727	lactate transport	3	0.665188	0.0260594	SLC16A11, SLC16A3, SLC16A13	1	0.999114
GO:0035879	plasma membrane lactate transport	3	0.665188	0.0260594	SLC16A11, SLC16A3, SLC16A13	1	0.999114
GO:0035873	lactate transmembrane transport	3	0.665188	0.0260594	SLC16A11, SLC16A3, SLC16A13	1	0.999114
GO:0051606	detection of stimulus	12	2.66075	0.0374591	LOC100856122, LOC100683306, LOC100688383, COR4F25, LOC487467, LOC100686102, LOC100684465, AIPL1, PKD1, CALM2, LOC100684249, DRGX	1	0.999114
GO:0009628	response to abiotic stimulus	23	5.09978	0.0408971	MAP2K4, MYOCD, CREBBP, PDPK1, EPAS1, PRKCE, RNF8, SLC2A4, PKD1, VASN, MSH6, PER1, MAPK8, MSH2, DNAJA3, CHI3L1, AIPL1, P4HB, ERCC6, SLC12A6, TP53, PIRT, DRGX	1	0.999114
GO:1905114	cell surface receptor signaling pathway involved in cell-cell signaling	14	3.10421	0.0427184	NLGN2, CTNND2, TSC2, CSNK1D, KREMEN2, CTDNEP1, SFRP4, TMEM88, OTULIN, ADORA1, DVL2, NOTUM, LGR6, ATP6V0C	1	0.999114
GO:0032695	negative regulation of interleukin-12 production	3	0.665188	0.0429349	C1QBP, ARRB2, MEFV	1	0.999114
GO:0031348	negative regulation of defense response	7	1.55211	0.0483967	MMP26, C1QBP, OTULIN, ADORA1, ARRB2, MEFV, SOCS5	1	0.999114
GO:0071496	cellular response to external stimulus	9	1.99557	0.0492354	RPTOR, MAP2K4, MYOCD, POSTN, MAPK8, MYBBP1A, MYH13, TP53, GABARAP	1	0.999114
GO:0050907	detection of chemical stimulus involved in sensory perception	8	1.77384	0.0496429	LOC100856122, LOC100683306, LOC100688383, COR4F25, LOC487467, LOC100686102, LOC100684465, LOC100684249	1	0.999114
GO:0044699	single-organism process	256	56.7627	0.0497122	TRIO, RFESD, CCNF, EIF4A3, COR52P3, ENO3, LOC485317, LOC100686385, TMEM88, SOX15, AKT3, ARL16, SUPT20H, SLC12A6, TRIM21, TRIM22, LOC485316, HES7, KCNK12, PRKCE, ALG5, CSNK1D, ALG1, CLDN6, LOC100688692, INPP4B, SFRP4, ADCY9, LOC485308, CLDN9, CDIP1, TP53, LOC485302, CBLL1, FREM2, NAA60, LOC102151492, EPAS1, COR51P3, MEFV, GABARAP, ANAPC11, LOC100855672, RNF213, PRKCDBP, NUP88, HMOX2, LOC100683306,…	1	0.999114
GO:0009987	cellular process	297	65.8537	0.0527965	ZNF174, TRIO, RFESD, CCNF, EIF4A3, COR52P3, ENO3, LOC485317, ENDOV, LOC100686385, TMEM88, SOX15, AKT3, ARL16, SUPT20H, SLC12A6, TRIM21, BRICD5, TRIM22, LOC485316, FAAP100, HES7, ZNF18, KCNK12, PRKCE, ZFP3, ALG5, CSNK1D, ALG1, CLDN6, LOC100688692, INPP4B, SFRP4, ADCY9, LOC485308, CLDN9, CLDN7, CDIP1, TP53, LOC485302, CBLL1, FREM2, NAA60, LOC102151492, EPAS1, COR51P3, MEFV, ZBTB4, GABARAP, ANAPC11,…	1	0.999114
GO:0071456	cellular response to hypoxia	5	1.10865	0.0591976	EPAS1, PRKCE, P4HB, TP53, VASN	1	0.999114
GO:0036294	cellular response to decreased oxygen levels	5	1.10865	0.0623485	EPAS1, PRKCE, P4HB, TP53, VASN	1	0.999114
GO:0007050	cell cycle arrest	6	1.33038	0.0632428	MYOG, TFAP4, MSH2, MYBBP1A, PKD1, TP53	1	0.999114
GO:0071900	regulation of protein serine/threonine kinase activity	13	2.88248	0.0641292	MYOCD, PDE6G, INCA1, GAB1, PKD1, FGD2, RPTOR, TRAF7, TFAP4, HGS, DVL2, CHI3L1, ERCC6	1	0.999114
GO:0030111	regulation of Wnt signaling pathway	10	2.21729	0.0660938	CTDNEP1, SFRP4, TMEM88, CTNND2, DVL2, TSC2, CSNK1D, NOTUM, LGR6, ATP6V0C	1	0.999114
GO:0030177	positive regulation of Wnt signaling pathway	6	1.33038	0.0713857	CTDNEP1, SFRP4, DVL2, CSNK1D, LGR6, ATP6V0C	1	0.999114
GO:0016055	Wnt signaling pathway	12	2.66075	0.0738089	CTDNEP1, SFRP4, TMEM88, CTNND2, OTULIN, DVL2, TSC2, CSNK1D, KREMEN2, NOTUM, LGR6, ATP6V0C	1	0.999114
GO:0198738	cell-cell signaling by wnt	12	2.66075	0.0738089	CTDNEP1, SFRP4, TMEM88, CTNND2, OTULIN, DVL2, TSC2, CSNK1D, KREMEN2, NOTUM, LGR6, ATP6V0C	1	0.999114
GO:0071156	regulation of cell cycle arrest	4	0.886918	0.0740815	MYOG, TFAP4, MYBBP1A, TP53	1	0.999114
GO:0048584	positive regulation of response to stimulus	42	9.31264	0.0773268	NLGN2, ALOX15, RNF8, ALOX12B, ARRB2, RFNG, FGD2, RPTOR, SOX15, C1QBP, PRKCDBP, MLST8, DVL2, ZNF205, TRIM22, SOCS5, MYOG, SLF1, MYOCD, TNFRSF12A, PDE6G, PDPK1, IL15, PRKCE, INCA1, GAB1, CSNK1D, ALOX15B, SCIMP, MSH6, CTDNEP1, TRAF7, SFRP4, TFAP4, OTULIN, CHI3L1, ERCC6, LGR6, ATP6V0C, TP53, CALM2, FGF11	1	0.999114
GO:0071902	positive regulation of protein serine/threonine kinase activity	9	1.99557	0.077575	RPTOR, TRAF7, PDE6G, GAB1, DVL2, CHI3L1, ERCC6, PKD1, FGD2	1	0.999114
GO:0045787	positive regulation of cell cycle	10	2.21729	0.080413	MYOG, SLF1, TFAP4, MYBBP1A, PRKCE, SOX15, PKD1, TP53, TRIM21, ANAPC11	1	0.999114
GO:0098656	anion transmembrane transport	5	1.10865	0.0830503	SLC16A11, SLC26A11, SLC16A3, SLC26A3, SLC16A13	1	0.999114
GO:0071453	cellular response to oxygen levels	5	1.10865	0.0830503	EPAS1, PRKCE, P4HB, TP53, VASN	1	0.999114
GO:0010165	response to X-ray	3	0.665188	0.0851315	MSH2, ERCC6, TP53	1	0.999114
GO:0031668	cellular response to extracellular stimulus	7	1.55211	0.087618	RPTOR, MYOCD, POSTN, MYBBP1A, MYH13, TP53, GABARAP	1	0.999114
GO:0032922	circadian regulation of gene expression	4	0.886918	0.0936574	PER1, MYBBP1A, PRKCDBP, CSNK1D	1	0.999114
GO:0034220	ion transmembrane transport	17	3.7694	0.0943566	KCNK5, CHRNB1, NLGN2, PDPK1, PRKCE, KCNK12, SLC16A11, ATP1B2, RYR3, SLC16A13, CHRNE, SLC26A11, ATP6V0C, SLC16A3, SLC26A3, CALM2, PIRT	1	0.999114
GO:0055085	transmembrane transport	22	4.87805	0.097867	KCNK5, CHRNB1, NLGN2, PDPK1, PRKCE, KCNK12, SPNS3, SLC38A10, SLC16A11, ATP1B2, SLC2A4, RYR3, SLC16A13, CHRNE, TIMM17A, SLC26A11, SLC13A5, ATP6V0C, SLC16A3, SLC26A3, CALM2, PIRT	1	0.999114
GO:0015711	organic anion transport	8	1.77384	0.0987851	TRPC4, PNPLA8, SLC16A11, SLC26A11, SLC13A5, SLC16A3, SLC26A3, SLC16A13	1	0.999114
GO:0000710	meiotic mismatch repair	2	0.443459	0.0993215	MSH6, MSH2	1	0.999114
