# Supplementary material for: Analysis of dog breed diversity using a composite selection index
Source: Sci Rep. 2023 Jan 30;13:1674. doi: 10.1038/s41598-023-28826-3 (PMC9886904; doi:10.1038/s41598-023-28826-3)
Supplement: Supplementary file 4 — Supplementary Information 4. [file 41598_2023_28826_MOESM4_ESM.xlsx]

## Sheet: Supplementary Table S3
Supplementary Table S3. Gene Ontology (GO) terms and KEGG pathways significantly enriched using genes identified in Qinghai-Tibetan Plateau dogs.
Annotation Cluster 1	Enrichment Score: 1.6346862611322601
Category	Term		Genes
GOTERM_MF_ALL	GO:0016702	oxidoreductase activity, acting on single donors with incorporation of molecular oxygen, incorporation of two atoms of oxygen	ALOX5, ALOX15, ALOX12B, ALOXE3, ALOX15B
GOTERM_MF_ALL	GO:0016701	oxidoreductase activity, acting on single donors with incorporation of molecular oxygen	ALOX5, ALOX15, ALOX12B, ALOXE3, ALOX15B
GOTERM_MF_ALL	GO:0005506	iron ion binding	ALOX5, ALOX15, ALOX12B, ALOXE3, ALOX15B
Annotation Cluster 2	Enrichment Score: 1.5600354729425632
Category	Term		Genes
GOTERM_BP_ALL	GO:0015727	lactate transport	SLC16A11, SLC16A3, SLC16A13
GOTERM_BP_ALL	GO:0035873	lactate transmembrane transport	SLC16A11, SLC16A3, SLC16A13
GOTERM_BP_ALL	GO:0035879	plasma membrane lactate transport	SLC16A11, SLC16A3, SLC16A13
GOTERM_MF_ALL	GO:0015129	lactate transmembrane transporter activity	SLC16A11, SLC16A3, SLC16A13
Annotation Cluster 3	Enrichment Score: 1.1711761580134725
Category	Term		Genes
GOTERM_BP_ALL	GO:0071456	cellular response to hypoxia	EPAS1, PRKCE, P4HB, TP53, VASN
GOTERM_BP_ALL	GO:0036294	cellular response to decreased oxygen levels	EPAS1, PRKCE, P4HB, TP53, VASN
GOTERM_BP_ALL	GO:0071453	cellular response to oxygen levels	EPAS1, PRKCE, P4HB, TP53, VASN
Annotation Cluster 4	Enrichment Score: 1.0722771148006869
Category	Term		Genes
GOTERM_BP_ALL	GO:0070255	regulation of mucus secretion	PRKCE, ADORA1, ALOX12B
GOTERM_BP_ALL	GO:0070254	mucus secretion	PRKCE, ADORA1, ALOX12B
GOTERM_BP_ALL	GO:0032941	secretion by tissue	PRKCE, ADORA1, ALOX12B
GOTERM_BP_ALL	GO:0007589	body fluid secretion	PRKCE, ADORA1, ALOX12B
Annotation Cluster 5	Enrichment Score: 1.005100380702493
Category	Term		Genes
GOTERM_MF_ALL	GO:0017111	nucleoside-triphosphatase activity	RFC3, DNAH8, ABCA3, DNAH5, EIF4A3, LOC100685794, DNAH9, ATP1B2, CHD3, KIF6, MSH6, MYH1, MYH3, RNF213, DHX33, MSH2, MYH8, MYH13, KIF1C, ERCC6, MYH4, ATP6V0C
GOTERM_MF_ALL	GO:0016462	pyrophosphatase activity	RFC3, DNAH8, ABCA3, DNAH5, EIF4A3, LOC100685794, DNAH9, ATP1B2, CHD3, KIF6, MSH6, MYH1, MYH3, RNF213, DHX33, MSH2, MYH8, MYH13, KIF1C, ERCC6, MYH4, ATP6V0C
GOTERM_MF_ALL	GO:0016818	hydrolase activity, acting on acid anhydrides, in phosphorus-containing anhydrides	RFC3, DNAH8, ABCA3, DNAH5, EIF4A3, LOC100685794, DNAH9, ATP1B2, CHD3, KIF6, MSH6, MYH1, MYH3, RNF213, DHX33, MSH2, MYH8, MYH13, KIF1C, ERCC6, MYH4, ATP6V0C
GOTERM_MF_ALL	GO:0016817	hydrolase activity, acting on acid anhydrides	RFC3, DNAH8, ABCA3, DNAH5, EIF4A3, LOC100685794, DNAH9, ATP1B2, CHD3, KIF6, MSH6, MYH1, MYH3, RNF213, DHX33, MSH2, MYH8, MYH13, KIF1C, ERCC6, MYH4, ATP6V0C
Annotation Cluster 6	Enrichment Score: 0.8492801412187693
Category	Term		Genes
GOTERM_BP_ALL	GO:0032695	negative regulation of interleukin-12 production	C1QBP, ARRB2, MEFV
GOTERM_BP_ALL	GO:0032655	regulation of interleukin-12 production	C1QBP, ARRB2, MEFV
GOTERM_BP_ALL	GO:0032615	interleukin-12 production	C1QBP, ARRB2, MEFV
Annotation Cluster 7	Enrichment Score: 0.8215230582325902
Category	Term		Genes
GOTERM_BP_ALL	GO:0043065	positive regulation of apoptotic process	EIF5A, MAP2K4, TNFRSF12A, INCA1, TRAF7, SFRP4, TFAP4, MYBBP1A, C1QBP, RNPS1, ZNF205, NLRP1, TP53
GOTERM_BP_ALL	GO:0043068	positive regulation of programmed cell death	EIF5A, MAP2K4, TNFRSF12A, INCA1, TRAF7, SFRP4, TFAP4, MYBBP1A, C1QBP, RNPS1, ZNF205, NLRP1, TP53
GOTERM_BP_ALL	GO:0010942	positive regulation of cell death	EIF5A, MAP2K4, TNFRSF12A, INCA1, TRAF7, SFRP4, TFAP4, MYBBP1A, C1QBP, RNPS1, ZNF205, NLRP1, TP53
Annotation Cluster 8	Enrichment Score: 0.7497200825188306
Category	Term		Genes
GOTERM_BP_ALL	GO:0003009	skeletal muscle contraction	MYH3, GAA, MYH8
GOTERM_BP_ALL	GO:0050879	multicellular organismal movement	MYH3, GAA, MYH8
GOTERM_BP_ALL	GO:0050881	musculoskeletal movement	MYH3, GAA, MYH8
Annotation Cluster 9	Enrichment Score: 0.7305852433578993
Category	Term		Genes
GOTERM_MF_ALL	GO:0016888	endodeoxyribonuclease activity, producing 5'-phosphomonoesters	ENDOV, SLX4, DNASE1
GOTERM_MF_ALL	GO:0016893	endonuclease activity, active with either ribo- or deoxyribonucleic acids and producing 5'-phosphomonoesters	ENDOV, SLX4, DNASE1
GOTERM_MF_ALL	GO:0004520	endodeoxyribonuclease activity	ENDOV, SLX4, DNASE1
GOTERM_MF_ALL	GO:0004536	deoxyribonuclease activity	ENDOV, SLX4, DNASE1
GOTERM_MF_ALL	GO:0004519	endonuclease activity	ENDOV, SLX4, DNASE1
Annotation Cluster 10	Enrichment Score: 0.6704039576606358
Category	Term		Genes
GOTERM_BP_ALL	GO:1904030	negative regulation of cyclin-dependent protein kinase activity	MYOCD, TFAP4, INCA1
GOTERM_BP_ALL	GO:0045736	negative regulation of cyclin-dependent protein serine/threonine kinase activity	MYOCD, TFAP4, INCA1
GOTERM_BP_ALL	GO:0071901	negative regulation of protein serine/threonine kinase activity	MYOCD, TFAP4, INCA1
Annotation Cluster 11	Enrichment Score: 0.6401225114065087
Category	Term		Genes
GOTERM_BP_ALL	GO:0001666	response to hypoxia	MYOCD, EPAS1, PRKCE, P4HB, TP53, VASN
GOTERM_BP_ALL	GO:0036293	response to decreased oxygen levels	MYOCD, EPAS1, PRKCE, P4HB, TP53, VASN
GOTERM_BP_ALL	GO:0070482	response to oxygen levels	MYOCD, EPAS1, PRKCE, P4HB, TP53, VASN
Annotation Cluster 12	Enrichment Score: 0.6136637304718175
Category	Term		Genes
GOTERM_BP_ALL	GO:1903201	regulation of oxidative stress-induced cell death	NME8, PYCR1, P4HB
GOTERM_BP_ALL	GO:1900407	regulation of cellular response to oxidative stress	NME8, PYCR1, P4HB
GOTERM_BP_ALL	GO:1902882	regulation of response to oxidative stress	NME8, PYCR1, P4HB
GOTERM_BP_ALL	GO:0036473	cell death in response to oxidative stress	NME8, PYCR1, P4HB
Annotation Cluster 13	Enrichment Score: 0.5540171306354903
Category	Term		Genes
GOTERM_MF_ALL	GO:0005524	ATP binding	GUCY2D, TRIO, DNAH8, DNAH5, EIF4A3, AATK, DNAH9, CHD3, PKMYT1, MAPK8, DHX33, AKT3, MYH13, KIF1C, NLRP1, MAP2K4, TRAP1, PDPK1, ABCA3, PRKCE, TNK1, CSNK1D, UBE2G1, KIF6, DCLK1, MSH6, MYH1, MYH3, MSH2, UBE2T, DNAJA3, MYH8, ERCC6, MYH4, TP53
GOTERM_MF_ALL	GO:0032559	adenyl ribonucleotide binding	GUCY2D, TRIO, DNAH8, DNAH5, EIF4A3, AATK, DNAH9, CHD3, PKMYT1, MAPK8, DHX33, AKT3, MYH13, KIF1C, NLRP1, MAP2K4, TRAP1, PDPK1, ABCA3, PRKCE, TNK1, CSNK1D, UBE2G1, KIF6, DCLK1, MSH6, MYH1, MYH3, MSH2, UBE2T, DNAJA3, MYH8, ERCC6, MYH4, TP53
GOTERM_MF_ALL	GO:0030554	adenyl nucleotide binding	GUCY2D, TRIO, DNAH8, DNAH5, EIF4A3, AATK, DNAH9, CHD3, PKMYT1, MAPK8, DHX33, AKT3, MYH13, KIF1C, NLRP1, MAP2K4, TRAP1, PDPK1, ABCA3, PRKCE, TNK1, CSNK1D, UBE2G1, KIF6, DCLK1, MSH6, MYH1, MYH3, MSH2, UBE2T, DNAJA3, MYH8, ERCC6, MYH4, TP53
Annotation Cluster 14	Enrichment Score: 0.5075237232220108
Category	Term		Genes
GOTERM_BP_ALL	GO:1904064	positive regulation of cation transmembrane transport	PDPK1, ATP1B2, CALM2, PIRT
GOTERM_BP_ALL	GO:0034767	positive regulation of ion transmembrane transport	PDPK1, ATP1B2, CALM2, PIRT
GOTERM_BP_ALL	GO:0034764	positive regulation of transmembrane transport	PDPK1, ATP1B2, CALM2, PIRT
GOTERM_BP_ALL	GO:0043270	positive regulation of ion transport	PDPK1, ATP1B2, CALM2, PIRT
Annotation Cluster 15	Enrichment Score: 0.4984701897123393
Category	Term		Genes
GOTERM_CC_ALL	GO:0005923	bicellular tight junction	CLDN6, CLDN9, UBN1, CLDN7
GOTERM_CC_ALL	GO:0070160	occluding junction	CLDN6, CLDN9, UBN1, CLDN7
GOTERM_CC_ALL	GO:0043296	apical junction complex	CLDN6, CLDN9, UBN1, CLDN7
Annotation Cluster 16	Enrichment Score: 0.48612111842800854
Category	Term		Genes
GOTERM_BP_ALL	GO:0097553	calcium ion transmembrane import into cytosol	PDPK1, PRKCE, CALM2, RYR3
GOTERM_BP_ALL	GO:0051283	negative regulation of sequestering of calcium ion	PDPK1, PRKCE, CALM2, RYR3
GOTERM_BP_ALL	GO:1902656	calcium ion import into cytosol	PDPK1, PRKCE, CALM2, RYR3
GOTERM_BP_ALL	GO:0051209	release of sequestered calcium ion into cytosol	PDPK1, PRKCE, CALM2, RYR3
GOTERM_BP_ALL	GO:0051282	regulation of sequestering of calcium ion	PDPK1, PRKCE, CALM2, RYR3
GOTERM_BP_ALL	GO:0051208	sequestering of calcium ion	PDPK1, PRKCE, CALM2, RYR3
GOTERM_BP_ALL	GO:0060402	calcium ion transport into cytosol	PDPK1, PRKCE, CALM2, RYR3
GOTERM_BP_ALL	GO:0060401	cytosolic calcium ion transport	PDPK1, PRKCE, CALM2, RYR3
GOTERM_BP_ALL	GO:0051238	sequestering of metal ion	PDPK1, PRKCE, CALM2, RYR3
GOTERM_BP_ALL	GO:0070588	calcium ion transmembrane transport	PDPK1, PRKCE, CALM2, RYR3
GOTERM_BP_ALL	GO:0032845	negative regulation of homeostatic process	PDPK1, PRKCE, CALM2, RYR3
GOTERM_BP_ALL	GO:2000021	regulation of ion homeostasis	PDPK1, PRKCE, CALM2, RYR3
Annotation Cluster 17	Enrichment Score: 0.42187323867864174
Category	Term		Genes
GOTERM_MF_ALL	GO:0032555	purine ribonucleotide binding	GUCY2D, TRIO, DNAH8, DNAH5, EIF4A3, AATK, LOC100685794, DNAH9, CHD3, PKMYT1, MAPK8, DHX33, RAB26, AKT3, MYH13, KIF1C, ARL16, CNGA4, NLRP1, ADSS, MAP2K4, TRAP1, SEPT12, PDE6G, PDPK1, ABCA3, PRKCE, TNK1, CSNK1D, UBE2G1, KIF6, DCLK1, MSH6, MYH1, MYH3, MSH2, UBE2T, DNAJA3, MYH8, ERCC6, MYH4, TP53
GOTERM_MF_ALL	GO:0017076	purine nucleotide binding	GUCY2D, TRIO, DNAH8, DNAH5, EIF4A3, AATK, LOC100685794, DNAH9, CHD3, PKMYT1, MAPK8, DHX33, RAB26, AKT3, MYH13, KIF1C, ARL16, CNGA4, NLRP1, ADSS, MAP2K4, TRAP1, SEPT12, PDE6G, PDPK1, ABCA3, PRKCE, TNK1, CSNK1D, UBE2G1, KIF6, DCLK1, MSH6, MYH1, MYH3, MSH2, UBE2T, DNAJA3, MYH8, ERCC6, MYH4, TP53
GOTERM_MF_ALL	GO:0032553	ribonucleotide binding	GUCY2D, TRIO, DNAH8, DNAH5, EIF4A3, AATK, LOC100685794, DNAH9, CHD3, PKMYT1, MAPK8, DHX33, RAB26, AKT3, MYH13, KIF1C, ARL16, CNGA4, NLRP1, ADSS, MAP2K4, TRAP1, SEPT12, PDE6G, PDPK1, ABCA3, PRKCE, TNK1, CSNK1D, UBE2G1, KIF6, DCLK1, MSH6, MYH1, MYH3, MSH2, UBE2T, DNAJA3, MYH8, ERCC6, MYH4, TP53
Annotation Cluster 18	Enrichment Score: 0.42008470793252506
Category	Term		Genes
GOTERM_BP_ALL	GO:0007179	transforming growth factor beta receptor signaling pathway	MYOCD, PDPK1, SMAD9, ARRB2, VASN
GOTERM_BP_ALL	GO:0071560	cellular response to transforming growth factor beta stimulus	MYOCD, PDPK1, SMAD9, ARRB2, VASN
GOTERM_BP_ALL	GO:0071559	response to transforming growth factor beta	MYOCD, PDPK1, SMAD9, ARRB2, VASN
Annotation Cluster 19	Enrichment Score: 0.39856886658367874
Category	Term		Genes
GOTERM_BP_ALL	GO:0002221	pattern recognition receptor signaling pathway	PDPK1, PRKCE, C1QBP, OTULIN, ARRB2
GOTERM_BP_ALL	GO:0002758	innate immune response-activating signal transduction	PDPK1, PRKCE, C1QBP, OTULIN, ARRB2
GOTERM_BP_ALL	GO:0002218	activation of innate immune response	PDPK1, PRKCE, C1QBP, OTULIN, ARRB2
GOTERM_BP_ALL	GO:0045089	positive regulation of innate immune response	PDPK1, PRKCE, C1QBP, OTULIN, ARRB2
GOTERM_BP_ALL	GO:0045088	regulation of innate immune response	PDPK1, PRKCE, C1QBP, OTULIN, ARRB2
GOTERM_BP_ALL	GO:0002757	immune response-activating signal transduction	PDPK1, PRKCE, C1QBP, OTULIN, ARRB2
GOTERM_BP_ALL	GO:0031349	positive regulation of defense response	PDPK1, PRKCE, C1QBP, OTULIN, ARRB2
GOTERM_BP_ALL	GO:0002764	immune response-regulating signaling pathway	PDPK1, PRKCE, C1QBP, OTULIN, ARRB2
GOTERM_BP_ALL	GO:0002253	activation of immune response	PDPK1, PRKCE, C1QBP, OTULIN, ARRB2
Annotation Cluster 20	Enrichment Score: 0.3964985514629295
Category	Term		Genes
GOTERM_BP_ALL	GO:0009205	purine ribonucleoside triphosphate metabolic process	MYH3, MSH2, NME8, MYH8, ENO3, DLD
GOTERM_BP_ALL	GO:0009199	ribonucleoside triphosphate metabolic process	MYH3, MSH2, NME8, MYH8, ENO3, DLD
GOTERM_BP_ALL	GO:0009144	purine nucleoside triphosphate metabolic process	MYH3, MSH2, NME8, MYH8, ENO3, DLD
GOTERM_BP_ALL	GO:0009141	nucleoside triphosphate metabolic process	MYH3, MSH2, NME8, MYH8, ENO3, DLD
Annotation Cluster 21	Enrichment Score: 0.3950953337939145
Category	Term		Genes
GOTERM_BP_ALL	GO:0045604	regulation of epidermal cell differentiation	SFRP4, MAFG, ALOX15B
GOTERM_BP_ALL	GO:0045682	regulation of epidermis development	SFRP4, MAFG, ALOX15B
GOTERM_BP_ALL	GO:0030856	regulation of epithelial cell differentiation	SFRP4, MAFG, ALOX15B
Annotation Cluster 22	Enrichment Score: 0.39186412860455616
Category	Term		Genes
GOTERM_BP_ALL	GO:0030003	cellular cation homeostasis	GLP1R, TRPC4, PDPK1, PRKCE, SLC26A11, ATP1B2, TTC7A, ATP6V0C, SLC26A3, CALM2, RYR3, LOC489505
GOTERM_BP_ALL	GO:0006873	cellular ion homeostasis	GLP1R, TRPC4, PDPK1, PRKCE, SLC26A11, ATP1B2, TTC7A, ATP6V0C, SLC26A3, CALM2, RYR3, LOC489505
GOTERM_BP_ALL	GO:0055082	cellular chemical homeostasis	GLP1R, TRPC4, PDPK1, PRKCE, SLC26A11, ATP1B2, TTC7A, ATP6V0C, SLC26A3, CALM2, RYR3, LOC489505
Annotation Cluster 23	Enrichment Score: 0.38040028052867164
Category	Term		Genes
GOTERM_BP_ALL	GO:0009167	purine ribonucleoside monophosphate metabolic process	MYH3, MSH2, MYH8, ADSS, ENO3, DLD
GOTERM_BP_ALL	GO:0009126	purine nucleoside monophosphate metabolic process	MYH3, MSH2, MYH8, ADSS, ENO3, DLD
GOTERM_BP_ALL	GO:0009161	ribonucleoside monophosphate metabolic process	MYH3, MSH2, MYH8, ADSS, ENO3, DLD
GOTERM_BP_ALL	GO:0009123	nucleoside monophosphate metabolic process	MYH3, MSH2, MYH8, ADSS, ENO3, DLD
Annotation Cluster 24	Enrichment Score: 0.3378391236640404
Category	Term		Genes
GOTERM_MF_ALL	GO:0035639	purine ribonucleoside triphosphate binding	GUCY2D, TRIO, DNAH8, DNAH5, EIF4A3, AATK, LOC100685794, DNAH9, CHD3, PKMYT1, MAPK8, DHX33, RAB26, AKT3, MYH13, KIF1C, ARL16, NLRP1, ADSS, MAP2K4, TRAP1, SEPT12, PDPK1, ABCA3, PRKCE, TNK1, CSNK1D, UBE2G1, KIF6, DCLK1, MSH6, MYH1, MYH3, MSH2, UBE2T, DNAJA3, MYH8, ERCC6, MYH4, TP53
GOTERM_MF_ALL	GO:0032550	purine ribonucleoside binding	GUCY2D, TRIO, DNAH8, DNAH5, EIF4A3, AATK, LOC100685794, DNAH9, CHD3, PKMYT1, MAPK8, DHX33, RAB26, AKT3, MYH13, KIF1C, ARL16, NLRP1, ADSS, MAP2K4, TRAP1, SEPT12, PDPK1, ABCA3, PRKCE, TNK1, CSNK1D, UBE2G1, KIF6, DCLK1, MSH6, MYH1, MYH3, MSH2, UBE2T, DNAJA3, MYH8, ERCC6, MYH4, TP53
GOTERM_MF_ALL	GO:0001883	purine nucleoside binding	GUCY2D, TRIO, DNAH8, DNAH5, EIF4A3, AATK, LOC100685794, DNAH9, CHD3, PKMYT1, MAPK8, DHX33, RAB26, AKT3, MYH13, KIF1C, ARL16, NLRP1, ADSS, MAP2K4, TRAP1, SEPT12, PDPK1, ABCA3, PRKCE, TNK1, CSNK1D, UBE2G1, KIF6, DCLK1, MSH6, MYH1, MYH3, MSH2, UBE2T, DNAJA3, MYH8, ERCC6, MYH4, TP53
GOTERM_MF_ALL	GO:0032549	ribonucleoside binding	GUCY2D, TRIO, DNAH8, DNAH5, EIF4A3, AATK, LOC100685794, DNAH9, CHD3, PKMYT1, MAPK8, DHX33, RAB26, AKT3, MYH13, KIF1C, ARL16, NLRP1, ADSS, MAP2K4, TRAP1, SEPT12, PDPK1, ABCA3, PRKCE, TNK1, CSNK1D, UBE2G1, KIF6, DCLK1, MSH6, MYH1, MYH3, MSH2, UBE2T, DNAJA3, MYH8, ERCC6, MYH4, TP53
GOTERM_MF_ALL	GO:0001882	nucleoside binding	GUCY2D, TRIO, DNAH8, DNAH5, EIF4A3, AATK, LOC100685794, DNAH9, CHD3, PKMYT1, MAPK8, DHX33, RAB26, AKT3, MYH13, KIF1C, ARL16, NLRP1, ADSS, MAP2K4, TRAP1, SEPT12, PDPK1, ABCA3, PRKCE, TNK1, CSNK1D, UBE2G1, KIF6, DCLK1, MSH6, MYH1, MYH3, MSH2, UBE2T, DNAJA3, MYH8, ERCC6, MYH4, TP53
Annotation Cluster 25	Enrichment Score: 0.33516466966351166
Category	Term		Genes
GOTERM_CC_ALL	GO:1990391	DNA repair complex	MSH6, SLX4, MSH2
GOTERM_BP_ALL	GO:0035825	reciprocal DNA recombination	MSH6, SLX4, MSH2
GOTERM_BP_ALL	GO:0007131	reciprocal meiotic recombination	MSH6, SLX4, MSH2
GOTERM_BP_ALL	GO:0007127	meiosis I	MSH6, SLX4, MSH2
GOTERM_BP_ALL	GO:0007126	meiotic nuclear division	MSH6, SLX4, MSH2
GOTERM_BP_ALL	GO:1903046	meiotic cell cycle process	MSH6, SLX4, MSH2
GOTERM_BP_ALL	GO:0051321	meiotic cell cycle	MSH6, SLX4, MSH2
GOTERM_BP_ALL	GO:0006310	DNA recombination	MSH6, SLX4, MSH2
Annotation Cluster 26	Enrichment Score: 0.33342121238676686
Category	Term		Genes
GOTERM_BP_ALL	GO:0009117	nucleotide metabolic process	GUCY2D, MYH3, ADCY9, MSH2, DCXR, NME8, MYH8, AIPL1, ADSS, ENO3, DLD, CALM2
GOTERM_BP_ALL	GO:0006753	nucleoside phosphate metabolic process	GUCY2D, MYH3, ADCY9, MSH2, DCXR, NME8, MYH8, AIPL1, ADSS, ENO3, DLD, CALM2
GOTERM_BP_ALL	GO:0055086	nucleobase-containing small molecule metabolic process	GUCY2D, MYH3, ADCY9, MSH2, DCXR, NME8, MYH8, AIPL1, ADSS, ENO3, DLD, CALM2
Annotation Cluster 27	Enrichment Score: 0.3229875531159919
Category	Term		Genes
GOTERM_BP_ALL	GO:0043507	positive regulation of JUN kinase activity	GAB1, DVL2, ERCC6, FGD2
GOTERM_BP_ALL	GO:0043506	regulation of JUN kinase activity	GAB1, DVL2, ERCC6, FGD2
GOTERM_BP_ALL	GO:0046330	positive regulation of JNK cascade	GAB1, DVL2, ERCC6, FGD2
GOTERM_BP_ALL	GO:0032874	positive regulation of stress-activated MAPK cascade	GAB1, DVL2, ERCC6, FGD2
GOTERM_BP_ALL	GO:0070304	positive regulation of stress-activated protein kinase signaling cascade	GAB1, DVL2, ERCC6, FGD2
GOTERM_BP_ALL	GO:0007254	JNK cascade	GAB1, DVL2, ERCC6, FGD2
GOTERM_BP_ALL	GO:0046328	regulation of JNK cascade	GAB1, DVL2, ERCC6, FGD2
GOTERM_BP_ALL	GO:0032872	regulation of stress-activated MAPK cascade	GAB1, DVL2, ERCC6, FGD2
GOTERM_BP_ALL	GO:0070302	regulation of stress-activated protein kinase signaling cascade	GAB1, DVL2, ERCC6, FGD2
GOTERM_BP_ALL	GO:0051403	stress-activated MAPK cascade	GAB1, DVL2, ERCC6, FGD2
GOTERM_BP_ALL	GO:0031098	stress-activated protein kinase signaling cascade	GAB1, DVL2, ERCC6, FGD2
Annotation Cluster 28	Enrichment Score: 0.3046370582649214
Category	Term		Genes
GOTERM_BP_ALL	GO:0051453	regulation of intracellular pH	SLC26A11, ATP6V0C, SLC26A3
GOTERM_BP_ALL	GO:0030641	regulation of cellular pH	SLC26A11, ATP6V0C, SLC26A3
GOTERM_BP_ALL	GO:0006885	regulation of pH	SLC26A11, ATP6V0C, SLC26A3
Annotation Cluster 29	Enrichment Score: 0.29513490759241456
Category	Term		Genes
GOTERM_BP_ALL	GO:0046128	purine ribonucleoside metabolic process	MYH3, MSH2, NME8, MYH8, ADSS, ENO3, DLD
GOTERM_BP_ALL	GO:0042278	purine nucleoside metabolic process	MYH3, MSH2, NME8, MYH8, ADSS, ENO3, DLD
GOTERM_BP_ALL	GO:0009119	ribonucleoside metabolic process	MYH3, MSH2, NME8, MYH8, ADSS, ENO3, DLD
GOTERM_BP_ALL	GO:0009116	nucleoside metabolic process	MYH3, MSH2, NME8, MYH8, ADSS, ENO3, DLD
GOTERM_BP_ALL	GO:1901657	glycosyl compound metabolic process	MYH3, MSH2, NME8, MYH8, ADSS, ENO3, DLD
Annotation Cluster 30	Enrichment Score: 0.2915923207592776
Category	Term		Genes
GOTERM_BP_ALL	GO:0007268	chemical synaptic transmission	CHRNB1, NLGN2, PRKCE, CHRNE, CHRM5, ADORA1, ARRB2, BAIAP2, SLC12A6, SLC18A3
GOTERM_BP_ALL	GO:0098916	anterograde trans-synaptic signaling	CHRNB1, NLGN2, PRKCE, CHRNE, CHRM5, ADORA1, ARRB2, BAIAP2, SLC12A6, SLC18A3
GOTERM_BP_ALL	GO:0099536	synaptic signaling	CHRNB1, NLGN2, PRKCE, CHRNE, CHRM5, ADORA1, ARRB2, BAIAP2, SLC12A6, SLC18A3
GOTERM_BP_ALL	GO:0099537	trans-synaptic signaling	CHRNB1, NLGN2, PRKCE, CHRNE, CHRM5, ADORA1, ARRB2, BAIAP2, SLC12A6, SLC18A3
Annotation Cluster 31	Enrichment Score: 0.28715531179144704
Category	Term		Genes
GOTERM_BP_ALL	GO:0051279	regulation of release of sequestered calcium ion into cytosol	PDPK1, PRKCE, CALM2
GOTERM_BP_ALL	GO:0010522	regulation of calcium ion transport into cytosol	PDPK1, PRKCE, CALM2
GOTERM_BP_ALL	GO:0090279	regulation of calcium ion import	PDPK1, PRKCE, CALM2
GOTERM_BP_ALL	GO:1903169	regulation of calcium ion transmembrane transport	PDPK1, PRKCE, CALM2
GOTERM_BP_ALL	GO:0051924	regulation of calcium ion transport	PDPK1, PRKCE, CALM2
Annotation Cluster 32	Enrichment Score: 0.28555539573651334
Category	Term		Genes
GOTERM_BP_ALL	GO:0009150	purine ribonucleotide metabolic process	GUCY2D, MYH3, ADCY9, MSH2, NME8, MYH8, ADSS, ENO3, DLD
GOTERM_BP_ALL	GO:0009259	ribonucleotide metabolic process	GUCY2D, MYH3, ADCY9, MSH2, NME8, MYH8, ADSS, ENO3, DLD
GOTERM_BP_ALL	GO:0019693	ribose phosphate metabolic process	GUCY2D, MYH3, ADCY9, MSH2, NME8, MYH8, ADSS, ENO3, DLD
Annotation Cluster 33	Enrichment Score: 0.2753111816310875
Category	Term		Genes
GOTERM_BP_ALL	GO:0033143	regulation of intracellular steroid hormone receptor signaling pathway	PER1, TRIM68, ARRB2
GOTERM_BP_ALL	GO:0030518	intracellular steroid hormone receptor signaling pathway	PER1, TRIM68, ARRB2
GOTERM_BP_ALL	GO:0043401	steroid hormone mediated signaling pathway	PER1, TRIM68, ARRB2
Annotation Cluster 34	Enrichment Score: 0.2702718686379054
Category	Term		Genes
GOTERM_BP_ALL	GO:1903902	positive regulation of viral life cycle	TFAP4, P4HB, TRIM21
GOTERM_BP_ALL	GO:0048524	positive regulation of viral process	TFAP4, P4HB, TRIM21
GOTERM_BP_ALL	GO:1903900	regulation of viral life cycle	TFAP4, P4HB, TRIM21
Annotation Cluster 35	Enrichment Score: 0.25213856903416576
Category	Term		Genes
GOTERM_BP_ALL	GO:0010921	regulation of phosphatase activity	PPP1R27, UBN1, PKMYT1, CALM2
GOTERM_BP_ALL	GO:0035303	regulation of dephosphorylation	PPP1R27, UBN1, PKMYT1, CALM2
GOTERM_BP_ALL	GO:0016311	dephosphorylation	PPP1R27, UBN1, PKMYT1, CALM2
Annotation Cluster 36	Enrichment Score: 0.2458043783034342
Category	Term		Genes
GOTERM_BP_ALL	GO:0030838	positive regulation of actin filament polymerization	PRKCE, ALOX15, MLST8, BAIAP2
GOTERM_BP_ALL	GO:0032273	positive regulation of protein polymerization	PRKCE, ALOX15, MLST8, BAIAP2
GOTERM_BP_ALL	GO:0030041	actin filament polymerization	PRKCE, ALOX15, MLST8, BAIAP2
GOTERM_BP_ALL	GO:0030833	regulation of actin filament polymerization	PRKCE, ALOX15, MLST8, BAIAP2
GOTERM_BP_ALL	GO:0030832	regulation of actin filament length	PRKCE, ALOX15, MLST8, BAIAP2
GOTERM_BP_ALL	GO:0008064	regulation of actin polymerization or depolymerization	PRKCE, ALOX15, MLST8, BAIAP2
GOTERM_BP_ALL	GO:0032271	regulation of protein polymerization	PRKCE, ALOX15, MLST8, BAIAP2
GOTERM_BP_ALL	GO:0051495	positive regulation of cytoskeleton organization	PRKCE, ALOX15, MLST8, BAIAP2
GOTERM_BP_ALL	GO:0008154	actin polymerization or depolymerization	PRKCE, ALOX15, MLST8, BAIAP2
GOTERM_BP_ALL	GO:0032956	regulation of actin cytoskeleton organization	PRKCE, ALOX15, MLST8, BAIAP2
GOTERM_BP_ALL	GO:0032970	regulation of actin filament-based process	PRKCE, ALOX15, MLST8, BAIAP2
Annotation Cluster 37	Enrichment Score: 0.24192329836826185
Category	Term		Genes
GOTERM_BP_ALL	GO:0070374	positive regulation of ERK1 and ERK2 cascade	ALOX15, PRKCDBP, CHI3L1, ARRB2, SCIMP
GOTERM_BP_ALL	GO:0070371	ERK1 and ERK2 cascade	ALOX15, PRKCDBP, CHI3L1, ARRB2, SCIMP
GOTERM_BP_ALL	GO:0070372	regulation of ERK1 and ERK2 cascade	ALOX15, PRKCDBP, CHI3L1, ARRB2, SCIMP
Annotation Cluster 38	Enrichment Score: 0.23807889210135538
Category	Term		Genes
GOTERM_BP_ALL	GO:0010923	negative regulation of phosphatase activity	PPP1R27, UBN1, PKMYT1
GOTERM_BP_ALL	GO:0035305	negative regulation of dephosphorylation	PPP1R27, UBN1, PKMYT1
GOTERM_BP_ALL	GO:0051346	negative regulation of hydrolase activity	PPP1R27, UBN1, PKMYT1
Annotation Cluster 39	Enrichment Score: 0.23581274679752465
Category	Term		Genes
GOTERM_BP_ALL	GO:0051603	proteolysis involved in cellular protein catabolic process	USP38, CCNF, FBXO39, RNF8, DERL2, UBE2G1, CSNK1D, ARRB2, PKD1, KCTD5, ANAPC11, PSMB6, NPLOC4, LOC489505, SOCS5
GOTERM_BP_ALL	GO:0044257	cellular protein catabolic process	USP38, CCNF, FBXO39, RNF8, DERL2, UBE2G1, CSNK1D, ARRB2, PKD1, KCTD5, ANAPC11, PSMB6, NPLOC4, LOC489505, SOCS5
GOTERM_BP_ALL	GO:0030163	protein catabolic process	USP38, CCNF, FBXO39, RNF8, DERL2, UBE2G1, CSNK1D, ARRB2, PKD1, KCTD5, ANAPC11, PSMB6, NPLOC4, LOC489505, SOCS5
Annotation Cluster 40	Enrichment Score: 0.22095226020842354
Category	Term		Genes
GOTERM_BP_ALL	GO:0070509	calcium ion import	TRPC4, PDPK1, PRKCE, CALM2, RYR3
GOTERM_BP_ALL	GO:0006816	calcium ion transport	TRPC4, PDPK1, PRKCE, CALM2, RYR3
GOTERM_BP_ALL	GO:0070838	divalent metal ion transport	TRPC4, PDPK1, PRKCE, CALM2, RYR3
GOTERM_BP_ALL	GO:0072511	divalent inorganic cation transport	TRPC4, PDPK1, PRKCE, CALM2, RYR3
Annotation Cluster 41	Enrichment Score: 0.21985189789218637
Category	Term		Genes
GOTERM_BP_ALL	GO:0032412	regulation of ion transmembrane transporter activity	NLGN2, ATP1B2, CALM2, PIRT
GOTERM_BP_ALL	GO:0022898	regulation of transmembrane transporter activity	NLGN2, ATP1B2, CALM2, PIRT
GOTERM_BP_ALL	GO:0032409	regulation of transporter activity	NLGN2, ATP1B2, CALM2, PIRT
Annotation Cluster 42	Enrichment Score: 0.21762342043856475
Category	Term		Genes
GOTERM_BP_ALL	GO:0050792	regulation of viral process	FXR2, TFAP4, IL15, C1QBP, CLDN7, P4HB, TRIM21
GOTERM_BP_ALL	GO:0043903	regulation of symbiosis, encompassing mutualism through parasitism	FXR2, TFAP4, IL15, C1QBP, CLDN7, P4HB, TRIM21
GOTERM_BP_ALL	GO:0043900	regulation of multi-organism process	FXR2, TFAP4, IL15, C1QBP, CLDN7, P4HB, TRIM21
Annotation Cluster 43	Enrichment Score: 0.21532887356734437
Category	Term		Genes
GOTERM_BP_ALL	GO:0006486	protein glycosylation	LOC102151492, IL15, ALG5, LOC102152620, ALG1, LOC100682872
GOTERM_BP_ALL	GO:0043413	macromolecule glycosylation	LOC102151492, IL15, ALG5, LOC102152620, ALG1, LOC100682872
GOTERM_BP_ALL	GO:0070085	glycosylation	LOC102151492, IL15, ALG5, LOC102152620, ALG1, LOC100682872
GOTERM_BP_ALL	GO:0009101	glycoprotein biosynthetic process	LOC102151492, IL15, ALG5, LOC102152620, ALG1, LOC100682872
GOTERM_BP_ALL	GO:0009100	glycoprotein metabolic process	LOC102151492, IL15, ALG5, LOC102152620, ALG1, LOC100682872
Annotation Cluster 44	Enrichment Score: 0.21278611402227754
Category	Term		Genes
GOTERM_BP_ALL	GO:0006006	glucose metabolic process	DCXR, GCGR, PGP, SUPT20H
GOTERM_BP_ALL	GO:0019318	hexose metabolic process	DCXR, GCGR, PGP, SUPT20H
GOTERM_BP_ALL	GO:0005996	monosaccharide metabolic process	DCXR, GCGR, PGP, SUPT20H
Annotation Cluster 45	Enrichment Score: 0.19588866193469454
Category	Term		Genes
GOTERM_BP_ALL	GO:0032869	cellular response to insulin stimulus	PDPK1, TSC2, SLC2A4, BAIAP2
GOTERM_BP_ALL	GO:0032868	response to insulin	PDPK1, TSC2, SLC2A4, BAIAP2
GOTERM_BP_ALL	GO:0071375	cellular response to peptide hormone stimulus	PDPK1, TSC2, SLC2A4, BAIAP2
GOTERM_BP_ALL	GO:1901653	cellular response to peptide	PDPK1, TSC2, SLC2A4, BAIAP2
GOTERM_BP_ALL	GO:0043434	response to peptide hormone	PDPK1, TSC2, SLC2A4, BAIAP2
GOTERM_BP_ALL	GO:1901652	response to peptide	PDPK1, TSC2, SLC2A4, BAIAP2
Annotation Cluster 46	Enrichment Score: 0.19481092294202884
Category	Term		Genes
GOTERM_BP_ALL	GO:0051480	regulation of cytosolic calcium ion concentration	GLP1R, TRPC4, PDPK1, PRKCE, CALM2, RYR3
GOTERM_BP_ALL	GO:0006874	cellular calcium ion homeostasis	GLP1R, TRPC4, PDPK1, PRKCE, CALM2, RYR3
GOTERM_BP_ALL	GO:0055074	calcium ion homeostasis	GLP1R, TRPC4, PDPK1, PRKCE, CALM2, RYR3
GOTERM_BP_ALL	GO:0072503	cellular divalent inorganic cation homeostasis	GLP1R, TRPC4, PDPK1, PRKCE, CALM2, RYR3
GOTERM_BP_ALL	GO:0072507	divalent inorganic cation homeostasis	GLP1R, TRPC4, PDPK1, PRKCE, CALM2, RYR3
Annotation Cluster 47	Enrichment Score: 0.19246210050986476
Category	Term		Genes
GOTERM_MF_ALL	GO:0004843	thiol-dependent ubiquitin-specific protease activity	USP38, OTULIN, SENP3
GOTERM_MF_ALL	GO:0036459	thiol-dependent ubiquitinyl hydrolase activity	USP38, OTULIN, SENP3
GOTERM_MF_ALL	GO:0101005	ubiquitinyl hydrolase activity	USP38, OTULIN, SENP3
GOTERM_MF_ALL	GO:0019783	ubiquitin-like protein-specific protease activity	USP38, OTULIN, SENP3
GOTERM_MF_ALL	GO:0008234	cysteine-type peptidase activity	USP38, OTULIN, SENP3
Annotation Cluster 48	Enrichment Score: 0.18636903995173393
Category	Term		Genes
GOTERM_BP_ALL	GO:0016202	regulation of striated muscle tissue development	MYOG, MYOCD, SOX15
GOTERM_BP_ALL	GO:0048634	regulation of muscle organ development	MYOG, MYOCD, SOX15
GOTERM_BP_ALL	GO:1901861	regulation of muscle tissue development	MYOG, MYOCD, SOX15
GOTERM_BP_ALL	GO:0007517	muscle organ development	MYOG, MYOCD, SOX15
Annotation Cluster 49	Enrichment Score: 0.18187447116648767
Category	Term		Genes
GOTERM_MF_ALL	GO:0005216	ion channel activity	KCNK5, CHRNB1, TRPC4, KCNK12, CHRNE, SLC26A11, CNGA4, PKD1, SLC26A3, RYR3
GOTERM_MF_ALL	GO:0022838	substrate-specific channel activity	KCNK5, CHRNB1, TRPC4, KCNK12, CHRNE, SLC26A11, CNGA4, PKD1, SLC26A3, RYR3
GOTERM_MF_ALL	GO:0022803	passive transmembrane transporter activity	KCNK5, CHRNB1, TRPC4, KCNK12, CHRNE, SLC26A11, CNGA4, PKD1, SLC26A3, RYR3
GOTERM_MF_ALL	GO:0015267	channel activity	KCNK5, CHRNB1, TRPC4, KCNK12, CHRNE, SLC26A11, CNGA4, PKD1, SLC26A3, RYR3
Annotation Cluster 50	Enrichment Score: 0.18101172940639768
Category	Term		Genes
GOTERM_BP_ALL	GO:0030335	positive regulation of cell migration	PRKCE, C1QBP, LAMB1, LGR6, ELP5, CBLL1, FGF11, CXCL16
GOTERM_BP_ALL	GO:2000147	positive regulation of cell motility	PRKCE, C1QBP, LAMB1, LGR6, ELP5, CBLL1, FGF11, CXCL16
GOTERM_BP_ALL	GO:0051272	positive regulation of cellular component movement	PRKCE, C1QBP, LAMB1, LGR6, ELP5, CBLL1, FGF11, CXCL16
GOTERM_BP_ALL	GO:0040017	positive regulation of locomotion	PRKCE, C1QBP, LAMB1, LGR6, ELP5, CBLL1, FGF11, CXCL16
Annotation Cluster 51	Enrichment Score: 0.18029671396957558
Category	Term		Genes
GOTERM_MF_ALL	GO:0008026	ATP-dependent helicase activity	DHX33, EIF4A3, CHD3
GOTERM_MF_ALL	GO:0070035	purine NTP-dependent helicase activity	DHX33, EIF4A3, CHD3
GOTERM_MF_ALL	GO:0004386	helicase activity	DHX33, EIF4A3, CHD3
Annotation Cluster 52	Enrichment Score: 0.16358672698379828
Category	Term		Genes
GOTERM_BP_ALL	GO:0000956	nuclear-transcribed mRNA catabolic process	EXOSC8, EIF4A3, RNPS1
GOTERM_BP_ALL	GO:0006402	mRNA catabolic process	EXOSC8, EIF4A3, RNPS1
GOTERM_BP_ALL	GO:0006401	RNA catabolic process	EXOSC8, EIF4A3, RNPS1
Annotation Cluster 53	Enrichment Score: 0.15521957523710259
Category	Term		Genes
GOTERM_BP_ALL	GO:0061136	regulation of proteasomal protein catabolic process	CSNK1D, PKD1, LOC489505, SOCS5
GOTERM_BP_ALL	GO:1903050	regulation of proteolysis involved in cellular protein catabolic process	CSNK1D, PKD1, LOC489505, SOCS5
GOTERM_BP_ALL	GO:1903362	regulation of cellular protein catabolic process	CSNK1D, PKD1, LOC489505, SOCS5
GOTERM_BP_ALL	GO:0031329	regulation of cellular catabolic process	CSNK1D, PKD1, LOC489505, SOCS5
Annotation Cluster 54	Enrichment Score: 0.1550670018483849
Category	Term		Genes
GOTERM_BP_ALL	GO:0016032	viral process	FXR2, TFAP4, IL15, C1QBP, CLDN7, P4HB, TP53, TRIM21, DCLK1, THOC6
GOTERM_BP_ALL	GO:0044764	multi-organism cellular process	FXR2, TFAP4, IL15, C1QBP, CLDN7, P4HB, TP53, TRIM21, DCLK1, THOC6
GOTERM_BP_ALL	GO:0044403	symbiosis, encompassing mutualism through parasitism	FXR2, TFAP4, IL15, C1QBP, CLDN7, P4HB, TP53, TRIM21, DCLK1, THOC6
GOTERM_BP_ALL	GO:0044419	interspecies interaction between organisms	FXR2, TFAP4, IL15, C1QBP, CLDN7, P4HB, TP53, TRIM21, DCLK1, THOC6
Annotation Cluster 55	Enrichment Score: 0.15107988710413472
Category	Term		Genes
GOTERM_BP_ALL	GO:0071804	cellular potassium ion transport	KCNK5, KCNK12, ATP1B2
GOTERM_BP_ALL	GO:0071805	potassium ion transmembrane transport	KCNK5, KCNK12, ATP1B2
GOTERM_BP_ALL	GO:0006813	potassium ion transport	KCNK5, KCNK12, ATP1B2
Annotation Cluster 56	Enrichment Score: 0.15044171209224816
Category	Term		Genes
GOTERM_BP_ALL	GO:0030324	lung development	MYOCD, EPAS1, CHI3L1, PKD1
GOTERM_BP_ALL	GO:0030323	respiratory tube development	MYOCD, EPAS1, CHI3L1, PKD1
GOTERM_BP_ALL	GO:0060541	respiratory system development	MYOCD, EPAS1, CHI3L1, PKD1
Annotation Cluster 57	Enrichment Score: 0.1407532657495238
Category	Term		Genes
GOTERM_BP_ALL	GO:0048024	regulation of mRNA splicing, via spliceosome	C1QBP, EIF4A3, RNPS1
GOTERM_BP_ALL	GO:0050684	regulation of mRNA processing	C1QBP, EIF4A3, RNPS1
GOTERM_BP_ALL	GO:0043484	regulation of RNA splicing	C1QBP, EIF4A3, RNPS1
GOTERM_BP_ALL	GO:1903311	regulation of mRNA metabolic process	C1QBP, EIF4A3, RNPS1
GOTERM_BP_ALL	GO:0000377	RNA splicing, via transesterification reactions with bulged adenosine as nucleophile	C1QBP, EIF4A3, RNPS1
GOTERM_BP_ALL	GO:0000398	mRNA splicing, via spliceosome	C1QBP, EIF4A3, RNPS1
GOTERM_BP_ALL	GO:0000375	RNA splicing, via transesterification reactions	C1QBP, EIF4A3, RNPS1
GOTERM_BP_ALL	GO:0008380	RNA splicing	C1QBP, EIF4A3, RNPS1
Annotation Cluster 58	Enrichment Score: 0.1332433753513464
Category	Term		Genes
GOTERM_BP_ALL	GO:2001056	positive regulation of cysteine-type endopeptidase activity	TFAP4, NLRP1, MEFV
GOTERM_BP_ALL	GO:0010950	positive regulation of endopeptidase activity	TFAP4, NLRP1, MEFV
GOTERM_BP_ALL	GO:0010952	positive regulation of peptidase activity	TFAP4, NLRP1, MEFV
GOTERM_BP_ALL	GO:2000116	regulation of cysteine-type endopeptidase activity	TFAP4, NLRP1, MEFV
GOTERM_BP_ALL	GO:0052548	regulation of endopeptidase activity	TFAP4, NLRP1, MEFV
GOTERM_BP_ALL	GO:0052547	regulation of peptidase activity	TFAP4, NLRP1, MEFV
Annotation Cluster 59	Enrichment Score: 0.13123083031896474
Category	Term		Genes
GOTERM_BP_ALL	GO:0051251	positive regulation of lymphocyte activation	MSH6, EFNB3, IL15, DNAJA3, SOCS5
GOTERM_BP_ALL	GO:0002696	positive regulation of leukocyte activation	MSH6, EFNB3, IL15, DNAJA3, SOCS5
GOTERM_BP_ALL	GO:0051249	regulation of lymphocyte activation	MSH6, EFNB3, IL15, DNAJA3, SOCS5
Annotation Cluster 60	Enrichment Score: 0.12792870532016823
Category	Term		Genes
GOTERM_BP_ALL	GO:0006469	negative regulation of protein kinase activity	MYOCD, TFAP4, PDPK1, INCA1, SOCS5
GOTERM_BP_ALL	GO:0033673	negative regulation of kinase activity	MYOCD, TFAP4, PDPK1, INCA1, SOCS5
GOTERM_BP_ALL	GO:0001933	negative regulation of protein phosphorylation	MYOCD, TFAP4, PDPK1, INCA1, SOCS5
GOTERM_BP_ALL	GO:0042326	negative regulation of phosphorylation	MYOCD, TFAP4, PDPK1, INCA1, SOCS5
Annotation Cluster 61	Enrichment Score: 0.1276294915035923
Category	Term		Genes
GOTERM_MF_ALL	GO:0042626	ATPase activity, coupled to transmembrane movement of substances	ABCA3, ATP1B2, ATP6V0C
GOTERM_MF_ALL	GO:0016820	hydrolase activity, acting on acid anhydrides, catalyzing transmembrane movement of substances	ABCA3, ATP1B2, ATP6V0C
GOTERM_MF_ALL	GO:0043492	ATPase activity, coupled to movement of substances	ABCA3, ATP1B2, ATP6V0C
Annotation Cluster 62	Enrichment Score: 0.12382146442548252
Category	Term		Genes
GOTERM_MF_ALL	GO:0005262	calcium channel activity	TRPC4, PKD1, RYR3
GOTERM_MF_ALL	GO:0015085	calcium ion transmembrane transporter activity	TRPC4, PKD1, RYR3
GOTERM_MF_ALL	GO:0072509	divalent inorganic cation transmembrane transporter activity	TRPC4, PKD1, RYR3
Annotation Cluster 63	Enrichment Score: 0.11934821089758438
Category	Term		Genes
GOTERM_BP_ALL	GO:0042384	cilium assembly	NME8, DNAH5, TMEM107, CSNK1D, CLUAP1
GOTERM_BP_ALL	GO:0044782	cilium organization	NME8, DNAH5, TMEM107, CSNK1D, CLUAP1
GOTERM_BP_ALL	GO:0060271	cilium morphogenesis	NME8, DNAH5, TMEM107, CSNK1D, CLUAP1
GOTERM_BP_ALL	GO:0010927	cellular component assembly involved in morphogenesis	NME8, DNAH5, TMEM107, CSNK1D, CLUAP1
GOTERM_BP_ALL	GO:0030031	cell projection assembly	NME8, DNAH5, TMEM107, CSNK1D, CLUAP1
Annotation Cluster 64	Enrichment Score: 0.11850390869534423
Category	Term		Genes
GOTERM_CC_ALL	GO:0016591	DNA-directed RNA polymerase II, holoenzyme	POLR2A, MED31, TP53
GOTERM_CC_ALL	GO:0055029	nuclear DNA-directed RNA polymerase complex	POLR2A, MED31, TP53
GOTERM_CC_ALL	GO:0000428	DNA-directed RNA polymerase complex	POLR2A, MED31, TP53
GOTERM_CC_ALL	GO:0030880	RNA polymerase complex	POLR2A, MED31, TP53
GOTERM_CC_ALL	GO:0061695	transferase complex, transferring phosphorus-containing groups	POLR2A, MED31, TP53
Annotation Cluster 65	Enrichment Score: 0.11608501984840774
Category	Term		Genes
GOTERM_MF_ALL	GO:0044212	transcription regulatory region DNA binding	MYOG, MYOCD, CREBBP, ZNF174, ZBTB4, GLIS2, RPTOR, PER1, TFAP4, MYBBP1A, POLR2A, ELF3, SIX2, BCL6B, TP53, ZNF200
GOTERM_MF_ALL	GO:0001067	regulatory region nucleic acid binding	MYOG, MYOCD, CREBBP, ZNF174, ZBTB4, GLIS2, RPTOR, PER1, TFAP4, MYBBP1A, POLR2A, ELF3, SIX2, BCL6B, TP53, ZNF200
GOTERM_MF_ALL	GO:0000975	regulatory region DNA binding	MYOG, MYOCD, CREBBP, ZNF174, ZBTB4, GLIS2, RPTOR, PER1, TFAP4, MYBBP1A, POLR2A, ELF3, SIX2, BCL6B, TP53, ZNF200
Annotation Cluster 66	Enrichment Score: 0.11418623715816556
Category	Term		Genes
GOTERM_BP_ALL	GO:0001823	mesonephros development	SIX2, SMAD9, PKD1
GOTERM_BP_ALL	GO:0072073	kidney epithelium development	SIX2, SMAD9, PKD1
GOTERM_BP_ALL	GO:0051216	cartilage development	SIX2, SMAD9, PKD1
Annotation Cluster 67	Enrichment Score: 0.10969288822976757
Category	Term		Genes
GOTERM_BP_ALL	GO:0050688	regulation of defense response to virus	FXR2, IL15, C1QBP, CLDN7
GOTERM_BP_ALL	GO:0002831	regulation of response to biotic stimulus	FXR2, IL15, C1QBP, CLDN7
GOTERM_BP_ALL	GO:0051607	defense response to virus	FXR2, IL15, C1QBP, CLDN7
GOTERM_BP_ALL	GO:0098542	defense response to other organism	FXR2, IL15, C1QBP, CLDN7
Annotation Cluster 68	Enrichment Score: 0.10946592666456341
Category	Term		Genes
GOTERM_BP_ALL	GO:0031497	chromatin assembly	NAA60, UBN1, TP53
GOTERM_BP_ALL	GO:0006323	DNA packaging	NAA60, UBN1, TP53
GOTERM_BP_ALL	GO:0071103	DNA conformation change	NAA60, UBN1, TP53
Annotation Cluster 69	Enrichment Score: 0.10799339382800598
Category	Term		Genes
GOTERM_BP_ALL	GO:0044270	cellular nitrogen compound catabolic process	EXOSC8, EIF4A3, RNPS1, DNASE1, HMOX2
GOTERM_BP_ALL	GO:0046700	heterocycle catabolic process	EXOSC8, EIF4A3, RNPS1, DNASE1, HMOX2
GOTERM_BP_ALL	GO:0019439	aromatic compound catabolic process	EXOSC8, EIF4A3, RNPS1, DNASE1, HMOX2
GOTERM_BP_ALL	GO:1901361	organic cyclic compound catabolic process	EXOSC8, EIF4A3, RNPS1, DNASE1, HMOX2
Annotation Cluster 70	Enrichment Score: 0.09954517756644651
Category	Term		Genes
GOTERM_BP_ALL	GO:0009152	purine ribonucleotide biosynthetic process	GUCY2D, ADCY9, NME8, ADSS
GOTERM_BP_ALL	GO:0009260	ribonucleotide biosynthetic process	GUCY2D, ADCY9, NME8, ADSS
GOTERM_BP_ALL	GO:0046390	ribose phosphate biosynthetic process	GUCY2D, ADCY9, NME8, ADSS
GOTERM_BP_ALL	GO:0006164	purine nucleotide biosynthetic process	GUCY2D, ADCY9, NME8, ADSS
GOTERM_BP_ALL	GO:0072522	purine-containing compound biosynthetic process	GUCY2D, ADCY9, NME8, ADSS
GOTERM_BP_ALL	GO:0009165	nucleotide biosynthetic process	GUCY2D, ADCY9, NME8, ADSS
GOTERM_BP_ALL	GO:1901293	nucleoside phosphate biosynthetic process	GUCY2D, ADCY9, NME8, ADSS
Annotation Cluster 71	Enrichment Score: 0.08738959011810801
Category	Term		Genes
GOTERM_BP_ALL	GO:0030334	regulation of cell migration	STARD13, PDPK1, PRKCE, C1QBP, GAB1, ADORA1, LAMB1, LGR6, ELP5, CBLL1, FGF11, CXCL16
GOTERM_BP_ALL	GO:2000145	regulation of cell motility	STARD13, PDPK1, PRKCE, C1QBP, GAB1, ADORA1, LAMB1, LGR6, ELP5, CBLL1, FGF11, CXCL16
GOTERM_BP_ALL	GO:0040012	regulation of locomotion	STARD13, PDPK1, PRKCE, C1QBP, GAB1, ADORA1, LAMB1, LGR6, ELP5, CBLL1, FGF11, CXCL16
GOTERM_BP_ALL	GO:0051270	regulation of cellular component movement	STARD13, PDPK1, PRKCE, C1QBP, GAB1, ADORA1, LAMB1, LGR6, ELP5, CBLL1, FGF11, CXCL16
Annotation Cluster 72	Enrichment Score: 0.06967578693214789
Category	Term		Genes
GOTERM_BP_ALL	GO:0050870	positive regulation of T cell activation	EFNB3, IL15, DNAJA3, SOCS5
GOTERM_BP_ALL	GO:1903039	positive regulation of leukocyte cell-cell adhesion	EFNB3, IL15, DNAJA3, SOCS5
GOTERM_BP_ALL	GO:0022409	positive regulation of cell-cell adhesion	EFNB3, IL15, DNAJA3, SOCS5
GOTERM_BP_ALL	GO:0050863	regulation of T cell activation	EFNB3, IL15, DNAJA3, SOCS5
GOTERM_BP_ALL	GO:1903037	regulation of leukocyte cell-cell adhesion	EFNB3, IL15, DNAJA3, SOCS5
GOTERM_BP_ALL	GO:0022407	regulation of cell-cell adhesion	EFNB3, IL15, DNAJA3, SOCS5
GOTERM_BP_ALL	GO:0042110	T cell activation	EFNB3, IL15, DNAJA3, SOCS5
GOTERM_BP_ALL	GO:0070489	T cell aggregation	EFNB3, IL15, DNAJA3, SOCS5
GOTERM_BP_ALL	GO:0071593	lymphocyte aggregation	EFNB3, IL15, DNAJA3, SOCS5
GOTERM_BP_ALL	GO:0070486	leukocyte aggregation	EFNB3, IL15, DNAJA3, SOCS5
GOTERM_BP_ALL	GO:0007159	leukocyte cell-cell adhesion	EFNB3, IL15, DNAJA3, SOCS5
Annotation Cluster 73	Enrichment Score: 0.065801478351669
Category	Term		Genes
GOTERM_CC_ALL	GO:0070013	intracellular organelle lumen	ZNF330, ACADVL, ZNF174, EIF4A3, YBX2, CHD3, C5H17ORF49, RPTOR, MED11, ENDOV, SIX2, C1QBP, AKT3, TIMM17A, TRIM68, SLC26A11, SUPT20H, CMTR1, TRIM22, FAAP100, SRRM2, TTC37, LRRC45, IL15, ELAC2, SENP3, FBXO11, THOC6, MSH6, MSH2, FAM64A, FLYWCH1, DLD, TP53, GLYR1, PARG, EPAS1, GLIS2, PSMB6, SLX4, DHX33, POLR2A, ALOX5, MED31, EXOSC8, TCEB2, NUP88, CBX8, ZNF263, CREBBP, CCDC137, ASPSCR1, CRIPT, SMAD9, M…
GOTERM_CC_ALL	GO:0043233	organelle lumen	ZNF330, ACADVL, ZNF174, EIF4A3, YBX2, CHD3, C5H17ORF49, RPTOR, MED11, ENDOV, SIX2, C1QBP, AKT3, TIMM17A, TRIM68, SLC26A11, SUPT20H, CMTR1, TRIM22, FAAP100, SRRM2, TTC37, LRRC45, IL15, ELAC2, SENP3, FBXO11, THOC6, MSH6, MSH2, FAM64A, FLYWCH1, DLD, TP53, GLYR1, PARG, EPAS1, GLIS2, PSMB6, SLX4, DHX33, POLR2A, ALOX5, MED31, EXOSC8, TCEB2, NUP88, CBX8, ZNF263, CREBBP, CCDC137, ASPSCR1, CRIPT, SMAD9, M…
GOTERM_CC_ALL	GO:0031974	membrane-enclosed lumen	ZNF330, ACADVL, ZNF174, EIF4A3, YBX2, CHD3, C5H17ORF49, RPTOR, MED11, ENDOV, SIX2, C1QBP, AKT3, TIMM17A, TRIM68, SLC26A11, SUPT20H, CMTR1, TRIM22, FAAP100, SRRM2, TTC37, LRRC45, IL15, ELAC2, SENP3, FBXO11, THOC6, MSH6, MSH2, FAM64A, FLYWCH1, DLD, TP53, GLYR1, PARG, EPAS1, GLIS2, PSMB6, SLX4, DHX33, POLR2A, ALOX5, MED31, EXOSC8, TCEB2, NUP88, CBX8, ZNF263, CREBBP, CCDC137, ASPSCR1, CRIPT, SMAD9, M…
Annotation Cluster 74	Enrichment Score: 0.06396288370893706
Category	Term		Genes
GOTERM_BP_ALL	GO:0006355	regulation of transcription, DNA-templated	ZMYND15, KDM5B, ZNF174, EPAS1, GLO1, EIF4A3, RNF8, YBX2, CHD3, ARRB2, PKD1, GLIS2, RPTOR, DHX33, SOX15, C1QBP, MED31, DVL2, CAMTA2, ZNF205, SUPT20H, TRIM21, TRIM22, DRGX, CBX8, HES7, KDM6B, MYOCD, CREBBP, ZNF263, ZFP3, SMAD9, PER1, SFRP4, TFAP4, MYBBP1A, ELF3, MAFG, BCL6B, DNAJA3, OTULIN, ERCC6, TP53, CARD14, ZNF597, SPG20
GOTERM_BP_ALL	GO:1903506	regulation of nucleic acid-templated transcription	ZMYND15, KDM5B, ZNF174, EPAS1, GLO1, EIF4A3, RNF8, YBX2, CHD3, ARRB2, PKD1, GLIS2, RPTOR, DHX33, SOX15, C1QBP, MED31, DVL2, CAMTA2, ZNF205, SUPT20H, TRIM21, TRIM22, DRGX, CBX8, HES7, KDM6B, MYOCD, CREBBP, ZNF263, ZFP3, SMAD9, PER1, SFRP4, TFAP4, MYBBP1A, ELF3, MAFG, BCL6B, DNAJA3, OTULIN, ERCC6, TP53, CARD14, ZNF597, SPG20
GOTERM_BP_ALL	GO:2001141	regulation of RNA biosynthetic process	ZMYND15, KDM5B, ZNF174, EPAS1, GLO1, EIF4A3, RNF8, YBX2, CHD3, ARRB2, PKD1, GLIS2, RPTOR, DHX33, SOX15, C1QBP, MED31, DVL2, CAMTA2, ZNF205, SUPT20H, TRIM21, TRIM22, DRGX, CBX8, HES7, KDM6B, MYOCD, CREBBP, ZNF263, ZFP3, SMAD9, PER1, SFRP4, TFAP4, MYBBP1A, ELF3, MAFG, BCL6B, DNAJA3, OTULIN, ERCC6, TP53, CARD14, ZNF597, SPG20
Annotation Cluster 75	Enrichment Score: 0.054786971152611094
Category	Term		Genes
GOTERM_CC_ALL	GO:0005802	trans-Golgi network	POSTN, NBEA, AMPH
GOTERM_CC_ALL	GO:0098791	Golgi subcompartment	POSTN, NBEA, AMPH
GOTERM_CC_ALL	GO:0031984	organelle subcompartment	POSTN, NBEA, AMPH
Annotation Cluster 76	Enrichment Score: 0.05038991202762514
Category	Term		Genes
GOTERM_BP_ALL	GO:0044744	protein targeting to nucleus	IPO9, SIX2, NUP88, PKD1
GOTERM_BP_ALL	GO:1902593	single-organism nuclear import	IPO9, SIX2, NUP88, PKD1
GOTERM_BP_ALL	GO:0006606	protein import into nucleus	IPO9, SIX2, NUP88, PKD1
GOTERM_BP_ALL	GO:0051170	nuclear import	IPO9, SIX2, NUP88, PKD1
Annotation Cluster 77	Enrichment Score: 0.048231394956072655
Category	Term		Genes
GOTERM_MF_ALL	GO:0008757	S-adenosylmethionine-dependent methyltransferase activity	FBXO11, CMTR1, CAMKMT
GOTERM_MF_ALL	GO:0008168	methyltransferase activity	FBXO11, CMTR1, CAMKMT
GOTERM_MF_ALL	GO:0016741	transferase activity, transferring one-carbon groups	FBXO11, CMTR1, CAMKMT
Annotation Cluster 78	Enrichment Score: 0.04093600871252129
Category	Term		Genes
GOTERM_BP_ALL	GO:0034654	nucleobase-containing compound biosynthetic process	ZMYND15, KDM5B, ZNF174, EIF4A3, YBX2, CHD3, ARRB2, PKD1, RPTOR, SOX15, C1QBP, ZNF205, SUPT20H, TRIM21, TRIM22, KDM6B, HES7, ZNF18, MYOCD, RFC3, ZFP3, ZNF75A, SFRP4, ADCY9, ELF3, NME8, TP53, CARD14, ZNF597, GUCY2D, EPAS1, GLO1, RNF8, GLIS2, DHX33, POLR2A, MED31, DVL2, TCEB2, CAMTA2, ADSS, DRGX, CBX8, ZNF263, CREBBP, SMAD9, PER1, TFAP4, MYBBP1A, MAFG, BCL6B, DNAJA3, OTULIN, ERCC6, NOP10, SPG20
GOTERM_BP_ALL	GO:0018130	heterocycle biosynthetic process	ZMYND15, KDM5B, ZNF174, EIF4A3, YBX2, CHD3, ARRB2, PKD1, RPTOR, SOX15, C1QBP, ZNF205, SUPT20H, TRIM21, TRIM22, KDM6B, HES7, ZNF18, MYOCD, RFC3, ZFP3, ZNF75A, SFRP4, ADCY9, ELF3, NME8, TP53, CARD14, ZNF597, GUCY2D, EPAS1, GLO1, RNF8, GLIS2, DHX33, POLR2A, MED31, DVL2, TCEB2, CAMTA2, ADSS, DRGX, CBX8, ZNF263, CREBBP, SMAD9, PER1, TFAP4, MYBBP1A, MAFG, BCL6B, DNAJA3, OTULIN, ERCC6, NOP10, SPG20
GOTERM_BP_ALL	GO:0019438	aromatic compound biosynthetic process	ZMYND15, KDM5B, ZNF174, EIF4A3, YBX2, CHD3, ARRB2, PKD1, RPTOR, SOX15, C1QBP, ZNF205, SUPT20H, TRIM21, TRIM22, KDM6B, HES7, ZNF18, MYOCD, RFC3, ZFP3, ZNF75A, SFRP4, ADCY9, ELF3, NME8, TP53, CARD14, ZNF597, GUCY2D, EPAS1, GLO1, RNF8, GLIS2, DHX33, POLR2A, MED31, DVL2, TCEB2, CAMTA2, ADSS, DRGX, CBX8, ZNF263, CREBBP, SMAD9, PER1, TFAP4, MYBBP1A, MAFG, BCL6B, DNAJA3, OTULIN, ERCC6, NOP10, SPG20
GOTERM_BP_ALL	GO:1901362	organic cyclic compound biosynthetic process	ZMYND15, KDM5B, ZNF174, EIF4A3, YBX2, CHD3, ARRB2, PKD1, RPTOR, SOX15, C1QBP, ZNF205, SUPT20H, TRIM21, TRIM22, KDM6B, HES7, ZNF18, MYOCD, RFC3, ZFP3, ZNF75A, SFRP4, ADCY9, ELF3, NME8, TP53, CARD14, ZNF597, GUCY2D, EPAS1, GLO1, RNF8, GLIS2, DHX33, POLR2A, MED31, DVL2, TCEB2, CAMTA2, ADSS, DRGX, CBX8, ZNF263, CREBBP, SMAD9, PER1, TFAP4, MYBBP1A, MAFG, BCL6B, DNAJA3, OTULIN, ERCC6, NOP10, SPG20
Annotation Cluster 79	Enrichment Score: 0.033518984718378934
Category	Term		Genes
GOTERM_BP_ALL	GO:0044702	single organism reproductive process	ZMYND15, KDM5B, MYOCD, LOC100682542, EPAS1, CCNF, GAB1, PKD1, CTDNEP1, MSH6, SLX4, MSH2, C1QBP, DLD, SLC26A3
GOTERM_BP_ALL	GO:0022414	reproductive process	ZMYND15, KDM5B, MYOCD, LOC100682542, EPAS1, CCNF, GAB1, PKD1, CTDNEP1, MSH6, SLX4, MSH2, C1QBP, DLD, SLC26A3
GOTERM_BP_ALL	GO:0000003	reproduction	ZMYND15, KDM5B, MYOCD, LOC100682542, EPAS1, CCNF, GAB1, PKD1, CTDNEP1, MSH6, SLX4, MSH2, C1QBP, DLD, SLC26A3
Annotation Cluster 80	Enrichment Score: 0.03284424472099046
Category	Term		Genes
GOTERM_BP_ALL	GO:0010632	regulation of epithelial cell migration	STARD13, PDPK1, PRKCE
GOTERM_BP_ALL	GO:0010631	epithelial cell migration	STARD13, PDPK1, PRKCE
GOTERM_BP_ALL	GO:0090132	epithelium migration	STARD13, PDPK1, PRKCE
GOTERM_BP_ALL	GO:0090130	tissue migration	STARD13, PDPK1, PRKCE
Annotation Cluster 81	Enrichment Score: 0.031189577583080146
Category	Term		Genes
GOTERM_BP_ALL	GO:0006417	regulation of translation	EIF5A, PER1, FXR2, EIF4A3
GOTERM_BP_ALL	GO:0034248	regulation of cellular amide metabolic process	EIF5A, PER1, FXR2, EIF4A3
GOTERM_BP_ALL	GO:0010608	posttranscriptional regulation of gene expression	EIF5A, PER1, FXR2, EIF4A3
Annotation Cluster 82	Enrichment Score: 0.02633959575955722
Category	Term		Genes
GOTERM_BP_ALL	GO:1901990	regulation of mitotic cell cycle phase transition	PKD1, TP53, ANAPC11
GOTERM_BP_ALL	GO:1901987	regulation of cell cycle phase transition	PKD1, TP53, ANAPC11
GOTERM_BP_ALL	GO:0044772	mitotic cell cycle phase transition	PKD1, TP53, ANAPC11
GOTERM_BP_ALL	GO:0044770	cell cycle phase transition	PKD1, TP53, ANAPC11
Annotation Cluster 83	Enrichment Score: 0.011605011015568122
Category	Term		Genes
GOTERM_BP_ALL	GO:0007276	gamete generation	CTDNEP1, ZMYND15, LOC100682542, MSH2, SLC26A3, DLD
GOTERM_BP_ALL	GO:0048609	multicellular organismal reproductive process	CTDNEP1, ZMYND15, LOC100682542, MSH2, SLC26A3, DLD
GOTERM_BP_ALL	GO:0032504	multicellular organism reproduction	CTDNEP1, ZMYND15, LOC100682542, MSH2, SLC26A3, DLD
Annotation Cluster 84	Enrichment Score: 0.006873063539526345
Category	Term		Genes
GOTERM_CC_ALL	GO:0070062	extracellular exosome	MGRN1, GLO1, LOC102152620, SAT2, SLC2A4, RFNG, PPL, ENO3, PKD1, SGSH, PSMB6, CYB5R1, VMO1, FXR2, CSRP1, RNPEP, MYH13, TCEB2, SLC26A11, ADSS, MPDU1, NHLRC3, DCXR, GAA, EPDR1, LAMB1, UBE2G1, BAIAP2, ALOX15B, VASN, MYH3, HGS, FASN, CD7, C6H16ORF89, CHI3L1, DNASE1, P4HB, SHBG, ATP6V0C, CALM2, FREM2
GOTERM_CC_ALL	GO:1903561	extracellular vesicle	MGRN1, GLO1, LOC102152620, SAT2, SLC2A4, RFNG, PPL, ENO3, PKD1, SGSH, PSMB6, CYB5R1, VMO1, FXR2, CSRP1, RNPEP, MYH13, TCEB2, SLC26A11, ADSS, MPDU1, NHLRC3, DCXR, GAA, EPDR1, LAMB1, UBE2G1, BAIAP2, ALOX15B, VASN, MYH3, HGS, FASN, CD7, C6H16ORF89, CHI3L1, DNASE1, P4HB, SHBG, ATP6V0C, CALM2, FREM2
GOTERM_CC_ALL	GO:0043230	extracellular organelle	MGRN1, GLO1, LOC102152620, SAT2, SLC2A4, RFNG, PPL, ENO3, PKD1, SGSH, PSMB6, CYB5R1, VMO1, FXR2, CSRP1, RNPEP, MYH13, TCEB2, SLC26A11, ADSS, MPDU1, NHLRC3, DCXR, GAA, EPDR1, LAMB1, UBE2G1, BAIAP2, ALOX15B, VASN, MYH3, HGS, FASN, CD7, C6H16ORF89, CHI3L1, DNASE1, P4HB, SHBG, ATP6V0C, CALM2, FREM2
Annotation Cluster 85	Enrichment Score: 0.0014833392354121262
Category	Term		Genes
GOTERM_BP_ALL	GO:0010975	regulation of neuron projection development	TNFRSF12A, NRCAM, SPG20
GOTERM_BP_ALL	GO:0031344	regulation of cell projection organization	TNFRSF12A, NRCAM, SPG20
GOTERM_BP_ALL	GO:0045664	regulation of neuron differentiation	TNFRSF12A, NRCAM, SPG20
Annotation Cluster 86	Enrichment Score: 0.001076539493365555
Category	Term		Genes
GOTERM_CC_ALL	GO:0005925	focal adhesion	CSRP1, P4HB, ATP6V0C
GOTERM_CC_ALL	GO:0005924	cell-substrate adherens junction	CSRP1, P4HB, ATP6V0C
GOTERM_CC_ALL	GO:0030055	cell-substrate junction	CSRP1, P4HB, ATP6V0C
GOTERM_CC_ALL	GO:0005912	adherens junction	CSRP1, P4HB, ATP6V0C
GOTERM_CC_ALL	GO:0070161	anchoring junction	CSRP1, P4HB, ATP6V0C
