# Supplementary material for: Analysis of dog breed diversity using a composite selection index
Source: Sci Rep. 2023 Jan 30;13:1674. doi: 10.1038/s41598-023-28826-3 (PMC9886904; doi:10.1038/s41598-023-28826-3)
Supplement: Supplementary file 5 — Supplementary Information 5. [file 41598_2023_28826_MOESM5_ESM.xlsx]

## Sheet: Supplementary Table S4
Supplementary Table S4. The most significant terms of each group in Qinghai-Tibetan Plateau dogs.
Function	Group Genes
Autophagy	ADCY9|ADORA1|AKT3|ALOX5|ARHGDIA|ATP1B2|CALM2|CCNA1|CNGA4|CREBBP|FASN|GAB1|GABARAP|GLP1R|LAMB1|LAMB4|MAP2K4|MAPK8|MLST8|MSH2|MSH6|MYOCD|PDPK1|PLD2|PRKCE|RPTOR|SLC2A4|SUPT20H|TP53|TSC2
Neurotrophin signaling pathway	ADORA1|AKT3|ARHGDIA|CALM2|GAB1|MAPK8|MSH2|MSH6|PDPK1|PLD2|PRKCE|RFC3|TP53
Olfactory transduction	ADCY9|ADORA1|AIPL1|ALOX15B|ARRB2|BTBD9|CALM2|CCDC137|CHMP6|CHRM5|CHRNB1|CHRNE|CNGA4|DLG4|DRGX|EPAS1|FBXO11|GCGR|GLP1R|GPR37L1|GUCY2D|LGR6|LOC100684060|LOC100687230|LOC485282|LOC609167|MGRN1|MYH3|MYH8|NLGN2|NPB|NPTX1|OR13A1|OR2C1|OR4F1BP|OR4F23P|OR4F26P|OR4F34|OR4F98P|OR4G10|OR4G18|OR4G8|OR4G9|OR4K1|OR4K15|OR4K1B|OR4K2|OR4K5|OR4K5B|OR4K6|OR4N5|OR4Q2|OR51A10|OR51A23P|OR51A24|OR51A4|OR51A42P|OR51A6|…
Phototransduction	CALM2|GUCY2D|PDE6G
Progesterone-mediated oocyte maturation	ADCY9|AKT3|ANAPC11|CCNA1|CREBBP|GPS2|IL15|MAP2K4|MAPK8|PKMYT1|TP53
Renal cell carcinoma	AKT3|CREBBP|ELOB|EPAS1|GAB1
Salivary secretion	ADCY9|ATP1B2|CALM2|RYR3|VAMP2
Wnt signaling pathway	CREBBP|CTNND2|DVL2|LGR6|MAPK8|NOTUM|SFRP4|TP53
cAMP signaling pathway	ADCY9|ADORA1|AKT3|ATP1B2|CALM2|CNGA4|CREBBP|GLP1R|MAP2K4|MAPK8|PDPK1|PLD2|PRKCE|TP53
cGMP binding	CCDC137|CNGA4|PDE6G
lateral plasma membrane	ATP1B2|CLDN7|DVL2|EPCAM|SLC16A3
linoleic acid metabolic process	ACADVL|ALOX12B|ALOX15|ALOX15B|ALOX5|ALOXE3|ECI1|FASN|GPS2|KDM5B|LOC607806|PCYT2|PNPLA8|SCO1
locomotory exploration behavior	ACTG1|ARHGAP22|ARHGAP44|CHRNB1|CRIPT|CTNND2|DLG4|NLGN2|PRKCE
muscle cell apoptotic process	AKT3|ALOX15|ATP1B2|CREBBP|EPAS1|MAP2K4|MYOCD|NCOA4|PDPK1|SAT2|TP53|TRIM68|TSC2
myosin filament	ACTG1|C28H10orf71|CATSPERE|CSRP1|DNAH2|DNAH5|DNAH8|DNAH9|GABARAP|KIF1C|KIF6|MEFV|MYH1|MYH13|MYH2|MYH3|MYH4|MYH8|NME8|PPP1R12B|RYR3|SEPTIN12|SLC26A3|SMTNL2
positive regulation of isotype switching to IgA isotypes	MSH2|TNFSF12|TNFSF13
positive regulation of mitochondrial membrane permeability	TMEM102|TP53|ZNF205
regulation of cellular response to oxidative stress	ALOX5|GPR37L1|P4HB|PYCR1|TBC1D24
regulation of mucus secretion	ADORA1|ALOX12B|PRKCE
regulation of viral entry into host cell	CLDN6|CLDN9|P4HB|TRIM21|TRIM22|TRIM34|TRIM68
secretory granule membrane	ABCA3|RAB26|SYT2|TMEM95
succinate transmembrane transporter activity	SFRP4|SLC13A5|SLC25A10|SLC25A11|SLC26A11|SLC26A3
synaptic vesicle endocytosis	ACTG1|AMPH|BTBD9|NLGN2|TBC1D24
