# Supplementary material for: Analysis of dog breed diversity using a composite selection index
Source: Sci Rep. 2023 Jan 30;13:1674. doi: 10.1038/s41598-023-28826-3 (PMC9886904; doi:10.1038/s41598-023-28826-3)
Supplement: Supplementary file 6 — Supplementary Information 6. [file 41598_2023_28826_MOESM6_ESM.xlsx]

## Sheet: Supplementary Table S5 New
Supplementary Table S5. The summary of significant genomic regions in Xi dogs identified using composite selection signals (CSS).
chr	pos	snpid	fst	saf	daf	xpehh	mz	p_mz	Raw css	Smoothed css	gene_name_upstream	gene_name	gene_name_downstream
1	24211435	TIGRP2P17861	0.122486	0.197771	0.249816	0.756595	1.45139	0.0059704	2.224	0.864003	MC5R;FAM210A;LDLRAD4		MEX3C
1	24222155	BICF2P1283451	0.0389625	0.0199806	-0.159845	0.553018	0.184512	0.374641	0.426384	0.910271	MC2R;MC5R;FAM210A;LDLRAD4		MEX3C
1	24257314	BICF2P508912	0.0721066	0.145226	0.183444	0.553816	0.987807	0.0435469	1.36104	1.0035	MC2R;MC5R;FAM210A;LDLRAD4		MEX3C
1	24272711	TIGRP2P17893	0.00980991	0.0349066	0.10472	0.536692	0.388869	0.250302	0.601536	1.054	MC2R;MC5R;FAM210A;LDLRAD4		MEX3C
1	24301367	TIGRP2P17898	0.00918451	0.0611557	0.0772493	0.648657	0.422787	0.231996	0.634519	1.05667	MC2R;MC5R;FAM210A;LDLRAD4		MEX3C
1	24322562	BICF2P1396496	0.0202264	0.0422812	0.126844	0.678521	0.796913	0.083748	1.07703	1.10039	MC2R;MC5R;FAM210A;LDLRAD4		MEX3C
1	24336537	BICF2P403360	0.0691167	0.123894	0.123894	0.641098	0.946226	0.0506158	1.29571	1.11366	MC2R;MC5R;FAM210A;LDLRAD4		SMAD4
1	24343355	TIGRP2P17917	0.0752896	0.132743	0.132743	0.648723	0.99011	0.0431799	1.36472	1.11366	MC2R;MC5R;FAM210A;LDLRAD4		SMAD4
1	24344208	BICF2P29694	0.0439175	0.0570305	0.171091	0.687633	1.00564	0.0407697	1.38966	1.11366	MC2R;MC5R;FAM210A;LDLRAD4		SMAD4
1	24351971	BICF2P1121391	0.209687	0.278339	0.351586	0.886188	1.93514	0.000401496	3.39632	1.1378	MC2R;MC5R;FAM210A;LDLRAD4		SMAD4
1	24364734	BICF2P1140956	0.162118	0.236303	0.298488	0.826887	1.69255	0.00168618	2.7731	1.14232	MC2R;MC5R;FAM210A;LDLRAD4		SMAD4
1	24387112	BICF2P491494	0.0418769	0.0840708	0.0840708	0.595949	0.720766	0.105942	0.974934	1.14908	MC2R;MC5R;FAM210A;LDLRAD4		SMAD4
1	24417633	BICF2P674878	0.0375606	0.106694	0.134771	0.615977	0.832101	0.0747582	1.12634	1.21094	MC5R;FAM210A;LDLRAD4		SMAD4
1	24427550	BICF2P871223	0.0347098	0.103191	0.130347	0.615004	0.809853	0.0803521	1.095	1.21342	MC5R;FAM210A;LDLRAD4		SMAD4
1	24442215	BICF2S2364433	0.0191052	0.0530973	0.0530973	0.569857	0.514955	0.186216	0.729984	1.23135	FAM210A;LDLRAD4	MC5R	SMAD4
1	24467601	BICF2P950639	0.0328613	0.0752212	0.0752212	0.595771	0.662123	0.125726	0.900576	1.2703	FAM210A;LDLRAD4	MC5R	SMAD4
1	24481087	BICF2P110457	0.0794042	0.144144	0.144144	0.648899	1.0247	0.0379627	1.42064	1.2792	FAM210A;LDLRAD4	MC5R	ME2
1	24516067	BICF2S22929236	0.146568	0.238938	0.238938	0.708583	1.43061	0.00660812	2.17992	1.28678	FAM210A;LDLRAD4		ME2
1	24528357	BICF2P753060	0.0126055	0.039823	0.039823	0.608373	0.41048	0.238551	0.622419	1.27324	LDLRAD4;MOXD1		MRO
1	24544483	BICF2P672688	0.0241917	0.0575221	0.0575221	0.612776	0.597642	0.1503	0.823041	1.30913	MOXD1	LDLRAD4	MRO
1	24554257	BICF2P145622	0.0672385	0.123894	0.123894	0.633521	0.933666	0.0529221	1.27636	1.28021	MOXD1	LDLRAD4	MRO
1	24597626	BICF2P22721	0.024471	0.0775642	0.0809366	0.645938	0.687421	0.116896	0.9322	1.32923	MOXD1;U6	LDLRAD4	MC2R
1	24604895	TIGRP2P17956	0.0165946	0.064843	0.0676622	0.660341	0.625766	0.139214	0.856318	1.32923	MOXD1;U6	LDLRAD4	MC2R
1	24617129	BICF2P281121	0.0611699	0.134718	0.17017	0.809567	1.18324	0.0202103	1.69443	1.32923	MOXD1;U6	LDLRAD4	MC2R
1	24621078	BICF2P170125	0.0478553	0.0929204	0.0929204	0.77053	0.93631	0.0524299	1.28042	1.32923	MOXD1;U6	LDLRAD4	MC2R
1	24643635	BICF2S22933315	0.0118967	-0.0103783	-0.0355826	0.614004	0.21495	0.354833	0.449976	1.34949	MOXD1;U6	LDLRAD4	MC2R
1	24647704	BICF2P836026	0.0897035	-0.0802298	-0.137537	0.376775	0.178172	0.378812	0.421577	1.34949	MOXD1;U6	LDLRAD4	MC2R
1	24656606	TIGRP2P17997	0.137259	-0.0804757	-0.107301	0.364383	0.318131	0.29081	0.53639	1.34253	MOXD1;U6	LDLRAD4	MC2R
1	24671994	BICF2P1011763	0.477034	0.0183828	-0.441187	0.402647	0.356592	0.268408	0.571205	1.39801	MOXD1;U6	LDLRAD4	MC2R
1	24682991	BICF2P368321	0.428754	0.0176453	-0.423488	0.415278	0.335624	0.280513	0.552047	1.41487	MOXD1;U6	LDLRAD4	MC2R
1	24710385	BICF2S23243385	0.000211418	0.00679081	-0.0814897	0.825977	-0.365117	0.736438	0.132864	1.58715	MOXD1;U6	LDLRAD4	MC2R
1	24718405	BICF2P620453	0.157575	0.247304	0.282633	1.12405	1.91939	0.000442927	3.35367	1.57578	MOXD1;U6	LDLRAD4	MC2R
1	24724808	BICF2P1330507	0.201294	0.302306	0.31545	1.07615	2.02118	0.000231947	3.63461	1.59668	MOXD1;U6	LDLRAD4	MC2R
1	24738416	TIGRP2P18057	0.162042	0.255662	0.266777	1.03115	1.82119	0.000804144	3.09467	1.59668	MOXD1;U6	LDLRAD4	MC2R
1	24763508	BICF2P499692	0.243359	0.332481	0.379978	1.07488	2.2249	5.81876e-05	4.23517	1.58163	MOXD1;U6	LDLRAD4	MC2R
1	24785843	BICF2P871082	0.139496	0.0463373	-0.278024	0.810958	0.547667	0.171415	0.765951	1.62435	MOXD1;U6	LDLRAD4	MC2R
1	24795748	BICF2P241728	0.220042	0.0274398	-0.329277	0.742534	0.543643	0.173194	0.761466	1.61725	MOXD1;U6;U6	LDLRAD4	MC2R
1	24818023	BICF2P962739	0.229156	0.28125	0.375	0.918783	2.0511	0.000190715	3.71961	1.72228	MOXD1;U6;U6	LDLRAD4	MC2R
1	24845873	BICF2P730278	0.136078	0.225449	0.245944	0.902672	1.61407	0.00258976	2.58674	1.75491	MOXD1;U6;U6	LDLRAD4	MC2R
1	24872931	BICF2P1272208	0.135593	0.0222775	-0.26733	0.671213	0.417461	0.23482	0.629265	1.69091	MOXD1;U6;U6	LDLRAD4	MC2R
1	24893106	BICF2P970147	0.275925	0.375522	0.409661	1.00479	2.27688	4.0121e-05	4.39663	1.72854	MOXD1;U6;U6	LDLRAD4	MC5R
1	24909599	BICF2P626692	0.0547151	0.106195	0.106195	0.776399	0.995722	0.042296	1.3737	1.73719	MOXD1;U6;U6	LDLRAD4	MC5R
1	24910448	BICF2P626688	0.0547151	0.106195	0.106195	0.776399	0.995722	0.042296	1.3737	1.73719	MOXD1;U6;U6	LDLRAD4	MC5R
1	24920047	BICF2P1382837	0.0313539	0.0707965	0.0707965	0.765704	0.815188	0.0789829	1.10247	1.76781	MOXD1;U6;U6	LDLRAD4	MC5R
1	24927539	BICF2P935861	0.00402064	0.0265487	0.0265487	0.741095	0.1998	0.364647	0.438127	1.77115	MOXD1;U6;U6		MC5R
1	24945204	BICF2P176852	0.127768	0.213257	0.222529	0.891821	1.53726	0.00387683	2.41152	1.80532	MOXD1;U6;U6		MC5R
1	24970579	BICF2P252854	0.0994416	0.0600111	-0.240044	0.631341	0.338069	0.279088	0.554258	1.79587	MOXD1;U6;U6		MC5R
1	24983079	BICF2P695568	0.0945296	0.170853	0.178282	0.727183	1.21309	0.0178149	1.74922	1.80269	MOXD1;U6;U6		MC5R
1	25019808	BICF2P1347877	0.00232439	0.0404452	0.0647124	0.622862	0.0913843	0.437117	0.359402	1.76061	U6;U6;CCN2	MOXD1	FAM210A
1	25044773	BICF2P3694	0.00569064	0.0321488	0.0514381	0.628585	0.228323	0.346249	0.460611	1.77035	U6;U6;CCN2	MOXD1	LDLRAD4
1	25049948	BICF2P1042202	0.0162344	-0.0392008	-0.104535	0.503516	0.0982702	0.432423	0.364091	1.75094	U6;U6;CCN2;STX7	MOXD1	LDLRAD4
1	25074450	BICF2S23016234	0.000488195	-0.0275857	-0.0735619	0.604368	-0.469359	0.791878	0.101342	1.75957	U6;U6;CCN2;STX7	MOXD1	LDLRAD4
1	25085969	BICF2P532348	0.0412741	0.0985205	0.157633	0.95049	1.22329	0.0170536	1.76818	1.75957	U6;CCN2;STX7	MOXD1	LDLRAD4
1	25150179	BICF2P680416	0.165877	-0.0957166	-0.164086	0.743233	0.692701	0.11511	0.938888	1.74654	U6;CCN2;STX7		LDLRAD4
1	25170162	BICF2P749396	0.190201	0.286289	0.312316	1.1124	2.02672	0.000223732	3.65027	1.74014	U6;CCN2;STX7		LDLRAD4
1	25194333	BICF2P189468	0.31852	0.416083	0.453909	1.25492	2.65073	2.20351e-06	5.65689	1.75655	U6;CCN2;STX7;VNN1		LDLRAD4
1	25209358	BICF2S23547999	0.320376	0.402171	0.459624	1.28641	2.70831	1.35986e-06	5.86651	1.7043	U6;CCN2;STX7;VNN1;U6		LDLRAD4
1	25241661	BICF2S23745469	0.216812	0.182522	-0.365044	1.1003	0.81243	0.0796885	1.0986	1.60691	U6;CCN2;STX7;VNN1;U6		LDLRAD4
1	25260412	BICF2P680865	0.0149866	0.013958	0.0145649	0.951568	0.7523	0.0962836	1.01645	1.60691	U6;CCN2;STX7;VNN1;U6		LDLRAD4
1	25272482	BICF2S23151346	0.132177	0.140487	0.280973	1.19216	1.92667	0.000423313	3.37334	1.52935	U6;CCN2;STX7;VNN1;U6		LDLRAD4
1	25283411	BICF2P19923	0.177576	0.164823	-0.329646	1.22711	0.913088	0.0568801	1.24504	1.52935	U6;CCN2;STX7;VNN1;U6		LDLRAD4
1	25289424	BICF2S23044886	0.00588452	0.0259418	0.0566003	1.3083	0.891136	0.0613556	1.21215	1.54462	U6;CCN2;STX7;VNN1;U6		LDLRAD4
1	25311040	BICF2P507939	0.375348	0.468811	0.511431	1.31003	2.93358	1.87622e-07	6.72672	1.53572	CCN2;STX7;VNN1;U6;SLC18B1		LDLRAD4
1	25351540	TIGRP2P18186	0.0126263	0.00752827	0.0129056	1.04693	0.756728	0.0949811	1.02236	1.46832	CCN2;STX7;VNN1;U6;SLC18B1;RPS12;U6		LDLRAD4
1	25385881	BICF2P147299	0.0963951	0.129308	0.238723	1.20489	1.772	0.0010732	2.96932	1.4753	CCN2;STX7;VNN1;U6;SLC18B1;RPS12;U6		LDLRAD4
1	25401242	BICF2P735708	0.00717632	0.0181984	0.0189897	1.03816	0.586376	0.154902	0.809942	1.41824	CCN2;STX7;VNN1;U6;SLC18B1;RPS12;U6		LDLRAD4
1	25403286	BICF2P95142	0.124882	0.146701	0.270833	1.12208	1.83202	0.000753986	3.12264	1.41824	CCN2;STX7;VNN1;U6;SLC18B1;RPS12;U6		LDLRAD4
1	25417101	BICF2P192035	0.141285	0.218788	0.276364	0.928417	1.70803	0.00154622	2.81073	1.39886	CCN2;STX7;VNN1;U6;SLC18B1;RPS12;U6		LDLRAD4
1	25425804	BICF2P770471	0.0955774	0.177613	0.202987	0.782606	1.32028	0.0111042	1.95451	1.40516	CCN2;STX7;VNN1;U6;SLC18B1;RPS12;U6;U4		MOXD1
1	25429477	BICF2P1261840	0.0955774	0.177613	0.202987	0.772482	1.30973	0.011649	1.93371	1.42618	CCN2;STX7;VNN1;U6;SLC18B1;RPS12;U6;U4		MOXD1
1	25448765	BICF2P445620	0.360397	0.216576	-0.472529	0.673121	0.441524	0.222213	0.653231	1.45467	CCN2;STX7;VNN1;U6;SLC18B1;RPS12;U6;U4		MOXD1
1	25449976	TIGRP2P18162	0.0988769	0.172566	0.172566	0.601783	1.08615	0.0299673	1.52335	1.45467	CCN2;STX7;VNN1;U6;SLC18B1;RPS12;U6;U4		MOXD1
1	25483783	BICF2P642679	0.077485	0.15244	0.166298	0.576194	0.991143	0.0430161	1.36637	1.48143	CCN2;STX7;VNN1;U6;SLC18B1;RPS12;U6;U4		MOXD1
1	25510231	TIGRP2P18148	0.319866	-0.0760509	-0.304204	0.0612373	-0.0730503	0.550343	0.259367	1.48469	STX7;VNN1;U6;SLC18B1;RPS12;U6;U4		MOXD1
1	25524464	BICF2P488457	0.0141519	-0.00269635	-0.00719027	0.192408	-0.148515	0.601502	0.220763	1.53639	STX7;VNN1;U6;SLC18B1;RPS12;U6;U4		MOXD1
1	25547188	BICF2S23914759	0.0536198	0.106195	0.106195	0.298398	0.471001	0.207308	0.683384	1.56528	VNN1;U6;SLC18B1;RPS12;U6;U4	STX7	MOXD1
1	25609435	BICF2P482758	0.0142937	0.0632067	0.0689528	0.292791	0.177474	0.379272	0.421049	1.63824	VNN1;U6;SLC18B1;RPS12;U6;U4		MOXD1
1	25621297	BICF2P179617	0.0467299	-0.0524751	-0.139934	0.0741616	-0.343605	0.724125	0.140186	1.61812	VNN1;U6;SLC18B1;RPS12;U6;U4		U6
1	25638139	TIGRP2P18335	0.0351475	0.103859	0.124631	0.285594	0.421642	0.232602	0.633387	1.61812	VNN1;U6;SLC18B1;RPS12;U6;U4		U6
1	25645025	BICF2P729748	0.037277	-0.0594196	-0.109698	0.232994	-0.128504	0.588067	0.230573	1.59636	VNN1;U6;SLC18B1;RPS12;U6;U4		U6
1	25659010	BICF2P228800	0.301138	0	-0.358407	0.0474514	-0.199281	0.635015	0.197216	1.58818	VNN1;U6;SLC18B1;RPS12;U6;U4		U6
1	25671994	TIGRP2P18356	0.00859061	0.0204339	0.0490413	0.251856	-0.116644	0.580055	0.236531	1.55533	VNN1;U6;SLC18B1;RPS12;U6;U4		U6
1	25695626	TIGRP2P18436	0.0172534	0.0719246	0.0863095	0.322231	0.296096	0.304027	0.517088	1.44657	SLC18B1;RPS12;U6;U4	VNN1	U6
1	25708335	BICF2P572054	0.0152748	-0.0431818	-0.0863636	0.203103	-0.252265	0.668921	0.174625	1.47153	SLC18B1;RPS12;U6;U4		U6
1	25714140	BICF2P1350910	0.0106188	-0.0167094	-0.0960792	0.249922	-0.356231	0.731386	0.135853	1.39162	SLC18B1;RPS12;U6;U4		U6
1	25770887	BICF2P1159509	0.00923533	0.0185902	0.0446165	0.308248	-0.036451	0.525171	0.2797	1.38136	SLC18B1;RPS12;U6;U4		U6
1	25793141	BICF2S22920343	0.0117595	-0.00650658	-0.0141962	0.41129	0.0249298	0.482779	0.316252	1.32976	SLC18B1;RPS12;U6;U4;EYA4		U6
1	25869509	BICF2P1159228	0.0767889	0.149651	0.156158	0.4919	0.875325	0.0647461	1.18879	1.14893	U4;EYA4		CCN2
1	25874646	TIGRP2P18485	0.0840138	0.158132	0.165007	0.49465	0.916922	0.0561257	1.25084	1.14893	U4;EYA4		CCN2
1	25889659	BICF2P153028	0.129037	0.212389	0.212389	0.504941	1.13079	0.0250808	1.60066	1.10368	U4;EYA4		CCN2
1	25911818	BICF2S23223288	0.684174	-0.0378257	-0.453909	0.00941866	0.147181	0.39939	0.398602	1.0614	U4;EYA4		CCN2
1	25931311	BICF2S2368997	0.181463	0.244746	0.326327	0.625902	1.58273	0.00305921	2.51439	0.999739	EYA4		CCN2
1	25933320	BICF2P1127399	0.176552	0.274121	0.299041	0.75347	1.64624	0.00217653	2.66224	0.999739	EYA4		CCN2
1	25973253	BICF2P879617	0.00878095	0.0646586	0.081674	0.690159	0.462522	0.211534	0.67462	0.994882	EYA4		CCN2
1	25979361	BICF2P978174	0.156481	0.2328	0.294063	0.895921	1.73882	0.00129881	2.88646	0.994882	EYA4		CCN2
1	25993251	BICF2S23327581	0.0446699	0.0652449	0.173986	0.82625	1.15176	0.0230269	1.63776	0.971466	EYA4		CCN2
1	26011430	BICF2P608397	0.0557535	0.0867825	0.189344	0.778156	1.17453	0.0209584	1.67864	0.996213	EYA4		STX7
1	26012685	TIGRP2P18522	0.164176	0.261062	0.261062	0.864154	1.66166	0.00200052	2.69886	0.996213	EYA4		STX7
1	26025701	BICF2P145081	0.042149	0.103007	0.107485	0.817443	0.994236	0.0425287	1.37132	1.02118	EYA4		STX7
1	26044599	BICF2P739304	0.109303	0.196296	0.20483	0.802791	1.37776	0.00850831	2.07016	1.02118	EYA4;U6		STX7
1	26055085	BICF2P1196969	0.193742	0.300885	0.300885	0.857313	1.78155	0.00101524	2.99343	1.02701	EYA4;U6		STX7
1	26072659	BICF2P1004684	0.154699	0.249785	0.272493	0.825774	1.62953	0.00238312	2.62285	1.02701	EYA4;U6		STX7
1	26095136	TIGRP2P18562	0.10337	-0.0774874	-0.169063	0.428638	0.22546	0.34808	0.45832	1.02701	EYA4;U6		STX7
1	26104827	BICF2P112678	0.0868346	0.168664	0.183997	0.563664	1.03967	0.0358704	1.44526	1.04162	EYA4;U6		STX7
1	26120031	BICF2S23720329	0.0165447	0.00138274	0.00553097	0.577379	0.378746	0.25591	0.591913	1.05232	EYA4;U6		VNN1
1	26144928	TIGRP2P18583	0.483282	0.361242	-0.577987	0.508497	0.234028	0.342611	0.465199	1.11198	EYA4;U6		VNN1
1	26156743	TIGRP2P18586	0.00361594	0.0370268	0.0888643	0.690337	0.282156	0.312524	0.505116	1.12772	EYA4;U6		VNN1
1	80569165	BICF2P619601	0.156638	0.153761	-0.307522	0.929689	0.649619	0.130258	0.885196	0.912845	GNAQ;GNA14		U7
1	80572684	BICF2S23659977	0.0118635	0.0617318	0.105826	0.746391	0.672454	0.122065	0.913407	0.912845	GNAQ;GNA14		U7
1	80582555	BICF2P233558	0.014738	0.0126905	0.0217552	0.612226	0.430895	0.227734	0.642573	0.912845	GNAQ;GNA14		U7
1	80615390	BICF2S23159783	0.18311	0.052237	-0.313422	0.467672	0.219206	0.352093	0.453342	0.909543	GNAQ;GNA14		U7
1	80621610	BICF2P706692	0.218856	0.151334	-0.363201	0.494622	0.232705	0.343453	0.464133	0.909543	GNAQ;GNA14		U7
1	80658167	BICF2S23154018	0.00165353	0.0176991	0.0176991	0.35958	-0.383515	0.746741	0.12683	0.904302	GNAQ;GNA14		U7
1	80701303	BICF2S23121759	0.00165353	0.0176991	0.0176991	0.35958	-0.383515	0.746741	0.12683	1.17642	GNAQ;GNA14;VPS13A		U7
1	80731306	BICF2S23127045	0.00165353	0.0176991	0.0176991	0.35958	-0.383515	0.746741	0.12683	1.20682	GNA14;VPS13A	GNAQ	U7
1	80743187	BICF2G630792894	0.00393299	-0.029921	-0.037795	0.357564	-0.36351	0.735528	0.133401	1.20682	GNA14;VPS13A	GNAQ	U7
1	80797303	BICF2S2318020	0.00214482	-0.0373341	-0.0497788	0.402645	-0.426929	0.770187	0.113404	1.47339	GNA14;VPS13A	GNAQ	U7
1	80826331	BICF2S23623603	0.104688	0.178374	0.237832	0.659592	1.28996	0.0127326	1.89508	1.47339	GNA14;VPS13A	GNAQ	PSAT1
1	80855865	BICF2S23552476	0.0183785	0.0486726	0.0486726	0.543018	0.469987	0.207811	0.682332	1.47339	GNA14;VPS13A	GNAQ	PSAT1
1	80898359	BICF2S2364711	0.0922469	0.163717	0.163717	0.732578	1.1826	0.0202644	1.69327	1.47339	GNA14;VPS13A	GNAQ	PSAT1
1	80954367	BICF2G630792883	0.209651	0.267976	0.357301	0.824962	1.89245	0.000523077	3.28143	1.4694	GNA14;VPS13A		CEP78
1	80967272	BICF2G630792874	0.139559	0.189774	0.284661	0.859643	1.65667	0.00205601	2.68697	1.4694	GNA14;VPS13A		CEP78
1	81065940	BICF2P1354334	0.0667365	0.067355	-0.202065	0.846245	0.516537	0.185482	0.731698	1.74026	VPS13A;FOXB2	GNA14	GNAQ
1	81090736	TIGRP2P10591	0.122144	0.112617	-0.27028	0.969277	0.677324	0.120366	0.919496	1.91995	VPS13A;FOXB2	GNA14	GNAQ
1	81103676	BICF2S231249	0.0759511	0.0717797	-0.215339	0.933339	0.606604	0.146705	0.833555	1.9484	VPS13A;FOXB2	GNA14	GNAQ
1	81125427	TIGRP2P10602	0.0141766	-0.00263489	-0.00903392	0.953399	0.681081	0.119066	0.924211	2.00921	VPS13A;FOXB2	GNA14	GNAQ
1	81141911	BICF2P278637	0.00516251	0.0072594	0.0580752	0.955886	0.550475	0.170181	0.769089	2.03892	VPS13A;FOXB2	GNA14	GNAQ
1	81171349	TIGRP2P10633	0.255029	0.285344	0.402839	1.05129	2.27139	4.1744e-05	4.37941	2.05193	VPS13A;FOXB2;PRUNE2	GNA14	GNAQ
1	81189803	BICF2P647207	0.0241917	0.0575221	0.0575221	0.912809	0.891862	0.0612032	1.21323	2.02577	VPS13A;FOXB2;PRUNE2		GNAQ
1	81198062	BICF2P377391	0.264867	0.307799	0.410398	1.04775	2.29932	3.40905e-05	4.46737	2.02577	FOXB2;PRUNE2	VPS13A	GNAQ
1	81206490	TIGRP2P10642	0.061488	0.13216	0.144174	1.05269	1.35682	0.00938461	2.02758	2.07324	FOXB2;PRUNE2	VPS13A	GNAQ
1	81251525	TIGRP2P10649	0.264867	0.307799	0.410398	0.941889	2.20494	6.69782e-05	4.17407	2.1243	FOXB2;PRUNE2	VPS13A	GNAQ
1	81260388	BICF2S22952323	0.264867	0.307799	0.410398	0.941889	2.20494	6.69782e-05	4.17407	2.09248	FOXB2;PRUNE2	VPS13A	GNAQ
1	81276165	TIGRP2P10657	0.264867	0.307799	0.410398	0.941889	2.20494	6.69782e-05	4.17407	2.09248	FOXB2;PRUNE2;U6	VPS13A	GNAQ
1	81289818	BICF2P542446	0.0300455	0.0663717	0.0663717	0.818344	0.851696	0.0700819	1.15439	2.06358	FOXB2;PRUNE2;U6	VPS13A	GNAQ
1	81296673	BICF2P1081247	0.0300455	0.0663717	0.0663717	0.818344	0.851696	0.0700819	1.15439	2.06358	FOXB2;PRUNE2;U6	VPS13A	GNAQ
1	81426133	BICF2S23614756	0.0126002	0.06588	0.0988201	0.923575	0.858585	0.0684925	1.16436	2.04323	FOXB2;PRUNE2;U6	VPS13A	GNAQ
1	81438676	BICF2P331332	0.0763485	0.136676	0.205015	1.00449	1.48671	0.00501108	2.30007	2.01519	FOXB2;PRUNE2;U6		GNA14
1	81452670	BICF2G630792852	0.00973402	0.0353982	0.0353982	0.904371	0.588249	0.154131	0.812111	1.96421	FOXB2;PRUNE2;U6		GNA14
1	81467596	BICF2P4004	0.602685	0.310841	-0.621681	0.940669	0.733616	0.101925	0.991721	1.89876	FOXB2;PRUNE2;U6		GNA14
1	81480158	TIGRP2P10727	0.0909075	0.161781	0.215708	1.21756	1.72228	0.00142683	2.84563	1.89876	FOXB2;PRUNE2;U6		GNA14
1	81494225	TIGRP2P10735	0.12248	0.157233	0.269543	1.29198	1.98499	0.000292898	3.53328	1.93401	FOXB2;PRUNE2;U6		GNA14
1	81527588	BICF2P39243	0.0391196	0.0840708	0.0840708	1.282	1.34855	0.00975215	2.0109	1.95377	FOXB2;PRUNE2;U6		GNA14
1	81542133	BICF2G630792841	0.155317	0.189782	0.30365	1.35174	2.19573	7.14442e-05	4.14603	1.95377	FOXB2;PRUNE2;U6		GNA14
1	81552016	BICF2P544966	0.017215	-0.00169002	-0.00184366	1.2065	0.953238	0.0493636	1.30659	1.9234	PRUNE2;U6		GNA14
1	81565205	BICF2P609178	0.0951431	0.1651	0.220133	1.39833	1.9503	0.000365053	3.43764	1.90753	PRUNE2;U6;RFK		GNA14
1	81578085	BICF2G630792828	0.15869	0.204523	0.306785	1.39956	2.26447	4.38766e-05	4.35777	1.90588	PRUNE2;U6;RFK		GNA14
1	81584710	BICF2G630792813	0.0965185	0.177613	0.202987	1.33678	1.85073	0.000673999	3.17134	1.90588	PRUNE2;U6;RFK		GNA14
1	81598806	BICF2G630792809	0.111687	0.181692	0.242257	1.18058	1.7958	0.000934141	3.02959	1.92319	PRUNE2;U6;RFK;PCSK5		GNA14
1	81619878	BICF2P764870	0.02128	0.0530973	0.0530973	0.986341	0.936086	0.0524714	1.28008	1.94043	PRUNE2;U6;RFK;PCSK5		GNA14
1	81639936	BICF2G630792794	0.153152	0.247181	0.257928	1.10466	1.84929	0.000679875	3.16757	1.93259	PRUNE2;U6;RFK;PCSK5		GNA14
1	81650472	BICF2G630792785	0.0116863	0.00642207	0.0070059	0.906166	0.577838	0.158451	0.800105	1.95301	U6;RFK;PCSK5	PRUNE2	GNA14
1	81664834	BICF2G630792748	0.0583449	0.128103	0.139749	0.992277	1.28549	0.0129889	1.88643	1.95301	U6;RFK;PCSK5	PRUNE2	GNA14
1	81680102	BICF2G630792741	0.0111922	0.0632067	0.0689528	0.907676	0.724035	0.104909	0.979186	1.89035	U6;RFK;PCSK5	PRUNE2	VPS13A
1	81713014	BICF2G630792729	0.056631	0.131153	0.149889	0.96746	1.27965	0.0133317	1.87512	1.82823	U6;RFK;PCSK5	PRUNE2	VPS13A
1	81721300	BICF2G630792706	0.0601991	0.13216	0.144174	0.940787	1.25231	0.0150388	1.82279	1.80504	U6;RFK;PCSK5	PRUNE2	VPS13A
1	81736095	BICF2G630792683	0.0633891	0.136216	0.148599	0.946425	1.27895	0.0133731	1.87377	1.80262	U6;RFK;PCSK5	PRUNE2	VPS13A
1	81742140	BICF2G630792678	0.0570269	0.128103	0.139749	0.936774	1.22879	0.0166552	1.77845	1.80618	U6;RFK;PCSK5	PRUNE2	VPS13A
1	81748670	BICF2G630792653	0.0269446	0.083487	0.0910767	0.895195	0.965325	0.0472629	1.32548	1.80618	U6;RFK;PCSK5	PRUNE2	VPS13A
1	81756463	BICF2G630792645	0.0122114	0.00236603	0.00258112	0.822592	0.509484	0.188766	0.724076	1.74596	U6;RFK;PCSK5	PRUNE2	VPS13A
1	81776610	BICF2S2458389	0.00954061	0.0478813	0.0499631	0.853344	0.570829	0.161404	0.792087	1.64047	RFK;PCSK5	PRUNE2	VPS13A
1	81803451	BICF2G630792625	0.184809	0.209389	0.335023	1.01776	1.98334	0.000296016	3.52869	1.63775	RFK;PCSK5	PRUNE2	VPS13A
1	81815956	BICF2G630792620	0.00117868	0.0221239	0.0221239	0.88154	0.124358	0.41473	0.382235	1.62446	RFK;PCSK5	PRUNE2	VPS13A
1	81836447	BICF2G630792579	0.0129466	0.000130592	0.000184366	0.771232	0.482241	0.201784	0.695113	1.64892	RFK;PCSK5	PRUNE2	VPS13A
1	81847442	TIGRP2P10766	0.263753	0.166083	-0.398599	0.874164	0.631548	0.137005	0.863262	1.64892	RFK;PCSK5	PRUNE2	VPS13A
1	81867607	BICF2G630792523	0.0867484	0.113938	0.227876	0.961655	1.52325	0.00416552	2.38033	1.64892	RFK;PCSK5	PRUNE2	VPS13A
1	81873857	BICF2P888546	0.118524	0.13385	0.267699	0.91456	1.63132	0.00236014	2.62706	1.63324	RFK;PCSK5	PRUNE2	VPS13A
1	81894652	BICF2G630792510	0.00454377	0.0314728	0.0444322	0.824231	0.363853	0.264278	0.577939	1.63769	RFK;PCSK5	PRUNE2	VPS13A
1	81908539	BICF2G630792489	0.131041	0.033255	-0.26604	0.633951	0.372982	0.259132	0.586479	1.60335	RFK;PCSK5		VPS13A
1	81931721	BICF2G630792427	0.0155349	-0.00103706	-0.00165929	0.6525	0.429305	0.228566	0.640988	1.59471	RFK;PCSK5		FOXB2
1	81949727	BICF2P817112	0.0129181	0.0706735	0.0848083	0.691923	0.616888	0.142652	0.845723	1.57413	RFK;PCSK5		FOXB2
1	81950953	BICF2P1198651	0.00992706	0.0226463	0.024705	0.647422	0.315517	0.292364	0.534076	1.57413	RFK;PCSK5		FOXB2
1	81963657	BICF2G630792400	0.434254	0.314682	-0.539454	0.708615	0.454303	0.215677	0.666196	1.56858	RFK;PCSK5		FOXB2
1	81980456	BICF2G630792367	0.306737	0.355403	0.448931	0.950137	2.36211	2.14484e-05	4.66861	1.55813	RFK;PCSK5		FOXB2
1	81992566	TIGRP2P10808	0.478219	0.387414	-0.581121	1.03634	0.737754	0.100655	0.997164	1.54601	RFK;PCSK5		FOXB2
1	82001505	BICF2G630792354	0.0955414	0.17325	0.218842	0.979765	1.54179	0.00378743	2.42166	1.50902	RFK;PCSK5		FOXB2
1	82014931	BICF2G630792349	0.00506719	0.0559243	0.0671091	0.843444	0.456741	0.214443	0.668687	1.49642	RFK;PCSK5		FOXB2
1	82024172	BICF2G630792347	0.227939	0.236795	0.378872	0.944878	2.08528	0.000152036	3.81805	1.49642	RFK;PCSK5		FOXB2
1	82045246	BICF2G630792329	0.000251957	0.0440096	0.0621313	0.717749	-0.144858	0.599055	0.222533	1.44102	RFK;PCSK5		PRUNE2
1	82055076	BICF2P50421	0.0143573	0.0690834	0.0975295	0.74546	0.742203	0.0993031	1.00304	1.43598	RFK;PCSK5		PRUNE2
1	82076412	BICF2P508787	0.158001	0.141539	-0.308813	0.69602	0.424418	0.231135	0.636134	1.41725	PCSK5		PRUNE2
1	82104331	BICF2G630792287	0.0951075	0.163717	0.163717	0.785124	1.24033	0.0158442	1.80013	1.376		PCSK5	PRUNE2
1	82119820	BICF2G630792279	0.0676417	0.0770089	0.205357	0.853495	1.32158	0.0110383	1.9571	1.363		PCSK5	PRUNE2
1	82124829	BICF2G630792276	0.011504	-0.03294	-0.0988201	0.760465	0.239174	0.339341	0.469363	1.3642		PCSK5	PRUNE2
1	82165527	BICF2S23346496	0.0382766	0.047697	0.163532	0.738383	1.01661	0.0391341	1.40744	1.31068		PCSK5	PRUNE2
1	82173816	TIGRP2P10841	0.0327978	0.0874585	0.139934	0.73737	0.943254	0.0511542	1.29112	1.31068		PCSK5	PRUNE2
1	82191369	BICF2P789740	0.0133312	-0.00540038	-0.00682153	0.509014	0.212906	0.356152	0.448365	1.31548		PCSK5	PRUNE2
1	82215028	BICF2G630792214	0.0373124	-0.0572456	-0.0763274	0.508202	0.256891	0.328179	0.48389	1.30725		PCSK5	PRUNE2
1	82216050	BICF2G630792213	0.0905103	0.161781	0.215708	0.702799	1.25486	0.0148722	1.82762	1.30725		PCSK5	PRUNE2
1	82222431	TIGRP2P10850	0.0191745	0.064843	0.0676622	0.68085	0.66478	0.124777	0.903865	1.29019		PCSK5	PRUNE2
1	82235538	BICF2G630792200	0.166276	0.255047	0.291482	0.742754	1.60305	0.0027468	2.56117	1.29019		PCSK5	PRUNE2
1	82240047	BICF2G630792195	0.107705	0.183759	0.232117	0.726253	1.35295	0.00955492	2.01977	1.28148		PCSK5	PRUNE2
1	82252720	BICF2P1283968	0.0129008	0.00172843	0.00276549	0.562127	0.276976	0.315707	0.500715	1.25828		PCSK5	PRUNE2
1	82264396	BICF2P1399208	0.00769806	-0.0240597	-0.0320796	0.491124	-0.0484377	0.533431	0.272922	1.26637		PCSK5	PRUNE2
1	82296263	BICF2G630792138	0.00643011	0.0314728	0.0444322	0.678068	0.285021	0.310769	0.507562	1.27666		PCSK5	PRUNE2
1	82307934	BICF2P1441796	0.00898687	0.0322102	0.110435	0.773549	0.612585	0.144338	0.840618	1.24611		PCSK5	PRUNE2
1	82324098	BICF2G630792115	0.131317	0.191318	0.270096	0.771211	1.52432	0.00414293	2.38269	1.29989		PCSK5	PRUNE2
1	82324254	BICF2G630792114	0.131317	0.191318	0.270096	0.771211	1.52432	0.00414293	2.38269	1.29989		PCSK5	PRUNE2
1	82367971	BICF2G630792097	0.144506	-0.0712881	-0.213864	0.609379	0.44899	0.218381	0.660786	1.28392		PCSK5	PRUNE2
1	82377358	BICF2P643919	0.0797638	0.158255	0.180863	0.850313	1.30179	0.0120741	1.91815	1.25654		PCSK5	PRUNE2
1	82394870	BICF2G630792084	0.225787	0.169931	-0.37076	0.93672	0.677833	0.120189	0.920135	1.32614		PCSK5	PRUNE2
1	82396015	BICF2G630792079	0.0404991	0.0840708	0.0840708	0.76523	0.883545	0.0629657	1.2009	1.32614		PCSK5	PRUNE2
1	82400372	BICF2G630792066	0.00845003	-0.0174226	-0.0232301	0.757115	0.266183	0.322384	0.491627	1.32614		PCSK5	RFK
1	82415326	BICF2G630792039	0.0144159	0.0347914	0.119285	0.867397	0.908783	0.057737	1.23855	1.38646		PCSK5	RFK
1	82427421	BICF2G630792008	0.0271135	0.0619469	0.0619469	0.683393	0.694748	0.114423	0.941488	1.40205		PCSK5	RFK
1	82434004	BICF2G630792005	0.0241917	0.0575221	0.0575221	0.676192	0.661988	0.125774	0.900408	1.39965		PCSK5	RFK
1	92592361	BICF2P1057699	0.360902	0.151426	-0.454277	0.325366	0.0874542	0.4398	0.356744	1.00521	SLC1A1;SPATA6L;PLPP6;CDC37L1	GLIS3	U6
1	92667839	BICF2P230480	0.399389	0.181485	-0.48396	0.333801	0.0973905	0.433022	0.36349	1.19904	SLC1A1;SPATA6L;PLPP6;CDC37L1;JAK2	GLIS3	U6
1	92698043	BICF2G630790571	0.104463	0.115175	0.251291	0.531717	1.18469	0.0200875	1.69707	1.20521	SLC1A1;SPATA6L;PLPP6;CDC37L1;JAK2	GLIS3	U6
1	92712680	BICF2P1205507	0.0629237	0.0908386	0.198193	0.577994	1.01649	0.0391524	1.40724	1.20521	SLC1A1;SPATA6L;PLPP6;CDC37L1;JAK2	GLIS3	U6
1	92721325	BICF2G630790568	0.100898	0.113147	0.246866	0.552431	1.18985	0.0196574	1.70647	1.20253	SLC1A1;SPATA6L;PLPP6;CDC37L1;JAK2	GLIS3	U6
1	92729782	BICF2P967948	0.0418147	0.0987663	0.10306	0.565374	0.730689	0.10283	0.987881	1.20253	SLC1A1;SPATA6L;PLPP6;CDC37L1;JAK2	GLIS3	U6
1	92740839	BICF2G630790552	0.467313	0.27323	-0.54646	0.474927	0.24028	0.33864	0.470262	1.23196	SLC1A1;SPATA6L;PLPP6;CDC37L1;JAK2		GLIS3
1	92770422	BICF2G630790543	0.377145	0.244469	-0.488938	0.687266	0.450627	0.217546	0.66245	1.24067	SLC1A1;SPATA6L;PLPP6;CDC37L1;JAK2		GLIS3
1	92784862	BICF2G630790537	0.104868	0.137114	0.253134	0.846504	1.50734	0.00451677	2.34517	1.24067	SLC1A1;SPATA6L;PLPP6;CDC37L1;JAK2		GLIS3
1	92790428	BICF2G630790532	0.460026	0.271018	-0.542035	0.836631	0.610267	0.145253	0.837876	1.20743	SLC1A1;SPATA6L;PLPP6;CDC37L1;JAK2		GLIS3
1	92800075	BICF2G630790525	0.0973335	0.132062	0.243806	0.79754	1.42215	0.00688443	2.16213	1.20743	SLC1A1;SPATA6L;PLPP6;CDC37L1;JAK2		GLIS3
1	92816776	BICF2G630790522	0.104868	0.137114	0.253134	0.79754	1.45915	0.00574677	2.24058	1.22247	SLC1A1;SPATA6L;PLPP6;CDC37L1;JAK2		GLIS3
1	92826004	BICF2G630790520	0.0125561	0.00123679	0.00129056	0.711161	0.409495	0.23908	0.621457	1.23629	SLC1A1;SPATA6L;PLPP6;CDC37L1;JAK2		GLIS3
1	92835008	BICF2P872222	0.176565	0.149651	-0.326512	0.884309	0.612408	0.144408	0.840408	1.2558	SLC1A1;SPATA6L;PLPP6;CDC37L1;JAK2		GLIS3
1	92847033	BICF2P808421	0.126739	0.21328	0.23267	0.902202	1.56624	0.0033358	2.4768	1.26007	SLC1A1;SPATA6L;PLPP6;CDC37L1;JAK2;U6		GLIS3
1	92849622	BICF2P326426	0.134243	0.221393	0.241519	0.918224	1.61387	0.00259248	2.58629	1.2806	SLC1A1;SPATA6L;PLPP6;CDC37L1;JAK2;U6		GLIS3
1	92850164	BICF2P326425	0.0900674	0.168664	0.183997	0.90239	1.38309	0.00829701	2.08108	1.2806	SLC1A1;SPATA6L;PLPP6;CDC37L1;JAK2;U6		GLIS3
1	92861053	BICF2P622751	0.0445721	0.0891793	0.164639	1.03614	1.32539	0.0108479	1.96465	1.2806	SLC1A1;SPATA6L;PLPP6;CDC37L1;JAK2;U6		GLIS3
1	92883489	BICF2P831982	0.0183834	0.062815	0.115966	1.0625	1.12787	0.0253781	1.59554	1.2806	SLC1A1;SPATA6L;PLPP6;CDC37L1;JAK2;U6		GLIS3
1	92904600	BICF2G630790467	0.0213602	0.0753749	0.0822271	0.985879	1.00435	0.0409663	1.38757	1.32458	SPATA6L;PLPP6;CDC37L1;JAK2;U6	SLC1A1	GLIS3
1	92936435	BICF2P1323309	0.0133614	-0.00429419	-0.00792773	0.917906	0.620161	0.141377	0.84962	1.41232	SPATA6L;PLPP6;CDC37L1;JAK2;U6	SLC1A1	GLIS3
1	92947927	BICF2G630790423	0.430666	0.188122	-0.501659	0.926913	0.733502	0.10196	0.991571	1.39576	SPATA6L;PLPP6;CDC37L1;JAK2;U6	SLC1A1	GLIS3
1	93021957	BICF2G630790399	0.072434	0.148107	0.177729	0.983637	1.40084	0.00762645	2.11768	1.54571	PLPP6;CDC37L1;JAK2;U6;INSL6;RLN2	SPATA6L	GLIS3
1	93029028	BICF2G630790384	0.100628	0.132321	0.244285	1.02162	1.6425	0.00222129	2.6534	1.50852	PLPP6;CDC37L1;JAK2;U6;INSL6;RLN2;PLGRKT	SPATA6L	GLIS3
1	93051754	BICF2G630790351	0.367063	0.17429	-0.464773	0.898856	0.683799	0.118132	0.927631	1.57061	CDC37L1;JAK2;U6;INSL6;RLN2;PLGRKT		GLIS3
1	93067252	BICF2P1313281	0.143489	0.159125	0.293769	0.961767	1.77941	0.00102799	2.98801	1.60165	JAK2;U6;INSL6;RLN2;PLGRKT	CDC37L1	GLIS3
1	93084481	BICF2P299103	0.178657	0.157069	-0.328416	0.933746	0.661361	0.125999	0.899634	1.58324	JAK2;U6;INSL6;RLN2;PLGRKT		GLIS3
1	93092920	BICF2P1321847	0.201659	0.159791	-0.348636	0.917191	0.652682	0.129137	0.888948	1.60777	JAK2;U6;INSL6;RLN2;PLGRKT;CD274		GLIS3
1	93093350	BICF2P1321848	0.0448318	0.115666	0.13219	0.984927	1.21538	0.017641	1.75348	1.60777	JAK2;U6;INSL6;RLN2;PLGRKT;CD274		GLIS3
1	93102418	BICF2P190201	0.0478879	0.119538	0.136615	0.987225	1.2382	0.0159916	1.79611	1.60777	JAK2;U6;INSL6;RLN2;PLGRKT;CD274		GLIS3
1	93125769	BICF2G630790335	0.1954	0.157763	-0.344211	0.973254	0.70461	0.111153	0.95408	1.60777	JAK2;U6;INSL6;RLN2;PLGRKT;CD274		GLIS3
1	93151289	BICF2P615678	0.153591	0.229297	0.289639	0.983157	1.80827	0.000868078	3.06144	1.5899	U6;INSL6;RLN2;PLGRKT;CD274;PDCD1LG2	JAK2	GLIS3
1	93166693	BICF2P1396838	0.175698	0.258727	0.310472	0.987254	1.8939	0.000518432	3.28531	1.5899	U6;INSL6;RLN2;PLGRKT;CD274;PDCD1LG2	JAK2	GLIS3
1	93179652	BICF2P424072	0.00850038	0.0591507	0.064528	0.943604	0.662285	0.125668	0.900775	1.61443	U6;INSL6;RLN2;PLGRKT;CD274;PDCD1LG2	JAK2	GLIS3
1	93189363	BICF2S23763633	0.0455841	0.0720563	0.172935	0.955792	1.27874	0.0133852	1.87338	1.5868	U6;INSL6;RLN2;PLGRKT;CD274;PDCD1LG2	JAK2	GLIS3
1	93219668	BICF2S23760137	0.369992	0.334317	-0.501475	1.05499	0.769337	0.0913428	1.03933	1.52867	U6;INSL6;RLN2;PLGRKT;CD274;PDCD1LG2	JAK2	GLIS3
1	93236098	BICF2S2341480	0.0838887	0.150442	0.150442	0.987912	1.38074	0.00838975	2.07625	1.50529	U6;INSL6;RLN2;PLGRKT;CD274;PDCD1LG2;U6;RIC1	JAK2	SLC1A1
1	93250465	BICF2P573696	0.311087	0.200352	-0.437131	0.826227	0.589987	0.153417	0.814127	1.52599	U6;INSL6;RLN2;PLGRKT;CD274;PDCD1LG2;U6;RIC1	JAK2	SLC1A1
1	93262646	BICF2P686161	0.311087	0.200352	-0.437131	0.826675	0.590248	0.15331	0.81443	1.52599	U6;INSL6;RLN2;PLGRKT;CD274;PDCD1LG2;U6;RIC1	JAK2	SLC1A1
1	93269238	BICF2P829117	0.317118	0.20238	-0.441556	0.82234	0.587526	0.154428	0.811273	1.52599	U6;INSL6;RLN2;PLGRKT;CD274;PDCD1LG2;U6;RIC1	JAK2	SLC1A1
1	93338902	BICF2S23343354	0.0195842	0.0690834	0.072087	0.873338	0.865619	0.0668984	1.17458	1.42655	U6;INSL6;RLN2;PLGRKT;CD274;PDCD1LG2;U6;RIC1;U2	JAK2	SLC1A1
1	93407721	BICF2S2339307	0.141995	0.218788	0.276364	1.03287	1.80338	0.00089342	3.04894	1.27655	INSL6;RLN2;PLGRKT;CD274;PDCD1LG2;U6;RIC1;U2;ERMP1	JAK2	SLC1A1
1	93410169	BICF2P180536	0.088998	0.17298	0.207576	0.96858	1.49433	0.00482311	2.31667	1.27655	INSL6;RLN2;PLGRKT;CD274;PDCD1LG2;U6;RIC1;U2;ERMP1	JAK2	SLC1A1
1	93438126	BICF2P983259	0.00402064	0.0265487	0.0265487	0.840201	0.297485	0.303186	0.518291	1.28625	INSL6;RLN2;PLGRKT;CD274;PDCD1LG2;U6;RIC1;U2;ERMP1		SLC1A1
1	93459019	BICF2P681467	0.120498	0.191648	0.255531	0.967107	1.66484	0.00196581	2.70646	1.28859	INSL6;RLN2;PLGRKT;CD274;PDCD1LG2;U6;RIC1;U2;ERMP1		SLC1A1
1	93509044	BICF2P307406	0.130756	0.221393	0.241519	0.895222	1.58545	0.0030156	2.52063	1.27341	PLGRKT;CD274;PDCD1LG2;U6;RIC1;U2;ERMP1		SPATA6L
1	93523430	BICF2P1065104	0.0191052	0.0530973	0.0530973	0.878223	0.821205	0.0774597	1.11092	1.2306	PLGRKT;CD274;PDCD1LG2;U6;RIC1;U2;ERMP1		SPATA6L
1	93535420	BICF2P452274	0.143603	0.237617	0.259218	0.9279	1.67869	0.00182116	2.73965	1.18281	CD274;PDCD1LG2;U6;RIC1;U2;ERMP1	PLGRKT	SPATA6L
1	93553331	BICF2P1002693	0.0191052	0.0530973	0.0530973	0.877102	0.820636	0.0776028	1.11012	1.17327	CD274;PDCD1LG2;U6;RIC1;U2;ERMP1	PLGRKT	CDC37L1
1	93561590	BICF2P730155	0.130756	0.221393	0.241519	0.906999	1.59751	0.00282902	2.54836	1.15537	CD274;PDCD1LG2;U6;RIC1;U2;ERMP1	PLGRKT	CDC37L1
1	93580346	BICF2P598217	0.12603	0.103498	-0.275996	0.737419	0.451243	0.217232	0.663076	1.06079	CD274;PDCD1LG2;U6;RIC1;U2;ERMP1		CDC37L1
1	93633639	BICF2P155605	0.359934	0.351163	-0.49576	0.755157	0.483573	0.201135	0.696512	1.0153	U6;RIC1;U2;ERMP1	PDCD1LG2	JAK2
1	93684405	BICF2P1043423	0.00117868	0.0221239	0.0221239	0.571985	-0.181787	0.623568	0.205116	0.910063	U6;RIC1;U2;ERMP1	PDCD1LG2	JAK2
1	95271755	BICF2S23059227	0.226023	0.336283	0.336283	1.15149	2.16552	8.81377e-05	4.05484	1.13315	NFIL3;AUH	ROR2	U3
1	95285084	BICF2P666904	0.0588898	0.110619	0.110619	1.0604	1.28559	0.0129833	1.88661	1.12003	NFIL3;AUH		U3
1	95301923	BICF2S23128713	0.139684	0.156288	0.288532	1.14492	1.91709	0.0004493	3.34746	1.13297	NFIL3;AUH		U3
1	95317066	BICF2P1457741	0.245769	0.195796	-0.391593	1.06544	0.791302	0.0852536	1.06929	1.12055	NFIL3;AUH		U3
1	95340346	BICF2P476482	0.372629	0.380808	-0.507743	1.08757	0.78305	0.0875048	1.05797	1.12239	NFIL3;AUH		U3
1	95374466	BICF2P625355	0.285849	0.211283	-0.422566	1.01806	0.760672	0.0938318	1.02765	1.16663	NFIL3;AUH		U3
1	95405208	BICF2S23217693	0.0936651	0.166613	0.173857	1.07338	1.52481	0.00413256	2.38378	1.12983	NFIL3;AUH;SYK		U3
1	95424211	BICF2P1055998	0.172522	0.26279	0.300332	1.2765	2.11488	0.000124596	3.90449	1.14679	NFIL3;AUH;SYK		U3
1	95435979	BICF2P1285465	0.262895	0.166083	-0.398599	1.05576	0.79741	0.0836157	1.07771	1.1847	NFIL3;AUH;SYK		U3
1	95445324	BICF2G630788871	0.339248	0.380518	0.480655	1.14154	2.65625	2.10479e-06	5.67679	1.25127	NFIL3;AUH;SYK		SPTLC1
1	95480829	BICF2P1057077	0.181901	0.232063	0.327618	1.05332	1.9949	0.000274871	3.56087	1.24148	NFIL3;AUH;SYK		SPTLC1
1	95490554	BICF2P546813	0.00285327	0.0460377	0.0849926	0.898882	0.437442	0.224324	0.649124	1.23617	NFIL3;AUH;SYK		SPTLC1
1	95514182	BICF2G630788834	0.251663	0.297843	0.397124	0.91626	2.13276	0.000110358	3.9572	1.26101	AUH;SYK		SPTLC1
1	95532326	BICF2G630788801	0.0300455	0.0663717	0.0663717	0.707495	0.742564	0.0991937	1.00352	1.29584	AUH;SYK		SPTLC1
1	95543662	BICF2P622123	0.17323	0.26279	0.300332	0.820477	1.70895	0.00153827	2.81297	1.31531	AUH;SYK		SPTLC1
1	95595646	BICF2G630788753	0.0969982	0.0293833	-0.235066	0.392232	0.0741696	0.44889	0.34786	1.34213	SYK	AUH	ROR2
1	95604741	BICF2G630788752	0.163982	0.259902	0.271202	0.604167	1.42253	0.00687194	2.16292	1.36224	SYK	AUH	ROR2
1	95643936	BICF2G630788741	0.192939	-0.0122219	-0.293326	0.156562	-0.120837	0.582891	0.234413	1.37287	SYK	AUH	ROR2
1	95658618	BICF2G630788732	0.0461919	0.107247	0.11191	0.317723	0.481125	0.202329	0.693943	1.41665	SYK	AUH	ROR2
1	95688485	BICF2G630788719	0.0172749	-0.045039	-0.098267	0.234508	-0.207842	0.640574	0.193431	1.47302	SYK	AUH	ROR2
1	95690267	BICF2P1337870	0.0172749	-0.045039	-0.098267	0.234508	-0.207842	0.640574	0.193431	1.48863	SYK	AUH	ROR2
1	95697438	BICF2G630788713	0.0609775	-0.0653193	-0.142515	0.193647	-0.143427	0.598097	0.223229	1.4806	SYK	AUH	ROR2
1	95723211	BICF2P855857	0.047342	0.117203	0.148046	0.50056	0.774545	0.0898707	1.04638	1.47841	SYK		ROR2
1	95747151	BICF2S2316858	0.161039	0.243977	0.292773	0.667891	1.52188	0.00419483	2.37729	1.52883	SYK		ROR2
1	95769950	BICF2P1212203	0.0126055	0.039823	0.039823	0.502125	0.296865	0.303561	0.517754	1.59517	SYK		ROR2
1	95782856	BICF2S23145119	0.0111358	-0.0105396	-0.0180678	0.492819	0.0902601	0.437884	0.35864	1.54914	SYK		NFIL3
1	95796477	BICF2S23448017	0.00982604	0.0296291	0.101586	0.531803	0.376623	0.257094	0.589908	1.54239	SYK		NFIL3
1	95799290	BICF2P955154	0.00833059	0.0127827	0.0383481	0.523459	0.170758	0.383706	0.416001	1.52337	SYK		NFIL3
1	95808845	BICF2P420215	0.00343723	0.0338081	0.0901549	0.548937	0.132535	0.409218	0.388045	1.48688	SYK		NFIL3
1	95821976	BICF2P196119	0.0357365	0.0902855	0.0942109	0.599062	0.72151	0.105706	0.9759	1.50619	SYK		NFIL3
1	95851282	BICF2P439973	0.0869303	0.162856	0.195428	0.656135	1.15878	0.0223711	1.65031	1.473	SYK		NFIL3
1	95865261	BICF2P168241	0.0497084	0.107247	0.11191	0.742117	0.957187	0.0486692	1.31275	1.44901	SYK		NFIL3
1	95877116	BICF2S23110911	0.0108031	0.00123679	-0.0296829	0.631477	0.207248	0.359811	0.443925	1.40973	SYK		NFIL3
1	95899245	BICF2S23227194	0.0297211	-0.00595348	-0.142883	0.665503	0.285118	0.31071	0.507645	1.40973	SYK		NFIL3
1	95904383	BICF2S23720750	0.0109579	0.00198413	0.0238095	0.757128	0.455538	0.215052	0.667457	1.40973		SYK	NFIL3
1	95933852	BICF2P166495	0.136472	0.164977	0.282817	1.19665	1.94419	0.000379364	3.42094	1.29892		SYK	NFIL3
1	95941451	BICF2S22946614	0.241422	0.353982	0.353982	1.19052	2.2592	4.55687e-05	4.34133	1.30317		SYK	NFIL3
1	95947791	BICF2P123939	0.0251178	0.084693	0.096792	0.850764	0.928391	0.0539154	1.26829	1.19937		SYK	NFIL3
1	95960984	BICF2P1272147	0.0126055	0.039823	0.039823	0.709374	0.512133	0.187529	0.726932	1.18018			NFIL3
1	95971195	BICF2P415460	0.015487	0.0442478	0.0442478	0.713045	0.607928	0.146179	0.835114	1.16702			NFIL3
1	95976681	BICF2P911751	0.421926	0.385639	-0.544432	0.826242	0.543783	0.173132	0.761623	1.19866			NFIL3
1	95992981	BICF2S23156617	0.432861	0.442977	-0.55955	0.947646	0.647264	0.131124	0.882318	1.16446			NFIL3
1	96006935	BICF2P436376	0.0271135	0.0619469	0.0619469	0.839409	0.848349	0.0708644	1.14957	1.15318			NFIL3
1	96030413	BICF2P154461	0.0199645	0.0753518	0.106379	0.868272	0.940227	0.0517072	1.28645	1.10745			AUH
1	96183697	BICF2P1037200	0.0900032	0.166613	0.173857	0.957836	1.41751	0.0070402	2.15242	1.01265			AUH
1	96195350	BICF2P864952	0.0201715	0.0575221	0.0575221	0.836573	0.798575	0.0833059	1.07932	1.04357			AUH
1	96209379	BICF2P1175779	0.0300455	0.0663717	0.0663717	0.830599	0.863356	0.067408	1.17129	1.04701			SYK
1	96217906	BICF2S2295106	0.0508604	0.0973451	0.0973451	0.862058	1.04956	0.0345405	1.46167	1.03841			SYK
1	96245920	BICF2P1412227	0.0580651	0.119968	0.125184	0.901446	1.16831	0.021507	1.66742	1.00732	GADD45G		SYK
1	96258091	BICF2P976398	0.276589	0.387114	0.403945	1.16466	2.39692	1.65083e-05	4.7823	0.981954	GADD45G		SYK
1	99377520	BICF2P660036	0.257956	0.1821	-0.397308	0.530173	0.279729	0.314014	0.503051	1.01091	MZF1;UBE2M;CHMP2A;TRIM28;ZBTB45;ZNF446;ZNF132;ZNF584;RNF225;RPS5;A1BG;ZSCAN22;ZNF8;ZNF274;ZNF329;ZSCAN18;ZNF135;ZSCAN1		CENPP
1	99385624	BICF2P230869	0.00669433	0.0226463	0.024705	0.580963	0.142958	0.402218	0.395539	1.02401	UBE2M;CHMP2A;TRIM28;ZBTB45;ZNF446;ZNF132;ZNF584;RNF225;RPS5;A1BG;ZSCAN22;ZNF8;ZNF274;ZNF329;ZSCAN18;ZNF135;ZSCAN1	MZF1	CENPP
1	99414575	BICF2S23049640	0.0112639	-0.00822732	-0.00940265	0.568093	0.194804	0.367904	0.434266	1.07462	ZBTB45;ZNF446;ZNF132;ZNF584;RNF225;RPS5;A1BG;ZSCAN22;ZNF8;ZNF274;ZNF329;ZSCAN18;ZNF135;ZSCAN1;ZNF606	TRIM28	CENPP
1	99474103	BICF2S23054337	0.246955	0.213811	-0.394727	1.08547	0.80261	0.0822401	1.08492	1.1409	ZNF132;ZNF584;RNF225;RPS5;A1BG;ZSCAN22;ZNF8;ZNF274;ZNF329;ZSCAN18;ZNF135;ZSCAN1;ZNF606		CENPP
1	99483627	BICF2P454364	0.29026	0.232985	-0.430125	1.10185	0.820337	0.0776779	1.1097	1.1409	ZNF132;ZNF584;RNF225;RPS5;A1BG;ZSCAN22;ZNF8;ZNF274;ZNF329;ZSCAN18;ZNF135;ZSCAN1;ZNF606		CENPP
1	99564406	BICF2P652096	0.14409	0.135455	-0.295538	1.22011	0.893275	0.0609078	1.21533	1.19437	A1BG;ZSCAN22;ZNF8;ZNF274;ZNF329;ZSCAN18;ZNF135;ZSCAN1;ZNF606		IARS1
1	99579312	BICF2P1062916	0.0241355	0.0794309	0.0866519	1.24339	1.24527	0.0155078	1.80945	1.19437	A1BG;ZSCAN22;ZNF8;ZNF274;ZNF329;ZSCAN18;ZNF135;ZSCAN1;ZNF606		IARS1
1	99585341	BICF2P1419931	0.0384846	0.0997112	0.108776	1.25449	1.36842	0.00889001	2.0511	1.19437	A1BG;ZSCAN22;ZNF8;ZNF274;ZNF329;ZSCAN18;ZNF135;ZSCAN1;ZNF606		IARS1
1	99587033	BICF2P1419932	0.162022	0.143567	-0.313237	1.26544	0.942929	0.0512134	1.29062	1.23452	A1BG;ZSCAN22;ZNF8;ZNF274;ZNF329;ZSCAN18;ZNF135;ZSCAN1;ZNF606		IARS1
1	99594273	BICF2P1005252	0.0213602	0.0753749	0.0822271	1.18126	1.16926	0.0214225	1.66913	1.27582	ZSCAN22;ZNF8;ZNF274;ZNF329;ZSCAN18;ZNF135;ZSCAN1;ZNF606	A1BG	IARS1
1	99614470	BICF2P1358090	0.0055676	0.0510386	0.0556785	1.15818	0.728655	0.103462	0.985218	1.29763	ZNF8;ZNF274;ZNF329;ZSCAN18;ZNF135;ZSCAN1;ZNF606	ZSCAN22	U4
1	99622121	BICF2P1018607	0.116026	0.205168	0.22382	1.30811	1.89888	0.000502785	3.29862	1.29763	ZNF8;ZNF274;ZNF329;ZSCAN18;ZNF135;ZSCAN1;ZNF606		ZNF484
1	99634551	BICF2P682259	0.116026	0.205168	0.22382	1.30811	1.89888	0.000502785	3.29862	1.29763	ZNF8;ZNF274;ZNF329;ZSCAN18;ZNF135;ZSCAN1;ZNF606		ZNF484
1	99639702	BICF2P518419	0.0806841	0.141593	0.141593	1.18898	1.5204	0.00422661	2.37401	1.35931	ZNF8;ZNF274;ZNF329;ZSCAN18;ZNF135;ZSCAN1;ZNF606		ZNF484
1	99672582	BICF2P367327	0.0149222	0.0672628	0.0733776	1.02864	0.967468	0.0468981	1.32884	1.35931	ZNF274;ZNF329;ZSCAN18;ZNF135;ZSCAN1;ZNF606		MFSD14B
1	99674925	BICF2P290776	0.0149222	0.0672628	0.0733776	1.03258	0.970474	0.0463901	1.33357	1.35931	ZNF274;ZNF329;ZSCAN18;ZNF135;ZSCAN1;ZNF606		MFSD14B
1	99694188	BICF2P428380	0.0149222	0.0672628	0.0733776	1.02059	0.960927	0.0480188	1.31859	1.3808	ZNF274;ZNF329;ZSCAN18;ZNF135;ZSCAN1;ZNF606		MFSD14B
1	99705360	BICF2P639147	0.0149222	0.0672628	0.0733776	1.01548	0.956538	0.0487828	1.31173	1.3808	ZNF329;ZSCAN18;ZNF135;ZSCAN1;ZNF606	ZNF274	MFSD14B
1	99707964	BICF2P346198	0.0338025	0.103767	0.113201	1.0523	1.1896	0.0196777	1.70603	1.3808	ZNF329;ZSCAN18;ZNF135;ZSCAN1;ZNF606	ZNF274	MFSD14B
1	99737900	BICF2P1334736	0.0149222	0.0672628	0.0733776	0.993197	0.938233	0.0520741	1.28338	1.4293	ZNF329;ZSCAN18;ZNF135;ZSCAN1;ZNF606		MFSD14B
1	99760275	BICF2P286990	0.0149222	0.0672628	0.0733776	0.987949	0.934455	0.052775	1.27757	1.46884	ZSCAN18;ZNF135;ZSCAN1;ZNF606	ZNF329	MFSD14B
1	99765123	BICF2P1081050	0.0149222	0.0672628	0.0733776	0.991735	0.937164	0.0522716	1.28173	1.46884	ZSCAN18;ZNF135;ZSCAN1;ZNF606		MFSD14B
1	99788800	BICF2P24978	0.0149222	0.0672628	0.0733776	0.978721	0.926359	0.0543018	1.26519	1.46811	ZSCAN18;ZNF135;ZSCAN1;ZNF606		MZF1
1	99802402	BICF2P286859	0.0260681	0.083487	0.0910767	0.995811	1.05748	0.0335054	1.47489	1.46811	ZNF135;ZSCAN1;ZNF606	ZSCAN18	MZF1
1	99806354	BICF2P1053801	0.0603778	0.0888105	0.193768	1.17699	1.55709	0.00349876	2.45609	1.49125	ZNF135;ZSCAN1;ZNF606	ZSCAN18	MZF1
1	99812283	BICF2P1188583	0.0603778	0.0888105	0.193768	1.17699	1.55709	0.00349876	2.45609	1.49048	ZNF135;ZSCAN1;ZNF606	ZSCAN18	MZF1
1	99825752	BICF2P388556	0.0187757	-0.0134197	-0.0146396	1.09724	0.844575	0.0717545	1.14415	1.49048	ZSCAN1;ZNF606	ZNF135	MZF1
1	99842150	BICF2P471015	0.0592058	0.115113	0.184181	0.978186	1.36944	0.00884731	2.05319	1.58305	ZNF606	ZSCAN1	MZF1
1	99864950	BICF2P965180	0.0439676	0.103007	0.107485	0.941205	1.12086	0.0261059	1.58326	1.5578	ZNF606;ZNF134		MZF1
1	99895514	BICF2P1025471	0.0530503	0.109582	0.175332	0.96697	1.32026	0.011105	1.95448	1.61464	ZNF134	ZNF606	MZF1
1	99911159	BICF2P178516	0.034729	0.0902855	0.0942109	0.835855	0.953066	0.0493939	1.30633	1.61464	ZNF134	ZNF606	TRIM28
1	99915987	BICF2P211578	0.034729	0.0902855	0.0942109	0.835855	0.953066	0.0493939	1.30633	1.64571	ZNF134		ZBTB45
1	100085603	BICF2S23516204	0.139612	0.215285	0.27194	1.04336	1.80038	0.000909346	3.04127	1.5188	ZNF134;ZNF551;ZNF550		A1BG
1	100135758	BICF2P520005	0.211373	0.225733	0.361173	1.10018	2.15105	9.73783e-05	4.01154	1.44967	ZNF134;ZNF551;ZNF550;ZNF773		ZNF8
1	100175114	BICF2P144374	0.0694752	0.128319	0.128319	0.903299	1.21285	0.0178328	1.74878	1.36009	ZNF134;ZNF551;ZNF550;ZNF773;ZNF772		ZNF274
1	100187463	BICF2P1157624	0.303757	0.198324	-0.432706	0.912824	0.667834	0.123693	0.907656	1.36009	ZNF134;ZNF551;ZNF550;ZNF773;ZNF772		ZNF274
1	100247569	BICF2P1251608	0.291453	0.194268	-0.423857	0.911877	0.666982	0.123995	0.906597	1.28568	ZNF134;ZNF551;ZNF550;ZNF773;ZNF772;ZNF304		ZNF329
1	100275229	BICF2P1079375	0.0983456	0.168142	0.168142	0.932162	1.39886	0.00769883	2.11358	1.24258	ZNF134;ZNF551;ZNF550;ZNF773;ZNF772;ZNF304		ZSCAN18
1	100284891	BICF2P977158	0.267847	0.186156	-0.406158	0.816537	0.57088	0.161382	0.792144	1.24258	ZNF134;ZNF551;ZNF550;ZNF773;ZNF772;ZNF304		ZSCAN18
1	100307625	BICF2P886580	0.00402064	0.0265487	0.0265487	0.742898	0.201484	0.363552	0.439434	1.28366	ZNF134;ZNF551;ZNF550;ZNF773;ZNF772;ZNF304		ZSCAN18
1	100342317	BICF2P472059	0.0068724	0.0309735	0.0309735	0.744515	0.33083	0.283318	0.547727	1.22552	ZNF134;ZNF551;ZNF550;ZNF773;ZNF772;ZNF304;ZNF543;AURKC		ZSCAN1
2	12749242	BICF2G630674321	0.0565272	0.00768959	-0.18455	0.506048	0.161728	0.389692	0.409279	0.843861		PLXDC2
2	12828939	BICF2P150259	0.0116907	-0.0108161	-0.0162242	0.76731	0.393679	0.24766	0.606144	0.934608	U6	PLXDC2
2	12845055	BICF2S22959193	0.147262	0.214878	0.286504	0.940205	1.75078	0.00121291	2.91617	0.934608	U6	PLXDC2
2	12856711	BICF2P591202	0.371283	0.28887	-0.495206	0.694258	0.440531	0.222725	0.652231	0.938663	U6;U6	PLXDC2
2	12885630	BICF2P752986	0.0370071	-0.0609636	-0.0914454	0.73169	0.462308	0.211641	0.674401	0.96234	U6;U6	PLXDC2
2	12890107	BICF2P1461459	0.158994	0.155973	-0.311947	0.818168	0.541158	0.174299	0.758706	0.977258	U6;U6	PLXDC2
2	12902659	BICF2P117947	0.159302	0.155973	-0.311947	0.804588	0.528184	0.180138	0.744396	0.977258	U6;U6	PLXDC2
2	12917054	BICF2P378374	0.154779	0.153761	-0.307522	0.796222	0.51874	0.184464	0.734089	0.993254	U6;U6	PLXDC2
2	12938305	BICF2P347249	0.0258595	0.084693	0.096792	0.85276	0.934282	0.0528073	1.27731	1.02645	U6;U6	PLXDC2
2	12950207	BICF2P958195	0.25688	0.332473	0.398968	0.881361	2.10978	0.00012897	3.88951	1.02645	U6;U6	PLXDC2
2	12963960	BICF2S23641942	0.145711	0.229228	0.275074	0.790154	1.58178	0.0030745	2.51223	1.04303	U6;U6	PLXDC2
2	12974906	BICF2P631786	0.0466076	0.0929204	0.0929204	0.574286	0.736671	0.100986	0.995737	1.05108	U6;U6	PLXDC2
2	12987460	BICF2S235736	0.00647697	0.0353982	0.0353982	0.496267	0.0706048	0.451334	0.345502	1.04808	U6;U6	PLXDC2
2	12995918	BICF2S22956037	0.00647697	0.0353982	0.0353982	0.496267	0.0706048	0.451334	0.345502	1.01863	U6;U6	PLXDC2
2	13006572	BICF2P126372	0.00647697	0.0353982	0.0353982	0.496267	0.0706048	0.451334	0.345502	1.01863	U6;U6	PLXDC2
2	13050516	BICF2P908343	0.0604984	0.128449	0.134034	0.571717	0.868908	0.0661631	1.17938	1.13248	U6;U6	PLXDC2
2	13077297	BICF2P1146514	0.0665335	-0.0729397	-0.116704	0.423933	0.201259	0.363699	0.439258	1.17281	U6;U6		PLXDC2
2	13108574	BICF2P643608	0.0123494	0.0100249	0.0160398	0.495937	0.213231	0.355942	0.448621	1.30541	U6		PLXDC2
2	13177183	BICF2P468931	0.0655341	0.120644	0.193031	0.649202	1.08734	0.0298275	1.52538	1.3514	U6;U6		PLXDC2
2	13244406	BICF2P103235	0.00995424	0.00503933	0.030236	0.730181	0.412579	0.237426	0.624472	1.58311	U6;U6		PLXDC2
2	13258580	BICF2P1416164	0.292689	0.415929	0.415929	1.06519	2.36397	2.11527e-05	4.67463	1.62826	U6;U6		PLXDC2
2	13272845	BICF2P261395	0.015487	0.0442478	0.0442478	0.787247	0.680645	0.119217	0.923663	1.62826	U6;U6		PLXDC2
2	13305702	BICF2P1358711	0.0252478	0.0619469	0.0619469	0.781	0.78196	0.0878054	1.05648	1.63231	U6;U6		PLXDC2
2	13377604	BICF2P151254	0.0328049	0.0256883	-0.15413	0.910767	0.520111	0.183832	0.735579	1.69683	U6		PLXDC2
2	13546538	BICF2S22917725	0.0911437	0.159292	0.159292	1.22515	1.61643	0.00255722	2.59223	2.13387	U6		PLXDC2
2	13602570	BICF2P304823	0.266605	0.339848	0.407817	1.3307	2.56739	4.35682e-06	5.36083	2.50978	U6		U6
2	13712403	TIGRP2P19733	0.334063	0.413786	0.472898	1.26909	2.73816	1.05484e-06	5.97681	2.03128			U6
2	13786700	BICF2P176848	0.0497414	0.115935	0.126475	0.966888	1.20679	0.0182988	1.73758	2.02891			U6
2	13806488	BICF2P154714	0.0122118	0.0521217	0.0543879	0.871894	0.69413	0.11463	0.940703	1.99552			U6
2	13835148	BICF2P110497	0.0965399	0.180832	0.197271	1.01746	1.53299	0.00396278	2.402	1.93691			U6
2	13843839	BICF2P697274	0.104562	0.189228	0.216261	1.04058	1.60852	0.00266781	2.57385	1.93691			U6
2	13886412	BICF2G630674009	0.0241917	0.0575221	0.0575221	0.932841	0.911216	0.0572515	1.24221	1.98696			U6
2	13917080	BICF2P655501	0.20306	0.293764	0.33573	1.16812	2.13909	0.00010569	3.97597	1.84362			U6
2	14080377	BICF2P404145	0.167208	0.264142	0.275627	1.25436	2.03402	0.000213323	3.67096	1.54143	EPC1		U6
2	14085459	BICF2P557349	0.227861	0.334014	0.348536	1.32867	2.37611	1.93138e-05	4.71413	1.54143	EPC1		U6
2	14119383	BICF2P823904	0.0107396	0.0183137	-0.109882	0.777789	0.215166	0.354694	0.450146	1.3264	EPC1		U6
2	14123859	BICF2P273421	0.00326417	0.00752827	-0.0903392	0.442061	-0.382629	0.746249	0.127116	1.3264	EPC1		U6
2	14141837	BICF2S2364975	0.0609733	0.0962389	0.192478	0.385278	0.781586	0.0879087	1.05597	1.29297	EPC1
2	14145305	BICF2P1266065	0.0709271	0.11075	0.204462	0.378189	0.828142	0.0757314	1.12072	1.26144	EPC1
2	14163909	BICF2P759508	0.00517396	-0.0194122	-0.066556	0.306694	-0.411198	0.761835	0.118139	1.24469	EPC1
2	14167575	BICF2P126458	0.0205313	0.0676085	0.124816	0.586863	0.70102	0.112335	0.949484	1.21254	EPC1
2	14178039	BICF2S22933649	0.122822	0.209017	0.218105	0.663907	1.29677	0.0123495	1.90835	1.18095	EPC1
2	14200568	BICF2P391802	0.0834519	0.160552	0.175147	0.649808	1.10188	0.0281628	1.55032	1.18095	EPC1
2	14203929	BICF2P940879	0.0506371	-0.0541344	-0.144358	0.332351	-0.00224034	0.501548	0.299687	1.18095	EPC1
2	14268130	BICF2P1094611	0.167208	0.264142	0.275627	0.563778	1.39501	0.00784122	2.10562	1.05133	EPC1
2	14299604	BICF2P32287	0.0126117	-0.0138812	-0.0256268	0.360478	-0.021102	0.514578	0.288549	1.00559	EPC1
2	14311791	BICF2G630673966	0.184937	0.282233	0.307891	0.552235	1.47583	0.00529083	2.27648	1.00739	EPC1
2	14325087	BICF2G630673933	0.035929	-0.0609636	-0.0914454	0.243315	-0.0919338	0.563258	0.249293	1.00739	EPC1
2	14387963	BICF2G630673822	0.00241989	0.0143268	0.0687684	0.163387	-0.441308	0.777676	0.109201	0.885675	EPC1;KIF5B
2	14388396	BICF2G630673820	0.125711	0.0558091	-0.267883	0.0468219	-0.350488	0.728096	0.137812	0.885675	EPC1;KIF5B;U6
3	30049870	BICF2S23742266	0.00582965	0.0537196	0.0613938	0.689475	0.318609	0.290527	0.536814	1.19701	U6;SV2C	IQGAP2	AGGF1
3	30072736	BICF2S2367305	0.0686118	0.144328	0.157448	0.817924	1.18849	0.0197697	1.704	1.26698	U6;SV2C	IQGAP2	AGGF1
3	30120664	BICF2S23545014	0.0107128	0.0521217	0.0543879	0.731829	0.505055	0.190846	0.719316	1.22083	SV2C	IQGAP2	AGGF1
3	30132141	BICF2G630705768	0.138479	0.17872	0.285951	0.975465	1.76841	0.00109571	2.9603	1.22556	SV2C	IQGAP2	AGGF1
3	30142075	BICF2G630705781	0.15869	0.204523	0.306785	1.17886	2.01772	0.000237208	3.62487	1.22104	SV2C	IQGAP2	AGGF1
3	30160410	BICF2G630705795	0.0934587	0.159976	0.225848	1.16938	1.70948	0.00153372	2.81425	1.18397	SV2C	IQGAP2	AGGF1
3	30171508	BICF2G630705808	0.0448759	0.103007	0.107485	1.05446	1.22552	0.0168912	1.77234	1.17988	SV2C	IQGAP2	AGGF1
3	30174212	BICF2G630705819	0.0418147	0.0987663	0.10306	1.05055	1.1996	0.0188652	1.72434	1.17988	SV2C	IQGAP2	AGGF1
3	30176010	BICF2P1092111	0.113025	0.196296	0.20483	1.1204	1.67365	0.00187272	2.72753	1.17128	SV2C		AGGF1
3	30191523	BICF2G630705826	0.268493	0.355711	0.406527	1.28339	2.50294	7.28084e-06	5.13782	1.19402	SV2C		CRHBP
3	30204570	BICF2G630705838	0.012623	0.0688606	0.0918142	1.08997	0.990294	0.0431506	1.36501	1.18843	SV2C		CRHBP
3	30230177	BICF2S23643528	0.00455271	0.0611557	0.0772493	1.05747	0.657727	0.127306	0.89515	1.22085	SV2C;POC5;POLK;U6		CRHBP
3	30241803	BICF2G630705846	0.00647697	0.0353982	0.0353982	0.96601	0.543275	0.173357	0.761057	1.21567	POC5;POLK;U6	SV2C	CRHBP
3	30247992	BICF2G630705853	0.223099	0.248771	0.373156	1.14911	2.23772	5.31267e-05	4.27469	1.22324	POC5;POLK;U6	SV2C	CRHBP
3	30269872	BICF2G630705902	0.125088	0.207965	0.207965	0.961377	1.5735	0.00321139	2.49331	1.28589	POC5;POLK;U6	SV2C	F2RL1
3	30280345	BICF2G630705915	0.0068724	0.0309735	0.0309735	0.809532	0.394794	0.247049	0.607216	1.32001	POC5;POLK;U6	SV2C	F2RL1
3	30293795	BICF2G630705928	0.0183785	0.0486726	0.0486726	0.824245	0.754236	0.0957126	1.01903	1.33788	POC5;POLK;U6	SV2C	F2RL1
3	30299020	BICF2G630705941	0.015487	0.0442478	0.0442478	0.821913	0.715178	0.107724	0.967688	1.33788	POC5;POLK;U6	SV2C	F2RL1
3	30304225	BICF2G630705955	0.0126055	0.039823	0.039823	0.81769	0.618781	0.141914	0.847975	1.37625	POC5;POLK;U6	SV2C	F2RL1
3	30315892	BICF2G630705959	0.0265839	0.0591507	0.141962	0.786298	0.967457	0.0469	1.32883	1.4046	POC5;POLK;U6	SV2C	U6
3	30325926	BICF2G630705972	0.0047804	0.0565465	0.0798304	0.698692	0.334724	0.281039	0.551234	1.41444	POC5;POLK;U6	SV2C	F2R
3	30343228	BICF2G630705993	0.378175	0.0344457	-0.413348	0.536542	0.422735	0.232024	0.634467	1.4483	POC5;POLK;U6	SV2C	F2R
3	30355118	BICF2P991639	0.0479515	0.107247	0.11191	0.630174	0.840575	0.0727075	1.13842	1.46573	POC5;POLK;U6	SV2C	F2R
3	30370494	BICF2G630706010	0.05151	0.0456305	-0.182522	0.768173	0.415531	0.235848	0.627367	1.48958	POC5;POLK;U6;CERT1	SV2C	F2R
3	30371997	BICF2G630706014	0.189372	0.260824	0.329462	0.925334	1.8945	0.000516514	3.28692	1.48958	POC5;POLK;U6;CERT1	SV2C	F2R
3	30382475	BICF2G630706024	0.188043	0.211905	0.339049	0.847588	1.83941	0.00072138	3.14184	1.49087	POC5;POLK;U6;CERT1	SV2C	F2R
3	30402544	BICF2S22916507	0.0106673	-0.00724404	-0.007559	0.641321	0.25453	0.329657	0.481937	1.49087	POC5;POLK;U6;CERT1;U2	SV2C	IQGAP2
3	30420522	BICF2S23727801	0.252391	0.127827	-0.383481	0.713149	0.482026	0.201889	0.694888	1.53938	POC5;POLK;U6;CERT1;U2	SV2C	IQGAP2
3	30522658	BICF2G630706040	0.00728402	-0.0220821	-0.0253944	0.557785	0.0255544	0.482348	0.31664	1.55743	POC5;POLK;U6;CERT1;U2;HMGCR		IQGAP2
3	30544554	BICF2G630706092	0.0837869	0.0566925	-0.22677	0.79923	0.48367	0.201088	0.696614	1.61097	POC5;POLK;U6;CERT1;U2;HMGCR;ANKRD31		IQGAP2
3	30561011	BICF2G630706144	0.143279	0.233561	0.254794	0.828795	1.57496	0.00318679	2.49665	1.64097	POC5;POLK;U6;CERT1;U2;HMGCR;ANKRD31		IQGAP2
3	30566888	BICF2G630706155	0.109063	0.144305	0.266409	0.887325	1.58075	0.00309122	2.50987	1.65624	POC5;POLK;U6;CERT1;U2;HMGCR;ANKRD31		IQGAP2
3	30585361	BICF2G630706178	0.0103053	0.0550946	0.0601032	0.614713	0.385113	0.252375	0.597954	1.65552	POC5;POLK;U6;CERT1;U2;HMGCR;ANKRD31;U6		IQGAP2
3	30593968	BICF2G630706180	0.00772434	-0.0260263	-0.0446165	0.552595	-0.0027775	0.501919	0.299366	1.65552	POC5;POLK;U6;CERT1;U2;HMGCR;ANKRD31;U6		IQGAP2
3	30601424	BICF2G630706186	0.424295	0.140617	-0.482117	0.407582	0.222699	0.34985	0.456118	1.65552	POC5;POLK;U6;CERT1;U2;HMGCR;ANKRD31;U6		IQGAP2
3	30614369	BICF2G630706195	0.0507376	0.119991	0.1309	0.576046	0.834103	0.0742697	1.12919	1.65552	POC5;POLK;U6;CERT1;U2;HMGCR;ANKRD31;U6		IQGAP2
3	30631930	BICF2G630706227	0.0493357	0.111488	0.116335	0.566608	0.788211	0.0860916	1.06504	1.66971	POC5;POLK;U6;CERT1;U2;HMGCR;ANKRD31;U6		IQGAP2
3	30637911	BICF2G630706242	0.0316744	0.086045	0.0897861	0.619723	0.71549	0.107624	0.968092	1.64985	POC5;POLK;U6;CERT1;U2;HMGCR;ANKRD31;U6		IQGAP2
3	30650999	BICF2P95479	0.0106455	0.00971761	0.0101401	0.561795	0.20766	0.359544	0.444248	1.61899	POC5;POLK;U6;CERT1;U2;HMGCR;ANKRD31;U6		IQGAP2
3	30660023	BICF2P697415	0.00255686	0.0394005	0.0411136	0.58572	0.00789	0.494548	0.305791	1.61899	POC5;POLK;U6;CERT1;U2;HMGCR;ANKRD31;U6		IQGAP2
3	30671178	BICF2P1299715	0.0286326	0.0818046	0.0853614	0.622535	0.695438	0.114192	0.942365	1.60002	POC5;POLK;U6;CERT1;U2;HMGCR;ANKRD31;U6		IQGAP2
3	30687675	BICF2P612073	0.107753	0.117203	0.255715	0.833481	1.50627	0.00454115	2.34283	1.57628	POC5;POLK;U6;CERT1;U2;HMGCR;ANKRD31;U6		SV2C
3	30704331	BICF2G630706333	0.25907	0.218604	-0.403577	0.891652	0.632111	0.136791	0.863941	1.51592	POC5;POLK;U6;CERT1;U2;HMGCR;ANKRD31;U6		SV2C
3	30705816	BICF2G630706335	0.0900032	0.166613	0.173857	0.950775	1.41109	0.00726117	2.13899	1.51852	POC5;POLK;U6;CERT1;U2;HMGCR;ANKRD31;U6		SV2C
3	30718120	BICF2G630706365	0.0120265	-0.00048396	-0.000553097	0.885247	0.553945	0.168663	0.77298	1.50461	U6;CERT1;U2;HMGCR;ANKRD31;U6;GCNT4	POC5	SV2C
3	30731750	BICF2G630706394	0.0107128	0.0521217	0.0543879	0.902323	0.669543	0.123089	0.90978	1.51512	CERT1;U2;HMGCR;ANKRD31;U6;GCNT4	POC5	SV2C
3	30742203	BICF2G630706414	0.0107128	0.0521217	0.0543879	0.884384	0.651942	0.129408	0.88804	1.52835	CERT1;U2;HMGCR;ANKRD31;U6;GCNT4	POC5	SV2C
3	30753656	BICF2G630706437	0.154517	0.177882	0.304941	0.994295	1.85177	0.000669793	3.17406	1.47931	CERT1;U2;HMGCR;ANKRD31;U6;GCNT4	POLK	SV2C
3	30769979	BICF2G630706466	0.141979	0.23446	0.244653	0.933075	1.65123	0.00211809	2.67405	1.46087	CERT1;U2;HMGCR;ANKRD31;U6;GCNT4;cfa-mir-8901	POLK	SV2C
3	30774711	BICF2G630706475	0.514455	0.204715	-0.545907	0.908506	0.739472	0.100131	0.99943	1.46087	CERT1;U2;HMGCR;ANKRD31;U6;GCNT4;cfa-mir-8901	POLK	SV2C
3	30802188	BICF2G630706494	0.22805	0.295853	0.373709	0.89454	2.02307	0.000229111	3.63995	1.49527	CERT1;U2;HMGCR;ANKRD31;U6;GCNT4;cfa-mir-8901;OR6C3I;OR6C1	POLK	SV2C
3	30814201	BICF2G630706502	0.131823	0.221738	0.231379	0.852002	1.52821	0.00406124	2.39134	1.50796	CERT1;U2;HMGCR;ANKRD31;U6;GCNT4;cfa-mir-8901;OR6C3I;OR6C1	POLK	SV2C
3	30823896	BICF2P73373	0.391736	0.135455	-0.464417	0.781973	0.603237	0.148049	0.829594	1.51154	CERT1;U2;HMGCR;ANKRD31;U6;GCNT4;cfa-mir-8901;OR6C3I;OR6C1	POLK	SV2C
3	30838339	BICF2G630706525	0.131823	0.221738	0.231379	0.904565	1.57734	0.00314717	2.50208	1.53114	CERT1;U2;HMGCR;ANKRD31;U6;GCNT4;cfa-mir-8901;OR6C3I;OR6C1	POLK	SV2C
3	30844083	BICF2G630706539	0.131293	0.221816	0.23146	0.911046	1.58172	0.00307558	2.51207	1.54982	CERT1;U2;HMGCR;ANKRD31;U6;GCNT4;cfa-mir-8901;OR6C3I;OR6C1	POLK	SV2C
3	30858066	BICF2G630706558	0.16507	0.239806	0.302913	0.886182	1.76195	0.00113743	2.94408	1.55857	CERT1;U2;HMGCR;ANKRD31;U6;GCNT4;cfa-mir-8901;OR6C3I;OR6C1	POLK	SV2C
3	30880280	BICF2G630706563	0.238309	0.242326	-0.387721	0.746526	0.485257	0.200317	0.698283	1.54086	U2;HMGCR;ANKRD31;U6;GCNT4;cfa-mir-8901;OR6C3I;OR6C1;OR6C2D	CERT1	SV2C
3	30906904	BICF2G630706571	0.170073	0.266662	0.304757	0.793142	1.68656	0.00174342	2.7586	1.55083	HMGCR;ANKRD31;U6;GCNT4;cfa-mir-8901;OR6C3I;OR6C1;OR6C2D;OR6C2G	CERT1	SV2C
3	30918081	BICF2G630706574	0.122319	0.209017	0.218105	0.688229	1.32093	0.0110711	1.95581	1.55083	HMGCR;ANKRD31;U6;GCNT4;cfa-mir-8901;OR6C3I;OR6C1;OR6C2D;OR6C2G;OR6C53	CERT1	SV2C
3	30931071	BICF2G630706577	0.233667	0.23956	-0.383296	0.682561	0.423263	0.231745	0.63499	1.57073	HMGCR;ANKRD31;U6;GCNT4;cfa-mir-8901;OR6C3I;OR6C1;OR6C2D;OR6C2G;OR6C53	CERT1	SV2C
3	30949262	BICF2G630706588	0.0882988	0.16987	0.194137	0.686835	1.19013	0.0196344	1.70698	1.57073	HMGCR;ANKRD31;U6;GCNT4;cfa-mir-8901;OR6C3I;OR6C1;OR6C2D;OR6C2G;OR6C53	CERT1	POC5
3	30968515	BICF2G630706597	0.121816	0.209017	0.218105	0.693142	1.32542	0.0108468	1.9647	1.57073	HMGCR;ANKRD31;U6;GCNT4;cfa-mir-8901;OR6C3I;OR6C1;OR6C2D;OR6C2G;OR6C53;OR6C89		POC5
3	30969329	BICF2G630706598	0.121816	0.209017	0.218105	0.693142	1.32542	0.0108468	1.9647	1.57073	HMGCR;ANKRD31;U6;GCNT4;cfa-mir-8901;OR6C3I;OR6C1;OR6C2D;OR6C2G;OR6C53;OR6C89		POC5
3	30983334	BICF2G630706607	0.081224	0.0555863	-0.222345	0.581845	0.266098	0.322437	0.491555	1.57073	ANKRD31;U6;GCNT4;cfa-mir-8901;OR6C3I;OR6C1;OR6C2D;OR6C2G;OR6C53;OR6C89	HMGCR	POC5
3	30994439	BICF2S23155837	0.121816	0.209017	0.218105	0.611021	1.24152	0.0157629	1.80236	1.57073	ANKRD31;U6;GCNT4;cfa-mir-8901;OR6C3I;OR6C1;OR6C2D;OR6C2G;OR6C53;OR6C89;OR6C2H		POC5
3	31021430	BICF2G630706642	0.357297	0.237832	-0.475664	0.750652	0.508745	0.189112	0.723281	1.57073	ANKRD31;U6;GCNT4;cfa-mir-8901;OR6C3I;OR6C1;OR6C2D;OR6C2G;OR6C53;OR6C89;OR6C2H;OR6C2E		POC5
3	31027460	BICF2G630706643	0.163567	0.259902	0.271202	0.795605	1.61287	0.00260653	2.58394	1.60059	ANKRD31;U6;GCNT4;cfa-mir-8901;OR6C3I;OR6C1;OR6C2D;OR6C2G;OR6C53;OR6C89;OR6C2H;OR6C2E		POC5
3	31051310	BICF2P1499671	0.160359	0.255662	0.266777	0.793777	1.59691	0.00283807	2.54698	1.62264	U6;GCNT4;cfa-mir-8901;OR6C3I;OR6C1;OR6C2D;OR6C2G;OR6C53;OR6C89;OR6C2H;OR6C2E;OR6C1K	ANKRD31	POC5
3	31066579	BICF2G630706670	0.167617	0.264142	0.275627	0.820884	1.65326	0.00209476	2.67887	1.60079	U6;GCNT4;cfa-mir-8901;OR6C3I;OR6C1;OR6C2D;OR6C2G;OR6C53;OR6C89;OR6C2H;OR6C2E;OR6C1K	ANKRD31	POC5
3	31215627	BICF2G630706686	0.39228	0.346116	-0.519174	0.759343	0.484797	0.20054	0.697799	1.6904	GCNT4;cfa-mir-8901;OR6C3I;OR6C1;OR6C2D;OR6C2G;OR6C53;OR6C89;OR6C2H;OR6C2E;OR6C1K;OR6C85;OR6C63;cfa-mir-8901		POC5
3	31405691	BICF2G630707076	0.130277	0.180556	0.270833	0.834352	1.58588	0.00300883	2.5216	1.33073	OR6C53;OR6C89;OR6C2H;OR6C2E;OR6C1K;OR6C85;OR6C63;cfa-mir-8901;HERC2		CERT1
3	31581040	BICF2G630707421	0.00366932	0.0565465	0.0798304	0.616802	0.190156	0.370942	0.430694	0.72143	OR6C63;cfa-mir-8901;HERC2;NIPA1;NIPA2		ANKRD31
3	31593533	BICF2G630707455	0.0482782	0.104051	0.166482	0.636116	0.960229	0.0481397	1.3175	0.72143	OR6C63;cfa-mir-8901;HERC2;NIPA1;NIPA2		ANKRD31
3	31598456	BICF2G630707484	0.250485	-0.0928819	-0.247685	0.122261	-0.00602609	0.504164	0.297428	0.72143	OR6C63;cfa-mir-8901;HERC2;NIPA1;NIPA2;CYFIP1		ANKRD31
3	31680535	G236f20S298	0.107745	0.107086	-0.257006	0.448943	0.133902	0.408298	0.389022	0.72143	HERC2;NIPA1;NIPA2;CYFIP1		ANKRD31
4	38081765	BICF2P984761	0.0443971	0.1137	0.143621	0.695267	0.959021	0.0483493	1.31561	1.3425			MSX2
4	38113462	BICF2P253405	0.0764754	0.154383	0.176438	0.694076	1.13021	0.0251391	1.59965	1.39646	NSG2;CPEB4		MSX2
4	38119794	BICF2P983415	0.0430722	0.111795	0.127765	0.713397	0.937878	0.0521396	1.28283	1.39014	NSG2;CPEB4		MSX2
4	38124117	BICF2P862447	0.014721	-0.00279621	-0.00479351	0.491283	0.236082	0.341305	0.466858	1.39014	NSG2;CPEB4		MSX2
4	38130974	BICF2P1445879	0.00804936	0.0596116	0.0715339	0.494998	0.212317	0.356532	0.447901	1.38813	NSG2;CPEB4		MSX2
4	38140456	BICF2P1433474	0.00174759	0.0422812	0.0634218	0.43632	-0.157801	0.607696	0.216313	1.38386	NSG2;CPEB4		MSX2
4	38157574	BICF2P1362961	0.00644231	-0.0293449	-0.0704277	0.357413	-0.313992	0.706728	0.150748	1.39605	NSG2;CPEB4		MSX2
4	38162406	BICF2P315439	0.0127504	0.00326481	0.00460914	0.40584	0.0985904	0.432205	0.36431	1.38714	NSG2;CPEB4		MSX2
4	38173840	BICF2P387506	0.0107014	0.0149029	0.035767	0.451871	0.161753	0.389676	0.409296	1.38714	NSG2;CPEB4		MSX2
4	38192712	BICF2S22917431	0.116241	0.178781	0.252397	0.601381	1.28885	0.0127955	1.89294	1.38714	NSG2;CPEB4		MSX2
4	38203100	BICF2P1429763	0.232239	0.0898783	-0.359513	0.729306	0.505018	0.190864	0.719276	1.38714	NSG2;CPEB4;U6		MSX2
4	38214546	BICF2S23141335	0.404319	0.376237	-0.531158	0.973292	0.687096	0.117007	0.93179	1.40422	NSG2;CPEB4;U6		MSX2
4	38221557	BICF2S23017567	0.142705	0.218788	0.276364	1.15485	1.90707	0.000478033	3.32054	1.40422	NSG2;CPEB4;U6		MSX2
4	38238371	BICF2P1089471	0.134255	0.186824	0.280236	1.29901	2.03761	0.000208377	3.68115	1.40277	NSG2;CPEB4;U6		MSX2
4	38243680	BICF2P157705	0.112059	0.196042	0.235251	1.29402	1.89402	0.000518045	3.28563	1.37753	NSG2;CPEB4;U6		MSX2
4	38276163	BICF2P250742	0.0126615	-0.0468827	-0.0661873	0.967238	0.540344	0.174661	0.757803	1.37772	NSG2;CPEB4;U6		MSX2
4	38285620	BICF2P211962	0.0433242	-0.0625538	-0.0883112	0.939904	0.69472	0.114432	0.941452	1.37322	NSG2;CPEB4;U6		MSX2
4	38294694	BICF2S22951055	0.437956	0.420631	-0.560841	1.26642	0.924328	0.0546904	1.26209	1.37322	NSG2;CPEB4;U6		MSX2
4	38298708	BICF2P800971	0.273299	0.314436	0.419248	1.2425	2.49204	7.93165e-06	5.10064	1.37322	NSG2;CPEB4;U6		MSX2
4	38302700	BICF2S22932199	0.00973402	0.0353982	0.0353982	0.880899	0.565415	0.163709	0.785927	1.37322	NSG2;CPEB4;U6		MSX2
4	38317244	BICF2P1211544	0.00109956	0.0471439	0.0595501	0.899971	0.221706	0.350487	0.455328	1.37322	NSG2;CPEB4;U6		MSX2
4	38396144	BICF2S23554562	0.0237672	0.0733238	0.0765118	0.810437	0.836541	0.0736784	1.13266	1.44992	NSG2;CPEB4;U6		MSX2
4	38419680	BICF2P536360	0.0557342	0.110619	0.110619	0.834729	1.0661	0.0324066	1.48937	1.46354	NSG2;CPEB4;U6		MSX2
4	38430128	BICF2S23617904	0.0732893	0.137168	0.137168	0.851521	1.19419	0.0193012	1.71442	1.47548	NSG2;CPEB4;U6		MSX2
4	38438492	BICF2P2234	0.0113173	0.0692063	0.0790929	0.826137	0.673518	0.121693	0.914735	1.49631	NSG2;CPEB4;U6		MSX2
4	38438608	BICF2P2235	0.0221463	0.084693	0.096792	0.847858	0.909326	0.0576283	1.23936	1.49631	NSG2;CPEB4;U6		MSX2
4	38443563	BICF2P1461260	0.211134	0.267976	0.357301	1.12385	2.16097	9.09509e-05	4.04119	1.49631	NSG2;CPEB4;U6		MSX2
4	38483604	BICF2S23546913	0.034729	0.0902855	0.0942109	0.945715	1.05852	0.0333711	1.47663	1.54593	NSG2;CPEB4;U6		MSX2
4	38490837	BICF2P838143	0.0436927	0.0973451	0.0973451	0.946654	1.10437	0.0278858	1.55462	1.54593	NSG2;CPEB4;U6		MSX2
4	38535629	BICF2P647389	0.125088	0.207965	0.207965	0.995277	1.603	0.00274755	2.56105	1.54349	CPEB4;U6	NSG2
4	38560744	BICF2P399181	0.13796	0.230219	0.240229	1.01771	1.7121	0.00151124	2.82067	1.61372	CPEB4;U6		NSG2
4	38567250	BICF2P831381	0.134408	0.225979	0.235804	1.01449	1.69199	0.00169148	2.77173	1.61372	CPEB4;U6		NSG2
4	38579975	BICF2P98230	0.111012	0.0310426	-0.248341	0.822699	0.542189	0.17384	0.759851	1.61372	CPEB4;U6		NSG2
4	38603516	BICF2P282688	0.0399931	0.106694	0.150627	0.805359	1.06355	0.0327281	1.48508	1.61904	CPEB4;U6		NSG2
4	38615638	BICF2P656759	0.00978299	0.0556247	0.102692	0.90796	0.75327	0.0959972	1.01774	1.6194	U6	CPEB4	NSG2
4	38630913	BICF2P1020027	0.0922506	0.0997112	0.239307	0.802417	1.40492	0.00747919	2.12615	1.62817	U6	CPEB4	NSG2
4	38638226	BICF2P476816	0.0163002	0.062815	0.115966	0.766608	0.83306	0.0745239	1.1277	1.65044	U6	CPEB4	NSG2
4	38646739	BICF2P933544	0.0297235	0.0941571	0.132928	0.622071	0.800688	0.0827465	1.08225	1.67802	U6	CPEB4	NSG2
4	38662218	BICF2P292706	0.0153733	0.0753518	0.106379	0.579036	0.615053	0.14337	0.843543	1.68318	U6;STC2	CPEB4	NSG2
4	38722667	BICF2S23618932	0.311093	0.0843858	-0.405052	0.506495	0.314896	0.292734	0.533527	1.63592	STC2		NSG2
4	38744914	BICF2S23247281	0.146033	-0.0754594	-0.0953171	0.558434	0.574221	0.15997	0.79596	1.56347	STC2;NKX2-5		NSG2
4	38778162	BICF2S23746378	0.2356	0.349558	0.349558	0.829029	1.91946	0.000442717	3.35387	1.54031	STC2;NKX2-5		NSG2
4	38818890	BICF2P479647	0.0225286	0.0854535	0.113938	0.790227	0.892238	0.0611246	1.21378	1.4638	STC2;NKX2-5;BNIP1;CREBRF		NSG2
4	38837997	BICF2P1199605	0.0821391	0.111726	0.223451	0.82402	1.36919	0.00885773	2.05268	1.44907	STC2;NKX2-5;BNIP1;CREBRF		NSG2
4	38851763	BICF2P522242	0.068443	0.141724	0.179019	0.931965	1.34292	0.0100092	1.9996	1.44907	STC2;NKX2-5;BNIP1;CREBRF		NSG2
4	38862688	BICF2P693332	0.138718	0.225664	0.225664	0.989344	1.66091	0.00200874	2.69708	1.42421	STC2;NKX2-5;BNIP1;CREBRF		NSG2
4	38863981	BICF2P693331	0.0696299	0.118516	0.203171	0.876911	1.34397	0.00996054	2.00172	1.42421	STC2;NKX2-5;BNIP1;CREBRF		NSG2
4	38883178	BICF2P1275781	0.106822	0.181416	0.181416	0.882043	1.39897	0.00769456	2.11382	1.39173	STC2;NKX2-5;BNIP1;CREBRF;ATP6V0E1		NSG2
4	38904008	BICF2S23017724	0.0108768	0.0121681	0.0243363	0.859061	0.555572	0.167955	0.774808	1.39662	STC2;NKX2-5;BNIP1;CREBRF;ATP6V0E1		NSG2
4	38912822	BICF2S2373485	0.0452865	0.0364507	-0.174963	0.85597	0.491933	0.197092	0.705331	1.38474	STC2;NKX2-5;BNIP1;CREBRF;ATP6V0E1		NSG2
4	38919103	BICF2P507713	0.0691488	0.13693	0.142883	0.930134	1.2668	0.0141117	1.85042	1.39044	STC2;NKX2-5;BNIP1;CREBRF;ATP6V0E1;ERGIC1		NSG2
4	38965100	BICF2P1341607	0.147556	0.238938	0.238938	0.896852	1.61505	0.00257616	2.58903	1.33785	STC2;NKX2-5;BNIP1;CREBRF;ATP6V0E1;ERGIC1		NSG2
4	38968163	BICF2P675310	0.118324	0.199115	0.199115	0.854017	1.43738	0.006394	2.19423	1.33785	STC2;NKX2-5;BNIP1;CREBRF;ATP6V0E1;ERGIC1		NSG2
4	39015609	BICF2S2357104	0.0103306	0.0688606	0.0918142	0.757875	0.599807	0.149427	0.825572	1.30639	STC2;NKX2-5;BNIP1;CREBRF;ATP6V0E1;ERGIC1		NSG2
4	39029821	BICF2P1200177	0.0156328	0.0681001	0.10896	0.743828	0.789647	0.0857016	1.06701	1.30267	STC2;NKX2-5;BNIP1;CREBRF;ATP6V0E1;ERGIC1		NSG2
4	39050886	BICF2P517278	0.155172	0.201573	0.30236	0.802061	1.66412	0.00197367	2.70473	1.26514	STC2;NKX2-5;BNIP1;CREBRF;ATP6V0E1;ERGIC1		CPEB4
4	39058867	BICF2P948062	0.175347	0.216323	0.324484	0.82839	1.76912	0.00109125	2.96208	1.26514	STC2;NKX2-5;BNIP1;CREBRF;ATP6V0E1;ERGIC1		CPEB4
4	39121563	BICF2S23524620	0.382116	0.246681	-0.493363	0.629794	0.391622	0.248788	0.60417	1.20909	STC2;NKX2-5;BNIP1;CREBRF;ATP6V0E1;ERGIC1;DUSP1		CPEB4
4	39149081	BICF2P1009177	0.00196464	0.0436409	0.0805678	0.694425	0.174943	0.380941	0.419142	1.20599	STC2;NKX2-5;BNIP1;CREBRF;ATP6V0E1;ERGIC1;DUSP1		CPEB4
4	39169359	BICF2P1118389	0.0429129	0.0985205	0.157633	0.668739	0.953762	0.0492709	1.30741	1.18617	NKX2-5;BNIP1;CREBRF;ATP6V0E1;ERGIC1;DUSP1;NEURL1B		U6
4	39183980	BICF2S23160706	0.0014289	0.0431416	0.0862832	0.665242	0.100406	0.430969	0.365554	1.18617	NKX2-5;BNIP1;CREBRF;ATP6V0E1;ERGIC1;DUSP1;NEURL1B		U6
4	39186025	BICF2S23256877	0.0161259	0.0717797	0.10767	0.623422	0.674074	0.121498	0.915431	1.18617	NKX2-5;BNIP1;CREBRF;ATP6V0E1;ERGIC1;DUSP1;NEURL1B		U6
4	39200720	BICF2P91012	0.0133851	-0.0203955	-0.0326327	0.568251	0.229425	0.345545	0.461495	1.18617	NKX2-5;BNIP1;CREBRF;ATP6V0E1;ERGIC1;DUSP1;NEURL1B		STC2
4	39213442	BICF2S2324572	0.127604	-0.0740459	-0.197456	0.454721	0.270023	0.320002	0.494847	1.18617	NKX2-5;BNIP1;CREBRF;ATP6V0E1;ERGIC1;DUSP1;NEURL1B		STC2
5	31937454	BICF2G630182801	0.218838	0.299287	0.359145	0.927159	2.00788	0.000252821	3.59719	1.26903	cfa-mir-195;cfa-mir-497;BCL6B;SLC16A13;SLC16A11;CLEC10A;ASGR2;DLG4;ACADVL;cfa-mir-324;DVL2;PHF23;GABARAP;CTDNEP1;ELP5;CLDN7;SLC2A4;YBX2;GPS2;ACAP1;TMEM95;TNK1;PLSCR3;NLGN2;SPEM1;SPEM2;TMEM102;FGF11;CHRNB1;ZBTB4;POLR2A	ALOX15	RABEP1
5	31951907	BICF2G630182805	0.125862	0.212459	0.24281	0.772838	1.46043	0.00571057	2.24332	1.24862	RNASEK;cfa-mir-195;cfa-mir-497;BCL6B;SLC16A13;SLC16A11;CLEC10A;ASGR2;DLG4;ACADVL;cfa-mir-324;DVL2;PHF23;GABARAP;CTDNEP1;ELP5;CLDN7;SLC2A4;YBX2;GPS2;ACAP1;TMEM95;TNK1;PLSCR3;NLGN2;SPEM1;SPEM2;TMEM102;FGF11;CHRNB1;ZBTB4;POLR2A	ALOX15	RABEP1
5	31959447	BICF2G630182807	0.125862	0.212459	0.24281	0.803823	1.49165	0.00488864	2.31081	1.25091	RNASEK;cfa-mir-195;cfa-mir-497;BCL6B;SLC16A13;SLC16A11;CLEC10A;ASGR2;DLG4;ACADVL;cfa-mir-324;DVL2;PHF23;GABARAP;CTDNEP1;ELP5;CLDN7;SLC2A4;YBX2;GPS2;ACAP1;TMEM95;TNK1;PLSCR3;NLGN2;SPEM1;SPEM2;TMEM102;FGF11;CHRNB1;ZBTB4;POLR2A	ALOX15	RABEP1
5	31964179	BICF2G630182810	0.129068	0.21633	0.247235	0.814754	1.5178	0.00428307	2.36824	1.25091	RNASEK;cfa-mir-195;cfa-mir-497;BCL6B;SLC16A13;SLC16A11;CLEC10A;ASGR2;DLG4;ACADVL;cfa-mir-324;DVL2;PHF23;GABARAP;CTDNEP1;ELP5;CLDN7;SLC2A4;YBX2;GPS2;ACAP1;TMEM95;TNK1;PLSCR3;NLGN2;SPEM1;SPEM2;TMEM102;FGF11;CHRNB1;ZBTB4;POLR2A	ALOX15	RABEP1
5	31983913	BICF2G630182831	0.164464	0.255047	0.291482	0.840735	1.69612	0.00165291	2.78175	1.28725	RNASEK;cfa-mir-195;cfa-mir-497;BCL6B;SLC16A13;SLC16A11;CLEC10A;ASGR2;DLG4;ACADVL;cfa-mir-324;DVL2;PHF23;GABARAP;CTDNEP1;ELP5;CLDN7;SLC2A4;YBX2;GPS2;ACAP1;TMEM95;TNK1;PLSCR3;NLGN2;SPEM1;SPEM2;TMEM102;FGF11;CHRNB1;ZBTB4;POLR2A;TNFSF12;TNFSF13	ALOX15	RABEP1
5	32002171	BICF2G630182839	0.213953	0.305379	0.349004	0.876723	1.92849	0.000418534	3.37827	1.29946	RNASEK;cfa-mir-195;cfa-mir-497;BCL6B;SLC16A13;SLC16A11;CLEC10A;ASGR2;DLG4;ACADVL;cfa-mir-324;DVL2;PHF23;GABARAP;CTDNEP1;ELP5;CLDN7;SLC2A4;YBX2;GPS2;ACAP1;TMEM95;TNK1;PLSCR3;NLGN2;SPEM1;SPEM2;TMEM102;FGF11;CHRNB1;ZBTB4;POLR2A;TNFSF12;TNFSF13;EIF4A1;SNORA67;CD68	ALOX15	SCIMP
5	32014424	BICF2G630182847	0.210189	0.301507	0.34458	0.873721	1.91047	0.000468091	3.32967	1.28297	RNASEK;cfa-mir-195;cfa-mir-497;BCL6B;SLC16A13;SLC16A11;CLEC10A;ASGR2;DLG4;ACADVL;cfa-mir-324;DVL2;PHF23;GABARAP;CTDNEP1;ELP5;CLDN7;SLC2A4;YBX2;GPS2;ACAP1;TMEM95;TNK1;PLSCR3;NLGN2;SPEM1;SPEM2;TMEM102;FGF11;CHRNB1;ZBTB4;POLR2A;TNFSF12;TNFSF13;EIF4A1;SNORA67;CD68;MPDU1;SOX15;FXR2	ALOX15	SCIMP
5	32022359	BICF2G630182861	0.206127	0.297636	0.340155	0.870001	1.89282	0.000521864	3.28244	1.28297	RNASEK;cfa-mir-195;cfa-mir-497;BCL6B;SLC16A13;SLC16A11;CLEC10A;ASGR2;DLG4;ACADVL;cfa-mir-324;DVL2;PHF23;GABARAP;CTDNEP1;ELP5;CLDN7;SLC2A4;YBX2;GPS2;ACAP1;TMEM95;TNK1;PLSCR3;NLGN2;SPEM1;SPEM2;TMEM102;FGF11;CHRNB1;ZBTB4;POLR2A;TNFSF12;TNFSF13;EIF4A1;SNORA67;CD68;MPDU1;SOX15;FXR2	ALOX15	SCIMP
5	32033108	BICF2G630182874	0.206127	0.297636	0.340155	0.870001	1.89282	0.000521864	3.28244	1.30473	RNASEK;cfa-mir-195;cfa-mir-497;BCL6B;SLC16A13;SLC16A11;CLEC10A;ASGR2;DLG4;ACADVL;cfa-mir-324;DVL2;PHF23;GABARAP;CTDNEP1;ELP5;CLDN7;SLC2A4;YBX2;GPS2;ACAP1;TMEM95;TNK1;PLSCR3;NLGN2;SPEM1;SPEM2;TMEM102;FGF11;CHRNB1;ZBTB4;POLR2A;TNFSF12;TNFSF13;EIF4A1;SNORA67;CD68;MPDU1;SOX15;FXR2	ALOX15	SCIMP
5	32059994	BICF2G630182886	0.00402878	0.0221239	0.0221239	0.619114	0.070054	0.451712	0.345138	1.3519	SLC16A11;CLEC10A;ASGR2;DLG4;ACADVL;cfa-mir-324;DVL2;PHF23;GABARAP;CTDNEP1;ELP5;CLDN7;SLC2A4;YBX2;GPS2;ACAP1;TMEM95;TNK1;PLSCR3;NLGN2;SPEM1;SPEM2;TMEM102;FGF11;CHRNB1;ZBTB4;POLR2A;TNFSF12;TNFSF13;EIF4A1;SNORA67;CD68;MPDU1;SOX15;FXR2;SAT2;SHBG;ATP1B2	SLC16A13	ZFP3
5	32111827	BICF2G630182901	0.0120081	0.00228153	0.00608407	0.566714	0.252439	0.33097	0.480212	1.42403	ASGR2;DLG4;ACADVL;cfa-mir-324;DVL2;PHF23;GABARAP;CTDNEP1;ELP5;CLDN7;SLC2A4;YBX2;GPS2;ACAP1;TMEM95;TNK1;PLSCR3;NLGN2;SPEM1;SPEM2;TMEM102;FGF11;CHRNB1;ZBTB4;POLR2A;TNFSF12;TNFSF13;EIF4A1;SNORA67;CD68;MPDU1;SOX15;FXR2;SAT2;SHBG;ATP1B2;TP53;EFNB3;DNAH2	CLEC10A	KIF1C
5	32114178	BICF2G630182902	0.00553475	0.0188744	0.0503319	0.549175	0.137755	0.405708	0.391786	1.42403	DLG4;ACADVL;cfa-mir-324;DVL2;PHF23;GABARAP;CTDNEP1;ELP5;CLDN7;SLC2A4;YBX2;GPS2;ACAP1;TMEM95;TNK1;PLSCR3;NLGN2;SPEM1;SPEM2;TMEM102;FGF11;CHRNB1;ZBTB4;POLR2A;TNFSF12;TNFSF13;EIF4A1;SNORA67;CD68;MPDU1;SOX15;FXR2;SAT2;SHBG;ATP1B2;TP53;EFNB3;DNAH2	CLEC10A	KIF1C
5	32158985	BICF2G630182944	0.0990037	0.168418	0.224558	0.64562	1.23667	0.0160974	1.79324	1.42889	DLG4;ACADVL;cfa-mir-324;DVL2;PHF23;GABARAP;CTDNEP1;ELP5;CLDN7;SLC2A4;YBX2;GPS2;ACAP1;TMEM95;TNK1;PLSCR3;NLGN2;SPEM1;SPEM2;TMEM102;FGF11;CHRNB1;ZBTB4;POLR2A;TNFSF12;TNFSF13;EIF4A1;SNORA67;CD68;MPDU1;SOX15;FXR2;SAT2;SHBG;ATP1B2;TP53;EFNB3;DNAH2	CLEC10A	SPAG7
5	32174924	BICF2G630182945	0.0990037	0.168418	0.224558	0.64562	1.23667	0.0160974	1.79324	1.42889	ACADVL;cfa-mir-324;DVL2;PHF23;GABARAP;CTDNEP1;ELP5;CLDN7;SLC2A4;YBX2;GPS2;ACAP1;TMEM95;TNK1;PLSCR3;NLGN2;SPEM1;SPEM2;TMEM102;FGF11;CHRNB1;ZBTB4;POLR2A;TNFSF12;TNFSF13;EIF4A1;SNORA67;CD68;MPDU1;SOX15;FXR2;SAT2;SHBG;ATP1B2;TP53;EFNB3;DNAH2	DLG4	ENO3
5	32270967	BICF2G630182952	0.0106673	-0.00724404	-0.007559	0.476141	0.0770138	0.446942	0.349749	1.47858	GPS2;ACAP1;TMEM95;TNK1;PLSCR3;NLGN2;SPEM1;SPEM2;TMEM102;FGF11;CHRNB1;ZBTB4;POLR2A;TNFSF12;TNFSF13;EIF4A1;SNORA67;CD68;MPDU1;SOX15;FXR2;SAT2;SHBG;ATP1B2;TP53;EFNB3;DNAH2;KDM6B;TMEM88;NAA38;CYB5D1;cfa-mir-8867;CHD3	ACADVL	ENO3
5	32274059	BICF2S23323312	0.00997971	-0.0260263	-0.0283923	0.435391	-0.0326525	0.52255	0.281872	1.47858	ACAP1;TMEM95;TNK1;PLSCR3;NLGN2;SPEM1;SPEM2;TMEM102;FGF11;CHRNB1;ZBTB4;POLR2A;TNFSF12;TNFSF13;EIF4A1;SNORA67;CD68;MPDU1;SOX15;FXR2;SAT2;SHBG;ATP1B2;TP53;EFNB3;DNAH2;KDM6B;TMEM88;NAA38;CYB5D1;cfa-mir-8867;CHD3	ACADVL	ENO3
5	32316534	BICF2S23630802	0.314695	0.362409	0.45778	0.568305	2.02168	0.000231194	3.63602	1.52966	TNK1;PLSCR3;NLGN2;SPEM1;SPEM2;TMEM102;FGF11;CHRNB1;ZBTB4;POLR2A;TNFSF12;TNFSF13;EIF4A1;SNORA67;CD68;MPDU1;SOX15;FXR2;SAT2;SHBG;ATP1B2;TP53;EFNB3;DNAH2;KDM6B;TMEM88;NAA38;CYB5D1;cfa-mir-8867;CHD3;CNTROB;KCNAB3;TRAPPC1	ACADVL	ENO3
5	32352714	BICF2S23649880	0.0106097	-0.00980211	-0.0106932	0.257641	-0.197041	0.633555	0.198215	1.50433	SPEM1;SPEM2;TMEM102;FGF11;CHRNB1;ZBTB4;POLR2A;TNFSF12;TNFSF13;EIF4A1;SNORA67;CD68;MPDU1;SOX15;FXR2;SAT2;SHBG;ATP1B2;TP53;EFNB3;DNAH2;KDM6B;TMEM88;NAA38;CYB5D1;cfa-mir-8867;CHD3;CNTROB;KCNAB3;TRAPPC1;GUCY2D		PELP1
5	32356833	BICF2G630182974	0.0106097	-0.00980211	-0.0106932	0.261344	-0.192527	0.630609	0.20024	1.50433	SPEM2;TMEM102;FGF11;CHRNB1;ZBTB4;POLR2A;TNFSF12;TNFSF13;EIF4A1;SNORA67;CD68;MPDU1;SOX15;FXR2;SAT2;SHBG;ATP1B2;TP53;EFNB3;DNAH2;KDM6B;TMEM88;NAA38;CYB5D1;cfa-mir-8867;CHD3;CNTROB;KCNAB3;TRAPPC1;GUCY2D		PELP1
5	32389061	BICF2G630182979	0.594962	0.0410828	-0.492994	-0.0230492	-0.125483	0.586029	0.232081	1.4807	POLR2A;TNFSF12;TNFSF13;EIF4A1;SNORA67;CD68;MPDU1;SOX15;FXR2;SAT2;SHBG;ATP1B2;TP53;EFNB3;DNAH2;KDM6B;TMEM88;NAA38;CYB5D1;cfa-mir-8867;CHD3;CNTROB;KCNAB3;TRAPPC1;GUCY2D;ALOX15B	ZBTB4	ALOX15
5	32421127	BICF2P1099503	0.00852212	-0.0179142	-0.0195428	0.339078	-0.175793	0.61962	0.207875	1.51696	TNFSF12;TNFSF13;EIF4A1;SNORA67;CD68;MPDU1;SOX15;FXR2;SAT2;SHBG;ATP1B2;TP53;EFNB3;DNAH2;KDM6B;TMEM88;NAA38;CYB5D1;cfa-mir-8867;CHD3;CNTROB;KCNAB3;TRAPPC1;GUCY2D;ALOX15B;ALOX12B;ALOXE3	POLR2A	ALOX15
5	32426035	BICF2P125222	0.0036779	-0.0218254	-0.0238095	0.339078	-0.370667	0.739568	0.131022	1.59347	TNFSF12;TNFSF13;EIF4A1;SNORA67;CD68;MPDU1;SOX15;FXR2;SAT2;SHBG;ATP1B2;TP53;EFNB3;DNAH2;KDM6B;TMEM88;NAA38;CYB5D1;cfa-mir-8867;CHD3;CNTROB;KCNAB3;TRAPPC1;GUCY2D;ALOX15B;ALOX12B;ALOXE3	POLR2A	ALOX15
5	32444105	BICF2P798838	0.00852212	-0.0179142	-0.0195428	0.339078	-0.175793	0.61962	0.207875	1.63103	TNFSF12;TNFSF13;EIF4A1;SNORA67;CD68;MPDU1;SOX15;FXR2;SAT2;SHBG;ATP1B2;TP53;EFNB3;DNAH2;KDM6B;TMEM88;NAA38;CYB5D1;cfa-mir-8867;CHD3;CNTROB;KCNAB3;TRAPPC1;GUCY2D;ALOX15B;ALOX12B;ALOXE3;HES7		ALOX15
5	32458817	BICF2S23721153	0.0245578	-0.0300824	-0.0328171	0.340347	0.0797348	0.445079	0.351563	1.6306	TNFSF12;TNFSF13;EIF4A1;SNORA67;CD68;MPDU1;SOX15;FXR2;SAT2;SHBG;ATP1B2;TP53;EFNB3;DNAH2;KDM6B;TMEM88;NAA38;CYB5D1;cfa-mir-8867;CHD3;CNTROB;KCNAB3;TRAPPC1;GUCY2D;ALOX15B;ALOX12B;ALOXE3;HES7;PER1		ALOX15
5	32484054	BICF2G630182991	0.00942979	0.0646586	0.081674	0.492914	0.273744	0.317701	0.497982	1.54872	EIF4A1;SNORA67;CD68;MPDU1;SOX15;FXR2;SAT2;SHBG;ATP1B2;TP53;EFNB3;DNAH2;KDM6B;TMEM88;NAA38;CYB5D1;cfa-mir-8867;CHD3;CNTROB;KCNAB3;TRAPPC1;GUCY2D;ALOX15B;ALOX12B;ALOXE3;HES7;PER1	TNFSF13	ALOX15
5	32500958	BICF2P621135	0.0968359	0.172566	0.172566	0.66931	1.14874	0.0233132	1.6324	1.57563	CD68;MPDU1;SOX15;FXR2;SAT2;SHBG;ATP1B2;TP53;EFNB3;DNAH2;KDM6B;TMEM88;NAA38;CYB5D1;cfa-mir-8867;CHD3;CNTROB;KCNAB3;TRAPPC1;GUCY2D;ALOX15B;ALOX12B;ALOXE3;HES7;PER1;U8;TMEM107		ALOX15
5	32508642	BICF2P734687	0.0118762	0.0054772	0.00571534	0.528083	0.204973	0.361286	0.442149	1.55262	FXR2;SAT2;SHBG;ATP1B2;TP53;EFNB3;DNAH2;KDM6B;TMEM88;NAA38;CYB5D1;cfa-mir-8867;CHD3;CNTROB;KCNAB3;TRAPPC1;GUCY2D;ALOX15B;ALOX12B;ALOXE3;HES7;PER1;U8;TMEM107;BORCS6	SOX15	ALOX15
5	32645765	BICF2P1256516	0.00184941	0.0351601	0.0366888	0.550058	-0.0904668	0.562257	0.250065	1.46312	KDM6B;TMEM88;NAA38;CYB5D1;cfa-mir-8867;CHD3;CNTROB;KCNAB3;TRAPPC1;GUCY2D;ALOX15B;ALOX12B;ALOXE3;HES7;PER1;U8;TMEM107;BORCS6;AURKB;CTC1;PFAS;RANGRF;SLC25A35;ARHGEF15;ODF4	DNAH2	CLEC10A
5	32686519	BICF2P1150834	0.0267349	0.0775642	0.0809366	0.596582	0.648302	0.130742	0.883585	1.43331	KDM6B;TMEM88;NAA38;CYB5D1;cfa-mir-8867;CHD3;CNTROB;KCNAB3;TRAPPC1;GUCY2D;ALOX15B;ALOX12B;ALOXE3;HES7;PER1;U8;TMEM107;BORCS6;AURKB;CTC1;PFAS;RANGRF;SLC25A35;ARHGEF15;ODF4;KRBA2;RPL26;RNF222	DNAH2	DLG4
5	32761568	BICF2P338628	0.386026	0.435718	-0.522861	0.901694	0.608661	0.145888	0.83598	1.57458	CNTROB;KCNAB3;TRAPPC1;GUCY2D;ALOX15B;ALOX12B;ALOXE3;HES7;PER1;U8;TMEM107;BORCS6;AURKB;CTC1;PFAS;RANGRF;SLC25A35;ARHGEF15;ODF4;KRBA2;RPL26;RNF222;NDEL1;MYH10	CHD3	ACADVL
5	32787631	BICF2S23656118	0.262953	0.323877	0.409108	1.09751	2.33215	2.67936e-05	4.57197	1.57944	GUCY2D;ALOX15B;ALOX12B;ALOXE3;HES7;PER1;U8;TMEM107;BORCS6;AURKB;CTC1;PFAS;RANGRF;SLC25A35;ARHGEF15;ODF4;KRBA2;RPL26;RNF222;NDEL1;MYH10	CNTROB	ACADVL
5	32801234	BICF2G630183016	0.435648	0.314682	-0.539454	1.00445	0.739743	0.100049	0.999787	1.58317	GUCY2D;ALOX15B;ALOX12B;ALOXE3;HES7;PER1;U8;TMEM107;BORCS6;AURKB;CTC1;PFAS;RANGRF;SLC25A35;ARHGEF15;ODF4;KRBA2;RPL26;RNF222;NDEL1;MYH10	CNTROB	ACADVL
5	32812214	BICF2G630183027	0.0138758	-0.0108161	-0.0162242	0.854358	0.562529	0.164947	0.782656	1.64686	GUCY2D;ALOX15B;ALOX12B;ALOXE3;HES7;PER1;U8;TMEM107;BORCS6;AURKB;CTC1;PFAS;RANGRF;SLC25A35;ARHGEF15;ODF4;KRBA2;RPL26;RNF222;NDEL1;MYH10		ACADVL
5	32824053	BICF2P763491	0.0169783	0.00123679	0.00129056	0.796283	0.592199	0.152512	0.816696	1.59932	GUCY2D;ALOX15B;ALOX12B;ALOXE3;HES7;PER1;U8;TMEM107;BORCS6;AURKB;CTC1;PFAS;RANGRF;SLC25A35;ARHGEF15;ODF4;KRBA2;RPL26;RNF222;NDEL1;MYH10		ACADVL
5	32839838	BICF2G630183045	0.0036432	-0.0251967	-0.030236	0.786921	0.0974127	0.433007	0.363505	1.59186	GUCY2D;ALOX15B;ALOX12B;ALOXE3;HES7;PER1;U8;TMEM107;BORCS6;AURKB;CTC1;PFAS;RANGRF;SLC25A35;ARHGEF15;ODF4;KRBA2;RPL26;RNF222;NDEL1;MYH10		NLGN2
5	32871202	BICF2G630183070	0.23681	0.140003	-0.373341	0.752065	0.511183	0.187972	0.725908	1.6174	ALOX15B;ALOX12B;ALOXE3;HES7;PER1;U8;TMEM107;BORCS6;AURKB;CTC1;PFAS;RANGRF;SLC25A35;ARHGEF15;ODF4;KRBA2;RPL26;RNF222;NDEL1;MYH10		FGF11
5	32877093	BICF2G630183073	0.0049518	0.0267023	0.0291298	0.744746	0.259639	0.32646	0.48617	1.6174	ALOX15B;ALOX12B;ALOXE3;HES7;PER1;U8;TMEM107;BORCS6;AURKB;CTC1;PFAS;RANGRF;SLC25A35;ARHGEF15;ODF4;KRBA2;RPL26;RNF222;NDEL1;MYH10		CHRNB1
5	32903109	BICF2G630183089	0.302097	0.386684	0.441925	0.948942	2.33514	2.62077e-05	4.58157	1.59709	ALOXE3;HES7;PER1;U8;TMEM107;BORCS6;AURKB;CTC1;PFAS;RANGRF;SLC25A35;ARHGEF15;ODF4;KRBA2;RPL26;RNF222;NDEL1;MYH10	ALOX12B	POLR2A
5	32920962	BICF2P1231200	0.269989	0.343535	0.412242	0.913004	2.18602	7.64552e-05	4.11659	1.59709	HES7;PER1;U8;TMEM107;BORCS6;AURKB;CTC1;PFAS;RANGRF;SLC25A35;ARHGEF15;ODF4;KRBA2;RPL26;RNF222;NDEL1;MYH10	ALOXE3	POLR2A
5	32925880	BICF2S23412476	0.310937	0.394428	0.450774	0.912598	2.3339	2.64492e-05	4.57759	1.5992	HES7;PER1;U8;TMEM107;BORCS6;AURKB;CTC1;PFAS;RANGRF;SLC25A35;ARHGEF15;ODF4;KRBA2;RPL26;RNF222;NDEL1;MYH10	ALOXE3	POLR2A
5	32932010	BICF2G630183104	0.320123	0.402171	0.459624	1.04379	2.4917	7.95324e-06	5.09946	1.60008	HES7;PER1;U8;TMEM107;BORCS6;AURKB;CTC1;PFAS;RANGRF;SLC25A35;ARHGEF15;ODF4;KRBA2;RPL26;RNF222;NDEL1;MYH10	ALOXE3	TNFSF12
5	32946661	BICF2P645423	0.0902829	0.134003	0.22972	0.875966	1.4524	0.00594095	2.22614	1.57051	PER1;U8;TMEM107;BORCS6;AURKB;CTC1;PFAS;RANGRF;SLC25A35;ARHGEF15;ODF4;KRBA2;RPL26;RNF222;NDEL1;MYH10;CCDC42	HES7	TNFSF12
5	32964608	BICF2G630183107	0.0106673	-0.00724404	-0.007559	0.750519	0.361582	0.265566	0.575827	1.54495	U8;TMEM107;BORCS6;AURKB;CTC1;PFAS;RANGRF;SLC25A35;ARHGEF15;ODF4;KRBA2;RPL26;RNF222;NDEL1;MYH10;CCDC42	PER1	TNFSF12
5	32969506	BICF2S23449369	0.0804555	0.139626	0.20944	0.861181	1.37327	0.00868995	2.06098	1.54495	U8;TMEM107;BORCS6;AURKB;CTC1;PFAS;RANGRF;SLC25A35;ARHGEF15;ODF4;KRBA2;RPL26;RNF222;NDEL1;MYH10;CCDC42;MFSD6L		TNFSF12
5	32990879	BICF2G630183111	0.127112	0.159814	0.273968	0.881503	1.63049	0.00237078	2.62511	1.56185	TMEM107;BORCS6;AURKB;CTC1;PFAS;RANGRF;SLC25A35;ARHGEF15;ODF4;KRBA2;RPL26;RNF222;NDEL1;MYH10;CCDC42;MFSD6L;PIK3R6		EIF4A1
5	33001550	BICF2P639123	0.00816301	0.0176991	0.0176991	0.807323	0.39647	0.246134	0.608828	1.56045	BORCS6;AURKB;CTC1;PFAS;RANGRF;SLC25A35;ARHGEF15;ODF4;KRBA2;RPL26;RNF222;NDEL1;MYH10;CCDC42;MFSD6L;PIK3R6		CD68
5	33001663	BICF2G630183119	0.175579	0.203609	0.325774	1.00407	1.93709	0.000396637	3.40161	1.56045	BORCS6;AURKB;CTC1;PFAS;RANGRF;SLC25A35;ARHGEF15;ODF4;KRBA2;RPL26;RNF222;NDEL1;MYH10;CCDC42;MFSD6L;PIK3R6		CD68
5	33021603	BICF2G630183123	0.275115	0.206858	-0.413717	0.944047	0.692265	0.115257	0.938334	1.55852	CTC1;PFAS;RANGRF;SLC25A35;ARHGEF15;ODF4;KRBA2;RPL26;RNF222;NDEL1;MYH10;CCDC42;MFSD6L;PIK3R6	AURKB	FXR2
5	33027452	BICF2G630183126	0.126168	0.204923	0.27323	0.729593	1.47989	0.00518503	2.28525	1.53701	CTC1;PFAS;RANGRF;SLC25A35;ARHGEF15;ODF4;KRBA2;RPL26;RNF222;NDEL1;MYH10;CCDC42;MFSD6L;PIK3R6	AURKB	SAT2
5	33087567	BICF2S2325790	0.00647312	-0.0264181	-0.0333702	0.427907	-0.166346	0.613373	0.212276	1.45862	ARHGEF15;ODF4;KRBA2;RPL26;RNF222;NDEL1;MYH10;CCDC42;MFSD6L;PIK3R6;PIK3R5	SLC25A35	EFNB3
5	33110617	BICF2S23242721	0.385543	0.456374	0.521571	0.617922	2.33296	2.6634e-05	4.57456	1.45862	ODF4;KRBA2;RPL26;RNF222;NDEL1;MYH10;CCDC42;MFSD6L;PIK3R6;PIK3R5	ARHGEF15	DNAH2
5	33121411	BICF2G630183134	0.00758813	0.0188744	0.0503319	0.361541	-0.00619557	0.504281	0.297327	1.45862	KRBA2;RPL26;RNF222;NDEL1;MYH10;CCDC42;MFSD6L;PIK3R6;PIK3R5	ODF4	DNAH2
5	33135279	BICF2G630183158	0.00921186	0.0521217	0.0543879	0.344476	0.032966	0.477233	0.321269	1.43738	KRBA2;RPL26;RNF222;NDEL1;MYH10;CCDC42;MFSD6L;PIK3R6;PIK3R5		DNAH2
5	33145502	BICF2G630183160	0.297794	0.0311271	-0.373525	0.189314	-0.0423194	0.529216	0.276367	1.41793	KRBA2;RPL26;RNF222;NDEL1;MYH10;CCDC42;MFSD6L;PIK3R6;PIK3R5;NTN1		DNAH2
5	33155343	BICF2S2333678	0.0286697	-0.0542035	-0.108407	0.442538	0.0933431	0.435781	0.360732	1.41617	RNF222;NDEL1;MYH10;CCDC42;MFSD6L;PIK3R6;PIK3R5;NTN1	RPL26	DNAH2
5	33164986	BICF2G630183175	0.0860585	0.162372	0.169432	0.583955	1.02867	0.0373978	1.42715	1.41617	RNF222;NDEL1;MYH10;CCDC42;MFSD6L;PIK3R6;PIK3R5;NTN1		DNAH2
5	33173517	BICF2P163422	0.0856546	0.164608	0.179572	0.606262	1.07228	0.0316382	1.49979	1.41617	NDEL1;MYH10;CCDC42;MFSD6L;PIK3R6;PIK3R5;NTN1		DNAH2
5	33186274	BICF2G630183195	0.116464	0.121259	0.264565	0.586715	1.29932	0.012209	1.91332	1.41617	NDEL1;MYH10;CCDC42;MFSD6L;PIK3R6;PIK3R5;NTN1		DNAH2
5	33197053	BICF2G630183204	0.538318	0.538963	-0.646755	0.632764	0.299785	0.301796	0.520287	1.42476	NDEL1;MYH10;CCDC42;MFSD6L;PIK3R6;PIK3R5;NTN1		KDM6B
5	33226110	BICF2G630183230	0.395026	0.464118	0.53042	0.577392	2.3306	2.71027e-05	4.56699	1.42476	MYH10;CCDC42;MFSD6L;PIK3R6;PIK3R5;NTN1	NDEL1	CHD3
5	33231721	BICF2S2309606	0.395026	0.464118	0.53042	0.577392	2.3306	2.71027e-05	4.56699	1.42476	MYH10;CCDC42;MFSD6L;PIK3R6;PIK3R5;NTN1	NDEL1	CHD3
5	33243313	BICF2G630183260	0.4649	0.123064	-0.492257	0.404811	0.257483	0.327808	0.48438	1.42476	CCDC42;MFSD6L;PIK3R6;PIK3R5;NTN1	NDEL1	CHD3
5	33258956	BICF2G630183278	0.34772	0.425401	0.486173	0.561679	2.13039	0.000112152	3.95019	1.41682	CCDC42;MFSD6L;PIK3R6;PIK3R5;NTN1	NDEL1	CHD3
5	33273733	BICF2G630183286	0.507923	0.549295	-0.627765	0.512509	0.160693	0.39038	0.408512	1.3888	CCDC42;MFSD6L;PIK3R6;PIK3R5;NTN1	MYH10	CNTROB
5	33281175	BICF2G630183294	0.559263	0.0846853	-0.508112	0.304132	0.229193	0.345693	0.461309	1.3888	CCDC42;MFSD6L;PIK3R6;PIK3R5;NTN1	MYH10	CNTROB
5	33292534	BICF2G630183307	0.107871	0.187815	0.195981	0.667225	1.22215	0.0171372	1.76606	1.32248	CCDC42;MFSD6L;PIK3R6;PIK3R5;NTN1	MYH10	CNTROB
5	33303264	BICF2G630183311	0.38577	0.456374	0.521571	0.695254	2.41185	1.47402e-05	4.8315	1.3276	CCDC42;MFSD6L;PIK3R6;PIK3R5;NTN1	MYH10	CNTROB
5	33314091	BICF2G630183316	0.0945296	0.170853	0.178282	0.424319	0.890643	0.0614591	1.21141	1.33397	CCDC42;MFSD6L;PIK3R6;PIK3R5;NTN1	MYH10	GUCY2D
5	33335172	BICF2G630183322	0.0945296	0.170853	0.178282	0.424319	0.890643	0.0614591	1.21141	1.3176	CCDC42;MFSD6L;PIK3R6;PIK3R5;NTN1;STX8	MYH10	GUCY2D
5	33352820	BICF2P464907	0.00165353	0.0176991	0.0176991	0.313263	-0.441286	0.777664	0.109208	1.30186	CCDC42;MFSD6L;PIK3R6;PIK3R5;NTN1;STX8	MYH10	GUCY2D
5	33385803	BICF2G630183333	0.657428	0.498471	-0.703724	0.298319	-0.0325054	0.522449	0.281956	1.29354	CCDC42;MFSD6L;PIK3R6;PIK3R5;NTN1;STX8		ALOX15B
5	33392144	BICF2G630183337	0.0178852	0.064843	0.0676622	0.347149	0.289085	0.308288	0.511044	1.27716	CCDC42;MFSD6L;PIK3R6;PIK3R5;NTN1;STX8		ALOX12B
5	33422865	BICF2G630183354	0.113233	-0.0771571	-0.102876	0.171712	0.0276282	0.480917	0.31793	1.16525	CCDC42;MFSD6L;PIK3R6;PIK3R5;NTN1;STX8		ALOXE3
5	33429966	BICF2G630183360	0.479471	0.148361	-0.508665	0.0204858	-0.247106	0.665674	0.176738	1.09911	CCDC42;MFSD6L;PIK3R6;PIK3R5;NTN1;STX8		ALOXE3
5	56660509	BICF2S2413175	0.141995	0.218788	0.276364	0.898599	1.68047	0.00180334	2.74392	1.45996	FNDC10;MMP23;SLC35E2B;NADK;GNB1;TMEM52;CALML6;CFAP74;GABRD;PRKCZ;SKI	MIB2	SAMD11
5	56674110	BICF2P1302363	0.140945	0.200721	0.28337	0.915632	1.70843	0.00154275	2.8117	1.45996	MMP23;SLC35E2B;NADK;GNB1;TMEM52;CALML6;CFAP74;GABRD;PRKCZ;SKI	MIB2	NOC2L
5	56704842	BICF2S23417359	0.137018	0.197586	0.278945	0.958184	1.73616	0.00131868	2.87986	1.52547	SLC35E2B;NADK;GNB1;TMEM52;CALML6;CFAP74;GABRD;PRKCZ;SKI		HES4
5	56783224	BICF2S23250226	0.00552576	0.0469825	0.0512537	0.788964	0.381998	0.254101	0.594993	1.51499	TMEM52;CALML6;CFAP74;GABRD;PRKCZ;SKI;MORN1;RER1	GNB1	ISG15
5	56968715	BICF2P7498	0.23057	0.269673	0.380715	1.04133	2.1768	8.15155e-05	4.08876	1.25342	GABRD;PRKCZ;SKI;MORN1;RER1;PEX10;PLCH2;PANK4;HES5;cfa-mir-8866;TNFRSF14;PRXL2B;MMEL1		ACAP3
5	56988338	BICF2P919944	0.167396	0.22266	0.314344	1.04586	1.93664	0.000397749	3.40039	1.30413	PRKCZ;SKI;MORN1;RER1;PEX10;PLCH2;PANK4;HES5;cfa-mir-8866;TNFRSF14;PRXL2B;MMEL1;TTC34	GABRD	INTS11
5	57007700	BICF2P659174	0.25838	0.253388	-0.40542	1.05737	0.781614	0.0879009	1.05601	1.26652	PRKCZ;SKI;MORN1;RER1;PEX10;PLCH2;PANK4;HES5;cfa-mir-8866;TNFRSF14;PRXL2B;MMEL1;TTC34		DVL1
5	57028284	BICF2P573035	0.0374497	0.079646	0.079646	0.846055	0.941225	0.0515244	1.28799	1.29679	SKI;MORN1;RER1;PEX10;PLCH2;PANK4;HES5;cfa-mir-8866;TNFRSF14;PRXL2B;MMEL1;TTC34	PRKCZ	AURKAIP1
5	57048851	BICF2S22929699	0.0404991	0.0840708	0.0840708	0.850502	0.968682	0.0466924	1.33075	1.32093	SKI;MORN1;RER1;PEX10;PLCH2;PANK4;HES5;cfa-mir-8866;TNFRSF14;PRXL2B;MMEL1;TTC34	PRKCZ	CCNL2
5	57056355	BICF2P322883	0.448166	0.479966	-0.575959	0.987568	0.669476	0.123113	0.909697	1.34253	SKI;MORN1;RER1;PEX10;PLCH2;PANK4;HES5;cfa-mir-8866;TNFRSF14;PRXL2B;MMEL1;TTC34	PRKCZ	MRPL20
5	57062937	BICF2S23655756	0.0404991	0.0840708	0.0840708	0.919207	1.03245	0.0368679	1.43335	1.40976	SKI;MORN1;RER1;PEX10;PLCH2;PANK4;HES5;cfa-mir-8866;TNFRSF14;PRXL2B;MMEL1;TTC34	PRKCZ	ANKRD65
5	57088434	BICF2P1460429	0.392766	0.369968	-0.522308	0.876332	0.596483	0.150769	0.821687	1.50523	SKI;MORN1;RER1;PEX10;PLCH2;PANK4;HES5;cfa-mir-8866;TNFRSF14;PRXL2B;MMEL1;TTC34	PRKCZ	MIB2
5	57099671	BICF2S23350610	0.316719	0.416083	0.453909	1.04831	2.47521	9.04737e-06	5.04348	1.52696	SKI;MORN1;RER1;PEX10;PLCH2;PANK4;HES5;cfa-mir-8866;TNFRSF14;PRXL2B;MMEL1;TTC34	PRKCZ	MIB2
5	57111764	BICF2S22964286	0.00382384	-0.0264181	-0.0333702	0.74539	0.0578311	0.460106	0.337142	1.54637	SKI;MORN1;RER1;PEX10;PLCH2;PANK4;HES5;cfa-mir-8866;TNFRSF14;PRXL2B;MMEL1;TTC34	PRKCZ	MIB2
5	57123953	BICF2P1426032	0.471681	0.384464	-0.576696	0.775392	0.496509	0.1949	0.710187	1.56226	SKI;MORN1;RER1;PEX10;PLCH2;PANK4;HES5;cfa-mir-8866;TNFRSF14;PRXL2B;MMEL1;TTC34		MIB2
5	57140341	BICF2P917755	0.0106673	-0.00724404	-0.007559	0.666188	0.278975	0.314477	0.502411	1.55127	SKI;MORN1;RER1;PEX10;PLCH2;PANK4;HES5;cfa-mir-8866;TNFRSF14;PRXL2B;MMEL1;TTC34		MIB2
5	57155539	BICF2S23518605	0.0049518	0.0267023	0.0291298	0.709377	0.225023	0.34836	0.457971	1.58994	MORN1;RER1;PEX10;PLCH2;PANK4;HES5;cfa-mir-8866;TNFRSF14;PRXL2B;MMEL1;TTC34	SKI	MIB2
5	57206333	BICF2P1168900	0.0929002	0.174603	0.190476	0.794887	1.30148	0.0120911	1.91754	1.54123	MORN1;RER1;PEX10;PLCH2;PANK4;HES5;cfa-mir-8866;TNFRSF14;PRXL2B;MMEL1;TTC34;ACTRT2	SKI	SLC35E2B
5	57245762	BICF2P883839	0.0129483	0.0653346	0.0746681	0.674082	0.576456	0.15903	0.79852	1.50466	RER1;PEX10;PLCH2;PANK4;HES5;cfa-mir-8866;TNFRSF14;PRXL2B;MMEL1;TTC34;ACTRT2;PRDM16	MORN1	NADK
5	57250221	BICF2P496082	0.0105161	0.0614629	0.0702434	0.674355	0.475443	0.205114	0.688004	1.50466	RER1;PEX10;PLCH2;PANK4;HES5;cfa-mir-8866;TNFRSF14;PRXL2B;MMEL1;TTC34;ACTRT2;PRDM16	MORN1	NADK
5	57261627	BICF2P1029667	0.0153257	0.0632067	0.0689528	0.651546	0.603973	0.147755	0.830458	1.45967	RER1;PEX10;PLCH2;PANK4;HES5;cfa-mir-8866;TNFRSF14;PRXL2B;MMEL1;TTC34;ACTRT2;PRDM16	MORN1	NADK
5	57275967	BICF2P840319	0.00552576	0.0469825	0.0512537	0.646547	0.240881	0.338259	0.47075	1.43665	RER1;PEX10;PLCH2;PANK4;HES5;cfa-mir-8866;TNFRSF14;PRXL2B;MMEL1;TTC34;ACTRT2;PRDM16	MORN1	GNB1
5	57283267	BICF2P568092	0.00788243	0.0510386	0.0556785	0.647041	0.33059	0.283458	0.547511	1.43641	PEX10;PLCH2;PANK4;HES5;cfa-mir-8866;TNFRSF14;PRXL2B;MMEL1;TTC34;ACTRT2;PRDM16	RER1	GNB1
5	57299415	BICF2S23658639	0.371929	0.197425	-0.47382	0.433268	0.195584	0.367395	0.434867	1.41279	PLCH2;PANK4;HES5;cfa-mir-8866;TNFRSF14;PRXL2B;MMEL1;TTC34;ACTRT2;PRDM16		GNB1
5	57346479	BICF2P1071049	0.00998613	0.0185902	0.0202802	0.453203	0.0962587	0.433793	0.362717	1.34135	PANK4;HES5;cfa-mir-8866;TNFRSF14;PRXL2B;MMEL1;TTC34;ACTRT2;PRDM16	PLCH2	TMEM52
5	57369601	BICF2P601	0.0602541	0.0962389	0.192478	0.832146	1.2494	0.0152312	1.81726	1.31922	PANK4;HES5;cfa-mir-8866;TNFRSF14;PRXL2B;MMEL1;TTC34;ACTRT2;PRDM16	PLCH2	TMEM52
5	57376977	BICF2P649426	0.0346454	0.0511308	0.153392	0.818163	1.05921	0.0332816	1.4778	1.29857	HES5;cfa-mir-8866;TNFRSF14;PRXL2B;MMEL1;TTC34;ACTRT2;PRDM16	PANK4	TMEM52
5	57415848	BICF2P1186456	0.460373	0.244968	-0.534476	0.665351	0.455684	0.214978	0.667606	1.26821	PRXL2B;MMEL1;TTC34;ACTRT2;PRDM16	TNFRSF14	CFAP74
5	57451740	BICF2S23146611	0.0282621	-0.0509387	-0.0643437	0.630423	0.367178	0.262398	0.58104	1.24465	TTC34;ACTRT2;PRDM16	MMEL1	CFAP74
5	57455237	BICF2P1260976	0.0353134	-0.0544417	-0.0687684	0.624511	0.385408	0.252212	0.598235	1.24465	TTC34;ACTRT2;PRDM16	MMEL1	CFAP74
5	57477186	BICF2P339176	0.0735852	0.0802683	0.214049	0.967686	1.46604	0.00555456	2.25535	1.19786	ACTRT2;PRDM16	TTC34	GABRD
5	57493426	BICF2S23739501	0.00904299	0.013958	0.0145649	0.852046	0.45967	0.212966	0.671689	1.14681	ACTRT2;PRDM16		GABRD
5	57500594	BICF2S23745508	0.000951733	0.0381099	0.083149	0.976692	0.328038	0.284957	0.545221	1.14681	ACTRT2;PRDM16		PRKCZ
5	57522230	BICF2S23132895	0.0754429	0.0989507	0.215892	1.14027	1.61902	0.00252185	2.59828	1.13553	ACTRT2;PRDM16		PRKCZ
5	57524086	BICF2S23042067	0.0101566	0.0632067	0.0689528	1.05536	0.824192	0.0767118	1.11514	1.13553	ACTRT2;PRDM16		PRKCZ
5	57547908	BICF2P1296243	0.0683742	0.142768	0.163164	1.11697	1.46926	0.00546641	2.2623	1.22199	ACTRT2;PRDM16;ARHGEF16		PRKCZ
5	57560277	BICF2P430775	0.216476	0.305379	0.349004	1.13029	2.15786	9.29217e-05	4.03188	1.21681	ACTRT2;PRDM16;ARHGEF16;MEGF6		PRKCZ
5	57574852	BICF2P1000085	0.149511	0.232915	0.279499	1.18307	1.95131	0.00036274	3.4404	1.19801	ACTRT2;PRDM16;ARHGEF16;MEGF6		PRKCZ
5	57580851	BICF2S23137920	0.541483	0.509533	-0.643621	1.1164	0.761225	0.0936715	1.02839	1.19801	ACTRT2;PRDM16;ARHGEF16;MEGF6		PRKCZ
5	57604251	BICF2P1224372	0.0768223	0.0989507	0.215892	0.981747	1.48833	0.00497069	2.30358	1.13835	ACTRT2;PRDM16;ARHGEF16;MEGF6		PRKCZ
5	57616436	BICF2P1050290	0.0650293	0.140733	0.168879	1.07671	1.43914	0.00633934	2.19796	1.15203	ACTRT2;PRDM16;ARHGEF16;MEGF6;cfa-mir-551a		SKI
5	57635578	BICF2P930967	0.308756	0.319821	-0.451512	1.10583	0.813931	0.0793039	1.10071	1.15296	ACTRT2;PRDM16;ARHGEF16;MEGF6;cfa-mir-551a		SKI
5	57646296	BICF2P306092	0.0969218	0.177606	0.213127	1.10442	1.63693	0.00228958	2.64024	1.16297	ACTRT2;PRDM16;ARHGEF16;MEGF6;cfa-mir-551a		SKI
5	57649501	BICF2P426477	0.540693	0.324061	-0.598267	1.08767	0.825088	0.0764886	1.1164	1.16297	ACTRT2;PRDM16;ARHGEF16;MEGF6;cfa-mir-551a		SKI
5	57650512	BICF2P426491	0.110939	0.192355	0.230826	1.01775	1.63553	0.00230698	2.63696	1.16297	ACTRT2;PRDM16;ARHGEF16;MEGF6;cfa-mir-551a		SKI
7	20602655	BICF2P1272218	0.0650658	-0.0490951	-0.168326	0.0930912	-0.298966	0.697709	0.156325	0.458768	TOR3A;FAM20B;RALGPS2;ANGPTL1		FAM163A
7	20637421	BICF2P1193065	0.281443	0.267215	-0.427544	0.29626	-0.00787071	0.505438	0.296332	0.477587	ABL2;TOR3A;FAM20B;RALGPS2;ANGPTL1		FAM163A
7	20645060	BICF2P994905	0.281443	0.267215	-0.427544	0.29626	-0.00787071	0.505438	0.296332	0.477587	ABL2;TOR3A;FAM20B;RALGPS2;ANGPTL1;U6		FAM163A
7	20667102	BICF2P442483	0.0205183	0.0806293	0.120944	0.167178	0.189507	0.371367	0.430197	0.452601	ABL2;TOR3A;FAM20B;RALGPS2;ANGPTL1;U6		TDRD5
7	20699804	BICF2P1282611	0.276419	0.26445	-0.423119	0.177039	-0.161805	0.610359	0.214415	0.531753	ABL2;TOR3A;FAM20B;RALGPS2;ANGPTL1;U6		TDRD5
7	20712204	BICF2P93491	0.0230494	0.0835792	0.125369	0.176642	0.224594	0.348635	0.457629	0.556339	TOR3A;FAM20B;RALGPS2;ANGPTL1;U6;TEX35	ABL2	TDRD5
7	20718835	TIGRP2P92940	0.00309016	0.00420969	0.0505162	-0.0262804	-0.695739	0.885909	0.0526108	0.636052	TOR3A;FAM20B;RALGPS2;ANGPTL1;U6;TEX35	ABL2	TDRD5
7	20753094	BICF2P1394145	0.248593	0	-0.331858	-0.0765347	-0.394019	0.752526	0.123479	0.841945	FAM20B;RALGPS2;ANGPTL1;U6;TEX35;RASAL2;CLEC20A		TDRD5
7	20761428	BICF2S23640616	0.00693252	0.0266178	0.0304204	-0.0152893	-0.569371	0.837978	0.0767676	0.841945	RALGPS2;ANGPTL1;U6;TEX35;RASAL2;CLEC20A	FAM20B	TDRD5
7	20789879	BICF2P344777	0.581795	-0.051922	-0.415376	-0.115907	-0.127116	0.587131	0.231265	0.92765	RALGPS2;ANGPTL1;U6;TEX35;RASAL2;CLEC20A	FAM20B	TDRD5
7	20796083	BICF2S22950992	0.0639812	0.0908386	0.198193	0.254575	0.639605	0.133968	0.872999	0.944813	RALGPS2;ANGPTL1;U6;TEX35;RASAL2;CLEC20A		TDRD5
7	20815679	TIGRP2P92947	0.000240748	-0.00337236	-0.0809366	0.423325	-0.770927	0.909109	0.0413843	1.05075	RALGPS2;ANGPTL1;U6;TEX35;RASAL2;CLEC20A		TDRD5
7	20841380	BICF2P1131052	0.337405	0.450721	0.470317	0.552056	2.06812	0.000170434	3.76844	1.14175	RALGPS2;ANGPTL1;U6;TEX35;RASAL2;CLEC20A		TDRD5
7	20855453	BICF2S23445504	0.0594388	-0.0149644	-0.179572	0.202586	-0.191009	0.629616	0.200924	1.18603	RALGPS2;ANGPTL1;U6;TEX35;RASAL2;CLEC20A		NPHS2
7	20883350	G439f54S214	0.05829	-0.0699054	-0.119838	0.0897139	-0.252808	0.669262	0.174404	1.41624	ANGPTL1;U6;TEX35;RASAL2;CLEC20A	RALGPS2	AXDND1
7	20944943	BICF2S2357738	0.184634	-0.0234452	-0.281342	0.0683464	-0.230882	0.655384	0.183504	1.53421	U6;TEX35;RASAL2;CLEC20A	RALGPS2	AXDND1
7	21097260	TIGRP2P92967	0.330508	0.186363	-0.447271	0.152411	-0.162123	0.61057	0.214264	1.60379	U6;TEX35;RASAL2;CLEC20A		ABL2
7	21119360	BICF2P541747	0.0108455	0.0444014	0.106563	0.354339	0.218547	0.352517	0.45282	1.63575	U6;TEX35;RASAL2;CLEC20A		ABL2
7	21146799	BICF2P638322	0.0738042	-0.0607716	-0.162058	0.29325	-0.0035673	0.502465	0.298894	1.70036	TEX35;RASAL2;CLEC20A		ABL2
7	21147619	TIGRP2P92984	0.0252478	0.0619469	0.0619469	0.626951	0.629218	0.137892	0.86046	1.70036	TEX35;RASAL2;CLEC20A		ABL2
7	21165797	BICF2S2454991	0.0897155	-0.0763274	-0.152655	0.612741	0.418605	0.234212	0.63039	1.67825	TEX35;RASAL2;CLEC20A		ABL2
7	21177289	BICF2P1104322	0.0305861	0.0719027	0.143805	0.976022	1.17348	0.0210499	1.67675	1.77052	TEX35;RASAL2;CLEC20A		ABL2
7	21184395	BICF2P350365	0.0781276	0.149651	0.156158	1.25469	1.5991	0.00280527	2.55203	1.75568	TEX35;RASAL2;CLEC20A		ABL2
7	21205599	BICF2P943555	0.0126055	0.039823	0.039823	1.21341	0.968188	0.046776	1.32998	1.8019	RASAL2;CLEC20A;SEC16B	TEX35	ABL2
7	21218515	BICF2P424666	0.169174	0.251352	0.301622	1.45615	2.32277	2.8711e-05	4.54195	1.83316	RASAL2;CLEC20A;SEC16B		ABL2
7	21230065	TIGRP2P93032	0.215853	0.285344	0.360435	1.41869	2.47788	8.86105e-06	5.05251	1.95082	SEC16B	RASAL2	TOR3A
7	21246017	BICF2P1213528	0.0552215	0.124047	0.135324	1.22372	1.46108	0.0056924	2.2447	1.92819	SEC16B	RASAL2	TOR3A
7	21252375	BICF2S22912136	0.208058	0.297636	0.340155	1.28153	2.2609	4.50176e-05	4.34662	1.92819	SEC16B	RASAL2	FAM20B
7	21265469	BICF2P215065	0.00165353	0.0176991	0.0176991	1.18109	0.428247	0.229121	0.639936	1.98536	SEC16B	RASAL2	FAM20B
7	21278060	BICF2P108353	0.182554	0.278177	0.303466	1.25839	2.12145	0.000119173	3.92382	1.95269	SEC16B	RASAL2	FAM20B
7	21297293	BICF2P306196	0.163405	0.257639	0.281061	1.24054	2.02545	0.000225588	3.64668	1.97683	SEC16B	RASAL2	RALGPS2
7	21310230	TIGRP2P93062	0.0359942	0.079646	0.079646	1.16849	1.22018	0.0172826	1.76239	1.93622	SEC16B	RASAL2	RALGPS2
7	21320260	BICF2P416375	0.277909	0.39823	0.39823	1.39485	2.6351	2.50785e-06	5.6007	1.97929	SEC16B	RASAL2	RALGPS2
7	21344737	TIGRP2P93078	0.152012	0.243363	0.243363	1.27102	1.96407	0.00033464	3.47542	1.8691	SEC16B	RASAL2	RALGPS2
7	21356894	BICF2P903933	0.220003	0.336283	0.336283	1.33282	2.34712	2.39827e-05	4.6201	1.90617	SEC16B	RASAL2	RALGPS2
7	21381333	BICF2P947294	0.217072	0.2956	0.35472	1.3405	2.38889	1.75415e-05	4.75593	1.87251	SEC16B	RASAL2	RALGPS2
7	21416176	BICF2P1435371	0.476118	0.498402	-0.598083	1.14553	0.792365	0.084967	1.07075	1.84871	SEC16B	RASAL2	RALGPS2
7	21464500	BICF2P1331485	0.492724	0.509464	-0.611357	1.14757	0.78297	0.0875268	1.05786	1.82872	SEC16B	RASAL2	RALGPS2
7	21474367	BICF2P1025151	0.492724	0.509464	-0.611357	1.14757	0.78297	0.0875268	1.05786	1.82872	SEC16B	RASAL2	RALGPS2
7	21595915	BICF2P1133487	0.00501224	0.0279698	0.0610251	0.950586	0.543997	0.173037	0.76186	1.70464	SEC16B		U6
7	21607423	BICF2P22896	0.0304824	0.0669643	0.0669643	1.00661	1.0332	0.0367622	1.4346	1.70587	SEC16B		U6
7	21619434	BICF2P341830	0.0391196	0.0840708	0.0840708	1.0187	1.11989	0.0262078	1.58157	1.72907	SEC16B		U6
7	21628314	BICF2P487693	0.0609669	0.115044	0.115044	0.965259	1.22002	0.0172944	1.76209	1.70222	SEC16B		U6
7	21635521	BICF2P350153	0.0337648	0.086045	0.0897861	0.997127	1.09224	0.0292576	1.53376	1.70222	SEC16B		U6
7	21657918	BICF2P1440645	0.0106673	-0.00724404	-0.007559	0.945991	0.552889	0.169124	0.771795	1.71793	SEC16B		TEX35
7	21667837	TIGRP2P93131	0.217344	0.285344	0.360435	1.20367	2.24762	4.95088e-05	4.30532	1.71047	SEC16B		TEX35
7	21680562	BICF2P310013	0.555906	0.614829	-0.670723	1.25729	0.836619	0.0736595	1.13277	1.68734	SEC16B		TEX35
7	21694230	TIGRP2P93133	0.0469338	0.118609	0.14233	1.32316	1.56515	0.00335484	2.47433	1.67103	SEC16B		TEX35
7	21699235	BICF2S23240966	0.0265587	0.0663717	0.0663717	1.10154	1.08957	0.0295678	1.52918	1.67103		SEC16B	TEX35
7	21721467	BICF2P653051	0.267935	0.355711	0.406527	1.2809	2.49544	7.72326e-06	5.1122	1.61532		SEC16B	RASAL2
7	21733067	BICF2P1079487	0.0149729	0.0606026	0.0632375	1.11105	1.01587	0.0392436	1.40623	1.55047		SEC16B	RASAL2
7	21742706	TIGRP2P93158	0.018382	0.0399536	0.136984	0.93715	1.05852	0.0333702	1.47664	1.55047			RASAL2
7	21764034	TIGRP2P93167	0.00578274	0.0338081	0.0901549	0.878282	0.567161	0.162963	0.78791	1.45917			RASAL2
7	21769522	TIGRP2P93170	0.0107975	0.0113078	0.0339233	0.573006	0.293744	0.305453	0.515055	1.45424			RASAL2
7	21781775	BICF2P239839	0.00662875	-0.01763	-0.0470133	0.445927	-0.163391	0.611412	0.213666	1.3848			RASAL2
7	21808267	BICF2P256027	0.0051581	-0.0286919	-0.0459071	0.35416	-0.317436	0.708777	0.14949	1.30911			RASAL2
7	21821221	TIGRP2P93180	0.505503	0.488516	-0.617072	0.410544	0.0668862	0.453886	0.343054	1.21607			RASAL2
7	21834367	BICF2P1161498	0.142762	0.147124	0.294248	0.480558	1.29114	0.0126652	1.89739	1.21607			RASAL2
7	21844420	BICF2P176425	0.194466	0.187446	-0.346055	0.45395	0.1736	0.381827	0.418133	1.19527	BRINP2		RASAL2
7	21858831	BICF2P623479	0.239889	0.176016	-0.384034	0.369951	0.0888125	0.438873	0.357661	1.08117	BRINP2		RASAL2
7	21883353	BICF2S23133940	0.183519	-0.0443707	-0.266224	0.0543281	-0.230208	0.654955	0.183789	0.990925	BRINP2		RASAL2
7	21895221	BICF2S2307631	0.0461919	0.107247	0.11191	0.355726	0.528295	0.180087	0.744518	0.964589	BRINP2		RASAL2
7	21921268	BICF2S23026233	0.0114612	-0.00103706	-0.00276549	0.259631	-0.14809	0.601218	0.220968	0.931268	BRINP2		RASAL2
7	21948394	G443f39S92	0.0565434	0.0719718	0.191925	0.269417	0.621775	0.140752	0.851545	0.9048	BRINP2		RASAL2
7	21977027	BICF2P196293	0.0113852	0.0614629	0.0702434	0.230775	-0.00319739	0.502209	0.299115	0.884037	BRINP2;ASTN1		RASAL2
7	21991291	BICF2S23034714	0.223172	-0.0369884	-0.295907	0.027009	-0.246738	0.665442	0.17689	0.884037	BRINP2;ASTN1		RASAL2
7	22026269	BICF2P542549	0.0231867	0.0808213	0.0923673	0.362145	0.391242	0.248997	0.603806	0.895091	BRINP2;ASTN1		RASAL2
7	22042191	TIGRP2P93192	0.267196	0.167926	-0.403024	0.367534	0.0975714	0.432899	0.363614	0.897839	BRINP2;ASTN1		RASAL2
7	22057531	BICF2P1355951	0.0258595	0.084693	0.096792	0.426705	0.49133	0.197382	0.704692	0.954727	BRINP2;ASTN1		RASAL2
7	22062377	TIGRP2P93204	0.254897	0.316871	0.400258	0.603879	1.83799	0.000727532	3.13815	0.970529	BRINP2;ASTN1		RASAL2
7	22070562	BICF2P345539	0.0258595	0.084693	0.096792	0.415151	0.47806	0.203828	0.690735	0.970529	BRINP2;ASTN1		RASAL2
7	22100732	BICF2P563716	0.0109065	0.000622235	0.00165929	0.357849	-0.0332865	0.522988	0.281508	1.02293	BRINP2;ASTN1;cfa-mir-488		SEC16B
7	22126953	TIGRP2P93231	0.0101509	-0.00269635	-0.00719027	0.350621	-0.0859829	0.559194	0.252437	1.00753	BRINP2;ASTN1;cfa-mir-488		SEC16B
7	22155043	BICF2S2448744	0.241981	-0.0380946	-0.304757	0.206135	0.00693421	0.495209	0.305212	0.953304	BRINP2;ASTN1;cfa-mir-488		SEC16B
7	22164720	BICF2P1237797	0.00146353	0.026057	0.0781711	0.461818	-0.133921	0.591714	0.227888	0.956185	BRINP2;ASTN1;cfa-mir-488		SEC16B
7	22172583	BICF2P171034	0.224082	-0.0369884	-0.295907	0.359256	0.186151	0.373566	0.427633	0.904436	BRINP2;ASTN1;cfa-mir-488		SEC16B
7	22201314	TIGRP2P93262	0.150912	0.163479	0.301807	0.568345	1.421	0.00692265	2.15973	0.942556	BRINP2;ASTN1;cfa-mir-488		SEC16B
7	22206571	BICF2S2351214	0.122601	0.136062	0.272124	0.563906	1.30305	0.0120056	1.92062	0.942556	BRINP2;ASTN1;cfa-mir-488		SEC16B
7	22219873	TIGRP2P93269	0.175349	0.149651	-0.326512	0.498142	0.220628	0.351179	0.454472	0.997364	BRINP2;ASTN1;cfa-mir-488		SEC16B
9	8032434	BICF2P115345	0.0183502	0.0690834	0.072087	0.595023	0.581534	0.156908	0.804354	2.04068
9	8112410	BICF2P857354	0.0106972	0.0404452	0.107854	0.685574	0.579938	0.157573	0.802518	2.04068	SOX9
9	8126529	BICF2P250243	0.343224	0.421529	0.481748	0.988207	2.53504	5.64628e-06	5.24824	2.04068	SOX9
9	8145441	TIGRP2P243118	0.0806841	0.141593	0.141593	0.793807	1.16696	0.0216281	1.66498	2.04068	SOX9
9	8160333	BICF2P616838	0.0833425	0.153892	0.160583	0.806338	1.22505	0.0169255	1.77146	2.04068	SOX9
9	8172244	BICF2P440293	0.0912145	0.173742	0.198562	0.857237	1.37497	0.00862072	2.06446	2.04068	SOX9
9	8194781	BICF2P444733	0.263474	0.374393	0.390671	1.09222	2.28958	3.65942e-05	4.43659	2.04068	SOX9
9	8199460	BICF2P339122	0.282927	0.321073	0.428097	1.03377	2.34973	2.35214e-05	4.62854	2.04068	SOX9
9	8208761	BICF2P1049068	0.0195784	0.0108025	-0.12963	0.63798	0.226716	0.347277	0.459324	2.04068	SOX9
9	8227194	BICF2P1342856	0.0299812	-0.0381944	-0.130952	0.362735	-0.0283757	0.519599	0.284331	2.04068	SOX9
9	8269659	BICF2P1354703	0.00314547	-0.0348989	-0.0761431	0.412372	-0.401859	0.756798	0.12102	2.04068	SOX9
9	8280681	BICF2P953607	0.0272078	0.0887721	0.118363	0.607646	0.743085	0.0990366	1.0042	2.04068			SOX9
9	8293639	BICF2P10798	0.0545743	0.0987663	0.182338	0.725049	1.10407	0.0279181	1.55411	2.04068			SOX9
9	8303536	TIGRP2P243147	0.205305	0.310787	0.324299	0.937722	1.92332	0.000432222	3.36429	2.04068			SOX9
9	8332142	BICF2P512882	0.0139987	0.0158017	0.0223083	0.716237	0.522413	0.182774	0.738086	2.04068			SOX9
9	8341657	BICF2P606189	0.27531	0.347222	0.416667	1.0011	2.28848	3.6889e-05	4.4331	2.04068			SOX9
9	8349509	BICF2S23538808	0.0661744	0.135232	0.18031	0.949438	1.35744	0.00935762	2.02883	2.04068			SOX9
9	8361101	TIGRP2P243174	0.17811	0.216323	0.324484	0.785725	1.73231	0.00134788	2.87035	2.04068			SOX9
9	8376508	BICF2P808374	0.422961	0.210331	-0.504794	0.483858	0.269262	0.320474	0.494208	2.04068			SOX9
11	10122049	TIGRP2P144985	0.182816	0.23248	0.33419	0.909404	1.8773	0.000573816	3.24123	1.61211			PRR16
11	10158525	BICF2P1250067	0.197459	0.143959	-0.345501	0.87341	0.610141	0.145303	0.837727	1.61211			PRR16
11	10183459	TIGRP2P144969	0.0136103	0.00289608	0.00534661	0.795014	0.539963	0.174831	0.757381	1.61211			PRR16
11	21774180	BICF2G630296752	0.0421902	0.107823	0.117625	0.293368	0.44634	0.219737	0.658098	1.14884	C11H5orf15;VDAC1	FSTL4	ZCCHC10
11	21782163	BICF2P479608	0.0378515	0.0336852	-0.161689	0.416189	0.0229849	0.484122	0.315045	1.16384	C11H5orf15;VDAC1	FSTL4	ZCCHC10
11	21805424	BICF2G630296768	0.00447603	0.0132743	0.0132743	0.316392	-0.277741	0.684764	0.164459	1.13793	C11H5orf15;VDAC1	FSTL4	HSPA4
11	21812752	BICF2S22923056	0.133438	-0.0105626	-0.253503	0.326454	0.0496418	0.46574	0.331856	1.12762	C11H5orf15;VDAC1	FSTL4	HSPA4
11	21833894	BICF2P1304051	0.0134937	0.00326481	0.00460914	0.691164	0.433201	0.226529	0.644876	1.14253	C11H5orf15;VDAC1;TCF7	FSTL4	HSPA4
11	21854129	BICF2P370338	0.146077	0.229228	0.275074	0.991311	1.77493	0.00105509	2.97671	1.17333	C11H5orf15;VDAC1;TCF7;SKP1	FSTL4	HSPA4
11	21926210	BICF2G630296790	0.0291667	0.0927974	0.111357	0.942342	1.06704	0.0322891	1.49094	1.26704	C11H5orf15;VDAC1;TCF7;SKP1;PPP2CA		HSPA4
11	21935893	BICF2P662094	0.284402	0.30415	0.429388	1.13298	2.4402	1.18648e-05	4.92574	1.28443	C11H5orf15;VDAC1;TCF7;SKP1;PPP2CA;CDKL3		HSPA4
11	21953537	BICF2G630296793	0.10732	0.187815	0.195981	1.27957	1.78177	0.00101398	2.99397	1.30422	C11H5orf15;VDAC1;TCF7;SKP1;PPP2CA;CDKL3		HSPA4
11	21971339	BICF2G630296809	0.148231	0.2387	0.249078	1.2151	1.91221	0.000463081	3.33434	1.31582	C11H5orf15;VDAC1;TCF7;SKP1;PPP2CA;CDKL3		HSPA4
11	21984188	BICF2P496829	0.0106455	0.00971761	0.0101401	1.04964	0.679407	0.119644	0.922108	1.33465	C11H5orf15;VDAC1;TCF7;SKP1;PPP2CA;CDKL3		HSPA4
11	21990072	BICF2G630296829	0.218414	0.308594	0.352679	1.26369	2.28353	3.82361e-05	4.41753	1.33465	C11H5orf15;VDAC1;TCF7;SKP1;PPP2CA;CDKL3		HSPA4
11	21993380	BICF2G630296845	7.09047e-05	0.0351601	0.0366888	1.00636	-0.0658924	0.545432	0.263259	1.3506	C11H5orf15;VDAC1;TCF7;SKP1;PPP2CA;CDKL3		HSPA4
11	22010742	BICF2G630296869	0.0063668	0.0478813	0.0499631	0.972826	0.583715	0.156002	0.806869	1.3506	C11H5orf15;VDAC1;TCF7;SKP1;PPP2CA;CDKL3		FSTL4
11	22038946	BICF2G630296908	0.232151	0.345133	0.345133	1.27085	2.29953	3.40382e-05	4.46803	1.35487	C11H5orf15;VDAC1;TCF7;SKP1;PPP2CA;CDKL3;UBE2B		FSTL4
11	22040783	BICF2P725682	0.00852005	-0.01763	-0.0470133	1.04192	0.49249	0.196825	0.70592	1.35487	C11H5orf15;VDAC1;TCF7;SKP1;PPP2CA;CDKL3;UBE2B		FSTL4
11	22051327	BICF2G630296920	0.192868	0.29646	0.29646	1.0723	1.96505	0.00033256	3.47813	1.34438	C11H5orf15;VDAC1;TCF7;SKP1;PPP2CA;CDKL3;UBE2B;CDKN2AIPNL		FSTL4
11	22057272	BICF2G630296925	0.00825865	0.0218858	0.0477507	1.08355	0.732642	0.102225	0.990442	1.34438	C11H5orf15;VDAC1;TCF7;SKP1;PPP2CA;CDKL3;UBE2B;CDKN2AIPNL		FSTL4
11	22070496	BICF2G630296933	0.187049	0.269789	0.323746	1.14411	2.06934	0.000169051	3.77198	1.35141	C11H5orf15;VDAC1;TCF7;SKP1;PPP2CA;CDKL3;UBE2B;CDKN2AIPNL		FSTL4
11	22073909	BICF2G630296936	0.00836914	0.0301131	0.0361357	1.01354	0.649009	0.130482	0.88445	1.35141	C11H5orf15;VDAC1;TCF7;SKP1;PPP2CA;CDKL3;UBE2B;CDKN2AIPNL		FSTL4
11	22079033	BICF2G630296947	0.00385841	0.0561002	0.0679107	1.02044	0.561573	0.165358	0.781575	1.35141	C11H5orf15;VDAC1;TCF7;SKP1;PPP2CA;CDKL3;UBE2B;CDKN2AIPNL		FSTL4
11	22089581	BICF2G630296958	0.218838	0.299287	0.359145	1.12969	2.18463	7.71965e-05	4.1124	1.35141	C11H5orf15;VDAC1;TCF7;SKP1;PPP2CA;CDKL3;UBE2B;CDKN2AIPNL		FSTL4
11	22098124	BICF2G630296975	0.180345	0.262414	0.314897	1.12422	2.02254	0.0002299	3.63846	1.37303	C11H5orf15;VDAC1;TCF7;SKP1;PPP2CA;CDKL3;UBE2B;CDKN2AIPNL		FSTL4
11	22114029	BICF2G630296982	0.131127	0.162396	0.278392	0.996409	1.75705	0.00117003	2.9318	1.38039	C11H5orf15;VDAC1;TCF7;SKP1;PPP2CA;CDKL3;UBE2B;CDKN2AIPNL;U2		FSTL4
11	22117418	BICF2G630296983	0.193015	0.201112	0.344764	0.939843	1.94614	0.000374731	3.42628	1.38039	C11H5orf15;VDAC1;TCF7;SKP1;PPP2CA;CDKL3;UBE2B;CDKN2AIPNL;U2		FSTL4
11	22123687	BICF2G630297001	0.00265436	0.0338081	0.0901549	0.662511	0.207947	0.359358	0.444473	1.38039	C11H5orf15;VDAC1;TCF7;SKP1;PPP2CA;CDKL3;UBE2B;CDKN2AIPNL;U2		FSTL4
11	22132791	BICF2G630297015	0.0437626	0.078435	0.171131	0.547366	0.8608	0.0679874	1.16757	1.41999	C11H5orf15;VDAC1;TCF7;SKP1;PPP2CA;CDKL3;UBE2B;CDKN2AIPNL;U2		FSTL4
11	22145451	BICF2G630297036	0.0519964	0.0896018	0.179204	0.457606	0.808074	0.0808129	1.09252	1.45662	C11H5orf15;VDAC1;TCF7;SKP1;PPP2CA;CDKL3;UBE2B;CDKN2AIPNL;U2		FSTL4
11	22177951	BICF2P37395	0.00656396	0.0515072	0.0824115	0.332971	-0.00155265	0.501073	0.300099	1.47171	C11H5orf15;VDAC1;TCF7;SKP1;PPP2CA;CDKL3;UBE2B;CDKN2AIPNL;U2;JADE2		FSTL4
11	22198971	BICF2P127301	0.0861823	-0.0171767	-0.206121	0.17616	-0.184328	0.625237	0.203955	1.50445	TCF7;SKP1;PPP2CA;CDKL3;UBE2B;CDKN2AIPNL;U2;JADE2	VDAC1	FSTL4
11	22212582	BICF2G630297106	0.0951271	0.170853	0.178282	0.372371	0.831494	0.0749068	1.12548	1.49138	TCF7;SKP1;PPP2CA;CDKL3;UBE2B;CDKN2AIPNL;U2;JADE2	VDAC1	FSTL4
11	22236983	BICF2P1339679	0.0121405	0.0462451	0.110988	0.35321	0.271304	0.319209	0.495925	1.55749	TCF7;SKP1;PPP2CA;CDKL3;UBE2B;CDKN2AIPNL;U2;JADE2;SAR1B		FSTL4
11	22249718	BICF2G630297126	0.063372	0.137045	0.164454	0.431277	0.78372	0.0873202	1.05889	1.58188	TCF7;SKP1;PPP2CA;CDKL3;UBE2B;CDKN2AIPNL;U2;JADE2;SAR1B		FSTL4
11	22258742	BICF2G630297140	0.00802329	-0.0273783	-0.0365044	0.391489	-0.162155	0.610591	0.214249	1.58188	TCF7;SKP1;PPP2CA;CDKL3;UBE2B;CDKN2AIPNL;U2;JADE2;SAR1B;SEC24A		FSTL4
11	22291841	BICF2G630297175	0.0119725	-0.00454769	-0.0272861	0.371662	-0.0378309	0.526122	0.278914	1.6434	TCF7;SKP1;PPP2CA;CDKL3;UBE2B;CDKN2AIPNL;U2;JADE2;SAR1B;SEC24A		FSTL4
11	22292931	BICF2G630297179	0.0235368	-0.0531511	-0.0750369	0.423967	0.0991121	0.43185	0.364668	1.6434	TCF7;SKP1;PPP2CA;CDKL3;UBE2B;CDKN2AIPNL;U2;JADE2;SAR1B;SEC24A		FSTL4
11	22307743	BICF2P1291816	0.0162094	0.00430187	0.00516224	0.443074	0.224649	0.3486	0.457673	1.66326	TCF7;SKP1;PPP2CA;CDKL3;UBE2B;CDKN2AIPNL;U2;JADE2;SAR1B;SEC24A		FSTL4
11	22378643	BICF2G630297221	0.187757	0.169248	-0.338496	0.637783	0.373453	0.258868	0.586921	1.61095	PPP2CA;CDKL3;UBE2B;CDKN2AIPNL;U2;JADE2;SAR1B;SEC24A;CAMLG;DDX46;U4		C11H5orf15
11	22384401	BICF2P895958	0.182091	0.244746	0.326327	0.706236	1.66376	0.00197761	2.70386	1.61095	PPP2CA;CDKL3;UBE2B;CDKN2AIPNL;U2;JADE2;SAR1B;SEC24A;CAMLG;DDX46;U4		C11H5orf15
11	22411222	BICF2G630297240	0.113745	0.197056	0.214971	0.768145	1.37277	0.00871044	2.05996	1.61095	CDKL3;UBE2B;CDKN2AIPNL;U2;JADE2;SAR1B;SEC24A;CAMLG;DDX46;U4		C11H5orf15
11	22419185	BICF2G630297245	0.105123	0.115175	0.251291	0.61747	1.27692	0.0134943	1.86985	1.58848	CDKL3;UBE2B;CDKN2AIPNL;U2;JADE2;SAR1B;SEC24A;CAMLG;DDX46;U4		C11H5orf15
11	22455806	BICF2G630297264	0.292828	0.194268	-0.423857	0.716029	0.480094	0.202832	0.692863	1.47973	UBE2B;CDKN2AIPNL;U2;JADE2;SAR1B;SEC24A;CAMLG;DDX46;U4;C11H5orf24;TXNDC15;PCBD2	CDKL3	C11H5orf15
11	22460370	BICF2G630297267	0.0903396	0.148476	0.222714	0.789708	1.35431	0.00949489	2.02251	1.47973	UBE2B;CDKN2AIPNL;U2;JADE2;SAR1B;SEC24A;CAMLG;DDX46;U4;C11H5orf24;TXNDC15;PCBD2	CDKL3	C11H5orf15
11	22467721	BICF2G630297270	0.201362	0.159791	-0.348636	0.746785	0.487927	0.199024	0.701096	1.4752	UBE2B;CDKN2AIPNL;U2;JADE2;SAR1B;SEC24A;CAMLG;DDX46;U4;C11H5orf24;TXNDC15;PCBD2	CDKL3	C11H5orf15
11	22511226	BICF2G630297299	0.059089	0.118977	0.178466	0.737369	1.12403	0.0257749	1.5888	1.43052	UBE2B;CDKN2AIPNL;U2;JADE2;SAR1B;SEC24A;CAMLG;DDX46;U4;C11H5orf24;TXNDC15;PCBD2	CDKL3	C11H5orf15
11	22550581	BICF2G630297316	0.0149012	0.0100863	0.0186209	0.684509	0.500619	0.192944	0.714568	1.38022	U2;JADE2;SAR1B;SEC24A;CAMLG;DDX46;U4;C11H5orf24;TXNDC15;PCBD2;CATSPER3;U2	CDKN2AIPNL	C11H5orf15
11	22591706	BICF2S23716451	0.0297529	0.0665023	0.145096	0.857064	1.05854	0.0333679	1.47667	1.23385	U2;JADE2;SAR1B;SEC24A;CAMLG;DDX46;U4;C11H5orf24;TXNDC15;PCBD2;CATSPER3;U2;PITX1		C11H5orf15
11	22624919	BICF2G630297338	0.132501	0.221393	0.241519	0.98389	1.67436	0.00186534	2.72924	1.12902	JADE2;SAR1B;SEC24A;CAMLG;DDX46;U4;C11H5orf24;TXNDC15;PCBD2;CATSPER3;U2;PITX1		C11H5orf15
11	22634932	BICF2G630297344	0.376414	0.360566	-0.509034	1.04413	0.752016	0.0963677	1.01607	1.10735	JADE2;SAR1B;SEC24A;CAMLG;DDX46;U4;C11H5orf24;TXNDC15;PCBD2;CATSPER3;U2;PITX1		C11H5orf15
11	22637916	BICF2G630297350	0.231235	0.330906	0.360988	1.06186	2.15445	9.51261e-05	4.0217	1.10735	JADE2;SAR1B;SEC24A;CAMLG;DDX46;U4;C11H5orf24;TXNDC15;PCBD2;CATSPER3;U2;PITX1		C11H5orf15
11	22664557	BICF2P1032572	0.00447603	0.0132743	0.0132743	0.790611	0.236172	0.341247	0.466931	1.08529	SAR1B;SEC24A;CAMLG;DDX46;U4;C11H5orf24;TXNDC15;PCBD2;CATSPER3;U2;PITX1	JADE2	C11H5orf15
11	22682356	BICF2S23610823	0.0345567	0.103859	0.124631	0.891798	1.06807	0.0321603	1.49268	1.06411	SAR1B;SEC24A;CAMLG;DDX46;U4;C11H5orf24;TXNDC15;PCBD2;CATSPER3;U2;PITX1	JADE2	C11H5orf15
11	22694723	BICF2G630297366	0.284613	0.0989106	-0.395642	0.733388	0.529722	0.179439	0.746084	1.04739	SAR1B;SEC24A;CAMLG;DDX46;U4;C11H5orf24;TXNDC15;PCBD2;CATSPER3;U2;PITX1	JADE2	VDAC1
11	22699097	BICF2G630297368	0.267847	0.186156	-0.406158	0.764147	0.518062	0.184777	0.733353	1.06573	SAR1B;SEC24A;CAMLG;DDX46;U4;C11H5orf24;TXNDC15;PCBD2;CATSPER3;U2;PITX1		VDAC1
11	22720085	BICF2S23329243	0.00788243	0.0510386	0.0556785	0.672802	0.356523	0.268447	0.571141	1.03485	SEC24A;CAMLG;DDX46;U4;C11H5orf24;TXNDC15;PCBD2;CATSPER3;U2;PITX1	SAR1B	TCF7
11	22737164	BICF2S23353200	0.0710887	0.078609	0.209624	0.726118	1.21426	0.0177257	1.7514	1.0162	SEC24A;CAMLG;DDX46;U4;C11H5orf24;TXNDC15;PCBD2;CATSPER3;U2;PITX1	SAR1B	TCF7
11	22766867	BICF2G630297399	0.197787	0.300945	0.314029	0.805579	1.76367	0.00112619	2.94839	1.02796	CAMLG;DDX46;U4;C11H5orf24;TXNDC15;PCBD2;CATSPER3;U2;PITX1	SEC24A	TCF7
11	22781949	BICF2G630297411	0.0969534	0.168142	0.168142	0.585283	1.05445	0.0338975	1.46983	1.02796	CAMLG;DDX46;U4;C11H5orf24;TXNDC15;PCBD2;CATSPER3;U2;PITX1	SEC24A	TCF7
11	22798169	BICF2G630297428	0.0969534	0.168142	0.168142	0.585283	1.05445	0.0338975	1.46983	1.07643	CAMLG;DDX46;U4;C11H5orf24;TXNDC15;PCBD2;CATSPER3;U2;PITX1	SEC24A	TCF7
11	22807411	BICF2G630297447	0.0969534	0.168142	0.168142	0.585283	1.05445	0.0338975	1.46983	1.07643	CAMLG;DDX46;U4;C11H5orf24;TXNDC15;PCBD2;CATSPER3;U2;PITX1	SEC24A	TCF7
11	22840196	BICF2G630297492	0.0123603	-0.00774336	-0.0154867	0.404015	0.0371944	0.474317	0.323931	1.10965	U4;C11H5orf24;TXNDC15;PCBD2;CATSPER3;U2;PITX1	DDX46	TCF7
11	22853089	BICF2P875880	0.0123603	-0.00774336	-0.0154867	0.404015	0.0371944	0.474317	0.323931	1.10404	C11H5orf24;TXNDC15;PCBD2;CATSPER3;U2;PITX1	DDX46	SKP1
11	22867704	BICF2G630297504	0.0123603	-0.00774336	-0.0154867	0.404015	0.0371944	0.474317	0.323931	1.0976	C11H5orf24;TXNDC15;PCBD2;CATSPER3;U2;PITX1	DDX46	PPP2CA
11	22914308	BICF2G630297541	0.0110691	-0.0182829	-0.0313422	0.446967	0.0113935	0.492128	0.307922	1.03252	C11H5orf24;TXNDC15;PCBD2;CATSPER3;U2;PITX1;MACROH2A1		CDKL3
14	14720547	BICF2P1243705	0.102665	0.0722176	-0.247603	0.629179	0.331708	0.282803	0.548516	0.879513	TEX47		ADAM22
14	14739335	BICF2P5626	0.0312561	-0.0591123	-0.0945796	0.513097	0.206372	0.360378	0.443241	0.900595	ZNF804B;TEX47		ADAM22
14	14766815	BICF2P775312	0.169307	0.132897	-0.318953	0.756383	0.487013	0.199466	0.700132	1.02667	TEX47	ZNF804B	SRI
14	14777589	TIGRP2P187308	0.00791608	0.0349066	0.10472	0.757416	0.551624	0.169678	0.770375	1.04325		ZNF804B	STEAP4
14	14787323	TIGRP2P187310	0.0615788	0.117879	0.188606	0.786432	1.20098	0.0187554	1.72687	1.07121		ZNF804B	STEAP4
14	14798156	BICF2P496958	0.00122026	-0.0373648	-0.0560472	0.569978	-0.335954	0.719679	0.142861	1.06274		ZNF804B	STEAP4
14	14814861	BICF2S23749211	0.0640999	0.119469	0.119469	0.597023	0.876308	0.0645312	1.19023	1.05149		ZNF804B	STEAP4
14	14818433	BICF2S23745117	0.0640999	0.119469	0.119469	0.597023	0.876308	0.0645312	1.19023	1.07115		ZNF804B	STEAP4
14	14851575	BICF2P721940	0.0803858	0.159169	0.191003	0.752464	1.22705	0.01678	1.77521	1.07222		ZNF804B	U12
14	14864902	TIGRP2P187328	0.0812061	0.142576	0.213864	0.752032	1.27511	0.013603	1.86637	1.07222		ZNF804B	U12
14	14893814	TIGRP2P187352	0.0420788	0.0636753	0.169801	0.738813	1.04544	0.0350888	1.45483	1.11507		ZNF804B	U12
14	14898562	BICF2P289553	0.00382656	-0.0378488	-0.0698746	0.652919	-0.0968528	0.566612	0.246715	1.11507		ZNF804B	U12
14	14911614	BICF2P756528	0.213269	0.027071	-0.324853	0.594675	0.390158	0.249592	0.602769	1.10018		ZNF804B	U12
14	14938077	TIGRP2P187370	0.0990411	0.168142	0.168142	0.667807	1.14366	0.0238029	1.62337	0.712758		ZNF804B	U12
14	14950913	BICF2P918522	0.00661733	0.0559243	0.0671091	0.627136	0.296208	0.303959	0.517185	1.15799		ZNF804B	U12
14	14969628	BICF2P1266632	0.149841	0.0354674	-0.283739	0.713224	0.462638	0.211475	0.67474	1.18297		ZNF804B	U12
14	14995078	BICF2S24410825	0.00146827	0.0436409	0.0551254	0.673812	0.0388152	0.473199	0.324956	1.20111		ZNF804B	U12
14	15002891	TIGRP2P187390	0.0178852	0.064843	0.0676622	0.664593	0.639267	0.134095	0.872589	1.20111		ZNF804B	U12
14	15026619	BICF2P1397633	0.0558094	0.106195	0.106195	0.658811	0.883802	0.0629106	1.20128	1.22009		ZNF804B	U12
14	15044567	BICF2S23631393	0.00125176	0.0290069	0.0870206	0.813114	0.233597	0.342885	0.464852	1.23727		ZNF804B	U12
14	15049947	BICF2P775489	0.117324	0.194268	0.245391	0.845831	1.52015	0.00423193	2.37346	1.23727		ZNF804B	U12
14	15063911	BICF2P425808	0.0439676	0.103007	0.107485	0.71801	0.904859	0.0585267	1.23265	1.27397		ZNF804B	U12
14	15088244	BICF2P824687	0.0150234	0.00430187	0.00516224	0.703805	0.485632	0.200135	0.698678	1.2846		ZNF804B	TEX47
14	15095557	BICF2P823184	0.0823327	0.150442	0.150442	0.739343	1.13637	0.0245193	1.61049	1.31007		ZNF804B	TEX47
14	15125171	BICF2P591297	0.539481	0.353398	-0.605826	0.753608	0.494073	0.196065	0.707599	1.34711		ZNF804B	TEX47
14	15134082	BICF2P524901	0.00189725	-0.0275857	-0.0315265	0.693199	-0.0955855	0.565748	0.247377	1.35138	U6	ZNF804B	TEX47
14	15135270	TIGRP2P187437	0.00189725	-0.0275857	-0.0315265	0.701532	-0.0881131	0.56065	0.251309	1.35138	U6	ZNF804B	TEX47
14	15140810	BICF2P683383	0.17527	0.190788	0.327065	0.940177	1.88	0.000564473	3.24836	1.35138	U6	ZNF804B	TEX47
14	15152222	BICF2P941471	0.295642	0.293019	-0.439528	0.95953	0.694545	0.114491	0.94123	1.45024	U6	ZNF804B	TEX47
14	15175614	TIGRP2P187440	0.0790367	0.141593	0.141593	0.946162	1.30988	0.0116411	1.93401	1.49404	U6	ZNF804B	TEX47
14	15186544	BICF2P633553	0.0820676	0.155144	0.206858	1.0707	1.56165	0.00341672	2.46639	1.54936	U6	ZNF804B	TEX47
14	15200342	BICF2P856728	0.200534	0.280851	0.337021	1.10753	2.08929	0.000148011	3.82971	1.58076	U6	ZNF804B	TEX47
14	15219328	BICF2P1052667	0.0354017	0.0464064	0.159108	0.912479	1.16261	0.0220208	1.65717	1.60542	U6	ZNF804B	TEX47
14	15223327	BICF2S23054112	0.0655113	-0.0079815	-0.191556	0.684969	0.369004	0.261368	0.582748	1.62143	U6	ZNF804B	TEX47
14	15243827	TIGRP2P187448	0.366418	0.460699	0.502581	0.974931	2.6008	3.323e-06	5.47847	1.60556	U6	ZNF804B	TEX47
14	15246028	TIGRP2P187449	0.0103388	-0.040983	-0.0894174	0.761669	0.215653	0.35438	0.450531	1.60556	U6	ZNF804B	TEX47
14	15256091	BICF2P1460162	0.149037	0.238938	0.238938	0.816105	1.54067	0.00380927	2.41916	1.60556	U6		ZNF804B
14	15286800	BICF2P564638	0.0739275	0.0802683	0.214049	0.67523	1.18087	0.020411	1.69014	1.59902	U6		ZNF804B
14	15295291	TIGRP2P187464	0.016007	0.0486726	0.0486726	0.458482	0.356913	0.268225	0.571501	1.59714	U6		ZNF804B
14	15305412	BICF2P500839	0.00970933	0.039823	0.039823	0.448664	0.132047	0.409547	0.387697	1.61885	U6		ZNF804B
14	15317909	BICF2P665225	0.0921366	0.170853	0.178282	0.535226	1.01079	0.0399959	1.39798	1.62534	U6		ZNF804B
14	15329976	BICF2P875146	0.118898	-0.07728	-0.185472	0.316092	0.104042	0.428495	0.368054	1.63204	U6		ZNF804B
14	15346200	BICF2S2393171	0.00892742	0.027532	0.0412979	0.493111	0.163441	0.388554	0.410548	1.62298	U6		ZNF804B
14	15373797	BICF2P801670	0.0026094	0.0314958	0.07559	0.540232	0.0447915	0.469081	0.328752	1.6168	U6		ZNF804B
14	15387716	TIGRP2P187490	0.292506	0.391747	0.42736	0.838538	2.18108	7.91283e-05	4.10167	1.59205	U6		ZNF804B
14	15404719	TIGRP2P187507	0.00027497	0.0388705	0.0424041	0.692298	-0.211446	0.642905	0.191853	1.60155	U6		ZNF804B
14	15412243	BICF2P163164	0.251899	0.328786	0.394543	0.930642	2.14206	0.000103562	3.9848	1.61716	U6		ZNF804B
14	15427529	BICF2P1265396	0.024738	0.0172152	-0.137721	0.716683	0.320201	0.289583	0.538228	1.60438	U6		ZNF804B
14	15434059	BICF2S22950865	0.0142288	0.0736607	0.0982143	0.611636	0.606482	0.146754	0.83341	1.58529	U6		ZNF804B
14	15451035	BICF2P619995	0.0475483	0	-0.172566	0.627752	0.277816	0.31519	0.501427	1.59693	U6		ZNF804B
14	15452710	TIGRP2P187534	0.0813136	0.159169	0.191003	0.670431	1.14928	0.0232615	1.63336	1.59693	U6		ZNF804B
14	15478746	BICF2P622083	0.00454621	0	-0.0752212	0.537515	-0.181303	0.623249	0.205338	1.61462	U6		ZNF804B
14	15519080	TIGRP2P187556	0.0457737	0.0653346	0.174226	0.767073	1.09699	0.028714	1.54191	1.61755	U6		ZNF804B
14	15520233	BICF2P1515576	0.0318306	0.0915991	0.0999263	0.676755	0.795936	0.0840088	1.07567	1.61755	U6		ZNF804B
14	15556203	BICF2S22964065	0.157423	0.204523	0.306785	0.722497	1.60026	0.00278793	2.55472	1.63282	U6		ZNF804B
14	15573882	TIGRP2P187573	0.0672395	0.0948041	0.206845	0.621173	1.09189	0.0292979	1.53316	1.63898	U6		ZNF804B
14	15580979	TIGRP2P187579	0.104034	0.105242	0.252581	0.747814	1.40647	0.00742389	2.12937	1.61475	U6		ZNF804B
14	15592547	BICF2P145465	0.100146	0.151065	0.241704	0.718006	1.3468	0.00983113	2.0074	1.62884	U6		ZNF804B
14	15610789	BICF2P1302578	0.204363	0.222967	0.356748	0.861953	1.91893	0.000444193	3.35243	1.62913	U6		ZNF804B
14	15618659	BICF2P670581	0.00469767	0.0521217	0.0543879	0.891968	0.456522	0.214554	0.668464	1.62913	U6		ZNF804B
14	15625277	BICF2S23159923	0.042753	0.0987663	0.10306	0.975751	1.13954	0.0242059	1.61608	1.64376	U6;STEAP2		ZNF804B
14	15641556	BICF2P53247	0.283315	0.354597	0.425516	1.03847	2.34976	2.3517e-05	4.62862	1.64046	STEAP2		ZNF804B
14	15650941	TIGRP2P187601	0.275855	0.363454	0.415376	1.03168	2.30949	3.16508e-05	4.49962	1.64046	STEAP2		ZNF804B
14	15670933	BICF2P423250	0.277425	0.334386	0.422382	0.951363	2.25921	4.55673e-05	4.34135	1.63051	STEAP2;CFAP69		ZNF804B
14	15681837	BICF2P338664	0.304698	0.355403	0.448931	0.955007	2.36321	2.12728e-05	4.67218	1.58211	STEAP2;CFAP69		ZNF804B
14	15698182	BICF2P694800	0.254897	0.316871	0.400258	0.950575	2.17988	7.97932e-05	4.09803	1.55445	STEAP2;CFAP69		ZNF804B
14	15708435	BICF2P963506	0.1911	0.273476	0.328171	0.904211	1.87403	0.00058537	3.23257	1.51715	STEAP2;CFAP69		ZNF804B
14	15734263	BICF2P825452	0.00881746	0.0304818	0.0457227	0.552102	0.236613	0.340967	0.467288	1.48955	STEAP2;CFAP69;FAM237B		ZNF804B
14	15740764	BICF2S23025441	0.0154045	0.00393314	0.00589971	0.531175	0.315804	0.292193	0.53433	1.46859	STEAP2;CFAP69;FAM237B		ZNF804B
14	15757415	BICF2P691028	0.0365773	0.0929204	0.0929204	0.579779	0.702954	0.111697	0.951957	1.38296	STEAP2;CFAP69;FAM237B;GTPBP10		U6
14	15772893	BICF2P125893	0.0658353	0.128319	0.128319	0.577289	0.880274	0.0636696	1.19607	1.33991	STEAP2;CFAP69;FAM237B;GTPBP10		U6
14	15778977	TIGRP2P187615	0.0117425	-0.0196657	-0.0294985	0.560441	0.164114	0.388108	0.411048	1.33991	STEAP2;CFAP69;FAM237B;GTPBP10		U6
14	15785551	BICF2S2331799	0.0965801	0.179334	0.187131	0.661875	1.17046	0.0213161	1.67129	1.31941	STEAP2;CFAP69;FAM237B;GTPBP10		U6
14	15833862	BICF2S23740425	0.0412385	0.103007	0.107485	0.591276	0.765438	0.0924568	1.03406	1.3356	STEAP2;CFAP69;FAM237B;GTPBP10;CLDN12		U6
14	15874442	TIGRP2P187673	0.00808031	0.0550946	0.0601032	0.578027	0.277156	0.315597	0.500867	1.32877	STEAP2;CFAP69;FAM237B;GTPBP10;CLDN12		U6
14	15886904	TIGRP2P187681	0.0409617	0.0555556	0.166667	0.522697	0.813139	0.0795065	1.0996	1.31666	STEAP2;CFAP69;FAM237B;GTPBP10;CLDN12		U6
14	15898213	BICF2P214656	0.0329878	0.0707965	0.0707965	0.466013	0.512104	0.187542	0.726901	1.26339	STEAP2;CFAP69;FAM237B;GTPBP10;CLDN12		U6
14	15912986	BICF2P1138921	0.0389035	0.079646	0.079646	0.474094	0.565839	0.163528	0.786409	1.23543	STEAP2;CFAP69;FAM237B;GTPBP10;CLDN12		U6
14	15931098	BICF2S23720355	0.0111675	0.0157325	0.0235988	0.387838	0.0692912	0.452235	0.344636	1.2303	STEAP2;CFAP69;FAM237B;GTPBP10;CLDN12		U6
14	15940390	BICF2P356851	0.0566775	0.105611	0.181047	0.574249	0.956794	0.0487379	1.31213	1.23714	STEAP2;CFAP69;FAM237B;GTPBP10;CLDN12;CDK14		U6
14	15957037	BICF2P407812	0.00763762	0.0252043	0.0355826	0.562933	0.18637	0.373422	0.4278	1.2381	STEAP2;CFAP69;FAM237B;GTPBP10;CLDN12;CDK14		U6
14	15959501	TIGRP2P187744	0.0122561	-0.00656803	-0.0105088	0.524864	0.181808	0.376419	0.424329	1.2381	STEAP2;CFAP69;FAM237B;GTPBP10;CLDN12;CDK14		U6
14	15973991	BICF2S23023705	0.292759	0.361971	0.434366	0.85295	2.21401	6.28392e-05	4.20177	1.23234	STEAP2;CFAP69;FAM237B;GTPBP10;CLDN12;CDK14		U6
14	15982372	BICF2P1223981	0.0191745	0.064843	0.0676622	0.6294	0.613178	0.144105	0.841321	1.2364	STEAP2;CFAP69;FAM237B;GTPBP10;CLDN12;CDK14		U6
14	16011414	BICF2P650412	0.354424	0.214548	-0.468105	0.568469	0.335736	0.280448	0.552148	1.2104	STEAP2;CFAP69;FAM237B;GTPBP10;CLDN12;CDK14		U6
14	16044662	TIGRP2P187770	0.0251909	0.083487	0.0910767	0.550183	0.614266	0.143678	0.84261	1.19162	STEAP2;CFAP69;FAM237B;GTPBP10;CLDN12;CDK14		U6
14	16049953	TIGRP2P187774	0.166041	0.185626	0.318215	0.700912	1.61433	0.00258613	2.58735	1.17723	STEAP2;CFAP69;FAM237B;GTPBP10;CLDN12;CDK14		U6
14	16075527	BICF2P402322	0.000199682	-0.0330552	-0.0610251	0.406903	-0.781199	0.911984	0.0400127	1.11904	STEAP2;CFAP69;FAM237B;GTPBP10;CLDN12;CDK14		U6
14	16135257	BICF2P1246305	0.00942542	-0.0196657	-0.0294985	0.417927	-0.0753503	0.551919	0.258125	0.979515	CFAP69;FAM237B;GTPBP10;CLDN12;CDK14		STEAP2
14	16155912	BICF2P616847	0.0141562	0.00160552	0.00350295	0.331495	0.0537059	0.462943	0.334472	0.849219	FAM237B;GTPBP10;CLDN12;CDK14	CFAP69	STEAP2
14	16173243	BICF2P641254	0.00703347	0.0307584	0.0527286	0.291594	-0.10555	0.572529	0.242202	0.791017	FAM237B;GTPBP10;CLDN12;CDK14	CFAP69	STEAP2
14	16179007	BICF2P191543	0.015165	0.0124447	0.0165929	0.273937	0.0339081	0.476583	0.321861	0.779015	FAM237B;GTPBP10;CLDN12;CDK14	CFAP69	STEAP2
14	25855789	BICF2P1145002	0.0128662	0.00768959	0.0141962	0.631312	0.375012	0.257995	0.588389	0.965952	PHF14;THSD7A
14	25867292	TIGRP2P189751	0.0128662	0.00768959	0.0141962	0.631312	0.375012	0.257995	0.588389	0.933921	PHF14;THSD7A
14	25899763	BICF2P135473	0.1923	0.290345	0.31674	0.620497	1.57553	0.00317737	2.49793	0.98573	PHF14;THSD7A
14	25911175	BICF2S22932094	0.0119134	0.0156173	0.0197271	0.320347	0.00273529	0.49811	0.302675	0.970204	PHF14;THSD7A
14	25919297	BICF2P984462	0.0119134	0.0156173	0.0197271	0.320347	0.00273529	0.49811	0.302675	0.998809	THSD7A	PHF14
14	25935319	BICF2P1080587	0.012763	0.0121144	0.0153024	0.319912	0.0233117	0.483896	0.315248	1.00531	THSD7A	PHF14
14	25941978	BICF2P7810	0.008448	0.0268636	0.0495944	0.321532	-0.0303824	0.520984	0.283175	1.00531	THSD7A	PHF14
14	25984432	BICF2P1386278	0.008448	0.0268636	0.0495944	0.321532	-0.0303824	0.520984	0.283175	1.02102	THSD7A	PHF14
14	26008144	BICF2S23763391	0.0107433	0.0224004	0.0298673	0.320366	-0.00988563	0.506831	0.295137	1.03101	THSD7A	PHF14
14	26015511	BICF2P266348	0.008448	0.0268636	0.0495944	0.32424	-0.0269657	0.518626	0.285146	1.03101	THSD7A	PHF14
14	26039620	TIGRP2P189801	0.0119134	0.0156173	0.0197271	0.315302	-0.00403005	0.502785	0.298618	1.02144	THSD7A	PHF14
14	26053788	BICF2S23446820	0.00765934	0.0292604	0.0540192	0.330135	-0.033354	0.523034	0.28147	1.04971	THSD7A	PHF14
14	26055827	TIGRP2P189805	0.0119134	0.0156173	0.0197271	0.321927	0.00479928	0.496684	0.30392	1.04971	THSD7A	PHF14
14	26071132	BICF2S2362964	0.000125671	0.0489491	0.0652655	0.355734	-0.600986	0.851048	0.0700459	1.02778	THSD7A	PHF14
14	26083229	BICF2P365165	0.00109336	0.0412442	0.0761431	0.350475	-0.316825	0.708414	0.149713	1.02778	THSD7A	PHF14
14	26105848	BICF2P339918	0.004564	0.0354663	0.0654762	0.345061	-0.0961728	0.566148	0.24707	1.02096	THSD7A	PHF14
14	26118944	BICF2P1297357	0.00697871	0.03063	0.0565476	0.352596	-0.0215637	0.514897	0.28828	1.05191	THSD7A	PHF14
14	26126162	BICF2P1171686	0.00535832	0.0340539	0.0628687	0.352596	-0.0617164	0.542564	0.265549	1.05191	THSD7A		PHF14
14	26145508	TIGRP2P189849	0.0134408	-0.00189743	-0.00239676	0.34244	0.0330875	0.477149	0.321346	1.156	THSD7A		PHF14
14	26157463	BICF2S234770	0.0118976	-0.00381023	-0.0228614	0.274327	-0.153101	0.604564	0.218557	1.17471	THSD7A		PHF14
14	26160984	TIGRP2P189856	0.0439961	0.112002	0.149336	0.569666	0.840463	0.0727345	1.13826	1.18496	THSD7A		PHF14
14	26181973	TIGRP2P189902	0.00410551	-0.0226079	-0.0602876	0.60532	-0.110814	0.576104	0.239499	1.19609	THSD7A		PHF14
14	26202305	BICF2P331202	0.00177508	0.0153638	0.0921829	0.746954	0.234586	0.342256	0.465649	1.21213	THSD7A		PHF14
14	26227800	BICF2P160282	0.0300455	0.0663717	0.0663717	0.842197	0.875367	0.0647369	1.18885	1.24252	THSD7A		PHF14
14	26253194	BICF2P212411	0.00835803	-0.0188053	-0.0376106	0.877347	0.35463	0.269529	0.569394	1.3512	THSD7A		PHF14
14	26270237	TIGRP2P189946	0.0140515	0.0072594	0.011615	0.97037	0.736803	0.100946	0.995911	1.38294	THSD7A		PHF14
14	26280634	BICF2P450368	0.130112	0.173189	0.277102	1.06313	1.80922	0.000863188	3.06389	1.46344	THSD7A		PHF14
14	26305401	BICF2P682417	0.12248	0.157233	0.269543	1.13125	1.83411	0.000744641	3.12805	1.51393	THSD7A		PHF14
14	26312054	TIGRP2P189956	0.0223783	0.0806293	0.120944	1.1499	1.23193	0.0164311	1.78433	1.51393	THSD7A		PHF14
14	26346114	BICF2P590593	0.0305076	0.0894789	0.134218	1.13399	1.28717	0.0128921	1.88968	1.58255	THSD7A		PHF14
14	26370694	BICF2P1069179	0.00921186	0.0521217	0.0543879	1.11518	0.806361	0.0812583	1.09013	1.63715		THSD7A	PHF14
14	26377114	BICF2P756014	0.127822	0.217498	0.226954	1.27177	1.88449	0.000549186	3.26028	1.61837		THSD7A	PHF14
14	26417137	BICF2S23045191	0.172167	0.26279	0.300332	1.249	2.08732	0.000149979	3.82397	1.60895		THSD7A	PHF14
14	26450523	TIGRP2P189987	0.0733269	0.121098	0.207596	1.01217	1.4889	0.0049565	2.30482	1.73402		THSD7A	PHF14
14	26466605	BICF2P927747	0.349131	0.191894	-0.460546	0.827751	0.600208	0.149265	0.826042	1.78114		THSD7A	PHF14
14	26470384	TIGRP2P190000	0.0902257	0.17272	0.188422	0.903588	1.39413	0.00787388	2.10381	1.78114		THSD7A	PHF14
14	26501642	BICF2S23148729	0.106576	0.178374	0.237832	0.866799	1.49886	0.00471444	2.32657	1.79605		THSD7A	PHF14
14	26522598	TIGRP2P190057	0.00416242	-0.0242671	-0.0647124	0.639162	-0.0809363	0.555743	0.255126	1.89261		THSD7A	PHF14
14	26535263	BICF2S23523530	0.058469	0.125499	0.177176	0.564241	0.943934	0.0510307	1.29217	1.88065		THSD7A	PHF14
14	26546352	BICF2P464738	0.163723	0.261062	0.261062	0.629802	1.42964	0.00663935	2.17787	1.96552		THSD7A	PHF14
14	26558843	TIGRP2P190068	0.241186	0.028546	-0.342552	0.429105	0.22624	0.347581	0.458944	2.071		THSD7A	PHF14
14	26591853	BICF2P746747	0.150516	-0.0502013	-0.240966	0.421813	0.21545	0.354511	0.450371	2.09879		THSD7A	PHF14
14	26604439	BICF2P336567	0.0109817	0.0138966	0.0370575	0.743044	0.478064	0.203826	0.690739	2.17504		THSD7A	PHF14
14	26612079	BICF2P408062	0.100028	0.179334	0.187131	1.14451	1.62645	0.00242305	2.61564	2.20772		THSD7A	PHF14
14	26626808	BICF2P754923	0.181829	0.278177	0.303466	1.35493	2.24482	5.05085e-05	4.29664	2.21864		THSD7A
14	26639848	BICF2P482987	0.219822	0.318738	0.347714	1.43849	2.46975	9.44021e-06	5.02502	2.25889		THSD7A
14	26651898	TIGRP2P190116	0.169174	0.251352	0.301622	1.47958	2.3499	2.34924e-05	4.62907	2.29173	TMEM106B	THSD7A
14	26655219	BICF2S23656398	0.477671	0.471001	-0.594948	1.311	0.965046	0.0473106	1.32504	2.29173	TMEM106B	THSD7A
14	26677519	TIGRP2P190126	0.0611733	0.119469	0.119469	1.16093	1.39459	0.00785673	2.10476	2.34834	TMEM106B;VWDE	THSD7A
14	26689682	BICF2S23058623	0.427693	0.413993	-0.551991	1.19024	0.856924	0.0688733	1.16195	2.37896	TMEM106B;VWDE	THSD7A
14	26709767	BICF2S23030602	0.449519	0.453486	-0.572824	1.17833	0.836776	0.0736215	1.133	2.3884	TMEM106B;VWDE	THSD7A
14	26712279	BICF2S22910053	0.108234	0.188668	0.226401	1.30578	1.88296	0.000554344	3.25622	2.3884	TMEM106B;VWDE	THSD7A
14	26733606	BICF2P1213156	0.0764754	0.154383	0.176438	1.31269	1.71702	0.00146988	2.83272	2.39075	TMEM106B;VWDE	THSD7A
14	26740928	TIGRP2P190146	0.194606	0.298066	0.311025	1.47544	2.39726	1.64664e-05	4.7834	2.39075	TMEM106B;VWDE	THSD7A
14	26754624	TIGRP2P190154	0.0939139	0.173918	0.208702	1.36328	1.88276	0.000555028	3.25569	2.40884	TMEM106B;VWDE	THSD7A
14	26771274	BICF2P431342	0.190682	0.264327	0.333886	1.3659	2.32576	2.80857e-05	4.55151	2.44115	TMEM106B;VWDE		THSD7A
14	26795899	BICF2P514754	0.157496	0.224834	0.299779	1.28661	2.10542	0.000132818	3.87674	2.44309	TMEM106B;VWDE		THSD7A
14	26804932	BICF2P216879	0.449287	0.422339	-0.5714	1.08767	0.764362	0.0927658	1.03261	2.41836	TMEM106B;VWDE		THSD7A
14	26817949	BICF2P902875	0.208876	0.239921	0.359882	0.992628	2.05567	0.000185061	3.73268	2.41707	TMEM106B;VWDE		THSD7A
14	26828037	TIGRP2P190186	0.0417833	0.0570305	0.171091	0.840682	1.14707	0.0234729	1.62943	2.35796	TMEM106B;VWDE		THSD7A
14	26870155	BICF2P727601	0.169321	0.266009	0.290192	0.847737	1.70998	0.00152938	2.81548	2.35514	TMEM106B;VWDE;CAFA-T2R2		THSD7A
14	26872008	BICF2P443203	0.0244737	0.00584593	-0.140302	0.689386	0.28812	0.308876	0.510216	2.37588	TMEM106B;VWDE;CAFA-T2R2		THSD7A
14	26913512	BICF2S22918301	0.0111335	0.00347222	0.0416667	0.66078	0.414671	0.236307	0.626523	2.26442	TMEM106B;VWDE;CAFA-T2R2;U4;SCIN		THSD7A
14	26929309	BICF2P382275	0.111963	0.196296	0.20483	1.09593	1.6499	0.0021336	2.67089	2.20926	TMEM106B;VWDE;CAFA-T2R2;U4;SCIN;CRSP-4		THSD7A
14	26948396	BICF2P1040747	0.20145	0.298457	0.32559	1.15403	2.10509	0.000133117	3.87577	2.18065	TMEM106B;VWDE;CAFA-T2R2;U4;SCIN;CRSP-4		THSD7A
14	26957867	BICF2P929755	0.146078	0.237617	0.259218	1.10518	1.83868	0.000724571	3.13992	2.16975	TMEM106B;VWDE;CAFA-T2R2;U4;SCIN;CRSP-4		THSD7A
14	26963938	BICF2P1226891	0.146078	0.237617	0.259218	1.11048	1.84456	0.000699459	3.15524	2.16975	TMEM106B;VWDE;CAFA-T2R2;U4;SCIN;CRSP-4		THSD7A
14	26987710	TIGRP2P190211	0.434902	0.495091	-0.565819	1.22035	0.867879	0.0663923	1.17788	2.12163	TMEM106B;VWDE;CAFA-T2R2;U4;SCIN;CRSP-4		THSD7A
14	27012522	TIGRP2P190231	0.224807	0.248771	0.373156	1.22199	2.30369	3.30212e-05	4.48121	2.07495	TMEM106B;VWDE;CAFA-T2R2;U4;SCIN;CRSP-4		THSD7A
14	27032585	TIGRP2P190238	0.449571	0.506706	-0.579093	1.22645	0.86576	0.0668668	1.17479	2.07828	TMEM106B;VWDE;CAFA-T2R2;U4;SCIN;CRSP-4		THSD7A
14	27037935	BICF2P514059	0.291157	0.404076	0.421645	1.28747	2.57591	4.06746e-06	5.39068	2.09037	TMEM106B;VWDE;CAFA-T2R2;U4;SCIN;CRSP-4		THSD7A
14	27053216	BICF2P349224	0.261433	0.373636	0.389881	1.24591	2.41536	1.43516e-05	4.8431	2.08901	TMEM106B;VWDE;CAFA-T2R2;U4;SCIN;CRSP-4		THSD7A
14	27063078	BICF2P1194845	0.27224	0.261684	-0.418695	1.104	0.816114	0.0787469	1.10377	2.08729	TMEM106B;VWDE;CAFA-T2R2;U4;SCIN;CRSP-4		THSD7A
14	27079774	BICF2P838710	0.00725201	0.0315315	0.0315315	0.941873	0.538833	0.175336	0.756128	2.08791	TMEM106B;VWDE;CAFA-T2R2;U4;SCIN;CRSP-4		THSD7A
14	27100600	BICF2S23116738	0.412049	0.522808	0.545538	1.15781	2.92012	2.12065e-07	6.67353	2.1135	TMEM106B;VWDE;CAFA-T2R2;U4;SCIN;CRSP-4		THSD7A
14	27112360	BICF2P710444	0.207554	0.10061	-0.344948	0.672689	0.430712	0.227829	0.642391	2.10248	TMEM106B;VWDE;CAFA-T2R2;U4;SCIN;CRSP-4		THSD7A
14	27124565	BICF2S23330171	0.00447603	0.0132743	0.0132743	0.898711	0.339665	0.27816	0.555706	2.11266	TMEM106B;VWDE;CAFA-T2R2;U4;SCIN;CRSP-4		THSD7A
14	27137138	BICF2P1349565	0.269417	0.371466	0.405236	1.11975	2.35137	2.32366e-05	4.63383	2.05066	TMEM106B;VWDE;CAFA-T2R2;U4;SCIN;CRSP-4		THSD7A
14	27187448	BICF2S23524739	0.06954	0.14117	0.147308	0.990702	1.33572	0.0103465	1.98521	1.90952	CAFA-T2R2;U4;SCIN;CRSP-4	VWDE	THSD7A
14	27197205	BICF2P436393	0.32469	0.268221	-0.459808	1.00932	0.742505	0.0992116	1.00344	1.92158	CAFA-T2R2;U4;SCIN;CRSP-4	VWDE	THSD7A
14	27213244	TIGRP2P190287	0.0165205	-0.00491642	-0.00737463	0.866979	0.640311	0.133704	0.873856	1.91248	CAFA-T2R2;U4;SCIN;CRSP-4	VWDE	THSD7A
14	27230944	TIGRP2P190291	0.132254	0.214479	0.257375	0.997274	1.71987	0.00144638	2.83972	1.91248	CAFA-T2R2;U4;SCIN;CRSP-4	VWDE	THSD7A
14	27243689	TIGRP2P190295	0.0346892	0.100172	0.120206	0.974746	1.14109	0.0240535	1.61882	1.84711	CAFA-T2R2;U4;SCIN;CRSP-4	VWDE	THSD7A
14	27254647	BICF2P430883	0.121292	0.203417	0.2441	0.96688	1.64342	0.00221025	2.65556	1.80128	CAFA-T2R2;U4;SCIN;CRSP-4	VWDE	THSD7A
14	27266285	TIGRP2P190310	0.121292	0.203417	0.2441	0.96688	1.64342	0.00221025	2.65556	1.80128	CAFA-T2R2;U4;SCIN;CRSP-4	VWDE	THSD7A
14	27281621	BICF2S23260887	0.0862828	0.158462	0.211283	1.01898	1.53726	0.00387687	2.41152	1.75303	CAFA-T2R2;U4;SCIN;CRSP-4		TMEM106B
14	27293506	BICF2S22957355	0.143907	0.203855	0.287795	1.07536	1.86538	0.000616939	3.20976	1.75303	CAFA-T2R2;U4;SCIN;CRSP-4		TMEM106B
14	27299825	TIGRP2P190317	0.0081074	0.0565465	0.0798304	0.947771	0.689079	0.116333	0.934297	1.7151	CAFA-T2R2;U4;SCIN;CRSP-4		TMEM106B
14	27319852	BICF2P1329760	0.0101683	-0.0194122	-0.0245206	0.844648	0.404158	0.241957	0.616262	1.69038	CAFA-T2R2;U4;SCIN;CRSP-4		TMEM106B
14	27321320	BICF2P450924	0.00655356	0.0157633	0.0630531	0.743133	0.39982	0.244309	0.61206	1.69038	CAFA-T2R2;U4;SCIN;CRSP-4		TMEM106B
14	27363017	BICF2P763184	0.218134	0.245821	0.368732	0.895843	1.99723	0.000270787	3.56737	1.7141	U4;SCIN;CRSP-4		TMEM106B
14	27369451	BICF2S23326068	0.00799147	0.0296291	0.0374263	0.642008	0.282185	0.312506	0.505142	1.72047	U4;SCIN;CRSP-4		TMEM106B
14	27381138	TIGRP2P190352	0.00725945	-0.0229151	-0.0289454	0.603161	0.0659255	0.454545	0.342423	1.69666	U4;SCIN;CRSP-4		TMEM106B
14	27390758	BICF2P710997	0.000844545	-0.033424	-0.0422198	0.583302	-0.363737	0.735657	0.133325	1.67706	U4;SCIN;CRSP-4		TMEM106B
14	27403574	BICF2S23343606	0.0149818	0.00326481	0.00460914	0.519446	0.292807	0.306023	0.514247	1.65946	SCIN;CRSP-4		TMEM106B
14	27424960	BICF2S22924114	0.0120652	-0.0107854	-0.0143805	0.444947	0.0760577	0.447597	0.349113	1.65727	CRSP-4	SCIN	TMEM106B
14	27439663	TIGRP2P190392	0.00997853	-0.0186747	-0.0344764	0.582481	0.118914	0.418409	0.378399	1.62195		SCIN	TMEM106B
14	27449087	BICF2P394403	0.0614912	0.135025	0.154314	0.79164	1.13451	0.0247054	1.60721	1.54843		SCIN	TMEM106B
14	27465122	BICF2P687226	0.0134305	0.00971761	0.0212021	0.669919	0.452164	0.216763	0.664014	1.46363		SCIN	TMEM106B
14	27465458	BICF2P687227	0.125112	0.11446	-0.274705	0.75107	0.46408	0.210753	0.676225	1.46363		SCIN	TMEM106B
14	27471341	BICF2P1494343	0.131178	0.105469	-0.28125	0.702236	0.419426	0.233776	0.6312	1.46363		SCIN	TMEM106B
14	27491142	BICF2S2309656	0.0136307	0.0486726	0.0486726	0.626766	0.490141	0.197955	0.703434	1.43945			TMEM106B
14	27495747	BICF2P696017	0.0122016	0.0188053	0.0376106	0.671319	0.452256	0.216716	0.664108	1.43945			TMEM106B
14	27516221	TIGRP2P190418	0.0235368	-0.0531511	-0.0750369	0.554501	0.246028	0.335006	0.474948	1.38942			TMEM106B
14	27555158	BICF2S23252996	0.00196464	0.0436409	0.0805678	0.597017	0.0755452	0.447948	0.348773	1.26459			TMEM106B
14	27571626	BICF2S2444267	0.124494	0.21328	0.23267	0.74093	1.40578	0.00744829	2.12794	1.30918			TMEM106B
14	27607130	BICF2P1176765	0.012365	-0.00300363	-0.00313422	0.593266	0.274713	0.317102	0.4988	1.26951			TMEM106B
14	27617859	BICF2P1160843	0.177424	0.276864	0.288901	0.810149	1.68457	0.0017628	2.7538	1.27523			TMEM106B
14	27628570	TIGRP2P190433	0.00184941	0.0351601	0.0366888	0.681304	0.0451422	0.468839	0.328976	1.27455			TMEM106B
14	27648179	BICF2P1283514	0.152656	0.113454	-0.302544	0.626783	0.354657	0.269514	0.569419	1.21663			TMEM106B
14	27675145	BICF2S23410823	0.0202316	0.0821734	0.103798	0.65485	0.724186	0.104861	0.979384	1.19388			VWDE
14	27687197	BICF2S23530744	0.0144011	0.00861142	0.0108776	0.599669	0.379515	0.255481	0.592641	1.18337			VWDE
14	27753980	BICF2S2416489	0.0136798	0.0121144	0.0153024	0.609693	0.384204	0.252878	0.597089	1.1042			VWDE
14	27844421	BICF2S23336756	0.0139927	-0.00214325	-0.017146	0.745068	0.455758	0.214941	0.667682	1.01421			CAFA-T2R2
14	27852245	BICF2S2442306	0.233617	0.299356	0.378134	0.986464	2.13268	0.000110415	3.95697	1.01421			U4
14	27864893	BICF2S23715602	0.113745	0.19469	0.19469	0.813153	1.37803	0.00849765	2.0707	0.96219			U4
14	27875735	BICF2S23713805	0.0036432	-0.0251967	-0.030236	0.678177	-0.00958786	0.506625	0.295314	0.979254			U4
14	27886834	BICF2P399581	0.0110988	0.0188744	0.0215708	0.689429	0.386659	0.25152	0.599427	1.01957			U4
14	27898988	BICF2P252395	0.144637	0.0851232	-0.291851	0.734237	0.461764	0.211914	0.673841	1.02613			SCIN
14	27908557	BICF2P665624	0.00498262	0.0408754	0.0577065	0.68655	0.278182	0.314965	0.501738	1.03481			SCIN
14	27932026	BICF2P832687	0.00743149	0.0539884	0.0925516	0.690245	0.44595	0.219936	0.657703	1.04375			SCIN
15	34284630	BICF2P36739	0.223498	0.322794	0.352139	1.29682	2.33287	2.66521e-05	4.57427	1.5868
15	34296715	TIGRP2P199716	0.287894	0.358284	0.429941	1.15293	2.46173	1.00468e-05	4.99797	1.54974
15	34315562	BICF2P1151691	0.0373124	-0.0572456	-0.0763274	0.938821	0.688232	0.11662	0.933226	1.5024
15	34323067	TIGRP2P199718	0.301984	0.21792	-0.435841	1.03376	0.770632	0.0909753	1.04108	1.5024
15	34329603	BICF2P288958	0.0709062	0.126175	0.201881	1.01772	1.47509	0.00531055	2.27486	1.45745
15	34358035	BICF2P763107	0.0902868	0.125131	0.23101	0.897691	1.47449	0.00532644	2.27356	1.40405
15	34367219	BICF2S2361514	0.0397831	0.107547	0.129056	0.684049	0.899087	0.059704	1.224	1.40405
15	34406928	BICF2P1291355	0.0603938	0.124209	0.129609	0.671993	0.962121	0.0478126	1.32046	1.40337
15	34417135	BICF2P1384744	0.132081	0.105158	-0.28042	0.667953	0.388175	0.250684	0.600873	1.37908
15	34431809	BICF2P597067	0.00447603	0.0132743	0.0132743	0.571456	0.0163239	0.488722	0.310938	1.33162
15	34447595	TIGRP2P199750	0.0912251	0.166613	0.173857	0.621367	1.09038	0.0294733	1.53057	1.30957
15	34483049	BICF2P398507	0.0912251	0.166613	0.173857	0.617815	1.08676	0.0298956	1.52439	1.45432
15	34490978	BICF2P458083	0.0383922	0.102046	0.136062	0.628348	0.851406	0.0701496	1.15397	1.45432
15	34512828	BICF2P1401346	0.0912251	0.166613	0.173857	0.631951	1.10169	0.0281841	1.55	1.48393
15	34522963	BICF2P275764	0.0383922	0.102046	0.136062	0.627703	0.850673	0.0703203	1.15292	1.51213
15	34538060	BICF2P1427598	0.070947	0.14117	0.147308	0.666153	1.02463	0.037973	1.42053	1.53902
15	34577660	BICF2S23656523	0.174926	0.272623	0.284476	0.896459	1.7541	0.00119004	2.92444	1.53902
15	34654845	TIGRP2P199801	0.00447603	0.0132743	0.0132743	0.760826	0.205772	0.360768	0.442773	1.51057
15	34676186	TIGRP2P199811	0.18434	0.266101	0.319322	1.04705	1.97571	0.000310783	3.50754	1.48157
15	34687480	TIGRP2P199817	0.0068724	0.0309735	0.0309735	0.891879	0.472947	0.206345	0.685405	1.48157
15	34697690	BICF2P616469	0.183629	0.0525253	-0.315152	0.82061	0.581863	0.156771	0.804734	1.48157
15	34709674	BICF2P1429480	0.441058	0.0982132	-0.471423	0.742465	0.617412	0.142447	0.846346	1.48157
15	34722993	TIGRP2P199841	0.169857	0.091576	-0.313975	0.868628	0.607131	0.146496	0.834175	1.48157
15	34749947	BICF2P722173	0.000679717	-0.0369884	-0.0591814	0.701677	-0.304617	0.701116	0.15421	1.48157
16	22990178	BICF2S22960718	0.0316744	0.086045	0.0897861	0.284707	0.331122	0.283146	0.547989	1.15752	SMIM19;SLC20A2;VDAC3;DKK4;POLB;IKBKB;AP3M2	CHRNA6	INTS10
16	23007187	BICF2P211866	0.385374	0.178166	-0.475111	0.208992	-0.0664478	0.545813	0.262956	1.17021	CHRNB3;SMIM19;SLC20A2;VDAC3;DKK4;POLB;IKBKB;AP3M2	CHRNA6	INTS10
16	23020401	BICF2P363831	0.359095	0.237832	-0.475664	0.358823	0.089494	0.438407	0.358122	1.23025	CHRNB3;SMIM19;SLC20A2;VDAC3;DKK4;POLB;IKBKB;AP3M2		INTS10
16	23042029	BICF2P1402385	0.0786406	0.144305	0.203724	0.775397	1.27088	0.0138598	1.85824	1.26157	SMIM19;SLC20A2;VDAC3;DKK4;POLB;IKBKB;AP3M2	CHRNB3	INTS10
16	23076830	BICF2P1492290	0.0381052	0.0603567	0.160951	0.854352	1.12561	0.0256109	1.59158	1.26226	SMIM19;SLC20A2;VDAC3;DKK4;POLB;IKBKB;AP3M2		INTS10
16	23115022	BICF2P655962	0.00892742	0.027532	0.0412979	0.844391	0.52192	0.183	0.737549	1.24771	SMIM19;SLC20A2;VDAC3;DKK4;POLB;IKBKB;AP3M2;KAT6A		INTS10
16	23115892	BICF2P655958	0.00892742	0.027532	0.0412979	0.844391	0.52192	0.183	0.737549	1.24771	SMIM19;SLC20A2;VDAC3;DKK4;POLB;IKBKB;AP3M2;KAT6A		INTS10
16	23149134	TIGRP2P212743	0.058832	0.124209	0.129609	0.960883	1.23911	0.0159284	1.79783	1.29152	SMIM19;SLC20A2;VDAC3;DKK4;POLB;IKBKB;AP3M2;KAT6A		HGSNAT
16	23162598	BICF2S23058839	0.110144	0.186136	0.235119	1.04436	1.66464	0.00196808	2.70596	1.30488	SLC20A2;VDAC3;DKK4;POLB;IKBKB;AP3M2;KAT6A	SMIM19	HGSNAT
16	23198743	TIGRP2P212754	0.0279183	0.0927974	0.111357	0.769896	0.893108	0.0609426	1.21508	1.3339	SLC20A2;VDAC3;DKK4;POLB;IKBKB;AP3M2;KAT6A		POMK
16	23214337	BICF2P261225	0.012299	-0.00169002	-0.00184366	0.59493	0.275968	0.316328	0.499862	1.33325	VDAC3;DKK4;POLB;IKBKB;AP3M2;KAT6A	SLC20A2	POMK
16	23241724	BICF2P120712	0.00402878	0.0221239	0.0221239	0.603732	0.0540559	0.462703	0.334698	1.36239	VDAC3;DKK4;POLB;IKBKB;AP3M2;KAT6A	SLC20A2	FNTA
16	23250231	TIGRP2P212768	0.0118762	0.0054772	0.00571534	0.59669	0.27787	0.315157	0.501473	1.36239	VDAC3;DKK4;POLB;IKBKB;AP3M2;KAT6A	SLC20A2	FNTA
16	23266434	BICF2P111834	0.0178543	0.0808213	0.0923673	0.685245	0.715444	0.107638	0.968033	1.37754	VDAC3;DKK4;POLB;IKBKB;AP3M2;KAT6A;ANK1	SLC20A2	FNTA
16	23288340	TIGRP2P212786	0.0318974	0.0996881	0.125922	0.743167	0.916469	0.0562142	1.25015	1.39996	DKK4;POLB;IKBKB;AP3M2;KAT6A;ANK1	VDAC3	HOOK3
16	23310223	BICF2P616986	0.151522	0.229297	0.289639	0.918916	1.74268	0.00127054	2.89601	1.43111	IKBKB;AP3M2;KAT6A;ANK1	POLB	HOOK3
16	23323028	BICF2P757195	0.067282	0.14664	0.167588	0.909695	1.29276	0.012574	1.90053	1.42324	IKBKB;AP3M2;KAT6A;ANK1	POLB	HOOK3
16	23337343	BICF2S23342514	0.0390701	0.0766424	0.16722	0.872132	1.15896	0.0223551	1.65062	1.42184	IKBKB;AP3M2;KAT6A;ANK1		HOOK3
16	23359025	BICF2P676337	0.0749215	0.154383	0.176438	0.901138	1.32617	0.0108095	1.9662	1.46876	IKBKB;AP3M2;KAT6A;ANK1		HOOK3
16	23366074	BICF2P1145227	0.0313469	0.0963081	0.110066	0.881889	1.01439	0.0394607	1.40383	1.44592	AP3M2;KAT6A;ANK1	IKBKB	HOOK3
16	23378639	BICF2P492182	0.0284937	0.0924364	0.105642	0.879049	0.99005	0.0431894	1.36462	1.46982	AP3M2;KAT6A;ANK1	IKBKB	HOOK3
16	23396724	BICF2P71219	0.0228899	0.084693	0.096792	0.923065	0.983666	0.044213	1.35445	1.47422	AP3M2;KAT6A;ANK1	IKBKB	HOOK3
16	23411470	BICF2P1314397	0.11728	0.19973	0.239676	1.03106	1.67823	0.00182589	2.73853	1.49908	AP3M2;KAT6A;ANK1	IKBKB	RNF170
16	23425569	BICF2S23741483	0.0149254	0.0563622	0.0588127	1.01683	0.924699	0.0546192	1.26265	1.53642	AP3M2;KAT6A;ANK1;GPAT4		RNF170
16	23434160	BICF2P1151310	0.0718787	0.148384	0.161873	1.19695	1.54578	0.00371023	2.4306	1.5585	AP3M2;KAT6A;ANK1;GPAT4		THAP1
16	23441476	BICF2P169502	0.0118762	0.0054772	0.00571534	1.26401	0.896053	0.06033	1.21947	1.5585	AP3M2;KAT6A;ANK1;GPAT4		THAP1
16	23457723	BICF2P858461	0.125027	0.201274	0.25424	1.45372	2.13595	0.000107981	3.96665	1.54026	KAT6A;ANK1;GPAT4	AP3M2	CHRNA6
16	23471340	BICF2P1008994	0.127296	0.149098	0.275258	1.44939	2.17218	8.41705e-05	4.07484	1.54026	KAT6A;ANK1;GPAT4;cfa-mir-486;NKX6-3	AP3M2	CHRNA6
16	23475748	BICF2P1351896	0.0508604	0.0973451	0.0973451	1.26311	1.40125	0.00761132	2.11854	1.54026	KAT6A;ANK1;GPAT4;cfa-mir-486;NKX6-3	AP3M2	CHRNA6
16	23489074	BICF2S23248040	0.0812061	0.142576	0.213864	1.34901	1.84986	0.000677553	3.16906	1.59733	KAT6A;ANK1;GPAT4;cfa-mir-486;NKX6-3	AP3M2	CHRNA6
16	23495330	BICF2S23056011	0.00973402	0.0353982	0.0353982	1.1961	0.842305	0.0722943	1.1409	1.61641	KAT6A;ANK1;GPAT4;cfa-mir-486;NKX6-3;cfa-mir-8854	AP3M2	CHRNA6
16	23512767	BICF2P450712	0.142875	0.181485	0.290376	1.28593	2.05635	0.000184223	3.73466	1.62073	KAT6A;ANK1;GPAT4;cfa-mir-486;NKX6-3;cfa-mir-8854	AP3M2	CHRNB3
16	23525703	BICF2S23012828	0.0276087	0.084693	0.135509	1.12892	1.26923	0.013961	1.85508	1.62997	KAT6A;ANK1;GPAT4;cfa-mir-486;NKX6-3;cfa-mir-8854		CHRNB3
16	23540433	BICF2S23044743	0.0588898	0.110619	0.110619	1.05421	1.27995	0.0133137	1.8757	1.60209	KAT6A;ANK1;GPAT4;cfa-mir-486;NKX6-3;cfa-mir-8854		CHRNB3
16	23545642	BICF2P493854	0.118211	0.154652	0.265118	1.05971	1.75893	0.0011574	2.93651	1.59759	KAT6A;ANK1;GPAT4;cfa-mir-486;NKX6-3;cfa-mir-8854		CHRNB3
16	23573667	BICF2P128987	0.00491629	0.036635	0.0462758	0.849125	0.406595	0.240641	0.618631	1.58087	KAT6A;ANK1;GPAT4;cfa-mir-486;NKX6-3;cfa-mir-8854;GINS4		SMIM19
16	23582399	BICF2P1404299	0.0612592	0.128449	0.134034	0.828947	1.12863	0.0253011	1.59686	1.58068	KAT6A;ANK1;GPAT4;cfa-mir-486;NKX6-3;cfa-mir-8854;GINS4		SMIM19
16	23606800	BICF2P1076408	0.00447603	0.0132743	0.0132743	0.684775	0.132014	0.409568	0.387674	1.54212	ANK1;GPAT4;cfa-mir-486;NKX6-3;cfa-mir-8854;GINS4;GOLGA7	KAT6A	SMIM19
16	23655577	BICF2S23020888	0.0176564	0.0713188	0.0778024	0.748784	0.743448	0.0989271	1.00468	1.55492	ANK1;GPAT4;cfa-mir-486;NKX6-3;cfa-mir-8854;GINS4;GOLGA7	KAT6A	SMIM19
16	23677295	BICF2S23053904	0.0176564	0.0713188	0.0778024	0.748784	0.743448	0.0989271	1.00468	1.53507	ANK1;GPAT4;cfa-mir-486;NKX6-3;cfa-mir-8854;GINS4;GOLGA7	KAT6A	SLC20A2
16	23739167	BICF2S23239760	0.137161	0.224074	0.256084	0.980249	1.71158	0.00151568	2.81939	1.56076	ANK1;GPAT4;cfa-mir-486;NKX6-3;cfa-mir-8854;GINS4;GOLGA7		SLC20A2
16	23755879	BICF2P1329741	0.108626	0.0633296	-0.253319	0.776589	0.483131	0.20135	0.696048	1.58757	ANK1;GPAT4;cfa-mir-486;NKX6-3;cfa-mir-8854;GINS4;GOLGA7		SLC20A2
16	23762071	BICF2S23024858	0.295278	0.0311271	-0.373525	0.723605	0.566037	0.163443	0.786634	1.59994	ANK1;GPAT4;cfa-mir-486;NKX6-3;cfa-mir-8854;GINS4;GOLGA7;SFRP1		SLC20A2
16	23765266	TIGRP2P212843	0.163509	0.207473	0.311209	1.07166	1.94493	0.000377599	3.42297	1.59994	ANK1;GPAT4;cfa-mir-486;NKX6-3;cfa-mir-8854;GINS4;GOLGA7;SFRP1		SLC20A2
16	23778891	BICF2S23051784	0.0225146	0.0817355	0.0980826	1.10475	1.14484	0.0236883	1.62547	1.61123	GPAT4;cfa-mir-486;NKX6-3;cfa-mir-8854;GINS4;GOLGA7;SFRP1	ANK1	VDAC3
16	23785510	BICF2P700263	0.283556	0.267215	-0.427544	1.11198	0.827567	0.0758735	1.11991	1.5967	GPAT4;cfa-mir-486;NKX6-3;cfa-mir-8854;GINS4;GOLGA7;SFRP1	ANK1	VDAC3
16	23796221	BICF2P921305	0.0489765	0.118639	0.158186	0.923085	1.22434	0.0169768	1.77015	1.60288	GPAT4;cfa-mir-486;NKX6-3;cfa-mir-8854;GINS4;GOLGA7;SFRP1	ANK1	DKK4
16	23812135	BICF2P544883	0.0176769	0.0606026	0.0632375	0.695994	0.660194	0.126418	0.898192	1.5832	GPAT4;cfa-mir-486;NKX6-3;cfa-mir-8854;GINS4;GOLGA7;SFRP1	ANK1	POLB
16	23818328	BICF2P40644	0.00106659	0.0348144	0.0379794	0.594482	-0.139802	0.595666	0.224997	1.56862	GPAT4;cfa-mir-486;NKX6-3;cfa-mir-8854;GINS4;GOLGA7;SFRP1	ANK1	POLB
16	23834495	TIGRP2P212864	0.052357	0.124209	0.156895	0.658601	0.976725	0.0453481	1.34344	1.54248	GPAT4;cfa-mir-486;NKX6-3;cfa-mir-8854;GINS4;GOLGA7;SFRP1	ANK1	POLB
16	23865272	TIGRP2P212875	0.00372223	-0.0325713	-0.0390855	0.495147	-0.215774	0.645698	0.18997	1.47899	GPAT4;cfa-mir-486;NKX6-3;cfa-mir-8854;GINS4;GOLGA7;SFRP1	ANK1	IKBKB
16	23894247	BICF2P499746	0.343354	0.107577	-0.43031	0.332161	0.112112	0.423016	0.373643	1.46821	GPAT4;cfa-mir-486;NKX6-3;cfa-mir-8854;GINS4;GOLGA7;SFRP1	ANK1	IKBKB
16	23915195	BICF2P847213	0.238331	0.302859	0.382559	0.822579	1.992	0.000280037	3.55278	1.44257	cfa-mir-486;NKX6-3;cfa-mir-8854;GINS4;GOLGA7;SFRP1	ANK1	IKBKB
16	23946943	BICF2S23735813	0.0712909	0.128319	0.128319	0.776915	1.09619	0.0288046	1.54054	1.42622	cfa-mir-486;NKX6-3;cfa-mir-8854;GINS4;GOLGA7;SFRP1	ANK1	AP3M2
16	23957378	BICF2P1287966	0.02568	-0.0511231	-0.111541	0.690142	0.339185	0.278439	0.55527	1.42622	cfa-mir-486;NKX6-3;cfa-mir-8854;GINS4;GOLGA7;SFRP1	ANK1	AP3M2
16	23988368	BICF2P865518	0.221985	0.274613	0.36615	0.864973	1.97013	0.000322009	3.49213	1.27974	cfa-mir-8854;GINS4;GOLGA7;SFRP1	GPAT4	AP3M2
16	23996106	BICF2S23634665	0.0124708	0.00363354	0.00792773	0.808453	0.516408	0.185542	0.731558	1.24848	GINS4;GOLGA7;SFRP1	GPAT4	AP3M2
16	24009985	TIGRP2P212921	0.0436927	0.0973451	0.0973451	0.845341	1.00578	0.0407494	1.38988	1.24395	GINS4;GOLGA7;SFRP1	GPAT4	AP3M2
16	24018163	BICF2P979802	0.0118335	0.00912611	0.0365044	0.884125	0.641333	0.133323	0.875096	1.18864	GINS4;GOLGA7;SFRP1		AP3M2
16	24032547	BICF2S2411810	0.00155734	0.0541498	0.0683997	0.691329	0.0966462	0.433529	0.362982	1.17695	GINS4;GOLGA7;SFRP1		KAT6A
16	24039964	BICF2P1013879	0.0558094	0.106195	0.106195	0.711323	0.936045	0.052479	1.28001	1.16773	GINS4;GOLGA7;SFRP1		KAT6A
16	24065982	BICF2P387939	0.0115487	0.0252043	0.0355826	0.664219	0.415895	0.235654	0.627725	1.14743	GOLGA7;SFRP1;ZMAT4	GINS4	KAT6A
16	24089654	TIGRP2P212948	0.0353558	0.0130592	-0.156711	0.679216	0.303575	0.299511	0.523587	1.22629	SFRP1;ZMAT4	GOLGA7	KAT6A
16	24105336	BICF2S23434074	0.00513844	0.0266793	0.0278392	0.577343	0.096419	0.433684	0.362827	1.21392	SFRP1;ZMAT4		KAT6A
16	24117351	BICF2P269058	0.236544	0.107063	-0.367072	0.642859	0.413952	0.236691	0.625818	1.21631	SFRP1;ZMAT4		KAT6A
16	24148371	BICF2P673557	0.164145	0.228153	0.304204	0.761647	1.64311	0.002214	2.65482	1.21398	SFRP1;ZMAT4		KAT6A
16	24152642	BICF2P408819	0.30761	0.121259	-0.415745	0.735687	0.530625	0.17903	0.747075	1.21398	SFRP1;ZMAT4		KAT6A
16	24182350	BICF2P1081319	0.0612627	0.128595	0.17146	0.777867	1.15532	0.0226927	1.64411	1.19436	SFRP1;ZMAT4		KAT6A
16	24253933	BICF2P859854	0.111106	0.0419125	-0.251475	0.843947	0.557235	0.167233	0.776679	1.17597	SFRP1;ZMAT4		ANK1
16	24257718	BICF2P665067	0.0811594	0.0835868	0.222898	0.946336	1.48339	0.00509508	2.29285	1.18379	SFRP1;ZMAT4		ANK1
16	24281912	BICF2S23251853	0.15466	0.139511	-0.304388	0.836334	0.562797	0.164831	0.78296	1.13582	ZMAT4	SFRP1	ANK1
16	24312046	BICF2S23424470	0.114836	0.121259	0.264565	0.532684	1.23697	0.0160768	1.7938	1.11458	ZMAT4		ANK1
17	18659492	BICF2P685152	0.0141735	0.00117533	0.00940265	0.129613	-0.195206	0.632359	0.199036	0.605342
17	18662473	BICF2S2373397	0.00204485	0.0502781	0.0709808	0.137462	-0.491814	0.802851	0.0953653	0.663855
17	18673678	BICF2P1342756	0.00170559	0.00381791	-0.0916298	0.153445	-0.845023	0.928352	0.0322875	0.725853
17	18687719	BICF2P352879	0.0141735	0.00117533	0.00940265	0.151822	-0.165808	0.613016	0.212529	0.730576
17	18689519	BICF2P967171	0.0141735	0.00117533	0.00940265	0.151822	-0.165808	0.613016	0.212529	0.730576
17	18706347	BICF2S23354833	0.0195846	0.0713188	0.0778024	0.168294	0.0922745	0.43651	0.360006	0.82052	PTRHD1;CENPO;ADCY3	ITSN2	KLHL29
17	18708170	BICF2P287355	0.00170559	0.00381791	-0.0916298	0.185088	-0.804015	0.918129	0.0370964	0.82052	NCOA1;PTRHD1;CENPO;ADCY3	ITSN2	KLHL29
17	18719571	BICF2P231939	0.0141735	0.00117533	0.00940265	0.197265	-0.106972	0.573495	0.24147	0.82052	NCOA1;PTRHD1;CENPO;ADCY3	ITSN2	KLHL29
17	18733473	BICF2P1425170	0.0126249	-0.00134433	-0.032264	0.141407	-0.313717	0.706564	0.150849	0.845801	NCOA1;PTRHD1;CENPO;ADCY3	ITSN2	KLHL29
17	18745312	BICF2P172307	0.0435849	-0.0373341	-0.149336	0.180711	-0.231291	0.655645	0.183331	0.860971	NCOA1;PTRHD1;CENPO;ADCY3	ITSN2	KLHL29
17	18758050	BICF2S23239237	0.207554	-0.0125906	-0.302176	0.170302	-0.0919609	0.563276	0.249279	1.02395	NCOA1;PTRHD1;CENPO;ADCY3;DNAJC27		ATAD2B
17	18809512	BICF2S2309958	0.223261	0	-0.318584	0.118623	-0.159416	0.608771	0.215546	1.16586	NCOA1;PTRHD1;CENPO;ADCY3;DNAJC27		ATAD2B
17	18814474	BICF2P591195	0.00684544	-0.0325636	-0.0868363	0.316492	-0.377407	0.743344	0.12881	1.16586	NCOA1;PTRHD1;CENPO;ADCY3;DNAJC27		ATAD2B
17	18893420	BICF2S23018034	0.0263995	0.0885647	0.101217	0.500559	0.587728	0.154345	0.811507	1.43597	PTRHD1;CENPO;ADCY3;DNAJC27;EFR3B	NCOA1	ATAD2B
17	18904343	BICF2P115493	0.0263995	0.0885647	0.101217	0.500559	0.587728	0.154345	0.811507	1.43597	PTRHD1;CENPO;ADCY3;DNAJC27;EFR3B	NCOA1	ATAD2B
17	18926202	BICF2P1307275	0.0546627	0.127282	0.145465	0.529187	0.82573	0.0763288	1.11731	1.4593	PTRHD1;CENPO;ADCY3;DNAJC27;EFR3B	NCOA1	ATAD2B
17	18937760	BICF2P1429707	0.0147664	0.073078	0.0835177	0.523764	0.492335	0.196899	0.705756	1.46305	PTRHD1;CENPO;ADCY3;DNAJC27;EFR3B;POMC	NCOA1	MFSD2B
17	18972841	BICF2P572205	0.0546627	0.127282	0.145465	0.523683	0.819282	0.0779439	1.10822	1.45523	PTRHD1;CENPO;ADCY3;DNAJC27;EFR3B;POMC	NCOA1	MFSD2B
17	18994858	BICF2P663590	0.0491076	0.119538	0.136615	0.508837	0.76563	0.0924015	1.03432	1.45523	PTRHD1;CENPO;ADCY3;DNAJC27;EFR3B;POMC;DNMT3A	NCOA1	MFSD2B
17	19011118	BICF2P520066	0.0491076	0.119538	0.136615	0.508837	0.76563	0.0924015	1.03432	1.43356	PTRHD1;CENPO;ADCY3;DNAJC27;EFR3B;POMC;DNMT3A	NCOA1	WDCP
17	19024043	BICF2P234440	0.0437069	0.111795	0.127765	0.508079	0.726998	0.10398	0.983052	1.41974	PTRHD1;CENPO;ADCY3;DNAJC27;EFR3B;POMC;DNMT3A	NCOA1	WDCP
17	19046281	BICF2P1258931	0.0491076	0.119538	0.136615	0.508956	0.765846	0.0923397	1.03461	1.42449	PTRHD1;CENPO;ADCY3;DNAJC27;EFR3B;POMC;DNMT3A	NCOA1	SF3B6
17	19085869	BICF2S22959912	0.0421902	0.107823	0.117625	0.516072	0.708393	0.109916	0.958937	1.46517	PTRHD1;CENPO;ADCY3;DNAJC27;EFR3B;POMC;DNMT3A;cfa-mir-1301	NCOA1	SF3B6
17	19093131	BICF2P838323	0.0698221	0.144328	0.157448	0.517795	0.886416	0.062353	1.20514	1.46517	PTRHD1;CENPO;ADCY3;DNAJC27;EFR3B;POMC;DNMT3A;cfa-mir-1301	NCOA1	SF3B6
17	19131155	BICF2P3515	0.0730645	0.148384	0.161873	0.544846	0.935461	0.0525875	1.27912	1.52334	PTRHD1;CENPO;ADCY3;DNAJC27;EFR3B;POMC;DNMT3A;cfa-mir-1301		SF3B6
17	19144936	BICF2S22963168	0.252314	0.313368	0.395833	0.867609	2.08717	0.000150129	3.82354	1.5826	ADCY3;DNAJC27;EFR3B;POMC;DNMT3A;cfa-mir-1301	CENPO	SF3B6
17	19159876	BICF2S23413462	0.252314	0.313368	0.395833	0.867609	2.08717	0.000150129	3.82354	1.61404	DNAJC27;EFR3B;POMC;DNMT3A;cfa-mir-1301	ADCY3	SF3B6
17	19170438	BICF2S2305845	0.269739	0.32738	0.413532	0.918911	2.19235	7.31503e-05	4.13578	1.64936	DNAJC27;EFR3B;POMC;DNMT3A;cfa-mir-1301	ADCY3	SF3B6
17	19195470	BICF2P69275	0.0800328	0.155144	0.206858	1.1843	1.6519	0.00211043	2.67563	1.72575	DNAJC27;EFR3B;POMC;DNMT3A;cfa-mir-1301	ADCY3	SF3B6
17	19197086	BICF2P69288	0.0183109	0.0786704	0.0993732	1.24882	1.24568	0.0154804	1.81022	1.69157	DNAJC27;EFR3B;POMC;DNMT3A;cfa-mir-1301	ADCY3	SF3B6
17	19202903	BICF2S23621185	0.0313384	0.0961852	0.121497	1.26245	1.37276	0.00871088	2.05994	1.66128	DNAJC27;EFR3B;POMC;DNMT3A;cfa-mir-1301	ADCY3	SF3B6
17	19247200	BICF2S23448110	0.0854331	0.162372	0.169432	1.3721	1.80143	0.000903714	3.04397	1.79649	DNAJC27;EFR3B;POMC;DNMT3A;cfa-mir-1301		ITSN2
17	19257816	BICF2S23332258	0.299825	0.412557	0.430494	1.58661	2.94972	1.61877e-07	6.79081	1.72123	EFR3B;POMC;DNMT3A;cfa-mir-1301	DNAJC27	NCOA1
17	19261215	BICF2S23339415	0.180666	0.232063	0.327618	1.52945	2.49236	7.9117e-06	5.10173	1.75713	EFR3B;POMC;DNMT3A;cfa-mir-1301	DNAJC27	NCOA1
17	19338847	BICF2P711001	0.264045	0.323877	0.409108	1.14455	2.37418	1.95958e-05	4.70784	1.7658	POMC;DNMT3A;cfa-mir-1301	EFR3B	NCOA1
17	19345350	BICF2S23613166	0.0136252	0.0706735	0.0848083	1.02295	0.956479	0.0487932	1.31164	1.7658	POMC;DNMT3A;cfa-mir-1301	EFR3B	NCOA1
17	19356062	BICF2P1345123	0.333293	0.44648	0.465892	1.07756	2.55745	4.71957e-06	5.3261	1.74898	POMC;DNMT3A;cfa-mir-1301	EFR3B	NCOA1
17	19363586	BICF2P954293	0.34452	0.440419	0.480457	1.11232	2.6362	2.48514e-06	5.60465	1.74898	POMC;DNMT3A;cfa-mir-1301	EFR3B	NCOA1
17	19380277	BICF2P257298	0.059783	0.0160091	-0.192109	0.773656	0.435971	0.225088	0.647649	1.73191	POMC;DNMT3A;cfa-mir-1301	EFR3B	NCOA1
17	19432428	BICF2S23018575	0.0175345	0.0470824	0.125553	0.780462	0.878599	0.0640322	1.1936	1.72217	DNMT3A;cfa-mir-1301;ASXL2	POMC	NCOA1
17	19437118	BICF2S23118059	0.0232956	0.0520603	0.138827	0.767332	0.924375	0.0546813	1.26216	1.72217	DNMT3A;cfa-mir-1301;ASXL2		NCOA1
17	19447343	BICF2P377678	0.0810734	0.120337	0.222161	0.733522	1.27434	0.0136495	1.86488	1.74637	DNMT3A;cfa-mir-1301;ASXL2		NCOA1
17	19466210	G956f16S298	0.0143741	0.000983284	0.00294985	0.644411	0.407728	0.24003	0.619734	1.71348	DNMT3A;cfa-mir-1301;ASXL2		NCOA1
17	19502613	BICF2S23158502	0.288369	0.307284	-0.433813	0.616858	0.356403	0.268516	0.57103	1.7448	cfa-mir-1301;ASXL2;U4	DNMT3A	NCOA1
17	19606299	BICF2S23450769	0.0973556	0.0293833	-0.235066	0.503503	0.202979	0.36258	0.440596	1.75126	ASXL2;U4;U4;KIF3C		NCOA1
17	19692481	BICF2P363106	0.00762933	0.0338004	0.0405605	0.372266	-0.0179341	0.51239	0.290399	1.40209	ASXL2;U4;U4;KIF3C;RAB10		ADCY3
17	19696474	BICF2P428113	0.00762933	0.0338004	0.0405605	0.372266	-0.0179341	0.51239	0.290399	1.36857	ASXL2;U4;U4;KIF3C;RAB10		ADCY3
17	19697439	BICF2P428114	0.010584	0.0272817	0.0327381	0.440893	0.133949	0.408267	0.389056	1.35664	ASXL2;U4;U4;KIF3C;RAB10		ADCY3
17	19718040	BICF2P433138	0.0437989	0.111879	0.12205	0.544163	0.756035	0.0951842	1.02144	1.3371	ASXL2;U4;U4;KIF3C;RAB10		ADCY3
17	19722364	BICF2P1024624	0.0043678	0.0161013	0.0966077	0.480126	0.115536	0.420696	0.376032	1.33572	ASXL2;U4;U4;KIF3C;RAB10		ADCY3
17	19748158	BICF2S23254135	0.0125347	-0.045039	-0.083149	0.333651	-0.158609	0.608234	0.215929	1.28349	ASXL2;U4;U4;KIF3C;RAB10		DNAJC27
17	19756580	BICF2S2346934	0.0125347	-0.045039	-0.083149	0.333651	-0.158609	0.608234	0.215929	1.28025	ASXL2;U4;U4;KIF3C;RAB10		DNAJC27
17	19791870	BICF2P1289089	0.233282	0.0581367	-0.34882	0.343606	0.104232	0.428366	0.368185	1.00717	ASXL2;U4;U4;KIF3C;RAB10;GAREM2		EFR3B
17	19812578	BICF2P801804	0.0417205	0.0636753	0.169801	0.384659	0.664438	0.124899	0.903442	1.00717	ASXL2;U4;U4;KIF3C;RAB10;GAREM2;HADHA		EFR3B
17	19830931	BICF2P1445648	0.0793668	0.0923365	0.221608	0.372601	0.878773	0.0639945	1.19386	1.00601	ASXL2;U4;U4;KIF3C;RAB10;GAREM2;HADHA		EFR3B
17	19849976	BICF2P988305	0.060118	0.0812746	0.195059	0.375502	0.771938	0.0906054	1.04285	0.897704	ASXL2;U4;U4;KIF3C;RAB10;GAREM2;HADHA		EFR3B
17	19875967	BICF2P760753	0.0503562	0.0614553	0.184366	0.393785	0.738111	0.100546	0.997634	0.609116	ASXL2;U4;U4;KIF3C;RAB10;GAREM2;HADHA		EFR3B
17	19893878	BICF2S22910212	0.286245	0.0987279	-0.394912	0.2455	-0.016709	0.511544	0.291117	0.599151	ASXL2;U4;U4;KIF3C;RAB10;GAREM2;HADHA		EFR3B
17	19923016	G957f27S158	0.0126055	0.039823	0.039823	0.251796	-0.00408013	0.502819	0.298588	0.584667	U4;U4;KIF3C;RAB10;GAREM2;HADHA;ADGRF3	ASXL2	EFR3B
17	19962506	G958f31S226	0.225014	0.21918	-0.375737	0.345777	0.0496863	0.46571	0.331885	0.495447	U4;U4;KIF3C;RAB10;GAREM2;HADHA;ADGRF3;SELENOI	ASXL2	DNMT3A
17	20048833	BICF2S239984	0.11822	-0.07728	-0.185472	-0.129125	-0.474431	0.794387	0.0999678	0.478708	U4;KIF3C;RAB10;GAREM2;HADHA;ADGRF3;SELENOI;OTOF		DNMT3A
17	20102615	BICF2P535295	0.183124	-0.0962389	-0.192478	-0.146038	-0.382408	0.746126	0.127188	0.474737	RAB10;GAREM2;HADHA;ADGRF3;SELENOI;OTOF	KIF3C	ASXL2
24	2810386	BICF2P292106	0.0892529	0.125131	0.23101	0.768043	1.34546	0.00989231	2.0047	1.23041	CRNKL1	RALGAPA2	U6
24	2830576	BICF2P651508	0.0958852	0.129924	0.23986	0.775899	1.38807	0.00810394	2.0913	1.23041	CFAP61;CRNKL1;NAA20	RALGAPA2	U6
24	2877855	BICF2P918633	0.0925441	0.127527	0.235435	0.772789	1.36786	0.00891338	2.04996	1.23037	CFAP61;CRNKL1;NAA20;RIN2	RALGAPA2	U6
24	2912541	BICF2S22963178	0.120598	0.197771	0.249816	0.789184	1.48051	0.00516888	2.2866	1.21403	CFAP61;CRNKL1;NAA20;RIN2	RALGAPA2	U6
24	2952267	BICF2P1106748	0.130985	0.20828	0.26309	0.796786	1.53616	0.00389881	2.40907	1.23309	CFAP61;CRNKL1;NAA20;RIN2	RALGAPA2	U6
24	2958054	BICF2P1185045	0.088908	0.125131	0.23101	0.799364	1.37626	0.00856846	2.0671	1.23309	CFAP61;CRNKL1;NAA20;RIN2	RALGAPA2	U6
24	3035370	BICF2P1269466	0.0551715	0.031588	-0.189528	0.758674	0.408781	0.239463	0.620761	1.2844	CRNKL1;NAA20;RIN2	CFAP61	RALGAPA2
24	3061687	BICF2P1198275	0.0587305	0.0323255	-0.193953	0.785933	0.442466	0.221727	0.654181	1.4554	CRNKL1;NAA20;RIN2	CFAP61	RALGAPA2
24	3089185	BICF2S2301705	0.0136227	-0.0480503	-0.0768805	0.747785	0.341263	0.277232	0.557157	1.53592	CRNKL1;NAA20;RIN2	CFAP61	RALGAPA2
24	3136697	BICF2P618158	0.015487	0.0442478	0.0442478	0.740117	0.634261	0.135977	0.866533	1.49448	CRNKL1;NAA20;RIN2;SLC24A3	CFAP61	RALGAPA2
24	3159107	BICF2S24512141	0.199552	0.175885	-0.35177	0.824457	0.557127	0.16728	0.776557	1.51219	CRNKL1;NAA20;RIN2;SLC24A3	CFAP61	RALGAPA2
24	3294914	BICF2S23034294	0.342177	0.254555	-0.469948	0.788001	0.535885	0.176657	0.752869	1.7668	NAA20;RIN2;SLC24A3	CRNKL1	RALGAPA2
24	3303953	BICF2S23144326	0.193381	0.0259648	-0.311578	0.773368	0.555844	0.167837	0.775113	1.7668	NAA20;RIN2;SLC24A3	CRNKL1	RALGAPA2
24	3450302	BICF2P951496	0.00970933	0.039823	0.039823	0.937389	0.629719	0.137701	0.861062	1.54184	SLC24A3	RIN2	RALGAPA2
24	3526447	BICF2S23650278	0.14609	0.234513	0.234513	1.07914	1.76701	0.00110468	2.95677	1.49898	SLC24A3	RIN2	CFAP61
24	3553693	BICF2S23056511	0.192868	0.29646	0.29646	1.06814	1.96302	0.000336876	3.47253	1.52272	SLC24A3	RIN2	CFAP61
24	3567404	BICF2S23138834	0.126219	0.207965	0.207965	0.918863	1.53151	0.00399307	2.39869	1.56176	SLC24A3		CFAP61
24	3603391	BICF2P455062	0.0068724	0.0309735	0.0309735	0.818945	0.404239	0.241913	0.616341	1.59865		SLC24A3	CFAP61
24	3631875	BICF2S23040601	0.0470177	0.10177	0.10177	0.841597	1.02399	0.0380645	1.41948	1.53467		SLC24A3	CFAP61
24	3671506	BICF2P1058742	0.00894819	0.0629302	0.0943953	0.777176	0.581892	0.156759	0.804767	1.4981		SLC24A3	CFAP61
24	3699634	TIGRP2P323068	0.0133287	0.00160552	0.00202802	0.742286	0.471161	0.207229	0.68355	1.47452		SLC24A3	CFAP61
24	3713174	BICF2P974226	0.151823	0.221515	0.295354	0.905809	1.7428	0.00126965	2.89632	1.46173		SLC24A3	CFAP61
24	3729517	BICF2S23148272	0.166154	0.258919	0.295907	0.90629	1.76998	0.00108581	2.96424	1.43955		SLC24A3	CFAP61
24	3749725	BICF2S2334789	0.151917	0.243432	0.278208	0.890607	1.69532	0.00166034	2.7798	1.41811		SLC24A3	CFAP61
24	3752728	TIGRP2P323077	0.151917	0.243432	0.278208	0.890607	1.69532	0.00166034	2.7798	1.41811		SLC24A3	CFAP61
24	3766105	BICF2P526385	0.00969678	0.0290376	0.0387168	0.884592	0.574084	0.160028	0.795804	1.37288		SLC24A3	CFAP61
24	3780987	BICF2P1201567	0.177862	0.270534	0.309181	0.909756	1.82066	0.000806676	3.0933	1.37288		SLC24A3	CFAP61
24	3788150	BICF2S23736814	0.164611	0.231471	0.308628	0.911997	1.79831	0.00092048	3.03599	1.35283			CRNKL1
24	3805961	TIGRP2P323102	0.0997044	0.185357	0.211836	0.821395	1.38674	0.00815515	2.08857	1.35613			CRNKL1
24	3810575	BICF2P807127	0.0820676	0.155144	0.206858	0.799365	1.31102	0.0115809	1.93626	1.36029			CRNKL1
24	3819715	BICF2S2301021	0.00754613	0.0304895	0.0348451	0.788061	0.405623	0.241165	0.617686	1.33849			NAA20
24	3840685	BICF2P236819	0.131089	0.220202	0.251659	0.806517	1.52241	0.00418358	2.37845	1.33849			RIN2
24	3844589	BICF2P38444	0.0359942	0.079646	0.079646	0.675148	0.767698	0.0918098	1.03711	1.33849			RIN2
24	3855784	BICF2P829138	0.0283034	0.0663717	0.0663717	0.660331	0.68753	0.116859	0.932339	1.33849			RIN2
24	3868396	BICF2P339273	0.0283034	0.0663717	0.0663717	0.660331	0.68753	0.116859	0.932339	1.31754			RIN2
24	3886215	BICF2P1135245	0.0313539	0.0707965	0.0707965	0.662414	0.714012	0.108098	0.966181	1.31748			RIN2
24	3891685	BICF2S23315371	0.0283034	0.0663717	0.0663717	0.658506	0.68588	0.117421	0.930255	1.31748			RIN2
24	3914381	BICF2P1254041	0.0409278	0.0884956	0.0884956	0.676281	0.808717	0.080646	1.09342	1.31748	SCP2D1		RIN2
24	3932350	BICF2P1040797	0.0409278	0.0884956	0.0884956	0.676281	0.808717	0.080646	1.09342	1.29814	SCP2D1		RIN2
24	3946366	BICF2P814009	0.00398272	0.0537196	0.0613938	0.686779	0.230614	0.344787	0.46245	1.29814	SCP2D1		RIN2
24	3967842	BICF2P1073360	0.0525234	0.106195	0.106195	0.690952	0.905753	0.058346	1.23399	1.31337	SCP2D1		RIN2
24	3975109	BICF2P1307854	0.134766	0.224074	0.256084	0.821455	1.55429	0.00355002	2.44977	1.31337	SCP2D1		RIN2
24	3984208	BICF2S23153402	0.0409278	0.0884956	0.0884956	0.754061	0.884884	0.0626794	1.20288	1.322	SCP2D1		RIN2
24	4001668	BICF2P150167	0.0283034	0.0663717	0.0663717	0.747054	0.773231	0.0902405	1.0446	1.33712	SCP2D1		RIN2
24	4054017	BICF2P337238	0.0810693	0.0923365	0.221608	0.854336	1.39165	0.00796731	2.09869	1.26966	SCP2D1		RIN2
24	4082119	BICF2P236774	0.0720529	0.138036	0.194875	0.845422	1.30386	0.011962	1.9222	1.25142
25	1538793	G1279f35S56	0.200928	0.30531	0.30531	0.977709	1.91815	0.000446331	3.35034	3.36539	NHLRC3;PROSER1		COG6
25	1599195	BICF2P364423	0.0251175	0.0887721	0.118363	1.08264	1.18322	0.0202114	1.6944	3.03197	NHLRC3;PROSER1;STOML3	LHFPL6	COG6
25	1610719	BICF2P495109	0.300742	0.334347	0.445796	1.1172	2.48748	8.22053e-06	5.0851	2.96405	NHLRC3;PROSER1;STOML3;FREM2	LHFPL6	COG6
25	1615989	BICF2P946231	0.0349355	0.102046	0.136062	1.04434	1.23433	0.0162616	1.78884	2.96405	NHLRC3;PROSER1;STOML3;FREM2	LHFPL6	COG6
25	1629392	BICF2P585436	0.253286	0.301162	0.401549	1.03594	2.25254	4.7797e-05	4.3206	2.89397	NHLRC3;PROSER1;STOML3;FREM2	LHFPL6	COG6
25	1633621	BICF2P693853	0.253286	0.301162	0.401549	1.03594	2.25254	4.7797e-05	4.3206	2.89397	NHLRC3;PROSER1;STOML3;FREM2	LHFPL6	COG6
25	1640236	BICF2P695970	0.290596	0.32771	0.436947	1.06342	2.40763	1.52207e-05	4.81757	2.82876	NHLRC3;PROSER1;STOML3;FREM2	LHFPL6	COG6
25	1649907	BICF2P222877	0.257707	0.30448	0.405973	1.03981	2.2702	4.21018e-05	4.3757	2.76767	NHLRC3;PROSER1;STOML3;FREM2	LHFPL6	COG6
25	1667793	BICF2P437225	0.275978	0.317754	0.423673	1.03642	2.33266	2.66928e-05	4.57361	2.71948	NHLRC3;PROSER1;STOML3;FREM2	LHFPL6	COG6
25	1679356	BICF2P1068788	0.26216	0.307799	0.410398	1.03392	2.28177	3.87267e-05	4.41199	2.71948	NHLRC3;PROSER1;STOML3;FREM2	LHFPL6	COG6
25	1707854	BICF2P323490	0.0277528	0.0920907	0.122788	1.02702	1.15941	0.0223133	1.65144	2.64342	NHLRC3;PROSER1;STOML3;FREM2	LHFPL6	COG6
25	1740338	BICF2P729516	0.0891648	0.164745	0.21966	1.10327	1.62993	0.00237796	2.6238	2.58565	NHLRC3;PROSER1;STOML3;FREM2	LHFPL6	COG6
25	1753220	BICF2P1103811	0.239374	0.275942	0.389565	1.0625	2.22969	5.62475e-05	4.2499	2.58565	NHLRC3;PROSER1;STOML3;FREM2	LHFPL6	COG6
25	1756221	BICF2P652815	0.257707	0.30448	0.405973	1.09607	2.31613	3.01466e-05	4.52076	2.58565	NHLRC3;PROSER1;STOML3;FREM2	LHFPL6	COG6
25	1756390	BICF2P652814	0.244261	0.294524	0.392699	1.08566	2.26279	4.44101e-05	4.35252	2.58565	NHLRC3;PROSER1;STOML3;FREM2	LHFPL6	COG6
25	1767963	BICF2P549319	0.244261	0.294524	0.392699	1.08566	2.26279	4.44101e-05	4.35252	2.58565	NHLRC3;PROSER1;STOML3;FREM2	LHFPL6	COG6
25	1786957	BICF2S23448384	0.226504	0.266539	0.376291	1.04643	2.1666	8.74829e-05	4.05808	2.58793	NHLRC3;PROSER1;STOML3;FREM2	LHFPL6	COG6
25	1822987	BICF2S23050265	0.235235	0.272808	0.38514	1.05884	2.21193	6.37665e-05	4.19541	2.53853	NHLRC3;PROSER1;STOML3;FREM2		COG6
25	1843956	BICF2S23624872	0.239932	0.275942	0.389565	1.05569	2.2251	5.81041e-05	4.23579	2.55467	NHLRC3;PROSER1;STOML3;FREM2		COG6
25	1918540	BICF2S23610498	0.321275	0.307768	-0.461652	1.11071	0.821246	0.0774494	1.11098	2.55372	NHLRC3;PROSER1;STOML3;FREM2;UFM1		COG6
25	1963787	BICF2S23441182	0.0480549	0.112962	0.159476	1.08457	1.36658	0.00896666	2.04737	2.44357	NHLRC3;PROSER1;STOML3;FREM2;UFM1		COG6
25	1972581	BICF2S23413171	0.0150728	0.0722176	0.101954	1.10742	1.10122	0.0282361	1.54919	2.44357	NHLRC3;PROSER1;STOML3;FREM2;UFM1		COG6
25	2025090	BICF2S23450351	0.0480549	0.112962	0.159476	1.08238	1.36548	0.00901301	2.04513	2.32206	PROSER1;STOML3;FREM2;UFM1	NHLRC3	LHFPL6
25	2037331	BICF2P58377	0.352482	0.129002	-0.442294	0.964212	0.768247	0.0916533	1.03785	2.28726	PROSER1;STOML3;FREM2;UFM1		LHFPL6
25	2055372	TIGRP2P335689	0.0164614	0.0751675	0.0949484	0.888741	0.908286	0.0578365	1.2378	2.22759	STOML3;FREM2;UFM1	PROSER1	LHFPL6
25	2073511	TIGRP2P335691	0.0237826	0.0847545	0.119653	0.84563	0.965282	0.0472703	1.32541	2.22759	FREM2;UFM1	STOML3	LHFPL6
25	2076796	BICF2P505496	0.00533555	0.0565465	0.0798304	0.833309	0.486753	0.199592	0.699858	2.22759	FREM2;UFM1	STOML3	LHFPL6
25	2091732	BICF2P795092	0.166984	0.104228	-0.312684	0.899364	0.631126	0.137166	0.862755	2.18002	FREM2;UFM1	STOML3	LHFPL6
25	2100440	BICF2P621393	0.0110862	0.0659492	0.0931047	0.919967	0.78609	0.0866704	1.06213	2.18839	FREM2;UFM1		LHFPL6
25	2122652	BICF2P375949	0.192337	0.126728	-0.337942	0.89301	0.630155	0.137535	0.861586	2.12065	UFM1	FREM2	LHFPL6
25	2138207	BICF2P79555	0.176664	0.107178	-0.321534	0.903315	0.639171	0.13413	0.872473	1.99797	UFM1	FREM2	LHFPL6
25	2148272	BICF2P975188	0.186943	0.110128	-0.330383	0.899751	0.640476	0.133643	0.874055	1.94762	UFM1	FREM2	LHFPL6
25	2157210	TIGRP2P335730	0.0126002	0.06588	0.0988201	0.932748	0.86758	0.0664591	1.17745	1.89775	UFM1	FREM2	LHFPL6
25	2181587	BICF2P840626	0.109542	0.137114	0.253134	0.866855	1.53835	0.00385507	2.41397	1.79112	UFM1	FREM2	LHFPL6
25	2204953	BICF2P1341002	0.00165353	0.0176991	0.0176991	0.810683	0.0963402	0.433738	0.362773	1.78424	UFM1	FREM2	LHFPL6
25	2214097	BICF2P1096478	0.00819665	-0.0207412	-0.0276549	0.85648	0.348372	0.273122	0.563643	1.78661	UFM1	FREM2	LHFPL6
25	2268042	BICF2P1386393	0.138731	0.156288	0.288532	0.832329	1.63492	0.00231465	2.63551	1.55261	UFM1		LHFPL6
25	2279663	BICF2P1077626	0.111462	0.14949	0.256268	0.849556	1.53232	0.00397645	2.4005	1.55261	UFM1		LHFPL6
25	2284963	BICF2P482053	0.155584	0.165875	0.306232	0.836964	1.70765	0.00154954	2.8098	1.55261	UFM1		LHFPL6
25	2311337	TIGRP2P335773	0.0103741	-0.0167158	-0.0250737	0.834842	0.399692	0.244379	0.611937	1.50443	UFM1		NHLRC3
25	2324500	BICF2P573302	0.155584	0.165875	0.306232	0.820597	1.69121	0.00169884	2.76985	1.45167	UFM1		NHLRC3
25	2331178	BICF2P1065296	0.155584	0.165875	0.306232	0.820597	1.69121	0.00169884	2.76985	1.45167	UFM1		NHLRC3
25	2342266	BICF2P961616	0.155584	0.165875	0.306232	0.820597	1.69121	0.00169884	2.76985	1.4984	UFM1		NHLRC3
25	2355052	BICF2P60855	0.0996142	0.132321	0.244285	0.833337	1.46418	0.00560586	2.25136	1.43077	UFM1		NHLRC3
25	2393702	BICF2P443223	0.151537	0.163479	0.301807	0.815688	1.6693	0.00191823	2.7171	1.4554		UFM1	NHLRC3
25	2407723	BICF2P658727	0.122151	0.157233	0.269543	0.860483	1.59356	0.00288899	2.53925	1.4554		UFM1	NHLRC3
25	2417445	BICF2P55825	0.133894	0.164977	0.282817	0.866489	1.64799	0.00215588	2.66638	1.47785		UFM1	NHLRC3
25	2421375	BICF2P1216095	0.159987	0.168272	0.310656	0.864345	1.751	0.00121142	2.9167	1.47297		UFM1	NHLRC3
25	2436212	TIGRP2P335820	0.00274631	0.0462451	0.0792773	0.775301	0.299167	0.302169	0.51975	1.47297		UFM1	NHLRC3
25	2452543	TIGRP2P335825	0.00274631	0.0462451	0.0792773	0.775301	0.299167	0.302169	0.51975	1.47297		UFM1	NHLRC3
25	2456285	BICF2P353039	0.00728092	0.0321488	0.0514381	0.774984	0.429213	0.228614	0.640897	1.47297		UFM1	NHLRC3
25	2478849	TIGRP2P335829	0.00454387	0.0488262	0.0837021	0.778438	0.410687	0.238439	0.622622	1.46092		UFM1	NHLRC3
25	2495696	BICF2P733613	0.0243004	0.0746374	0.12795	0.839969	0.979683	0.0448615	1.34813	1.44015	TRPC4	UFM1	NHLRC3
25	2507108	BICF2P1247607	0.00766373	0.0266178	0.0425885	0.83819	0.480918	0.20243	0.693726	1.44015	TRPC4	UFM1	NHLRC3
25	2519528	BICF2P1431777	0.0145822	0	-0.119469	0.630161	0.185225	0.374173	0.426927	1.44015	TRPC4	UFM1	NHLRC3
25	2533627	BICF2P1071734	0.0121574	0	-0.115044	0.63177	0.111806	0.423224	0.37343	1.41355	TRPC4	UFM1	NHLRC3
25	2544829	TIGRP2P335854	0.0126179	-0.00933352	-0.0149336	0.646462	0.315684	0.292265	0.534224	1.42051	TRPC4	UFM1	PROSER1
25	2548504	TIGRP2P335856	0.0949166	0.175094	0.182706	0.690446	1.1873	0.0198692	1.70182	1.42051	TRPC4		PROSER1
25	2579305	BICF2P831513	0.0248114	0.0663717	0.0663717	0.589847	0.598678	0.149882	0.824251	1.43713	TRPC4		STOML3
25	2583144	TIGRP2P335867	0.0248114	0.0663717	0.0663717	0.589847	0.598678	0.149882	0.824251	1.43713	TRPC4		STOML3
25	2605150	BICF2P157084	0.0248114	0.0663717	0.0663717	0.589847	0.598678	0.149882	0.824251	1.41943	TRPC4		FREM2
25	2622782	BICF2P1385678	0.0248114	0.0663717	0.0663717	0.589847	0.598678	0.149882	0.824251	1.43016	TRPC4		FREM2
25	2632965	TIGRP2P335881	0.0248114	0.0663717	0.0663717	0.589847	0.598678	0.149882	0.824251	1.40953	TRPC4		FREM2
25	2655476	TIGRP2P335887	0.0700573	0.078609	0.209624	0.635072	1.12081	0.026111	1.58318	1.42329	TRPC4		FREM2
25	2670223	BICF2P718503	0.0452241	0.0720563	0.172935	0.659564	0.986546	0.0437488	1.35903	1.41087	TRPC4;POSTN		FREM2
25	2678126	BICF2P1378360	0.0732427	0.0802683	0.214049	0.658213	1.16159	0.0221138	1.65534	1.41087	TRPC4;POSTN		FREM2
25	2688047	BICF2P430642	0.0482282	0.0739	0.17736	0.664452	1.01139	0.0399062	1.39896	1.37912	TRPC4;POSTN		FREM2
25	2743142	TIGRP2P335910	0.0821391	0.111726	0.223451	0.673339	1.22017	0.0172836	1.76237	1.42859	TRPC4;POSTN		FREM2
25	2761807	BICF2P486297	0.0159344	-0.0492564	-0.0844395	0.729184	0.361102	0.265839	0.575381	1.44178	TRPC4;POSTN		FREM2
25	2837816	BICF2P1472184	0.248919	0.357431	0.372972	0.946116	2.10714	0.000131289	3.88177	1.4501	TRPC4;POSTN		UFM1
25	2846811	BICF2S2445745	0.0159344	-0.0492564	-0.0844395	0.876544	0.5048	0.190967	0.719042	1.43812	TRPC4;POSTN		UFM1
25	2858775	BICF2P582906	0.0790259	0.0923365	0.221608	0.904011	1.43131	0.00658555	2.18141	1.41117	TRPC4;POSTN		UFM1
25	2872309	BICF2P1324669	0.012501	-0.0466753	-0.0800147	0.835224	0.38068	0.254833	0.593744	1.44088	TRPC4;POSTN		UFM1
25	2886696	TIGRP2P335949	0.173477	0.269912	0.269912	0.905516	1.73295	0.00134304	2.87191	1.45076	TRPC4;POSTN		UFM1
25	2909315	TIGRP2P335951	0.153466	0.243363	0.243363	0.930384	1.66743	0.00193806	2.71263	1.40871	TRPC4;POSTN		UFM1
25	2920590	BICF2S23553327	0.110697	0.107086	-0.257006	0.909168	0.610066	0.145332	0.837639	1.40147	TRPC4;POSTN		UFM1
25	2993341	TIGRP2P335954	0.000508802	0.0489491	0.0652655	0.79842	0.028492	0.48032	0.318469	1.41308	POSTN	TRPC4	UFM1
25	3030721	BICF2S23639459	0.0125354	-0.016278	-0.0300516	0.732126	0.368154	0.261847	0.581952	1.46075	POSTN	TRPC4	UFM1
25	3061530	BICF2P1068834	0.0233791	0.0619469	0.0619469	0.720318	0.712135	0.108703	0.963758	1.55134	POSTN	TRPC4
25	3065479	BICF2P894837	0.0632993	0.105957	0.195612	0.783888	1.21869	0.0173935	1.75961	1.53469	POSTN	TRPC4
25	3084236	BICF2P1039271	0.196344	0.0980288	-0.336099	0.684875	0.438211	0.223925	0.649897	1.59099	POSTN	TRPC4
25	3089720	BICF2P1100037	0.0014189	0.0522677	0.0696903	0.660913	0.0576426	0.460236	0.33702	1.59099	POSTN	TRPC4
25	3131334	BICF2P1014595	0.0014189	0.0522677	0.0696903	0.660913	0.0576426	0.460236	0.33702	1.65793	POSTN	TRPC4
25	3134704	BICF2P332239	0.0204269	0.0753749	0.0822271	0.758168	0.778885	0.0886576	1.05228	1.6746	POSTN		TRPC4
25	3161100	BICF2P221473	0.00326891	0.0487417	0.0779867	0.762893	0.313157	0.29377	0.531992	1.68675	POSTN;SUPT20H		TRPC4
25	3184738	BICF2P1389028	0.312052	0.0843858	-0.405052	0.72756	0.544973	0.172605	0.762947	1.6848	SUPT20H	POSTN	TRPC4
25	3195574	BICF2P131102	0.00752816	0.0293833	0.0470133	0.729795	0.380898	0.254712	0.59395	1.69051	SUPT20H	POSTN	TRPC4
25	3211085	BICF2P848049	0.103471	0.115175	0.251291	0.771871	1.42589	0.00676122	2.16998	1.68174	SUPT20H;EXOSC8;ALG5		TRPC4
25	3222268	TIGRP2P335970	0.00808031	0.0550946	0.0601032	0.77463	0.473402	0.20612	0.685879	1.66955	SUPT20H;EXOSC8;ALG5		TRPC4
25	3229022	TIGRP2P335973	0.107095	0.117203	0.255715	0.752676	1.42463	0.00680243	2.16734	1.69732	SUPT20H;EXOSC8;ALG5		TRPC4
25	3240321	BICF2P152560	0.107095	0.117203	0.255715	0.752676	1.42463	0.00680243	2.16734	1.69732	SUPT20H;EXOSC8;ALG5		TRPC4
25	3252966	BICF2P269	0.107095	0.117203	0.255715	0.752676	1.42463	0.00680243	2.16734	1.69609	SUPT20H;EXOSC8;ALG5		TRPC4
25	3267695	BICF2P926765	0.206127	0.297636	0.340155	0.803532	1.8274	0.000774996	3.1107	1.71765	SUPT20H;EXOSC8;ALG5		TRPC4
25	3272489	TIGRP2P335982	0.20241	0.293764	0.33573	0.798926	1.80715	0.000873825	3.05858	1.69194	SUPT20H;EXOSC8;ALG5		TRPC4
25	3285818	BICF2P391500	0.20241	0.293764	0.33573	0.798926	1.80715	0.000873825	3.05858	1.69194	SUPT20H;EXOSC8;ALG5;SMAD9		TRPC4
25	3306526	BICF2S23020566	0.0106673	-0.00724404	-0.007559	0.760806	0.371807	0.259792	0.585375	1.72748	SUPT20H;EXOSC8;ALG5;SMAD9		TRPC4
25	3319489	BICF2S23647117	0.206127	0.297636	0.340155	0.799525	1.82304	0.000795373	3.09943	1.66638	SUPT20H;EXOSC8;ALG5;SMAD9		TRPC4
25	3335299	BICF2P1227410	0.053873	0.124047	0.135324	0.824752	1.10194	0.0281561	1.55043	1.64646	SUPT20H;EXOSC8;ALG5;SMAD9		TRPC4
25	3343287	BICF2P1277613	0.113025	0.196296	0.20483	0.807693	1.39175	0.0079637	2.09888	1.58834	SUPT20H;EXOSC8;ALG5;SMAD9		TRPC4
25	3357580	BICF2S2334892	0.147319	0.137483	-0.299963	0.806903	0.526474	0.180916	0.742523	1.58475	SUPT20H;EXOSC8;ALG5;SMAD9		TRPC4
25	3366201	BICF2P723251	0.206127	0.297636	0.340155	0.801453	1.82505	0.000785924	3.10462	1.55618	SUPT20H;EXOSC8;ALG5;SMAD9;RFXAP		TRPC4
25	3379808	BICF2P1314216	0.113025	0.196296	0.20483	0.766458	1.35001	0.00968611	2.01385	1.55547	SUPT20H;EXOSC8;ALG5;SMAD9;RFXAP		TRPC4
25	3413000	BICF2P281678	0.124618	0.212459	0.24281	0.783224	1.46855	0.00548575	2.26076	1.49429	SUPT20H;EXOSC8;ALG5;SMAD9;RFXAP		TRPC4
25	3449563	TIGRP2P336011	0.0150749	0.00912611	0.0121681	0.663829	0.461529	0.212032	0.6736	1.47351	SUPT20H;EXOSC8;ALG5;SMAD9;RFXAP		TRPC4
25	3490280	BICF2P1361869	0.0221833	0.0575221	0.0575221	0.731981	0.706938	0.110391	0.957067	1.41837	SUPT20H;EXOSC8;ALG5;SMAD9;RFXAP;SERTM1		TRPC4
25	3506541	BICF2P1345394	0.312052	0.0843858	-0.405052	0.621269	0.438817	0.223611	0.650506	1.4367	SUPT20H;EXOSC8;ALG5;SMAD9;RFXAP;SERTM1		TRPC4
25	3524175	BICF2P276059	0.20241	0.293764	0.33573	0.728165	1.73799	0.00130503	2.88438	1.4367	SUPT20H;EXOSC8;ALG5;SMAD9;RFXAP;SERTM1		TRPC4
25	3536007	TIGRP2P336022	0.20241	0.293764	0.33573	0.728165	1.73799	0.00130503	2.88438	1.45579	SUPT20H;EXOSC8;ALG5;SMAD9;RFXAP;SERTM1		TRPC4
25	3546387	BICF2P1021988	0.20241	0.293764	0.33573	0.728165	1.73799	0.00130503	2.88438	1.46749	SUPT20H;EXOSC8;ALG5;SMAD9;RFXAP;SERTM1		TRPC4
25	3564450	BICF2P837744	0.147319	0.137483	-0.299963	0.753581	0.47318	0.20623	0.685647	1.47588	SUPT20H;EXOSC8;ALG5;SMAD9;RFXAP;SERTM1		TRPC4
25	3572579	BICF2S2373505	0.20241	0.293764	0.33573	0.770332	1.77811	0.00103575	2.98474	1.45207	SUPT20H;EXOSC8;ALG5;SMAD9;RFXAP;SERTM1		TRPC4
25	3605124	BICF2P1205861	0.20241	0.293764	0.33573	0.770332	1.77811	0.00103575	2.98474	1.51026	SUPT20H;EXOSC8;ALG5;SMAD9;RFXAP;SERTM1		TRPC4
25	3612437	BICF2P544880	0.110156	0.192055	0.200406	0.813915	1.38151	0.00835923	2.07783	1.51026	SUPT20H;EXOSC8;ALG5;SMAD9;RFXAP;SERTM1		TRPC4
25	3644116	BICF2P378371	0.20241	0.293764	0.33573	0.808853	1.8171	0.000823896	3.08413	1.51653	SUPT20H;EXOSC8;ALG5;SMAD9;RFXAP;SERTM1		POSTN
25	3660731	BICF2P929020	0.26869	0.0788548	-0.378503	0.774869	0.571562	0.161093	0.792922	1.4954	EXOSC8;ALG5;SMAD9;RFXAP;SERTM1	SUPT20H	POSTN
25	3672985	BICF2P99615	0.10732	0.187815	0.195981	0.800033	1.35176	0.00960785	2.01737	1.52027	EXOSC8;ALG5;SMAD9;RFXAP;SERTM1	SUPT20H	POSTN
25	3680688	TIGRP2P336055	0.00906781	0.0268252	0.107301	0.823142	0.659707	0.126593	0.897591	1.52027	EXOSC8;ALG5;SMAD9;RFXAP;SERTM1	SUPT20H	POSTN
25	3696234	BICF2S2295760	0.0564686	-0.0557937	-0.148783	0.831823	0.54437	0.172872	0.762275	1.55843	EXOSC8;ALG5;SMAD9;RFXAP;SERTM1;CCNA1	SUPT20H	POSTN
25	3698631	BICF2S22936426	0.10732	0.187815	0.195981	0.871703	1.4223	0.00687947	2.16244	1.55843	ALG5;SMAD9;RFXAP;SERTM1;CCNA1	SUPT20H	POSTN
25	3714772	TIGRP2P336066	0.0178852	0.064843	0.0676622	0.793028	0.766704	0.0920941	1.03577	1.54824	SMAD9;RFXAP;SERTM1;CCNA1	EXOSC8	SUPT20H
25	3722514	TIGRP2P336069	0.212539	0.310626	0.338864	0.818632	1.84989	0.000677421	3.16914	1.56286	SMAD9;RFXAP;SERTM1;CCNA1	EXOSC8	SUPT20H
25	3770235	BICF2P1179136	0.00398572	-0.0270403	-0.0811209	0.849682	0.0853886	0.441212	0.355353	1.48229	SMAD9;RFXAP;SERTM1;CCNA1;SPART		SUPT20H
25	3791879	BICF2S23116109	0.235797	0.272808	0.38514	0.842026	2.01283	0.000244858	3.61109	1.42391	RFXAP;SERTM1;CCNA1;SPART	SMAD9	SUPT20H
25	3812673	BICF2P1138593	0.130824	0.0108238	-0.259771	0.816527	0.561836	0.165245	0.781872	1.40222	RFXAP;SERTM1;CCNA1;SPART	SMAD9	SUPT20H
25	3816790	BICF2P183049	0.00150094	0.0442217	0.0589623	0.742996	0.120517	0.417325	0.379526	1.40222	RFXAP;SERTM1;CCNA1;SPART	SMAD9	SUPT20H
25	3817537	BICF2P1115114	0.0341444	-0.0432645	-0.129794	0.660952	0.320107	0.289638	0.538144	1.40222	RFXAP;SERTM1;CCNA1;SPART	SMAD9	SUPT20H
25	3833704	BICF2P814961	0.0208646	-0.0373648	-0.112094	0.66726	0.288868	0.30842	0.510858	1.37079	RFXAP;SERTM1;CCNA1;SPART	SMAD9	SUPT20H
25	3840820	BICF2P92343	0.0208646	-0.0373648	-0.112094	0.66726	0.288868	0.30842	0.510858	1.3674	RFXAP;SERTM1;CCNA1;SPART	SMAD9	SUPT20H
25	3848208	BICF2S23317257	0.0208646	-0.0373648	-0.112094	0.66726	0.288868	0.30842	0.510858	1.35333	RFXAP;SERTM1;CCNA1;SPART;DCLK1		SUPT20H
27	3154712	BICF2P575248	0.212545	0.027071	-0.324853	0.275047	0.0180548	0.487526	0.312002	1.06908	U2;U4;SLC4A8;GALNT6;CELA1;BIN2;SMAGP;DAZAP2;POU6F1		KRT75
27	3177957	BICF2P40712	0.337003	0.188207	-0.451696	0.359702	0.102194	0.429752	0.366782	1.0732	U2;U4;SLC4A8;GALNT6;CELA1;BIN2;SMAGP;DAZAP2;POU6F1;TFCP2	SCN8A	KRT84
27	3197949	BICF2S23539440	0.155798	0.2328	0.294063	0.664135	1.51136	0.00442566	2.35402	1.07494	U2;U4;SLC4A8;GALNT6;CELA1;BIN2;SMAGP;DAZAP2;POU6F1;TFCP2	SCN8A	KRT85
27	3223633	BICF2P139596	0.267037	0.258919	-0.41427	0.68133	0.424876	0.230894	0.636588	1.05249	U2;U4;SLC4A8;GALNT6;CELA1;BIN2;SMAGP;DAZAP2;POU6F1;TFCP2	SCN8A	KRT80
27	3234647	BICF2P1166582	0.300351	0	-0.358407	0.459823	0.320368	0.289484	0.538376	1.04522	U2;U4;SLC4A8;GALNT6;CELA1;BIN2;SMAGP;DAZAP2;POU6F1;TFCP2	SCN8A	KRT80
27	3263875	BICF2P477486	0.0247263	0.0345686	0.138274	0.729397	0.895108	0.0605261	1.21806	1.11404	U4;SLC4A8;GALNT6;CELA1;BIN2;SMAGP;DAZAP2;POU6F1;TFCP2;CSRNP2;LETMD1	SCN8A	KRT80
27	3265834	BICF2P841016	0.0177974	0.03125	0.125	0.689954	0.78999	0.0856087	1.06748	1.11404	U4;SLC4A8;GALNT6;CELA1;BIN2;SMAGP;DAZAP2;POU6F1;TFCP2;CSRNP2;LETMD1	SCN8A	KRT80
27	3279628	BICF2S23622718	0.0343649	0.0389934	-0.155973	0.705877	0.326162	0.286061	0.543542	1.10042	U4;SLC4A8;GALNT6;CELA1;BIN2;SMAGP;DAZAP2;POU6F1;TFCP2;CSRNP2;LETMD1	SCN8A	KRT80
27	3290445	BICF2P748287	0.265778	0.0954093	-0.381637	0.700906	0.491187	0.197451	0.70454	1.09675	U4;SLC4A8;GALNT6;CELA1;BIN2;SMAGP;DAZAP2;POU6F1;TFCP2;CSRNP2;LETMD1;SLC11A2	SCN8A	KRT80
27	3318492	BICF2G630138787	0.111678	0.141908	0.261984	1.01469	1.69788	0.00163677	2.78601	1.11063	U4;SLC4A8;GALNT6;CELA1;BIN2;SMAGP;DAZAP2;POU6F1;TFCP2;CSRNP2;LETMD1;SLC11A2		KRT80
27	3324246	BICF2G630138799	0.11617	0.162127	0.259403	1.04319	1.72791	0.00138204	2.85948	1.12223	U4;SLC4A8;GALNT6;CELA1;BIN2;SMAGP;DAZAP2;POU6F1;TFCP2;CSRNP2;LETMD1;SLC11A2		KRT80
27	3338904	BICF2G630138812	0.00913951	0.0293833	0.0470133	0.912751	0.606757	0.146644	0.833734	1.12192	SLC4A8;GALNT6;CELA1;BIN2;SMAGP;DAZAP2;POU6F1;TFCP2;CSRNP2;LETMD1;SLC11A2;HIGD1C		KRT80
27	3339940	BICF2G630138816	0.00913951	0.0293833	0.0470133	0.912751	0.606757	0.146644	0.833734	1.12192	SLC4A8;GALNT6;CELA1;BIN2;SMAGP;DAZAP2;POU6F1;TFCP2;CSRNP2;LETMD1;SLC11A2;HIGD1C		KRT80
27	3347721	BICF2G630138823	0.265589	0.239829	-0.411136	0.944123	0.683236	0.118325	0.926922	1.11681	SLC4A8;GALNT6;CELA1;BIN2;SMAGP;DAZAP2;POU6F1;TFCP2;CSRNP2;LETMD1;SLC11A2;HIGD1C		KRT80
27	3360210	BICF2G630138835	0.116138	0.121259	0.264565	0.70907	1.42148	0.00690688	2.16072	1.12686	SLC4A8;GALNT6;CELA1;BIN2;SMAGP;DAZAP2;POU6F1;TFCP2;CSRNP2;LETMD1;SLC11A2;HIGD1C;METTL7A		KRT80
27	3391367	BICF2G630138908	0.0127615	0.0104781	0.0114307	0.522583	0.246525	0.334692	0.475355	1.11563	SLC4A8;GALNT6;CELA1;BIN2;SMAGP;DAZAP2;POU6F1;TFCP2;CSRNP2;LETMD1;SLC11A2;HIGD1C;METTL7A;ATF1		NR4A1
27	3398889	BICF2G630138926	0.0117013	0.0185902	0.0202802	0.52945	0.238723	0.339627	0.468997	1.10536	SLC4A8;GALNT6;CELA1;BIN2;SMAGP;DAZAP2;POU6F1;TFCP2;CSRNP2;LETMD1;SLC11A2;HIGD1C;METTL7A;ATF1		NR4A1
27	3422482	BICF2G630138962	0.0378358	0.0929204	0.0929204	0.569459	0.697187	0.113608	0.944593	1.0765	GALNT6;CELA1;BIN2;SMAGP;DAZAP2;POU6F1;TFCP2;CSRNP2;LETMD1;SLC11A2;HIGD1C;METTL7A;ATF1	SLC4A8	NR4A1
27	3428223	BICF2G630138963	0.0378358	0.0929204	0.0929204	0.569459	0.697187	0.113608	0.944593	1.07842	GALNT6;CELA1;BIN2;SMAGP;DAZAP2;POU6F1;TFCP2;CSRNP2;LETMD1;SLC11A2;HIGD1C;METTL7A;ATF1	SLC4A8	NR4A1
27	3444094	BICF2G630139008	0.0578389	0.110619	0.110619	0.642831	0.884326	0.0627985	1.20205	1.07842	GALNT6;CELA1;BIN2;SMAGP;DAZAP2;POU6F1;TFCP2;CSRNP2;LETMD1;SLC11A2;HIGD1C;METTL7A;ATF1	SLC4A8	NR4A1
27	3457966	BICF2G630139029	0.0329236	0.0945259	0.0986357	0.631029	0.752372	0.0962623	1.01654	1.07715	GALNT6;CELA1;BIN2;SMAGP;DAZAP2;POU6F1;TFCP2;CSRNP2;LETMD1;SLC11A2;HIGD1C;METTL7A;ATF1	SLC4A8	ACVR1B
27	3467531	BICF2G630139036	0.114697	0.200843	0.229535	0.709772	1.34766	0.00979242	2.00911	1.08089	GALNT6;CELA1;BIN2;SMAGP;DAZAP2;POU6F1;TFCP2;CSRNP2;LETMD1;SLC11A2;HIGD1C;METTL7A;ATF1		ACVR1B
27	3475097	BICF2P136706	0.288477	0.0307584	-0.3691	0.376356	0.190816	0.37051	0.4312	1.08089	GALNT6;CELA1;BIN2;SMAGP;DAZAP2;POU6F1;TFCP2;CSRNP2;LETMD1;SLC11A2;HIGD1C;METTL7A;ATF1		ACVR1B
27	3491004	BICF2G630139054	0.364458	0.0165391	-0.39694	0.382656	0.253505	0.3303	0.481091	1.08089	GALNT6;CELA1;BIN2;SMAGP;DAZAP2;POU6F1;TFCP2;CSRNP2;LETMD1;SLC11A2;HIGD1C;METTL7A;ATF1		ACVR1B
27	3501246	BICF2G630139085	0.136363	0.224074	0.256084	0.59311	1.3303	0.0106074	1.97439	1.0219	GALNT6;CELA1;BIN2;SMAGP;DAZAP2;POU6F1;TFCP2;CSRNP2;LETMD1;SLC11A2;HIGD1C;METTL7A;ATF1		ACVR1B
27	3508325	BICF2G630139092	0.0109817	0.0138966	0.0370575	0.673853	0.410078	0.238766	0.622027	1.03573	CELA1;BIN2;SMAGP;DAZAP2;POU6F1;TFCP2;CSRNP2;LETMD1;SLC11A2;HIGD1C;METTL7A;ATF1	GALNT6	ACVR1B
27	3526341	BICF2G630139111	0.075329	0.14117	0.199299	0.791506	1.26999	0.0139145	1.85653	1.11127	CELA1;BIN2;SMAGP;DAZAP2;POU6F1;TFCP2;CSRNP2;LETMD1;SLC11A2;HIGD1C;METTL7A;ATF1;DIP2B	GALNT6	ACVR1B
27	3554059	BICF2P779862	0.0459311	0.1137	0.143621	0.79763	1.06415	0.0326525	1.48608	1.22816	BIN2;SMAGP;DAZAP2;POU6F1;TFCP2;CSRNP2;LETMD1;SLC11A2;HIGD1C;METTL7A;ATF1;DIP2B	CELA1	ACVRL1
27	3614977	BICF2G630139166	0.599374	0.249047	-0.597714	0.711654	0.554471	0.168434	0.77357	1.3711	DAZAP2;POU6F1;TFCP2;CSRNP2;LETMD1;SLC11A2;HIGD1C;METTL7A;ATF1;DIP2B	SMAGP	SCN8A
27	3619852	BICF2P1251226	0.0477056	0.0978675	0.167773	0.847345	1.169	0.0214458	1.66866	1.3711	POU6F1;TFCP2;CSRNP2;LETMD1;SLC11A2;HIGD1C;METTL7A;ATF1;DIP2B	DAZAP2	SCN8A
27	3631797	BICF2P497953	0.0171586	0.0470824	0.125553	0.893374	0.983564	0.0442295	1.35429	1.45002	POU6F1;TFCP2;CSRNP2;LETMD1;SLC11A2;HIGD1C;METTL7A;ATF1;DIP2B		SCN8A
27	3652841	BICF2P16759	0.278635	0.301016	0.424963	0.94866	2.26287	4.43843e-05	4.35277	1.65087	TFCP2;CSRNP2;LETMD1;SLC11A2;HIGD1C;METTL7A;ATF1;DIP2B	POU6F1	SCN8A
27	3664566	BICF2G630139208	0.00163771	0.0290069	0.0870206	0.852213	0.301718	0.300629	0.521969	1.67319	TFCP2;CSRNP2;LETMD1;SLC11A2;HIGD1C;METTL7A;ATF1;DIP2B	POU6F1	SCN8A
27	3665261	BICF2G630139209	0.171473	0.105703	-0.317109	0.67291	0.411795	0.237846	0.623705	1.67319	TFCP2;CSRNP2;LETMD1;SLC11A2;HIGD1C;METTL7A;ATF1;DIP2B	POU6F1	SCN8A
27	3676961	BICF2S23753363	0.0649544	0.138889	0.166667	0.690123	1.0712	0.0317715	1.49796	1.69623	TFCP2;CSRNP2;LETMD1;SLC11A2;HIGD1C;METTL7A;ATF1;DIP2B		SCN8A
27	3693474	BICF2P1424716	0.307887	0.159914	-0.426438	0.459622	0.224179	0.348901	0.457298	1.74068	CSRNP2;LETMD1;SLC11A2;HIGD1C;METTL7A;ATF1;DIP2B	TFCP2	SCN8A
27	3715041	BICF2G630139253	0.18572	0.153707	-0.335361	0.526867	0.258156	0.327387	0.484938	1.75809	CSRNP2;LETMD1;SLC11A2;HIGD1C;METTL7A;ATF1;DIP2B	TFCP2	SCN8A
27	3728229	BICF2P1184108	0.00733958	0.0599803	0.0899705	0.618322	0.36577	0.263193	0.579725	1.75907	CSRNP2;LETMD1;SLC11A2;HIGD1C;METTL7A;ATF1;DIP2B	TFCP2	SCN8A
27	3744151	BICF2G630139271	0.0225873	0.0733238	0.0765118	0.604983	0.626229	0.139036	0.856873	1.7604	CSRNP2;LETMD1;SLC11A2;HIGD1C;METTL7A;ATF1;DIP2B		SCN8A
27	3759654	BICF2S23741950	0.180678	0.262414	0.314897	0.885877	1.81314	0.000843449	3.07394	1.72323	LETMD1;SLC11A2;HIGD1C;METTL7A;ATF1;DIP2B;LARP4		SCN8A
27	3761787	BICF2G630139295	0.239665	0.339018	0.369838	0.886359	2.02421	0.000227423	3.64316	1.72323	SLC11A2;HIGD1C;METTL7A;ATF1;DIP2B;LARP4	LETMD1	SCN8A
27	3769764	BICF2P1031670	0.0183785	0.0486726	0.0486726	0.563143	0.492179	0.196974	0.705591	1.72222	SLC11A2;HIGD1C;METTL7A;ATF1;DIP2B;LARP4	LETMD1	SCN8A
27	3785644	BICF2G630139332	7.09047e-05	0.0351601	0.0366888	0.5497	-0.513741	0.81322	0.0897917	1.74312	SLC11A2;HIGD1C;METTL7A;ATF1;DIP2B;LARP4		SCN8A
27	3798824	BICF2S23638626	0.0117239	-0.015687	-0.0342262	0.511483	0.100518	0.430893	0.365631	1.73851	HIGD1C;METTL7A;ATF1;DIP2B;LARP4	SLC11A2	U4
27	3837914	BICF2G630139340	0.0524903	0.115728	0.12076	0.572286	0.814756	0.0790931	1.10186	1.66206	METTL7A;ATF1;DIP2B;LARP4	HIGD1C	SLC4A8
27	3894841	BICF2G630139358	0.647618	0.258266	-0.619838	0.3879	0.238429	0.339814	0.468759	1.71516	DIP2B;LARP4;FAM186A	ATF1	SLC4A8
27	3916212	BICF2S23132854	0.116349	0.10018	-0.267146	0.647351	0.353787	0.270012	0.568617	1.71003	DIP2B;LARP4;FAM186A	ATF1	SLC4A8
27	3918048	BICF2S23740586	0.0115738	0.00861142	0.0108776	0.560898	0.240235	0.338669	0.470225	1.71003	DIP2B;LARP4;FAM186A	ATF1	SLC4A8
27	3946019	BICF2P1287286	0.0649681	-0.0469441	-0.0536504	0.52334	0.410814	0.238372	0.622745	1.71897	DIP2B;LARP4;FAM186A	ATF1	SLC4A8
27	3961257	G1322f11S299	0.0115738	0.00861142	0.0108776	0.614071	0.295085	0.30464	0.516214	1.67648	DIP2B;LARP4;FAM186A	ATF1	GALNT6
27	3991083	BICF2S23323520	0.376722	0.428343	-0.514012	0.871269	0.586542	0.154833	0.810135	1.68749	DIP2B;LARP4;FAM186A;LIMA1	ATF1	GALNT6
27	4009041	BICF2G630139378	0.341045	0.469027	0.469027	1.0471	2.54809	5.08746e-06	5.2935	1.67951	DIP2B;LARP4;FAM186A;LIMA1		GALNT6
27	4019463	BICF2G630139392	0.0124867	0.0245821	0.0368732	0.93983	0.722764	0.10531	0.977531	1.70066	LARP4;FAM186A;LIMA1	DIP2B	GALNT6
27	4037941	BICF2G630139414	0.320418	0.446903	0.446903	1.13751	2.53633	5.58852e-06	5.2527	1.69778	LARP4;FAM186A;LIMA1	DIP2B	CELA1
27	4046156	BICF2G630139419	0.232495	0.345133	0.345133	1.18077	2.21905	6.06425e-05	4.21722	1.68014	LARP4;FAM186A;LIMA1	DIP2B	CELA1
27	4056396	BICF2G630139430	0.158818	0.253841	0.276917	1.16791	1.94828	0.000369719	3.43213	1.68373	LARP4;FAM186A;LIMA1	DIP2B	CELA1
27	4070186	BICF2G630139435	0.214126	0.323009	0.323009	1.14989	2.11746	0.00012244	3.91208	1.66266	LARP4;FAM186A;LIMA1;CERS5	DIP2B	BIN2
27	4094112	BICF2S23329507	0.0817753	0.160552	0.175147	1.08099	1.50426	0.00458765	2.33841	1.64918	LARP4;FAM186A;LIMA1;CERS5	DIP2B	BIN2
27	4121079	BICF2G630139483	0.179966	0.281104	0.293326	1.15584	2.00703	0.000254212	3.5948	1.64287	LARP4;FAM186A;LIMA1;CERS5;COX14;GPD1	DIP2B	DAZAP2
27	4134545	BICF2G630139489	0.435251	0.54401	0.567662	1.19491	3.01125	9.1591e-08	7.03815	1.64822	LARP4;FAM186A;LIMA1;CERS5;COX14;GPD1;SMARCD1	DIP2B	POU6F1
27	4136479	BICF2G630139491	0.435251	0.54401	0.567662	1.18028	2.99782	1.03813e-07	6.98375	1.64822	LARP4;FAM186A;LIMA1;CERS5;COX14;GPD1;SMARCD1	DIP2B	POU6F1
27	4174951	BICF2G630139564	0.148424	0.232915	0.279499	1.02361	1.81493	0.000834568	3.07854	1.57636	LARP4;FAM186A;LIMA1;CERS5;COX14;GPD1;SMARCD1;ASIC1	DIP2B	TFCP2
27	4184021	BICF2G630139570	0.148424	0.232915	0.279499	1.02361	1.81493	0.000834568	3.07854	1.57784	LARP4;FAM186A;LIMA1;CERS5;COX14;GPD1;SMARCD1;ASIC1	DIP2B	TFCP2
27	4198138	BICF2G630139579	0.135297	0.221239	0.221239	0.955255	1.61417	0.00258837	2.58697	1.57488	LARP4;FAM186A;LIMA1;CERS5;COX14;GPD1;SMARCD1;ASIC1;RACGAP1	DIP2B	TFCP2
27	4205702	BICF2G630139584	0.135297	0.221239	0.221239	0.955255	1.61417	0.00258837	2.58697	1.5653	LARP4;FAM186A;LIMA1;CERS5;COX14;GPD1;SMARCD1;ASIC1;RACGAP1	DIP2B	TFCP2
27	4220473	BICF2G630139588	0.155677	0.101278	-0.303835	0.754727	0.484229	0.200816	0.697201	1.58568	LARP4;FAM186A;LIMA1;CERS5;COX14;GPD1;SMARCD1;ASIC1;RACGAP1	DIP2B	TFCP2
27	4239490	BICF2P783627	0.15057	0.0864138	-0.296276	0.676534	0.409419	0.23912	0.621384	1.56851	LARP4;FAM186A;LIMA1;CERS5;COX14;GPD1;SMARCD1;ASIC1;RACGAP1;AQP6;AQP5		CSRNP2
27	4247215	BICF2S23028384	0.00730337	0.062815	0.0886799	0.665328	0.408834	0.239435	0.620812	1.58193	LARP4;FAM186A;LIMA1;CERS5;COX14;GPD1;SMARCD1;ASIC1;RACGAP1;AQP6;AQP5;AQP2		CSRNP2
27	4253386	BICF2G630139599	0.010896	0.0252043	0.0355826	0.572404	0.300335	0.301463	0.520765	1.58193	LARP4;FAM186A;LIMA1;CERS5;COX14;GPD1;SMARCD1;ASIC1;RACGAP1;AQP6;AQP5;AQP2		CSRNP2
27	4266185	BICF2G630139609	0.00875343	0.034607	0.0488569	0.58224	0.2748	0.317049	0.498874	1.48877	FAM186A;LIMA1;CERS5;COX14;GPD1;SMARCD1;ASIC1;RACGAP1;AQP6;AQP5;AQP2	LARP4	LETMD1
27	4275658	BICF2S23611334	0.110118	0.14949	0.256268	0.590847	1.27171	0.0138091	1.85983	1.4909	FAM186A;LIMA1;CERS5;COX14;GPD1;SMARCD1;ASIC1;RACGAP1;AQP6;AQP5;AQP2	LARP4	SLC11A2
27	4294734	BICF2G630139626	0.010896	0.0252043	0.0355826	0.454053	0.16874	0.385041	0.414493	1.49735	FAM186A;LIMA1;CERS5;COX14;GPD1;SMARCD1;ASIC1;RACGAP1;AQP6;AQP5;AQP2	LARP4	SLC11A2
27	4299688	BICF2G630139630	0.010896	0.0252043	0.0355826	0.454053	0.16874	0.385041	0.414493	1.51954	FAM186A;LIMA1;CERS5;COX14;GPD1;SMARCD1;ASIC1;RACGAP1;AQP6;AQP5;AQP2;FAIM2	LARP4	SLC11A2
27	4318805	BICF2G630139642	0.010896	0.0252043	0.0355826	0.454053	0.16874	0.385041	0.414493	1.53491	FAM186A;LIMA1;CERS5;COX14;GPD1;SMARCD1;ASIC1;RACGAP1;AQP6;AQP5;AQP2;FAIM2	LARP4	SLC11A2
27	4415110	BICF2P803149	0.00255686	0.0394005	0.0411136	0.349721	-0.259726	0.673594	0.171602	1.54608	LIMA1;CERS5;COX14;GPD1;SMARCD1;ASIC1;RACGAP1;AQP6;AQP5;AQP2;FAIM2;BCDIN3D;NCKAP5L	FAM186A	ATF1
27	4437053	BICF2P1133778	0.00255686	0.0394005	0.0411136	0.349721	-0.259726	0.673594	0.171602	1.57137	LIMA1;CERS5;COX14;GPD1;SMARCD1;ASIC1;RACGAP1;AQP6;AQP5;AQP2;FAIM2;BCDIN3D;NCKAP5L;TMBIM6		ATF1
27	4456630	BICF2P1303441	0.00255686	0.0394005	0.0411136	0.350431	-0.25886	0.673053	0.171951	1.58894	LIMA1;CERS5;COX14;GPD1;SMARCD1;ASIC1;RACGAP1;AQP6;AQP5;AQP2;FAIM2;BCDIN3D;NCKAP5L;TMBIM6		ATF1
27	4460376	BICF2P1286060	0.00456812	-0.030568	-0.0431548	0.351553	-0.339879	0.721965	0.141484	1.59055	LIMA1;CERS5;COX14;GPD1;SMARCD1;ASIC1;RACGAP1;AQP6;AQP5;AQP2;FAIM2;BCDIN3D;NCKAP5L;TMBIM6		ATF1
27	4471597	BICF2P741514	0.00609242	-0.0280774	-0.0396386	0.372186	-0.253772	0.669867	0.174011	1.5858	LIMA1;CERS5;COX14;GPD1;SMARCD1;ASIC1;RACGAP1;AQP6;AQP5;AQP2;FAIM2;BCDIN3D;NCKAP5L;TMBIM6;FMNL3		ATF1
27	4506044	BICF2G630139756	0.139749	0.0838327	-0.287426	0.530193	0.249958	0.332529	0.47817	1.53354	CERS5;COX14;GPD1;SMARCD1;ASIC1;RACGAP1;AQP6;AQP5;AQP2;FAIM2;BCDIN3D;NCKAP5L;TMBIM6;FMNL3	LIMA1	DIP2B
27	4517342	BICF2G630139769	0.194718	0.28602	0.326881	0.743222	1.72118	0.00143578	2.84291	1.4664	CERS5;COX14;GPD1;SMARCD1;ASIC1;RACGAP1;AQP6;AQP5;AQP2;FAIM2;BCDIN3D;NCKAP5L;TMBIM6;FMNL3	LIMA1	DIP2B
27	4540248	BICF2P648731	0.02128	0.0530973	0.0530973	0.557255	0.51293	0.187157	0.727794	1.3595	CERS5;COX14;GPD1;SMARCD1;ASIC1;RACGAP1;AQP6;AQP5;AQP2;FAIM2;BCDIN3D;NCKAP5L;TMBIM6;FMNL3;PRPF40B	LIMA1	DIP2B
27	4557924	BICF2G630139824	0.0133075	0.0145342	0.0158555	0.54581	0.304728	0.298818	0.524594	1.24908	CERS5;COX14;GPD1;SMARCD1;ASIC1;RACGAP1;AQP6;AQP5;AQP2;FAIM2;BCDIN3D;NCKAP5L;TMBIM6;FMNL3;PRPF40B;FAM186B	LIMA1	DIP2B
27	4590924	BICF2G630139851	0.0144989	0.03125	0.125	0.609494	0.667852	0.123687	0.907678	1.15952	COX14;GPD1;SMARCD1;ASIC1;RACGAP1;AQP6;AQP5;AQP2;FAIM2;BCDIN3D;NCKAP5L;TMBIM6;FMNL3;PRPF40B;FAM186B;MCRS1;KCNH3	CERS5	DIP2B
27	4595531	BICF2G630139853	0.0290584	0.0378872	-0.151549	0.607253	0.210392	0.357776	0.446388	1.1197	COX14;GPD1;SMARCD1;ASIC1;RACGAP1;AQP6;AQP5;AQP2;FAIM2;BCDIN3D;NCKAP5L;TMBIM6;FMNL3;PRPF40B;FAM186B;MCRS1;KCNH3	CERS5	DIP2B
27	4636825	BICF2P1425859	0.00985183	0.0181984	0.0189897	0.499446	0.140897	0.4036	0.394049	0.822621	ASIC1;RACGAP1;AQP6;AQP5;AQP2;FAIM2;BCDIN3D;NCKAP5L;TMBIM6;FMNL3;PRPF40B;FAM186B;MCRS1;KCNH3;SPATS2	SMARCD1	DIP2B
27	4655551	BICF2G630139889	0.393226	0.369968	-0.522308	0.684965	0.409676	0.238983	0.621634	0.822621	RACGAP1;AQP6;AQP5;AQP2;FAIM2;BCDIN3D;NCKAP5L;TMBIM6;FMNL3;PRPF40B;FAM186B;MCRS1;KCNH3;SPATS2		DIP2B
27	4669354	BICF2P610085	0.128145	0.0924287	-0.277286	0.673226	0.390103	0.249622	0.602716	0.811907	RACGAP1;AQP6;AQP5;AQP2;FAIM2;BCDIN3D;NCKAP5L;TMBIM6;FMNL3;PRPF40B;FAM186B;MCRS1;KCNH3;SPATS2		DIP2B
27	4693515	BICF2G630139904	0.00283541	0.0404452	0.0647124	0.508876	-0.00179483	0.50124	0.299954	0.720267	AQP6;AQP5;AQP2;FAIM2;BCDIN3D;NCKAP5L;TMBIM6;FMNL3;PRPF40B;FAM186B;MCRS1;KCNH3;SPATS2;U6	RACGAP1	DIP2B
27	4705433	BICF2G630139910	0.0388587	0.095755	0.153208	0.527828	0.782883	0.0875507	1.05774	0.686327	AQP6;AQP5;AQP2;FAIM2;BCDIN3D;NCKAP5L;TMBIM6;FMNL3;PRPF40B;FAM186B;MCRS1;KCNH3;SPATS2;U6	RACGAP1	DIP2B
27	4728424	BICF2G630139926	0.0138046	0.0681001	0.10896	0.518167	0.51928	0.184215	0.734675	0.641155	AQP5;AQP2;FAIM2;BCDIN3D;NCKAP5L;TMBIM6;FMNL3;PRPF40B;FAM186B;MCRS1;KCNH3;SPATS2;U6;U6	AQP6	LARP4
27	4737987	BICF2G630139947	0.252483	0.250622	-0.400996	0.54163	0.279872	0.313926	0.503173	0.641155	AQP2;FAIM2;BCDIN3D;NCKAP5L;TMBIM6;FMNL3;PRPF40B;FAM186B;MCRS1;KCNH3;SPATS2;U6;U6		LARP4
27	4762982	BICF2G630139963	0.266598	-0.0510079	-0.306047	0.161294	-0.0178218	0.512313	0.290465	0.626935	FAIM2;BCDIN3D;NCKAP5L;TMBIM6;FMNL3;PRPF40B;FAM186B;MCRS1;KCNH3;SPATS2;U6;U6;DNAJC22		LARP4
27	4767714	BICF2G630139978	0.0207716	0.0816203	0.115229	0.503766	0.591972	0.152605	0.816432	0.629351	FAIM2;BCDIN3D;NCKAP5L;TMBIM6;FMNL3;PRPF40B;FAM186B;MCRS1;KCNH3;SPATS2;U6;U6;DNAJC22		LARP4
27	4791906	BICF2G630140001	0.0111427	0.0204339	0.0350295	0.46193	0.183359	0.375399	0.425507	0.605688	FAIM2;BCDIN3D;NCKAP5L;TMBIM6;FMNL3;PRPF40B;FAM186B;MCRS1;KCNH3;SPATS2;U6;U6;DNAJC22;C1QL4;TROAP		LARP4
27	4806184	BICF2G630140006	0.0325034	0.0849619	0.145649	0.56213	0.776194	0.0894084	1.04862	0.608076	BCDIN3D;NCKAP5L;TMBIM6;FMNL3;PRPF40B;FAM186B;MCRS1;KCNH3;SPATS2;U6;U6;DNAJC22;C1QL4;TROAP	FAIM2	LARP4
27	4810806	BICF2P1114620	0.112133	0.14949	0.256268	0.758486	1.44399	0.00619112	2.20823	0.608076	BCDIN3D;NCKAP5L;TMBIM6;FMNL3;PRPF40B;FAM186B;MCRS1;KCNH3;SPATS2;U6;U6;DNAJC22;C1QL4;TROAP	FAIM2	LARP4
27	4816964	BICF2G630140017	0.114174	0.169125	0.253687	0.720824	1.40755	0.00738547	2.13162	0.608076	BCDIN3D;NCKAP5L;TMBIM6;FMNL3;PRPF40B;FAM186B;MCRS1;KCNH3;SPATS2;U6;U6;DNAJC22;C1QL4;TROAP;PRPH	FAIM2	LARP4
27	4839732	BICF2P1025413	0.0223783	0.0806293	0.120944	0.711912	0.829391	0.0754232	1.1225	0.597728	BCDIN3D;NCKAP5L;TMBIM6;FMNL3;PRPF40B;FAM186B;MCRS1;KCNH3;SPATS2;U6;U6;DNAJC22;C1QL4;TROAP;PRPH		FAM186A
27	4891409	BICF2P337461	0.0901642	0.154867	0.154867	0.753895	1.17873	0.0205948	1.68624	0.593214	TMBIM6;FMNL3;PRPF40B;FAM186B;MCRS1;KCNH3;SPATS2;U6;U6;DNAJC22;C1QL4;TROAP;PRPH	NCKAP5L	FAM186A
27	4896983	BICF2P136496	0.096535	0.163717	0.163717	0.757103	1.21525	0.0176513	1.75322	0.592229	TMBIM6;FMNL3;PRPF40B;FAM186B;MCRS1;KCNH3;SPATS2;U6;U6;DNAJC22;C1QL4;TROAP;PRPH	NCKAP5L	FAM186A
27	4903845	BICF2P469868	0.00874726	0.046222	0.100848	0.67722	0.49052	0.197772	0.703835	0.592229	TMBIM6;FMNL3;PRPF40B;FAM186B;MCRS1;KCNH3;SPATS2;U6;U6;DNAJC22;C1QL4;TROAP;PRPH;U6		FAM186A
27	4922197	BICF2G630140053	0.0252478	0.0619469	0.0619469	0.646479	0.648413	0.130701	0.883721	0.599876	FMNL3;PRPF40B;FAM186B;MCRS1;KCNH3;SPATS2;U6;U6;DNAJC22;C1QL4;TROAP;PRPH;U6;TUBA1B	TMBIM6	LIMA1
27	4958096	BICF2G630140094	0.0569386	0.101163	0.186763	0.779091	1.17395	0.021009	1.6776	0.610283	FMNL3;PRPF40B;FAM186B;MCRS1;KCNH3;SPATS2;U6;U6;DNAJC22;C1QL4;TROAP;PRPH;U6;TUBA1B		LIMA1
27	4967725	BICF2G630140101	0.0123037	-0.00435564	-0.011615	0.301669	-0.0805477	0.555477	0.255334	0.611256	PRPF40B;FAM186B;MCRS1;KCNH3;SPATS2;U6;U6;DNAJC22;C1QL4;TROAP;PRPH;U6;TUBA1B	FMNL3	LIMA1
31	20725128	BICF2P497582	0.0283034	0.0663717	0.0663717	0.653619	0.68093	0.119118	0.924021	0.939501	U6;JAM2;ATP5PF;GABPA
31	20738349	BICF2S2291311	0.00117868	0.0221239	0.0221239	0.613031	-0.139876	0.595716	0.224961	0.964852	MRPL39;U6;JAM2;ATP5PF;GABPA
31	20754218	BICF2S22944084	0.0222927	0.0753749	0.0822271	0.659764	0.692621	0.115137	0.938786	0.964852	MRPL39;U6;JAM2;ATP5PF;GABPA
31	20791635	BICF2P1164234	0.0397394	0.0945259	0.0986357	0.670849	0.821214	0.0774573	1.11094	1.02602	MRPL39;U6;JAM2;ATP5PF;GABPA
31	20802324	BICF2P354464	0.0183785	0.0486726	0.0486726	0.662723	0.593879	0.151827	0.818651	1.01513	MRPL39;U6;JAM2;ATP5PF;GABPA
31	20823812	BICF2S2378920	0.12228	0.20354	0.20354	0.908842	1.50571	0.00455414	2.34159	1.03738	MRPL39;U6;JAM2;ATP5PF;GABPA
31	20835194	BICF2S23720894	0.214126	0.323009	0.323009	0.999147	1.9925	0.000279141	3.55418	1.03738	MRPL39;U6;JAM2;ATP5PF;GABPA
31	20860976	BICF2P211117	0.00991607	0	0	0.766757	0.367835	0.262027	0.581654	1.05763	MRPL39;U6;JAM2;ATP5PF;GABPA;APP
31	20896845	BICF2P379907	0.0328613	0.0752212	0.0752212	0.77108	0.836159	0.0737707	1.13212	1.06152	MRPL39;U6;JAM2;ATP5PF;GABPA;APP
31	20906383	BICF2P686544	0.041025	0.108383	0.136905	0.819238	1.05259	0.0341418	1.46671	1.11373	MRPL39;U6;JAM2;ATP5PF;GABPA;APP;U6
31	20937307	BICF2P3538	0.129771	0.0924287	-0.277286	0.913456	0.626806	0.138815	0.857564	1.10608	MRPL39;U6;JAM2;ATP5PF;GABPA;APP;U6
31	20981610	BICF2S23249631	0.0510412	0.111488	0.116335	0.880892	1.10615	0.0276887	1.5577	1.2956	MRPL39;U6;JAM2;ATP5PF;GABPA;APP;U6
31	21048700	BICF2P805920	0.00255089	-0.029921	-0.037795	0.786284	0.0245849	0.483017	0.316037	1.46866	MRPL39;U6;JAM2;ATP5PF;GABPA;APP;U6
31	21053475	BICF2S22914068	0.121218	0.167658	0.268252	0.972503	1.69584	0.00165553	2.78106	1.48587	MRPL39;U6;JAM2;ATP5PF;GABPA;APP;U6
31	21068798	BICF2P1454500	0.139888	0.189774	0.284661	1.01103	1.79745	0.000925095	3.03381	1.51231	MRPL39;U6;JAM2;ATP5PF;GABPA;APP;U6
31	21075494	BICF2P1387047	0.015487	0.0442478	0.0442478	0.889845	0.778195	0.0888494	1.05135	1.51231	MRPL39;U6;JAM2;ATP5PF;GABPA;APP;U6
31	21087858	BICF2P436825	0.144165	0.110136	-0.293695	0.79138	0.514224	0.186555	0.729193	1.51231	U6;JAM2;ATP5PF;GABPA;APP;U6	MRPL39
31	21106095	BICF2P502113	0.0757883	0.148729	0.187869	0.755576	1.21092	0.0179801	1.74521	1.49213	U6;JAM2;ATP5PF;GABPA;APP;U6	MRPL39
31	21117273	BICF2P163594	0.00169902	0.0421045	0.0481195	0.669081	0.0488412	0.466292	0.331342	1.54937	U6;JAM2;ATP5PF;GABPA;APP;U6		MRPL39
31	21138640	BICF2P214301	0.016205	0.0340265	0.130435	0.689601	0.788486	0.0860168	1.06542	1.50352	ATP5PF;GABPA;APP;U6	JAM2	MRPL39
31	21223318	BICF2S23726419	0.00885422	0.0599803	0.0899705	0.637453	0.431145	0.227603	0.642822	1.61063	APP;U6	GABPA	MRPL39
31	21257843	BICF2S22922118	0.113441	0.190265	0.190265	0.566171	1.12044	0.0261499	1.58253	1.63864	APP;U6		MRPL39
31	21297748	BICF2S22964441	0.741906	0.179334	-0.61486	0.261514	0.279954	0.313875	0.503243	1.62866	APP;U6		MRPL39
31	21305240	BICF2P792902	0.0183785	0.0486726	0.0486726	0.437541	0.351474	0.271338	0.566489	1.74451	APP;U6		MRPL39
31	21317425	BICF2P1394876	0.117682	0.19973	0.239676	0.668522	1.33438	0.0104107	1.98252	1.75665	APP;U6		MRPL39
31	21351739	BICF2P970864	0.191333	0.0967383	-0.331674	0.595782	0.345317	0.274884	0.56085	1.73969	U6	APP	MRPL39
31	21372265	BICF2S2345908	0.0145114	0.0871776	0.110119	0.733977	0.762162	0.0934002	1.02965	1.73921	U6;CYYR1	APP	MRPL39
31	21395354	BICF2P861124	0.255047	0.234667	-0.402286	0.937587	0.674559	0.121329	0.916036	1.71377	U6;CYYR1	APP	MRPL39
31	21402581	BICF2P634899	0.123247	0.136062	0.272124	0.977589	1.71273	0.00150584	2.82222	1.7238	U6;CYYR1	APP	MRPL39
31	21408166	BICF2G630737313	0.00885422	0.0599803	0.0899705	0.889925	0.676955	0.120494	0.919034	1.70785	CYYR1	APP	MRPL39
31	21423776	BICF2G630737339	0.047316	0.0978675	0.167773	0.865067	1.18539	0.0200286	1.69835	1.68337	CYYR1	APP	MRPL39
31	21437436	BICF2G630737354	0.00331253	0.0540806	0.0811209	0.990654	0.541862	0.173985	0.759487	1.71405	CYYR1	APP	MRPL39
31	21443595	BICF2G630737370	0.0922015	0.127527	0.235435	0.944064	1.53319	0.0039588	2.40244	1.71405	CYYR1;U6	APP	MRPL39
31	21448724	BICF2G630737376	0.0145362	-0.00414823	-0.00553097	0.922915	0.665186	0.124633	0.904369	1.71405	CYYR1;U6	APP	MRPL39
31	21453685	BICF2G630737389	0.0578073	0.0940265	0.188053	1.03162	1.41587	0.00709615	2.14898	1.71405	CYYR1;U6	APP	MRPL39
31	21476177	BICF2P516434	0.16423	0.247665	0.297198	1.05879	1.90816	0.000474834	3.32346	1.69784	CYYR1;U6	APP	MRPL39
31	21477273	BICF2S23243774	0.224771	0.263405	0.371866	1.15577	2.24458	5.05955e-05	4.29589	1.68315	CYYR1;U6	APP	MRPL39
31	21489821	BICF2G630737422	7.23735e-05	0.0452311	0.0678466	1.02232	0.0423934	0.470733	0.327225	1.68524	CYYR1;U6	APP	MRPL39
31	21514020	BICF2G630737458	0.15715	0.180649	0.309685	0.997007	1.8693	0.000602428	3.22009	1.64584	CYYR1;U6	APP	MRPL39
31	21527646	BICF2G630737482	0.0885568	0.162372	0.169432	1.05267	1.48564	0.0050382	2.29772	1.65473	CYYR1;U6	APP	MRPL39
31	21543106	BICF2G630737495	0.153741	0.189782	0.30365	1.064	1.90827	0.000474511	3.32375	1.66116	CYYR1;U6	APP	MRPL39
31	21546949	BICF2G630737498	0.168729	0.243309	0.307338	0.997391	1.88592	0.000544405	3.26408	1.66116	CYYR1;U6	APP	MRPL39
31	21564693	BICF2G630737517	0.0533676	0.121958	0.162611	0.899527	1.22697	0.0167859	1.77505	1.6392	CYYR1;U6	APP	MRPL39
31	21588372	BICF2G630737542	0.00447603	0.0132743	0.0132743	0.812259	0.257556	0.327762	0.484441	1.63639	CYYR1;U6	APP	MRPL39
31	21597181	BICF2G630737559	0.0369203	0.0997112	0.108776	0.925771	1.07915	0.0308016	1.51143	1.63639	CYYR1;U6	APP	MRPL39
31	21606756	BICF2G630737561	0.0807306	0.153892	0.160583	1.01479	1.41441	0.00714616	2.14593	1.65932	CYYR1;U6	APP	MRPL39
31	21616471	BICF2S22936259	0.0032426	0.0429265	0.0468289	0.936094	0.405801	0.241069	0.617859	1.64373	CYYR1;U6		U6
31	21642441	BICF2P684872	0.189824	0.278277	0.318031	1.10933	2.03306	0.000214662	3.66824	1.69775	CYYR1;U6		JAM2
31	21655097	BICF2P156910	0.0300455	0.0663717	0.0663717	0.976162	1.00362	0.0410768	1.3864	1.69226	CYYR1;U6		JAM2
31	21666823	BICF2P598011	0.0170776	0.0692063	0.0790929	1.04841	1.02477	0.0379524	1.42076	1.72446	CYYR1;U6		JAM2
31	21682272	BICF2P763199	0.0640268	0.105957	0.195612	1.07658	1.49171	0.00488704	2.31095	1.75181	CYYR1;U6;ADAMTS1		JAM2
31	21689526	BICF2P1068304	0.0336478	0.0874585	0.139934	1.20742	1.37236	0.00872696	2.05914	1.75181	CYYR1;U6;ADAMTS1		JAM2
31	21700996	BICF2P573971	0.0994252	0.171737	0.228982	1.10215	1.67253	0.00188427	2.72486	1.75181	CYYR1;U6;ADAMTS1		ATP5PF
31	21707567	BICF2P310059	0.00952064	0.0153638	0.0184366	0.961764	0.591333	0.152866	0.815689	1.75181	CYYR1;U6;ADAMTS1		ATP5PF
31	21723400	BICF2P52306	0.0116956	0.000614553	0.000737463	0.947797	0.606006	0.146943	0.83285	1.78924	CYYR1;U6;ADAMTS1		GABPA
31	21753422	BICF2S2302255	0.0286817	0.0895957	0.126488	1.13857	1.26677	0.014114	1.85035	1.81458	CYYR1;U6;ADAMTS1;ADAMTS5		APP
31	21753448	BICF2S2302253	0.0159523	-0.0439328	-0.0554941	1.00878	0.675385	0.12104	0.91707	1.81458	CYYR1;U6;ADAMTS1;ADAMTS5		APP
31	21775502	BICF2P507667	0.410837	0.404038	-0.538717	1.22341	0.893025	0.0609601	1.21495	1.82981	CYYR1;U6;ADAMTS1;ADAMTS5		APP
31	21785973	BICF2P1331641	0.448887	0.453486	-0.572824	1.31639	0.989384	0.0432953	1.36356	1.82981	CYYR1;U6;ADAMTS1;ADAMTS5		APP
31	21791187	BICF2S23451647	0.631468	0.452311	-0.678466	1.23035	0.91676	0.0561573	1.25059	1.83001	CYYR1;U6;ADAMTS1;ADAMTS5		APP
31	21803166	BICF2P178128	0.385316	0.456374	0.521571	1.37882	3.07671	4.93717e-08	7.30652	1.84844	CYYR1;U6;ADAMTS1;ADAMTS5		APP
31	21811557	BICF2S23714613	0.0572548	0.128595	0.17146	1.23097	1.54837	0.00366067	2.43644	1.85048	CYYR1;U6;ADAMTS1;ADAMTS5		APP
31	21823257	BICF2P338708	0.136757	0.225979	0.235804	1.18546	1.84204	0.000710112	3.14867	1.85117	CYYR1;U6;ADAMTS1;ADAMTS5		APP
31	21837960	BICF2S23160715	0.053873	0.124047	0.135324	0.956648	1.22969	0.0165903	1.78015	1.85117	CYYR1;U6;ADAMTS1;ADAMTS5		APP
31	21864270	BICF2P517344	0.00717632	0.0181984	0.0189897	0.773709	0.338085	0.279079	0.554273	1.86823	U6;ADAMTS1;ADAMTS5	CYYR1	APP
31	21883625	BICF2S2301813	0.0271135	0.0619469	0.0619469	0.832186	0.840358	0.0727594	1.13811	1.89029	U6;ADAMTS1;ADAMTS5	CYYR1	APP
31	21894460	BICF2S23354176	0.447078	0.372665	-0.558997	0.893504	0.611399	0.144806	0.839214	1.89029	U6;ADAMTS1;ADAMTS5	CYYR1	APP
31	21903503	BICF2P858038	0.0106673	-0.00724404	-0.007559	0.711241	0.324009	0.28733	0.541618	1.87186	U6;ADAMTS1;ADAMTS5	CYYR1	APP
31	21918245	BICF2P243638	0.000574129	0.0309197	0.032264	0.769648	-0.0648815	0.544738	0.263812	1.86477	U6;ADAMTS1;ADAMTS5	CYYR1	APP
31	21929810	BICF2P367818	0.12569	0.125315	0.273414	0.90429	1.64841	0.00215098	2.66736	1.84334	U6;ADAMTS1;ADAMTS5	CYYR1	APP
31	21963274	BICF2P546403	0.112495	0.108929	-0.261431	0.821507	0.525857	0.181197	0.741848	1.8461	ADAMTS1;ADAMTS5		APP
31	21976726	BICF2P931267	0.343964	0.107577	-0.43031	0.763961	0.579329	0.157827	0.801817	1.81793	ADAMTS1;ADAMTS5		APP
31	21993631	BICF2S23260720	0.00290297	0.0266793	0.0278392	0.723441	0.131512	0.409907	0.387315	1.80596	ADAMTS1;ADAMTS5		APP
31	22006858	BICF2P1180516	0.00904299	0.013958	0.0145649	0.712196	0.322053	0.288486	0.539875	1.80596	ADAMTS1;ADAMTS5		APP
31	22018408	BICF2P382948	0.0696299	0.118516	0.203171	0.982129	1.44316	0.00621622	2.20647	1.78517	ADAMTS1;ADAMTS5		APP
31	22033805	BICF2S23216621	0.0660204	0.131768	0.186025	0.956958	1.37575	0.0085893	2.06604	1.78804	ADAMTS1;ADAMTS5		APP
31	22047401	BICF2P188714	0.428372	0.118639	-0.474558	0.762956	0.614551	0.143566	0.842948	1.74309	ADAMTS1;ADAMTS5		APP
31	22063107	BICF2S2317049	0.287197	0.250154	-0.428835	0.876182	0.619272	0.141723	0.84856	1.74309	ADAMTS1;ADAMTS5		APP
31	22066186	BICF2P559879	0.644367	0.16901	-0.579462	0.674517	0.632781	0.136538	0.864748	1.75548	ADAMTS1;ADAMTS5		APP
31	22075594	BICF2P28096	0.0911429	0.168664	0.183997	0.92589	1.40852	0.00735102	2.13365	1.75548	ADAMTS1;ADAMTS5		APP
31	22099275	BICF2S23454152	0.156481	0.2328	0.294063	1.02383	1.85763	0.000646549	3.1894	1.77879	ADAMTS1;ADAMTS5		APP
31	22115059	BICF2P766839	0.0112639	-0.00822732	-0.00940265	0.822779	0.450233	0.217746	0.662049	1.75684	ADAMTS1;ADAMTS5		CYYR1
31	22131260	BICF2S23129916	0.0432518	0.111234	0.133481	0.9835	1.21083	0.0179872	1.74504	1.75794	ADAMTS1;ADAMTS5;U3		CYYR1
31	22137466	BICF2P523230	0.154517	0.177882	0.304941	0.965239	1.82675	0.000778038	3.109	1.75794	ADAMTS1;ADAMTS5;U3		CYYR1
31	22154681	BICF2P316221	0.0186198	0.0780482	0.0936578	0.943917	0.975053	0.0456249	1.3408	1.743	ADAMTS1;ADAMTS5;U3		CYYR1
31	22156751	BICF2P301779	0.214656	0.228498	0.365597	0.999636	2.08499	0.000152329	3.81722	1.74848	ADAMTS1;ADAMTS5;U3		CYYR1
31	22174325	BICF2P1327300	0.0646503	0.136216	0.148599	0.966983	1.30275	0.0120219	1.92003	1.78206	ADAMTS5;U3	ADAMTS1	CYYR1
31	22181628	BICF2P1365210	0.154687	0.189782	0.30365	1.09536	1.9323	0.000408692	3.3886	1.78206	ADAMTS5;U3		CYYR1
31	22213200	BICF2P14900	0.135307	0.174288	0.28633	1.09022	1.85726	0.000647991	3.18843	1.80757	ADAMTS5;U3		CYYR1
31	22225726	BICF2P156078	0.114907	0.196042	0.235251	1.04307	1.67416	0.00186744	2.72875	1.8228	ADAMTS5;U3		CYYR1
31	22236616	BICF2P833158	0.0526614	0.122296	0.146755	0.98611	1.27553	0.0135772	1.86719	1.80266	ADAMTS5;U3		CYYR1
31	22250654	BICF2P773557	0.0892529	0.125131	0.23101	1.04499	1.60716	0.0026873	2.57068	1.80266	U3	ADAMTS5	CYYR1
31	22266605	BICF2P211762	0.06574	0.135232	0.18031	1.01577	1.41405	0.00715855	2.14518	1.79826	U3	ADAMTS5	CYYR1
31	22275103	BICF2P1453667	0.105911	0.188944	0.206121	0.944659	1.50892	0.00448075	2.34865	1.78016	U3	ADAMTS5	CYYR1
31	22287929	BICF2P765531	0.0721191	0.078609	0.209624	0.7738	1.26355	0.0143156	1.84419	1.77909	U3	ADAMTS5	CYYR1
31	22308769	BICF2P73538	0.683915	0.399859	-0.685472	0.687055	0.499564	0.193445	0.713442	1.68414	U3		CYYR1
31	22322047	BICF2P59072	0.0782453	0.148507	0.198009	0.87935	1.35923	0.00928006	2.03245	1.6722	U3		CYYR1
31	22362754	BICF2S23451220	0.0608335	0.131914	0.175885	0.850146	1.23447	0.0162518	1.7891	1.61189	U3		CYYR1
31	22364850	BICF2S23338675	0.151353	0.241673	0.263643	0.847843	1.62747	0.0024097	2.61804	1.62895	U3		CYYR1
31	22400340	BICF2P406334	0.0151046	0.00983284	0.0147493	0.519544	0.321149	0.289021	0.53907	1.63479	U3		CYYR1
31	22412951	BICF2P767481	0.684043	0.0432952	-0.519543	0.117247	0.171019	0.383533	0.416197	1.65301	U3		CYYR1
31	22427404	BICF2S22926267	0.00114481	0.0481809	0.0722714	0.411544	-0.247166	0.665712	0.176714	1.67656	U3		CYYR1
31	22438789	BICF2P348058	0.025254	0.0847545	0.119653	0.5166	0.639667	0.133945	0.873074	1.65948	U3		CYYR1
31	22466144	BICF2S23255929	0.410154	0.116427	-0.465708	0.527837	0.368324	0.261751	0.582112	1.63142	U3		ADAMTS1
31	22470671	BICF2P510293	0.143197	0.181485	0.290376	0.822879	1.63834	0.00227204	2.64358	1.63142	U3		ADAMTS1
31	22487184	BICF2P665217	0.0672739	0.108353	0.200037	0.931821	1.38198	0.00834049	2.07881	1.64572	U3		ADAMTS1
31	22492703	BICF2P905617	0.0398609	0.10356	0.146202	0.951426	1.19637	0.0191248	1.7184	1.64572	U3		ADAMTS1
31	22519188	BICF2S2394708	0.241746	0.193584	-0.387168	0.967779	0.709035	0.109707	0.959764	1.67851	U3		ADAMTS1
31	22529314	BICF2S23515014	0.190201	0.286289	0.312316	0.970972	1.90741	0.000477032	3.32145	1.67851	U3		ADAMTS1
31	22564085	BICF2P1469115	0.137778	0.156288	0.288532	0.820304	1.62204	0.00248123	2.60533	1.68365	U3		ADAMTS1
31	22611069	BICF2S22963260	0.0141554	0.000614553	0.000737463	0.753964	0.504994	0.190875	0.719251	1.66283	U3		ADAMTS1
31	22622069	BICF2P369268	0.16233	0.143567	-0.313237	0.949959	0.672911	0.121905	0.913978	1.73137	U3		ADAMTS1
31	22628399	BICF2P796615	0.0439676	0.103007	0.107485	0.9125	1.09205	0.02928	1.53343	1.73137			ADAMTS1
31	22643581	BICF2P669383	0.100965	0.171737	0.228982	1.07347	1.65444	0.00208122	2.68168	1.70409			ADAMTS1
31	22672867	BICF2S2322518	0.0385487	0.0955481	0.0997024	1.00714	1.14178	0.0239862	1.62004	1.64419			ADAMTS1
31	22673631	BICF2S23724287	0.18053	0.253818	0.320612	1.16422	2.06713	0.000171548	3.76561	1.64419			ADAMTS1
31	22695381	BICF2P966084	0.25421	0.285344	0.402839	1.11668	2.32353	2.85511e-05	4.54438	1.60297			ADAMTS5
31	22697628	TIGRP2P375942	0.0214023	0.084693	0.096792	0.934824	0.987558	0.0435866	1.36065	1.58537			ADAMTS5
31	22712264	BICF2P902798	0.0763485	0.136676	0.205015	0.789856	1.283	0.013134	1.8816	1.63804			ADAMTS5
31	22727117	BICF2P408315	0.0116613	-0.00307276	-0.00368732	0.638227	0.291799	0.306635	0.513378	1.65356			ADAMTS5
31	22759303	BICF2P481516	0.00668463	0.0589049	0.0785398	0.776537	0.471142	0.207238	0.683531	1.73045			ADAMTS5
31	22770243	BICF2S23143284	0.0110988	0.0188744	0.0215708	0.712789	0.409448	0.239105	0.621411	1.72216			ADAMTS5
31	22779348	BICF2P887223	0.182185	0.12341	-0.329093	0.776593	0.515275	0.186067	0.730331	1.74272			ADAMTS5
31	22792147	BICF2S23639041	0.0320565	0.074115	0.14823	0.758339	0.977238	0.0452633	1.34425	1.72584			U3
31	22803364	TIGRP2P375975	0.0195076	0.0694752	0.1191	0.742036	0.8389	0.0731095	1.13603	1.78476			U3
31	22831866	TIGRP2P375992	0.182075	0.180256	-0.33278	0.771283	0.503235	0.191706	0.717365	1.84095			U3
31	22850800	BICF2S23648505	0.00215261	0.0448623	0.0538348	0.734984	0.165237	0.387363	0.411882	1.85626			U3
31	22872526	BICF2P1437949	0.249289	0.232086	-0.397861	0.75074	0.491455	0.197322	0.704824	1.93033			U3
31	22944718	BICF2P225041	0.0112639	-0.00822732	-0.00940265	0.562235	0.18863	0.371941	0.429526	2.00958			U3
31	22956222	BICF2S22942199	0.00818085	-0.017822	-0.0213864	0.526026	0.0252322	0.48257	0.316439	2.00958			U3
31	23056674	BICF2S2369255	0.247441	0.247857	-0.396571	0.719041	0.460627	0.212485	0.672672	2.02119			U3
31	23067853	BICF2S23712002	0.010512	0.0257937	0.047619	0.678944	0.424958	0.230851	0.636669	2.01017			U3
31	23085229	BICF2P798269	0.0807306	0.153892	0.160583	0.859107	1.27023	0.0139	1.85699	1.99318			U3
31	23109361	BICF2P312597	0.113842	0.185011	0.246681	0.949847	1.61584	0.0025653	2.59086	2.05554			U3
31	23117974	BICF2P1315333	0.260832	0.320374	0.404683	1.00586	2.24415	5.07501e-05	4.29456	2.08029			U3
31	23148942	BICF2P746123	0.0558094	0.106195	0.106195	0.822013	1.04542	0.0350915	1.4548	2.14056
31	23171083	TIGRP2P376062	0.0031112	0.040138	0.0875737	0.877687	0.436873	0.224619	0.648553	2.07731
31	23196488	TIGRP2P376068	0.13452	0.0699668	-0.279867	0.784589	0.508875	0.189051	0.72342	2.00754
31	23208155	BICF2P1299328	0.225129	0.29235	0.369285	1.15295	2.23671	5.35091e-05	4.27157	2.01377
31	23224699	BICF2P526	0.269333	0.311117	0.414823	1.24659	2.47862	8.80991e-06	5.05503	1.98945
31	23233762	BICF2S23117383	0.0799201	0.151825	0.202434	1.26977	1.71809	0.00146103	2.83534	1.99073
31	23240182	TIGRP2P376078	0.152981	0.243363	0.243363	1.31522	2.03051	0.000218273	3.661	1.99073
31	23251315	BICF2P544185	0.158527	0.2328	0.294063	1.16709	1.97888	0.00030456	3.51633	1.99073
31	23278193	TIGRP2P376098	0.160689	0.243977	0.292773	1.10429	1.92789	0.000420085	3.37666	1.98423
31	23288983	BICF2S23453190	0.0329505	-0.0473206	-0.0567847	0.97756	0.740113	0.0999366	1.00028	2.01881
31	23297313	TIGRP2P376110	0.245656	0.294524	0.392699	1.22248	2.38121	1.8587e-05	4.73079	2.00424
31	23311528	BICF2P129639	0.246492	0.294524	0.392699	1.14043	2.31365	3.07003e-05	4.51286	1.99431
31	23320634	BICF2P1037342	0.360943	0.283708	-0.486357	1.09541	0.812745	0.0796077	1.09904	2.02076
31	23339560	TIGRP2P376144	0.0985848	0.180832	0.197271	1.13168	1.6354	0.00230862	2.63665	2.01724
31	23353681	BICF2P1118040	0.198031	0.217436	0.347898	1.16682	2.15399	9.54292e-05	4.02032	2.02678
31	23364000	BICF2P1116434	0.211878	0.310626	0.338864	1.24396	2.22598	5.77456e-05	4.23848	2.02678
31	23381096	BICF2P1285607	0.435416	0.314682	-0.539454	1.08643	0.808037	0.0808223	1.09247	1.99242
31	23391387	TIGRP2P376197	0.0216656	0.0808213	0.0923673	1.03619	1.07036	0.0318759	1.49654	1.99242
31	23410909	TIGRP2P376210	0.0572046	0.125499	0.177176	1.12127	1.46582	0.00556052	2.25488	1.95345	N6AMT1
31	23429723	BICF2P1026240	0.0576766	0.101163	0.186763	1.09173	1.46258	0.00565032	2.24793	1.9264	N6AMT1
31	23436234	TIGRP2P376221	0.152485	0.151549	-0.303097	1.06812	0.772876	0.0903406	1.04412	1.9264	N6AMT1
31	23476734	BICF2S23013679	0.0830354	0.146018	0.146018	0.996094	1.37578	0.00858778	2.06612	1.95662	N6AMT1;LTN1
31	23493667	BICF2P217188	0.0211899	0.0817355	0.0980826	1.0177	1.06491	0.0325567	1.48736	1.94421	N6AMT1;LTN1
31	23506940	BICF2S23515788	0.00638269	0.0296291	0.0374263	0.932245	0.511013	0.188051	0.725724	1.94421	N6AMT1;LTN1
31	23523526	BICF2P1254008	0.0346892	0.100172	0.120206	1.07225	1.22286	0.0170849	1.76739	1.91879	N6AMT1;LTN1;RWDD2B
31	23525539	TIGRP2P376246	0.0845683	0.160552	0.175147	1.10606	1.53162	0.00399089	2.39893	1.91879	N6AMT1;LTN1;RWDD2B
31	23544744	BICF2P1166591	0.00408385	0.0374877	0.0449853	1.08536	0.574256	0.159956	0.796	1.89396	N6AMT1;LTN1;RWDD2B;USP16
31	23548175	TIGRP2P376254	0.242155	0.26057	0.390855	1.22232	2.37144	2.00026e-05	4.69891	1.89396	N6AMT1;LTN1;RWDD2B;USP16
31	23568281	BICF2P545556	0.49122	0.393314	-0.589971	1.12226	0.808294	0.0807558	1.09283	1.93459	N6AMT1;LTN1;RWDD2B;USP16;CCT8
31	23602545	BICF2S23028441	0.288673	0.341392	0.431232	1.28208	2.58517	3.77354e-06	5.42325	1.88441	N6AMT1;LTN1;RWDD2B;USP16;CCT8
31	23618943	BICF2P429405	0.302287	0.352595	0.445383	1.15703	2.52316	6.20553e-06	5.20722	1.80689	N6AMT1;LTN1;RWDD2B;USP16;CCT8
31	23632904	BICF2P958648	0.102618	0.18498	0.221976	1.01482	1.59494	0.00286794	2.54243	1.80689	N6AMT1;LTN1;RWDD2B;USP16;CCT8;MAP3K7CL
31	23647347	BICF2P1203108	0.148808	-0.0931354	-0.159661	0.504954	0.422483	0.232157	0.634218	1.78311	N6AMT1;LTN1;RWDD2B;USP16;CCT8;MAP3K7CL
31	23654165	BICF2P27980	0.00447603	0.0132743	0.0132743	0.519659	-0.0402876	0.527816	0.277518	1.7885	N6AMT1;LTN1;RWDD2B;USP16;CCT8;MAP3K7CL
31	23665482	BICF2P464847	0.035929	-0.0609636	-0.0914454	0.511146	0.229607	0.345429	0.461641	1.76667	N6AMT1;LTN1;RWDD2B;USP16;CCT8;MAP3K7CL
31	23697333	BICF2P183629	0.0724063	0.126175	0.201881	0.705003	1.18141	0.020365	1.69112	1.77686	N6AMT1;LTN1;RWDD2B;USP16;CCT8;MAP3K7CL
31	23721716	BICF2P540966	0.0172098	-0.00574607	-0.00626844	0.596778	0.379463	0.25551	0.592591	1.71152	N6AMT1;LTN1;RWDD2B;USP16;CCT8;MAP3K7CL
31	23733337	BICF2P344880	0.0167337	0.00236603	0.00258112	0.57087	0.367415	0.262264	0.581261	1.63458	N6AMT1;LTN1;RWDD2B;USP16;CCT8;MAP3K7CL
31	23757091	BICF2P709083	0.128163	0.0448623	-0.269174	0.542607	0.266043	0.322471	0.49151	1.5465	N6AMT1;LTN1;RWDD2B;USP16;CCT8;MAP3K7CL
31	23766718	BICF2P559464	0.0582092	0.125277	0.167035	0.914763	1.26706	0.014096	1.8509	1.48478	N6AMT1;LTN1;RWDD2B;USP16;CCT8;MAP3K7CL
31	23776821	BICF2P376271	0.00904299	0.013958	0.0145649	0.780648	0.38965	0.249872	0.602283	1.4639	N6AMT1;LTN1;RWDD2B;USP16;CCT8;MAP3K7CL;BACH1
31	23788788	BICF2P168424	0.10851	0.1931	0.220686	1.031	1.61867	0.00252665	2.59746	1.43254	N6AMT1;LTN1;RWDD2B;USP16;CCT8;MAP3K7CL;BACH1
31	23790384	BICF2P225511	0.0029084	0.052237	0.0626844	0.846133	0.34169	0.276984	0.557545	1.43975	N6AMT1;LTN1;RWDD2B;USP16;CCT8;MAP3K7CL;BACH1
31	23807200	BICF2S23735560	0.00432019	0.0469825	0.0512537	0.848865	0.386904	0.251385	0.599661	1.38397	N6AMT1;LTN1;RWDD2B;USP16;CCT8;MAP3K7CL;BACH1
31	23817610	TIGRP2P376312	0.194143	0.254701	0.339602	0.955447	1.95455	0.000355391	3.44929	1.33276	N6AMT1;LTN1;RWDD2B;USP16;CCT8;MAP3K7CL;BACH1
31	23823708	TIGRP2P376315	0.0741213	0.145188	0.193584	0.84215	1.3045	0.0119273	1.92346	1.33679	N6AMT1;LTN1;RWDD2B;USP16;CCT8;MAP3K7CL;BACH1
31	23838008	BICF2P605869	0.112721	-0.0813591	-0.11486	0.495337	0.405472	0.241247	0.617539	1.32062	N6AMT1;LTN1;RWDD2B;USP16;CCT8;MAP3K7CL;BACH1
31	23847695	BICF2S23212649	0.0306577	0.0609943	0.146386	0.496466	0.698162	0.113283	0.945835	1.29793	N6AMT1;LTN1;RWDD2B;USP16;CCT8;MAP3K7CL;BACH1
31	23868129	TIGRP2P376326	0.318961	-0.103299	-0.145833	0.223811	0.366641	0.262701	0.580538	1.18161	N6AMT1;LTN1;RWDD2B;USP16;CCT8;MAP3K7CL;BACH1
31	23880941	BICF2P367739	0.00402064	0.0265487	0.0265487	0.361832	-0.209206	0.641457	0.192832	1.16825	N6AMT1;LTN1;RWDD2B;USP16;CCT8;MAP3K7CL;BACH1
31	23897214	BICF2G630737567	0.0339495	0.0956551	0.104351	0.459539	0.583243	0.156198	0.806324	1.13818	LTN1;RWDD2B;USP16;CCT8;MAP3K7CL;BACH1	N6AMT1
31	23908902	BICF2G630737579	0.0447912	0.104105	0.108631	0.465722	0.644444	0.132166	0.87888	1.14328	LTN1;RWDD2B;USP16;CCT8;MAP3K7CL;BACH1	N6AMT1
31	23925418	BICF2G630737601	0.00463163	0.0321488	0.0514381	0.495836	0.0478315	0.466987	0.330695	1.11868	LTN1;RWDD2B;USP16;CCT8;MAP3K7CL;BACH1		N6AMT1
31	23938273	BICF2G630737619	0.241507	0.226924	-0.389012	0.646648	0.389916	0.249725	0.602538	1.10049	LTN1;RWDD2B;USP16;CCT8;MAP3K7CL;BACH1		N6AMT1
31	23978661	BICF2G630737632	0.0509346	0.119538	0.136615	0.619678	0.891131	0.0613566	1.21214	1.0411	RWDD2B;USP16;CCT8;MAP3K7CL;BACH1	LTN1	N6AMT1
31	24017292	BICF2G630737645	0.349935	0	-0.380531	0.286278	0.140227	0.404049	0.393566	0.982269	RWDD2B;USP16;CCT8;MAP3K7CL;BACH1;GRIK1		N6AMT1
31	24026411	BICF2G630737661	0.0463229	0.091576	0.169063	0.563839	0.883781	0.0629151	1.20125	0.946174	USP16;CCT8;MAP3K7CL;BACH1;GRIK1	RWDD2B	N6AMT1
31	24031603	TIGRP2P376376	0.0491325	0.118609	0.14233	0.522976	0.793205	0.0847407	1.07191	0.946174	USP16;CCT8;MAP3K7CL;BACH1;GRIK1		N6AMT1
31	24080888	BICF2G630737709	0.309084	0.220133	-0.440265	0.420058	0.158013	0.392163	0.406534	0.881266	MAP3K7CL;BACH1;GRIK1		N6AMT1
31	24089097	BICF2G630737729	0.52017	0	-0.442478	0.0453928	-0.047363	0.532691	0.273525	0.882743	MAP3K7CL;BACH1;GRIK1		N6AMT1
31	24107856	BICF2P59285	0.319379	0.142576	-0.427729	0.22615	-0.0490678	0.533864	0.272569	0.799895	MAP3K7CL;BACH1;GRIK1		N6AMT1
31	24145513	BICF2G630737811	0.0186871	0.015005	0.016369	0.261385	0.0510749	0.464754	0.332777	0.713356	BACH1;GRIK1	MAP3K7CL	N6AMT1
31	24164129	BICF2P858584	0.204713	0.161819	-0.35306	0.4676	0.195875	0.367205	0.435092	0.736444	BACH1;GRIK1	MAP3K7CL	N6AMT1
31	24168144	BICF2P858570	0.0106097	-0.00980211	-0.0106932	0.305972	-0.135062	0.592482	0.227325	0.740876	BACH1;GRIK1		N6AMT1
31	24203574	BICF2P636689	0.0112851	0.00568461	0.0136431	0.328855	-0.0261917	0.518092	0.285593	0.715783	BACH1;GRIK1		N6AMT1
31	24225299	BICF2P617278	0.0127965	0.00331858	0.00663717	0.39739	0.0950039	0.434648	0.361862	0.703171	BACH1;GRIK1		N6AMT1
