# Supplementary material for: Analysis of dog breed diversity using a composite selection index
Source: Sci Rep. 2023 Jan 30;13:1674. doi: 10.1038/s41598-023-28826-3 (PMC9886904; doi:10.1038/s41598-023-28826-3)
Supplement: Supplementary file 7 — Supplementary Information 7. [file 41598_2023_28826_MOESM7_ESM.xlsx]

## Sheet: Supplementary Table S6
Supplementary Table S6. Gene Ontology (GO) terms and KEGG pathways analysis using genes identified in Xi dogs.
KEGG(Term)		Count	%	PValue	Genes	Benjamini	FDR
cfa05166:HTLV-I infection		13	2.88248	0.0122653	ATF1, SMAD4, MSX2, ADCY3, GPS2, PIK3R5, IKBKB, POLB, DVL1, VDAC3, DVL2, VDAC1, TP53	1	1
cfa04071:Sphingolipid signaling pathway		8	1.77384	0.0237408	PPP2CA, CERS5, SPTLC1, GNAQ, TP53, PRKCZ, PLD2, PIK3R5	1	1
cfa04916:Melanogenesis		7	1.55211	0.028905	POMC, CALML6, GNAQ, DVL1, TCF7, DVL2, ADCY3	1	1
cfa04310:Wnt signaling pathway		8	1.77384	0.0346109	DKK4, SMAD4, SFRP1, DVL1, TCF7, DVL2, TP53, SKP1	1	1
cfa04925:Aldosterone synthesis and secretion		6	1.33038	0.0362975	ATF1, NR4A1, MC2R, CALML6, GNAQ, ADCY3	1	1
cfa04550:Signaling pathways regulating pluripotency of stem cells		8	1.77384	0.0425095	SMAD4, KAT6A, DVL1, DVL2, SMAD9, ACVR1B, JAK2, PIK3R5	1	1
cfa04750:Inflammatory mediator regulation of TRP channels		6	1.33038	0.0893451	CALML6, GNAQ, ADCY3, F2RL1, ASIC1, PIK3R5	1	1
Molecular functions (GO Terms)		Count	%	PValue	Genes	Benjamini	FDR
GO:0003700	transcription factor activity, sequence-specific DNA binding	36	7.98226	0.00741057	ATF1, ZNF132, CSRNP2, TCF7, ZNF8, ZBTB4, BACH1, NFIL3, TRIM28, ZNF606, SOX15, ZNF304, CAMTA2, SOX9, NKX2-5, PITX1, HES5, GABPA, FOXB2, ZNF584, ZNF484, SMAD4, MSX2, ZFP3, SMAD9, RFX3, SKI, NR4A1, LOC102151838, TFCP2, ZSCAN22, BCL6B, CREBRF, MZF1, TP53, ZNF772	1	1
GO:0001071	nucleic acid binding transcription factor activity	36	7.98226	0.00741057	ATF1, ZNF132, CSRNP2, TCF7, ZNF8, ZBTB4, BACH1, NFIL3, TRIM28, ZNF606, SOX15, ZNF304, CAMTA2, SOX9, NKX2-5, PITX1, HES5, GABPA, FOXB2, ZNF584, ZNF484, SMAD4, MSX2, ZFP3, SMAD9, RFX3, SKI, NR4A1, LOC102151838, TFCP2, ZSCAN22, BCL6B, CREBRF, MZF1, TP53, ZNF772	1	1
GO:0004889	acetylcholine-activated cation-selective channel activity	4	0.886918	0.00792523	CHRNB1, CHRNB3, CHRNE, CHRNA6	1	1
GO:0043565	sequence-specific DNA binding	34	7.5388	0.0127985	ATF1, CSRNP2, TCF7, ZBTB4, BACH1, NFIL3, TRIM28, PRDM16, ZNF304, CAMTA2, SOX9, NKX2-5, LOC481514, PITX1, GABPA, CTC1, FOXB2, KDM6B, ZNF584, SMAD4, MSX2, RFX3, THAP1, SKI, PER1, NR4A1, LOC102151838, TFCP2, ZSCAN22, BCL6B, CREBRF, MZF1, TP53, ZNF772	1	1
GO:0003677	DNA binding	52	11.5299	0.0188269	ATF1, APP, CSRNP2, YBX2, CHD3, BACH1, C5H17ORF49, POLB, TRIM28, SOX15, SOX9, POLK, LOC481514, PITX1, GABPA, SAMD11, KDM6B, NCOA1, HES7, CERS5, MSX2, DNMT3A, RFX3, THAP1, KAT6A, ZSCAN22, MZF1, TP53, TCF7, ZBTB4, NFIL3, POLR2A, PRDM16, ZNF304, CAMTA2, NKX2-5, HES5, HES4, CTC1, FOXB2, ZNF584, SMAD4, SMAD9, SKI, PER1, NR4A1, LOC102151838, TFCP2, BCL6B, ASXL2, CREBRF, ZNF772	1	1
GO:1901681	sulfur compound binding	9	1.99557	0.0219331	ADAMTS5, APP, ACADVL, POSTN, SFRP1, SOAT1, ADAMTS1, OGN, CTGF	1	1
GO:0008201	heparin binding	7	1.55211	0.0261317	ADAMTS5, APP, POSTN, SFRP1, ADAMTS1, OGN, CTGF	1	1
GO:0016702	oxidoreductase activity, acting on single donors with incorporation of molecular oxygen, incorporation of two atoms of oxygen	4	0.886918	0.0303184	ALOX15, ALOX12B, ALOXE3, ALOX15B	1	1
GO:0001227	transcriptional repressor activity, RNA polymerase II transcription regulatory region sequence-specific binding	9	1.99557	0.0311154	SKI, NFIL3, MSX2, BCL6B, TCF7, MZF1, BACH1, ZBTB4, HES5	1	1
GO:0022834	ligand-gated channel activity	8	1.77384	0.032697	CHRNB1, CHRNB3, SCNN1D, CHRNE, CHRNA6, GRIK1, GABRD, ASIC1	1	1
GO:0015276	ligand-gated ion channel activity	8	1.77384	0.032697	CHRNB1, CHRNB3, SCNN1D, CHRNE, CHRNA6, GRIK1, GABRD, ASIC1	1	1
GO:0016701	oxidoreductase activity, acting on single donors with incorporation of molecular oxygen	4	0.886918	0.0334593	ALOX15, ALOX12B, ALOXE3, ALOX15B	1	1
GO:0005230	extracellular ligand-gated ion channel activity	6	1.33038	0.0354866	CHRNB1, CHRNB3, CHRNE, CHRNA6, GRIK1, GABRD	1	1
GO:0043169	cation binding	84	18.6253	0.0409521	ITSN2, ZMYND15, MOXD1, ZNF132, APP, LOC484191, ZCCHC10, CALML6, PHF23, LTN1, CHD3, JADE2, ENO3, ADAMTS5, LOC479005, TRIM28, ZNF606, ADAMTS1, ZNF329, SDF4, ME2, ZNF324, KDM6B, CHRNB1, ZNF484, POSTN, ZFP3, SLC11A2, VWDE, ASPN, THAP1, KAT6A, ZSCAN22, MMP23B, MZF1, TP53, LOC610994, ZNF550, MEGF6, LOC100684902, USP16, SLC24A3, ALOX15, GTPBP10, GLIS3, ALOX12B, ZBTB45, SRI, ZNF8, ZBTB4, PRKCZ, FSTL4, LI…	1	1
GO:0015075	ion transmembrane transporter activity	26	5.76497	0.0430314	CATSPER3, SLC24A3, SLC20A2, CHRNA6, SLC1A1, AQP6, ATP5J, GRIK1, CHRNE, GABRD, ASIC1, CHRNB1, CHRNB3, ATP6V0E1, TRPC4, SLC11A2, NIPA1, SLC16A11, ATP1B2, NIPA2, SLC16A13, SLC4A8, SCNN1D, SCN8A, VDAC3, VDAC1	1	1
GO:0016410	N-acyltransferase activity	6	1.33038	0.0436163	NCOA1, CERS5, MCRS1, KAT6A, EPC1, SAT2	1	1
GO:0005231	excitatory extracellular ligand-gated ion channel activity	5	1.10865	0.0480632	CHRNB1, CHRNB3, CHRNE, CHRNA6, GRIK1	1	1
GO:0035620	ceramide transporter activity	2	0.443459	0.052153	COL4A3BP, CPTP	1	1
GO:0050473	arachidonate 15-lipoxygenase activity	2	0.443459	0.052153	ALOX15, ALOX15B	1	1
GO:0044877	macromolecular complex binding	22	4.87805	0.0554641	NCOA1, EIF5A, SMAD4, KLHL17, DNMT3A, NOC2L, ATAD2B, CTGF, SKI, PER1, TRIM28, SOX15, GNAQ, GNB1, CAMTA2, SOX9, LOC481514, LETMD1, NKX2-5, TP53, GABPA, CPEB4	1	1
GO:0003676	nucleic acid binding	91	20.1774	0.05553	ATF1, ZNF132, APP, CSRNP2, ZCCHC10, DDX46, MRPL39, YBX2, CHD3, NOC2L, BACH1, C5H17ORF49, POLB, TRIM28, ZNF606, SOX15, ZNF329, KIF1C, SOX9, POLK, ZNF324, LOC481514, PITX1, GABPA, RPS12, SAMD11, KDM6B, NCOA1, HES7, EIF5A, ZNF484, CERS5, MSX2, RPS5, ZFP3, DNMT3A, SPATS2, PRPF40B, RFX3, CRNKL1, THAP1, KAT6A, ZSCAN22, MZF1, TP53, SLC25A11, ZNF550, LOC100684902, RNMT, SF3B6, TCF7, GTPBP10, GLIS3, NOL8,…	1	1
GO:0046872	metal ion binding	82	18.1818	0.0586327	ITSN2, ZMYND15, MOXD1, ZNF132, APP, LOC484191, ZCCHC10, CALML6, PHF23, LTN1, CHD3, JADE2, ENO3, ADAMTS5, LOC479005, TRIM28, ZNF606, ADAMTS1, ZNF329, SDF4, ME2, ZNF324, KDM6B, ZNF484, POSTN, ZFP3, SLC11A2, VWDE, ASPN, THAP1, KAT6A, ZSCAN22, MMP23B, MZF1, TP53, LOC610994, ZNF550, MEGF6, LOC100684902, USP16, SLC24A3, ALOX15, GTPBP10, GLIS3, ALOX12B, ZBTB45, SRI, ZNF8, ZBTB4, PRKCZ, FSTL4, LIMA1, RAC…	1	1
GO:1901363	heterocyclic compound binding	132	29.2683	0.0609617	PANK4, ATF1, LOC484191, APP, NOC2L, BACH1, C5H17ORF49, TRIM28, ZNF606, KIF5B, SOX15, ZNF329, SOX9, ZNF324, LOC481514, PITX1, RPS12, SAMD11, HES7, LOC489591, MSX2, RPS5, ZFP3, RFX3, ATAD3A, CRNKL1, THAP1, ZSCAN22, KAT6A, GPD1, ROR2, MZF1, TP53, ZNF550, LOC100684902, SAR1B, TCF7, GLIS3, AK3, KRBA2, ZBTB4, PRKCZ, DNAJC27, MRPL20, FXR2, ZMAT4, STC2, PRDM16, ABL2, ZNF304, CAMTA2, KIF3C, NKX2-5, MYH10,…	1	1
GO:0000981	RNA polymerase II transcription factor activity, sequence-specific DNA binding	21	4.65632	0.0614063	FOXB2, ATF1, SMAD4, CSRNP2, MSX2, TCF7, BACH1, ZBTB4, SKI, NR4A1, NFIL3, BCL6B, SOX15, CAMTA2, SOX9, MZF1, NKX2-5, PITX1, TP53, HES5, GABPA	1	1
GO:0000976	transcription regulatory region sequence-specific DNA binding	21	4.65632	0.0635544	ZNF584, ATF1, SMAD4, MSX2, RFX3, BACH1, ZBTB4, SKI, PER1, LOC102151838, NFIL3, BCL6B, ZNF304, SOX9, LOC481514, MZF1, NKX2-5, PITX1, TP53, GABPA, ZNF772	1	1
GO:0016747	transferase activity, transferring acyl groups other than amino-acyl groups	9	1.99557	0.0637819	NCOA1, HADHB, CERS5, SPTLC1, SOAT1, MCRS1, KAT6A, EPC1, SAT2	1	1
GO:0000977	RNA polymerase II regulatory region sequence-specific DNA binding	19	4.21286	0.0646906	ZNF584, ATF1, SMAD4, MSX2, RFX3, BACH1, ZBTB4, SKI, PER1, LOC102151838, NFIL3, BCL6B, ZNF304, LOC481514, MZF1, NKX2-5, PITX1, GABPA, ZNF772	1	1
GO:0001012	RNA polymerase II regulatory region DNA binding	19	4.21286	0.0646906	ZNF584, ATF1, SMAD4, MSX2, RFX3, BACH1, ZBTB4, SKI, PER1, LOC102151838, NFIL3, BCL6B, ZNF304, LOC481514, MZF1, NKX2-5, PITX1, GABPA, ZNF772	1	1
GO:0097159	organic cyclic compound binding	133	29.49	0.0652202	PANK4, ATF1, LOC484191, APP, NOC2L, BACH1, C5H17ORF49, TRIM28, ZNF606, KIF5B, SOX15, ZNF329, SOX9, ZNF324, LOC481514, PITX1, RPS12, SAMD11, HES7, LOC489591, MSX2, RPS5, ZFP3, RFX3, ATAD3A, CRNKL1, THAP1, SOAT1, ZSCAN22, KAT6A, GPD1, ROR2, MZF1, TP53, ZNF550, LOC100684902, SAR1B, TCF7, GLIS3, AK3, KRBA2, ZBTB4, PRKCZ, DNAJC27, MRPL20, FXR2, ZMAT4, STC2, PRDM16, ABL2, ZNF304, CAMTA2, KIF3C, NKX2-5,…	1	1
GO:0022838	substrate-specific channel activity	16	3.54767	0.0665316	CHRNB1, CATSPER3, SLC24A3, CHRNB3, TRPC4, CHRNA6, AQP6, GRIK1, AQP2, SCNN1D, SCN8A, CHRNE, VDAC3, VDAC1, GABRD, ASIC1	1	1
GO:0022891	substrate-specific transmembrane transporter activity	28	6.20843	0.0715291	CATSPER3, SLC24A3, SLC20A2, CHRNA6, SLC1A1, AQP6, ATP5J, GRIK1, SLC2A4, AQP2, CHRNE, GABRD, ASIC1, CHRNB1, CHRNB3, ATP6V0E1, TRPC4, SLC11A2, NIPA1, SLC16A11, ATP1B2, NIPA2, SLC16A13, SLC4A8, SCNN1D, SCN8A, VDAC3, VDAC1	1	1
GO:0016746	transferase activity, transferring acyl groups	10	2.21729	0.0722028	NCOA1, HADHB, HGSNAT, CERS5, SPTLC1, SOAT1, MCRS1, KAT6A, EPC1, SAT2	1	1
GO:0035173	histone kinase activity	3	0.665188	0.0729319	JAK2, AURKC, AURKB	1	1
GO:0043167	ion binding	85	18.847	0.0733797	ITSN2, ZMYND15, MOXD1, ZNF132, APP, LOC484191, ZCCHC10, CALML6, PHF23, LTN1, CHD3, JADE2, ENO3, ADAMTS5, LOC479005, SPTLC1, TRIM28, ZNF606, ADAMTS1, ZNF329, SDF4, ME2, ZNF324, KDM6B, CHRNB1, ZNF484, POSTN, ZFP3, SLC11A2, VWDE, ASPN, THAP1, KAT6A, ZSCAN22, MMP23B, MZF1, TP53, LOC610994, ZNF550, MEGF6, LOC100684902, USP16, SLC24A3, ALOX15, GTPBP10, GLIS3, ALOX12B, ZBTB45, SRI, ZNF8, ZBTB4, PRKCZ, F…	1	1
GO:0008080	N-acetyltransferase activity	5	1.10865	0.0737308	NCOA1, MCRS1, KAT6A, EPC1, SAT2	1	1
GO:0022857	transmembrane transporter activity	30	6.65188	0.0752195	CATSPER3, SLC24A3, SLC20A2, CHRNA6, SLC1A1, AQP6, ATP5J, GRIK1, SLC2A4, AQP2, SV2C, CHRNE, GABRD, ASIC1, CHRNB1, CHRNB3, ATP6V0E1, TRPC4, SLC11A2, NIPA1, SLC16A11, ATP1B2, NIPA2, SLC16A13, SLC4A8, SCNN1D, SCN8A, VDAC3, VDAC1, SLC18B1	1	1
GO:0052851	ferric-chelate reductase (NADPH) activity	2	0.443459	0.0772037	STEAP4, STEAP2	1	1
GO:0004052	arachidonate 12-lipoxygenase activity	2	0.443459	0.0772037	ALOX15, ALOX12B	1	1
GO:0004300	enoyl-CoA hydratase activity	2	0.443459	0.0772037	HADHB, AUH	1	1
GO:0008823	cupric reductase activity	2	0.443459	0.0772037	STEAP4, STEAP2	1	1
GO:0022892	substrate-specific transporter activity	32	7.09534	0.0781094	CATSPER3, SLC24A3, SLC20A2, CHRNA6, SLC1A1, AQP6, ATP5J, GRIK1, SLC2A4, AQP2, COL4A3BP, CHRNE, GABRD, ASIC1, CHRNB1, CHRNB3, ATP6V0E1, TRPC4, SLC11A2, NIPA1, SLC16A11, ATP1B2, NIPA2, SLC16A13, SLC4A8, GLTPD2, SCNN1D, SCN8A, CPTP, VDAC3, RANGRF, VDAC1	1	1
GO:0004715	non-membrane spanning protein tyrosine kinase activity	4	0.886918	0.083205	SYK, TNK1, ABL2, JAK2	1	1
GO:0015081	sodium ion transmembrane transporter activity	7	1.55211	0.084147	SLC24A3, SLC20A2, SCNN1D, SCN8A, SLC1A1, ATP1B2, ASIC1	1	1
GO:1990837	sequence-specific double-stranded DNA binding	21	4.65632	0.0852958	ZNF584, ATF1, SMAD4, MSX2, RFX3, BACH1, ZBTB4, SKI, PER1, LOC102151838, NFIL3, BCL6B, ZNF304, SOX9, LOC481514, MZF1, NKX2-5, PITX1, TP53, GABPA, ZNF772	1	1
GO:0015267	channel activity	16	3.54767	0.0866277	CHRNB1, CATSPER3, SLC24A3, CHRNB3, TRPC4, CHRNA6, AQP6, GRIK1, AQP2, SCNN1D, SCN8A, CHRNE, VDAC3, VDAC1, GABRD, ASIC1	1	1
GO:0022803	passive transmembrane transporter activity	16	3.54767	0.0866277	CHRNB1, CATSPER3, SLC24A3, CHRNB3, TRPC4, CHRNA6, AQP6, GRIK1, AQP2, SCNN1D, SCN8A, CHRNE, VDAC3, VDAC1, GABRD, ASIC1	1	1
GO:0005035	death receptor activity	3	0.665188	0.0886275	TNFRSF18, TNFRSF14, TNFRSF4	1	1
GO:0005031	tumor necrosis factor-activated receptor activity	3	0.665188	0.0886275	TNFRSF18, TNFRSF14, TNFRSF4	1	1
GO:0003682	chromatin binding	15	3.32594	0.0918427	NCOA1, SMAD4, DNMT3A, NOC2L, ATAD2B, SKI, PER1, TRIM28, SOX15, CAMTA2, SOX9, LOC481514, NKX2-5, TP53, GABPA	1	1
GO:0004402	histone acetyltransferase activity	4	0.886918	0.093468	NCOA1, MCRS1, KAT6A, EPC1	1	1
GO:0005215	transporter activity	36	7.98226	0.0941026	CATSPER3, SLC24A3, SLC20A2, CHRNA6, SLC1A1, AQP6, ATP5J, GRIK1, SLC2A4, AQP2, COL4A3BP, SV2C, CHRNE, GABRD, ASIC1, CHRNB1, CHRNB3, ATP6V0E1, TRPC4, SLC11A2, NIPA1, SLC16A11, ATP1B2, NIPA2, SLC16A13, MFSD14B, SLC4A8, GLTPD2, SCNN1D, SCN8A, CPTP, VDAC3, RANGRF, VDAC1, SLC18B1, STEAP2	1	1
GO:0005216	ion channel activity	15	3.32594	0.0948436	CHRNB1, CATSPER3, SLC24A3, CHRNB3, TRPC4, CHRNA6, AQP6, GRIK1, SCNN1D, SCN8A, CHRNE, VDAC3, VDAC1, GABRD, ASIC1	1	1
GO:0008509	anion transmembrane transporter activity	8	1.77384	0.0974588	SLC4A8, SLC20A2, SLC1A1, AQP6, VDAC3, SLC16A11, VDAC1, SLC16A13	1	1
GO:0061733	peptide-lysine-N-acetyltransferase activity	4	0.886918	0.0987858	NCOA1, MCRS1, KAT6A, EPC1	1	1
GO:0016773	phosphotransferase activity, alcohol group as acceptor	23	5.09978	0.0991622	ACVRL1, PANK4, LOC484191, LOC489591, GUCY2D, SYK, TNK1, ACVR1B, PRKCZ, AURKC, AURKB, PIK3R6, DCLK1, IKBKB, TRIM28, FAM20B, POMK, ABL2, ROR2, SOX9, JAK2, CDK14, NADK	1	1
Cellular component (GO Terms)		Count	%	PValue	Genes	Benjamini	FDR
GO:0045095	keratin filament	7	1.55211	0.000104724	KRT82, KRT80, KRT5, KRT75, KRT85, KRT84, KRT83	0.0570748	0.0570748
GO:0045111	intermediate filament cytoskeleton	11	2.43902	0.00183719	KRT82, KRT80, KRT5, CHD3, CCT8, KRT75, KRT85, KRT84, NDEL1, PRPH, KRT83	0.500634	0.500634
GO:0005882	intermediate filament	8	1.77384	0.00756697	KRT82, KRT80, KRT5, KRT75, KRT85, KRT84, PRPH, KRT83	1	1
GO:0005892	acetylcholine-gated channel complex	4	0.886918	0.0084299	CHRNB1, CHRNB3, CHRNE, CHRNA6	1	1
GO:0051233	spindle midzone	4	0.886918	0.0181257	APP, RACGAP1, AURKC, AURKB	1	1
GO:1990234	transferase complex	26	5.76497	0.0196032	KLHL17, INTS10, ACVR1B, UBE2J2, BACH1, PIK3R6, PIK3R5, C5H17ORF49, SPTLC1, FNTA, POLR2A, EPC1, CCNL2, CPSF3L, SUPT20H, LOC481514, GOLGA7, SKP1, KLHL29, UBE2B, MCRS1, MIB2, RNF222, KAT6A, CDK14, TP53	1	1
GO:0000791	euchromatin	4	0.886918	0.0205762	POLR2A, TRIM28, DNMT3A, TCF7	1	1
GO:0031234	extrinsic component of cytoplasmic side of plasma membrane	7	1.55211	0.0221972	RACGAP1, SYK, ALOX15, TNK1, GNB1, ABL2, JAK2	1	1
GO:0005875	microtubule associated complex	8	1.77384	0.0295123	FNTA, KIF5B, KIF1C, KIF3C, AURKC, GABARAP, AURKB, NDEL1	1	1
GO:0045202	synapse	18	3.99113	0.0331102	CHRNB1, APP, CHRNB3, NLGN2, DTNB, CHRNA6, GRIK1, TMEM240, PLD2, SV2C, CHRNE, DVL1, OTOF, GABRD, MYH10, NDEL1, CPEB4, SPG20	1	1
GO:0030141	secretory granule	10	2.21729	0.0388378	RAB10, POMC, CRHBP, CATSPER3, STX7, VPS13A, SRI, SLC2A4, PCSK5, FSTL4	1	1
GO:0044456	synapse part	14	3.10421	0.043299	CHRNB1, APP, CHRNB3, CHRNA6, GRIK1, TMEM240, PLD2, SV2C, CHRNE, DVL1, OTOF, MYH10, NDEL1, CPEB4	1	1
GO:0099513	polymeric cytoskeletal fiber	16	3.54767	0.0451976	KRT82, KRT80, ODF4, KRT5, KRT75, IQGAP2, KRT85, AURKC, AURKB, KRT84, KRT83, POLB, KIF5B, KIF3C, CCT8, PRPH	1	1
GO:0099512	supramolecular fiber	16	3.54767	0.0451976	KRT82, KRT80, ODF4, KRT5, KRT75, IQGAP2, KRT85, AURKC, AURKB, KRT84, KRT83, POLB, KIF5B, KIF3C, CCT8, PRPH	1	1
GO:0019898	extrinsic component of membrane	11	2.43902	0.0452952	RACGAP1, SYK, ALOX15, TNK1, GNB1, VPS13A, ABL2, JAK2, ALOX15B, PIK3R6, PIK3R5	1	1
GO:0009898	cytoplasmic side of plasma membrane	8	1.77384	0.0510245	RACGAP1, SYK, ALOX15, TNK1, GNB1, ABL2, RASAL2, JAK2	1	1
GO:1902494	catalytic complex	32	7.09534	0.0538827	KLHL17, INTS10, CHD3, ACVR1B, UBE2J2, BACH1, ENO3, PIK3R6, PIK3R5, C5H17ORF49, SPTLC1, FNTA, POLR2A, EPC1, CCNL2, CPSF3L, SUPT20H, LOC481514, GOLGA7, SKP1, KLHL29, UBE2B, MCRS1, MIB2, ATP1B2, CTDNEP1, RNF222, KAT6A, GNB1, GPD1, CDK14, TP53	1	1
GO:0000790	nuclear chromatin	12	2.66075	0.060183	NCOA1, SMAD4, POLR2A, UBE2B, TRIM28, MCRS1, DNMT3A, TCF7, RFX3, LOC481514, TP53, GABPA	1	1
GO:0099503	secretory vesicle	12	2.66075	0.060183	RAB10, POMC, CRHBP, CATSPER3, SV2C, STX7, VPS13A, SRI, SLC2A4, PCSK5, FSTL4, NDEL1	1	1
GO:0044798	nuclear transcription factor complex	7	1.55211	0.0649422	ATF1, SMAD4, TRIM28, SOX15, SOX9, NKX2-5, TP53	1	1
GO:0019897	extrinsic component of plasma membrane	7	1.55211	0.0698192	RACGAP1, SYK, ALOX15, TNK1, GNB1, ABL2, JAK2	1	1
GO:0098562	cytoplasmic side of membrane	8	1.77384	0.0712326	RACGAP1, SYK, ALOX15, TNK1, GNB1, ABL2, RASAL2, JAK2	1	1
GO:0005944	phosphatidylinositol 3-kinase complex, class IB	2	0.443459	0.0788764	PIK3R6, PIK3R5	1	1
GO:0031988	membrane-bounded vesicle	79	17.5166	0.0802568	ITSN2, CYFIP1, APP, STEAP4, SAT2, ARRB2, SLC2A4, AQP2, PFAS, PCSK5, ENO3, CRHBP, VMO1, KIF5B, SDF4, THSD7A, DIP2B, LOC481514, GOLGA7, NDEL1, SKP1, SYK, NHLRC3, RPS5, STX7, VPS13A, KRT5, PDCD1LG2, KRT75, GAREM2, SFRP1, GPD1, VDAC3, MXRA8, VWA1, VDAC1, STEAP2, ANGPTL1, FREM2, CD274, CATSPER3, SLC20A2, SLC1A1, A1BG, SRI, ACVR1B, IQGAP2, PRKCZ, FSTL4, KRT84, PSMB6, GNA14, FXR2, SV2C, RACGAP1, DVL1, D…	1	1
GO:0005667	transcription factor complex	12	2.66075	0.0824787	ATF1, SKI, NR4A1, SMAD4, TRIM28, SOX15, TCF7, SMAD9, SOX9, NKX2-5, TP53, PITX1	1	1
GO:0005719	nuclear euchromatin	3	0.665188	0.0838031	POLR2A, TRIM28, TCF7	1	1
GO:0005604	basement membrane	5	1.10865	0.0863415	ADAMTS1, VWA1, AGRN, NTN1, FREM2	1	1
GO:0043234	protein complex	96	21.286	0.0895466	ATF1, CYFIP1, APP, INTS10, CHD3, NOC2L, BACH1, ENO3, C5H17ORF49, POLB, MED11, SPTLC1, FNTA, TRIM28, SOX15, KIF5B, EPC1, KIF1C, SOX9, CCNL2, CPSF3L, SUPT20H, LOC481514, PITX1, GOLGA7, NDEL1, SKP1, CHRNB1, CHRNB3, ATP6V0E1, SYK, COG6, TRPC4, SLC11A2, STX7, SSU72, ATP1B2, CRNKL1, CTDNEP1, SCN8A, KAT6A, GPD1, TP53, SMARCD1, CATSPER3, GUCY2D, RNMT, KLHL17, CHRNA6, TCF7, ATP5J, ACVR1B, IQGAP2, UBE2J2, …	1	1
GO:0005578	proteinaceous extracellular matrix	11	2.43902	0.090725	ADAMTS5, POSTN, SFRP1, ADAMTS1, OGN, VWA1, AGRN, NTN1, ASPN, FREM2, CTGF	1	1
GO:0016023	cytoplasmic, membrane-bounded vesicle	21	4.65632	0.0914013	APP, CATSPER3, SEC24A, SYK, STX7, VPS13A, SRI, ARRB2, SLC2A4, AQP2, PCSK5, FSTL4, POMC, RAB10, CRHBP, SV2C, KIF5B, DVL1, DVL2, STEAP2, NDEL1	1	1
GO:0098794	postsynapse	8	1.77384	0.0929668	CHRNB1, APP, CHRNB3, CHRNE, CHRNA6, GRIK1, MYH10, CPEB4	1	1
GO:0097060	synaptic membrane	6	1.33038	0.0963996	CHRNB1, CHRNB3, CHRNE, CHRNA6, GRIK1, TMEM240	1	1
GO:0000775	chromosome, centromeric region	7	1.55211	0.0972736	DNMT3A, CENPO, LOC481514, CENPP, AURKC, AURKB, NDEL1	1	1
Biological Process (GO Term)		Count	%	PValue	Genes	Benjamini	FDR
GO:0016049	cell growth	21	4.65632	4.37765e-05	ACVRL1, ITSN2, APP, CYFIP1, SMAD4, ATP6V0E1, TNK1, NOL8, ACVR1B, MEX3C, NTN1, PRKCZ, FSTL4, DCLK1, CXCL16, SFRP1, DVL1, SOX9, TP53, NDEL1, SPG20	0.103205	0.102335
GO:0006366	transcription from RNA polymerase II promoter	50	11.0865	6.62422e-05	ACVRL1, APP, ANKRD33, ARRB2, NOC2L, BACH1, IKBKB, SOX15, EPC1, SOX9, CCNL2, SUPT20H, LOC481514, GABPA, KDM6B, NCOA1, HES7, MSX2, DNMT3A, SSU72, RFX3, SFRP1, TMBIM6, ROR2, TP53, USP16, ZNF8, AURKB, ATAD2B, NFIL3, POLR2A, DVL1, PRDM16, DVL2, CAMTA2, NKX2-5, HES5, SMAD4, SMAD9, CELA1, SKI, POMC, RNF222, PER1, NR4A1, BCL6B, ASXL2, PHF14, F2RL1, SPG20	0.103205	0.102335
GO:0007167	enzyme linked receptor protein signaling pathway	32	7.09534	0.000102337	ACVRL1, APP, GUCY2D, LDLRAD4, ARRB2, JADE2, ACVR1B, ZNF8, PRKCZ, FSTL4, CTGF, FAM132A, EFNB3, PRDM16, ABL2, SOX9, NKX2-5, JAK2, HES5, SMAD4, MSX2, SYK, CAMLG, TNK1, SMAD9, ASPN, SKI, SFRP1, PHF14, ROR2, ANGPTL1, SPG20	0.103205	0.102335
GO:0044271	cellular nitrogen compound biosynthetic process	107	23.7251	0.00013527	PANK4, APP, ANKRD33, NOC2L, BACH1, TRIM28, ZNF606, SOX15, EPC1, SOX9, CCNL2, SUPT20H, ZNF324, LOC481514, RPS12, HES7, MSX2, RPS5, ZFP3, SLC11A2, F2R, SSU72, RFX3, THAP1, SFRP1, ZSCAN22, KAT6A, PRR16, RPL26, ROR2, MZF1, TP53, ZNF550, TCF7, GLIS3, AK3, ATP5J, MRPL20, FXR2, DVL1, PRDM16, DVL2, ZNF304, CAMTA2, NKX2-5, NADK, SMAD4, UBE2B, SMAD9, BCDIN3D, CELA1, RNF222, NR4A1, TFCP2, PHF14, IARS, CPEB4…	0.103205	0.102335
GO:2000112	regulation of cellular macromolecule biosynthetic process	87	19.2905	0.000143187	ACVRL1, ZMYND15, ZNF132, APP, ANKRD33, YBX2, CHD3, ARRB2, NOC2L, BACH1, IKBKB, TRIM28, ZNF606, SOX15, EPC1, SOX9, CCNL2, SUPT20H, ZNF324, LOC481514, GABPA, KDM6B, NCOA1, HES7, EIF5A, ZNF484, MSX2, SYK, RPS5, ZFP3, DNMT3A, F2R, SSU72, RFX3, THAP1, SFRP1, SOAT1, KAT6A, PRR16, TMBIM6, ROR2, MZF1, TP53, SMARCD1, ZNF550, USP16, PERM1, TCF7, GLIS3, ACVR1B, ZNF8, AURKB, ATAD2B, FXR2, NFIL3, DVL1, PRDM16…	0.103205	0.102335
GO:0031326	regulation of cellular biosynthetic process	91	20.1774	0.000183219	ACVRL1, ZMYND15, ZNF132, APP, ACADVL, ANKRD33, YBX2, CHD3, ARRB2, NOC2L, BACH1, IKBKB, TRIM28, ZNF606, SOX15, EPC1, SOX9, CCNL2, SUPT20H, ZNF324, LOC481514, GABPA, KDM6B, NCOA1, HES7, EIF5A, ZNF484, MSX2, SYK, RPS5, ZFP3, DNMT3A, F2R, SSU72, RFX3, THAP1, CTDNEP1, SFRP1, SOAT1, KAT6A, PRR16, TMBIM6, ROR2, MZF1, TP53, SMARCD1, ZNF550, USP16, PERM1, TCF7, GLIS3, ACVR1B, ZNF8, AURKB, ATAD2B, FAM132A,…	0.103205	0.102335
GO:0009889	regulation of biosynthetic process	92	20.3991	0.000198986	ACVRL1, ZMYND15, ZNF132, APP, ACADVL, ANKRD33, YBX2, CHD3, ARRB2, NOC2L, BACH1, IKBKB, TRIM28, ZNF606, SOX15, EPC1, SOX9, CCNL2, SUPT20H, ZNF324, LOC481514, GABPA, KDM6B, NCOA1, HES7, EIF5A, ZNF484, MSX2, SYK, RPS5, ZFP3, DNMT3A, F2R, SSU72, RFX3, THAP1, CTDNEP1, SFRP1, SOAT1, KAT6A, PRR16, TMBIM6, ROR2, MZF1, TP53, SMARCD1, ZNF550, USP16, PERM1, TCF7, GLIS3, ACVR1B, ZNF8, AURKB, ATAD2B, FAM132A,…	0.103205	0.102335
GO:0010556	regulation of macromolecule biosynthetic process	88	19.5122	0.000219216	ACVRL1, ZMYND15, ZNF132, APP, ANKRD33, YBX2, CHD3, ARRB2, NOC2L, BACH1, IKBKB, TRIM28, ZNF606, SOX15, EPC1, SOX9, CCNL2, SUPT20H, ZNF324, LOC481514, GABPA, KDM6B, NCOA1, HES7, EIF5A, ZNF484, MSX2, SYK, RPS5, ZFP3, DNMT3A, F2R, SSU72, RFX3, THAP1, SFRP1, SOAT1, KAT6A, PRR16, TMBIM6, ROR2, MZF1, TP53, SMARCD1, ZNF550, USP16, PERM1, TCF7, GLIS3, ACVR1B, ZNF8, AURKB, ATAD2B, FXR2, NFIL3, DVL1, PRDM16…	0.103205	0.102335
GO:0006355	regulation of transcription, DNA-templated	78	17.2949	0.000220679	ACVRL1, ZMYND15, ZNF132, APP, ANKRD33, YBX2, CHD3, ARRB2, NOC2L, BACH1, IKBKB, TRIM28, ZNF606, SOX15, EPC1, SOX9, CCNL2, SUPT20H, ZNF324, LOC481514, GABPA, KDM6B, NCOA1, HES7, ZNF484, MSX2, SYK, ZFP3, DNMT3A, F2R, SSU72, RFX3, THAP1, SFRP1, KAT6A, TMBIM6, ROR2, MZF1, TP53, SMARCD1, ZNF550, USP16, PERM1, TCF7, GLIS3, ACVR1B, ZNF8, AURKB, ATAD2B, NFIL3, DVL1, PRDM16, DVL2, ZNF304, CAMTA2, NKX2-5, H…	0.103205	0.102335
GO:1903506	regulation of nucleic acid-templated transcription	78	17.2949	0.000235252	ACVRL1, ZMYND15, ZNF132, APP, ANKRD33, YBX2, CHD3, ARRB2, NOC2L, BACH1, IKBKB, TRIM28, ZNF606, SOX15, EPC1, SOX9, CCNL2, SUPT20H, ZNF324, LOC481514, GABPA, KDM6B, NCOA1, HES7, ZNF484, MSX2, SYK, ZFP3, DNMT3A, F2R, SSU72, RFX3, THAP1, SFRP1, KAT6A, TMBIM6, ROR2, MZF1, TP53, SMARCD1, ZNF550, USP16, PERM1, TCF7, GLIS3, ACVR1B, ZNF8, AURKB, ATAD2B, NFIL3, DVL1, PRDM16, DVL2, ZNF304, CAMTA2, NKX2-5, H…	0.103205	0.102335
GO:2001141	regulation of RNA biosynthetic process	78	17.2949	0.000267071	ACVRL1, ZMYND15, ZNF132, APP, ANKRD33, YBX2, CHD3, ARRB2, NOC2L, BACH1, IKBKB, TRIM28, ZNF606, SOX15, EPC1, SOX9, CCNL2, SUPT20H, ZNF324, LOC481514, GABPA, KDM6B, NCOA1, HES7, ZNF484, MSX2, SYK, ZFP3, DNMT3A, F2R, SSU72, RFX3, THAP1, SFRP1, KAT6A, TMBIM6, ROR2, MZF1, TP53, SMARCD1, ZNF550, USP16, PERM1, TCF7, GLIS3, ACVR1B, ZNF8, AURKB, ATAD2B, NFIL3, DVL1, PRDM16, DVL2, ZNF304, CAMTA2, NKX2-5, H…	0.106513	0.105614
GO:0019372	lipoxygenase pathway	4	0.886918	0.000339717	ALOX15, ALOX12B, ALOXE3, ALOX15B	0.109844	0.108917
GO:0030509	BMP signaling pathway	11	2.43902	0.000344404	ACVRL1, SKI, SMAD4, SFRP1, MSX2, SMAD9, ROR2, NKX2-5, ZNF8, HES5, SPG20	0.109844	0.108917
GO:0031323	regulation of cellular metabolic process	122	27.051	0.000350539	APP, ANKRD33, LDLRAD4, NOC2L, BACH1, CTGF, FNTA, TRIM28, ZNF606, SOX15, EPC1, SOX9, CCNL2, SUPT20H, ZNF324, LOC481514, TNFRSF4, HES7, MSX2, RPS5, ZFP3, F2R, SSU72, RFX3, THAP1, CTDNEP1, SFRP1, SOAT1, KAT6A, GPD1, PRR16, VDAC1, ROR2, MZF1, TP53, ZNF550, PLGRKT, TCF7, ALOX15, GLIS3, PRKCZ, DNAJC27, PIK3R6, PIK3R5, FXR2, STC2, DVL1, PRDM16, DVL2, TNFRSF14, ZNF304, CAMTA2, NKX2-5, CTC1, SMAD4, UBE2B,…	0.109844	0.108917
GO:0007178	transmembrane receptor protein serine/threonine kinase signaling pathway	17	3.7694	0.000384295	ACVRL1, SMAD4, MSX2, SMAD9, JADE2, LDLRAD4, ARRB2, ACVR1B, ZNF8, ASPN, SKI, SFRP1, PRDM16, ROR2, NKX2-5, HES5, SPG20	0.112394	0.111446
GO:0051252	regulation of RNA metabolic process	80	17.7384	0.000437716	ACVRL1, ZMYND15, ZNF132, APP, ANKRD33, YBX2, CHD3, ARRB2, NOC2L, BACH1, IKBKB, TRIM28, ZNF606, SOX15, EPC1, SOX9, CCNL2, SUPT20H, ZNF324, LOC481514, GABPA, KDM6B, NCOA1, HES7, ZNF484, MSX2, SYK, ZFP3, DNMT3A, F2R, SSU72, RFX3, THAP1, SFRP1, KAT6A, TMBIM6, ROR2, MZF1, TP53, SMARCD1, ZNF550, USP16, PERM1, TCF7, GLIS3, ACVR1B, ZNF8, AURKB, ATAD2B, NFIL3, DVL1, PRDM16, DVL2, ZNF304, CAMTA2, NKX2-5, H…	0.115803	0.114827
GO:0048588	developmental cell growth	12	2.66075	0.00048329	ITSN2, APP, CYFIP1, DVL1, SOX9, MEX3C, NTN1, PRKCZ, FSTL4, DCLK1, NDEL1, SPG20	0.115803	0.114827
GO:1904951	positive regulation of establishment of protein localization	21	4.65632	0.000517101	CD274, SEC16B, SMAD4, SEC24A, NLGN2, SYK, ARHGEF16, F2R, SRI, UBE2J2, ALOX15B, PRKCZ, FAM132A, TRIM28, RER1, KIF5B, FAM20B, RANGRF, F2RL1, TNFRSF14, CCT8	0.115803	0.114827
GO:0071772	response to BMP	11	2.43902	0.000545072	ACVRL1, SKI, SMAD4, SFRP1, MSX2, SMAD9, ROR2, NKX2-5, ZNF8, HES5, SPG20	0.115803	0.114827
GO:0071773	cellular response to BMP stimulus	11	2.43902	0.000545072	ACVRL1, SKI, SMAD4, SFRP1, MSX2, SMAD9, ROR2, NKX2-5, ZNF8, HES5, SPG20	0.115803	0.114827
GO:1901576	organic substance biosynthetic process	126	27.9379	0.000554335	PANK4, APP, ANKRD33, NOC2L, BACH1, TRIM28, ZNF606, SOX15, EPC1, SOX9, CCNL2, SUPT20H, ZNF324, LOC481514, GOLGA7, RPS12, HES7, MSX2, RPS5, ZFP3, ALG5, SLC11A2, F2R, SSU72, RFX3, THAP1, CTDNEP1, SFRP1, SOAT1, ZSCAN22, KAT6A, GPD1, PRR16, RPL26, ROR2, MZF1, TP53, ZNF550, TCF7, ALOX15, GLIS3, AK3, ATP5J, MRPL20, FXR2, DVL1, PRDM16, DVL2, ZNF304, CAMTA2, NKX2-5, NADK, MPDU1, CTC1, SMAD4, UBE2B, SMAD9,…	0.115803	0.114827
GO:0010468	regulation of gene expression	91	20.1774	0.000672211	ACVRL1, ZMYND15, ZNF132, APP, DDX46, ANKRD33, YBX2, CHD3, ARRB2, NOC2L, BACH1, CTGF, IKBKB, TRIM28, ZNF606, SOX15, EPC1, SOX9, CCNL2, SUPT20H, ZNF324, LOC481514, GABPA, KDM6B, NCOA1, HES7, EIF5A, ZNF484, MSX2, SYK, RPS5, ZFP3, DNMT3A, F2R, SSU72, RFX3, THAP1, SFRP1, KAT6A, PRR16, TMBIM6, ROR2, MZF1, TP53, SMARCD1, ZNF550, USP16, PLGRKT, PERM1, TCF7, GLIS3, ALOX12B, ACVR1B, ZNF8, AURKB, ATAD2B, FX…	0.128857	0.12777
GO:0060560	developmental growth involved in morphogenesis	13	2.88248	0.000675566	ITSN2, APP, CYFIP1, NTN1, PRKCZ, FSTL4, DCLK1, SFRP1, TRIM28, DVL1, SOX9, NDEL1, SPG20	0.128857	0.12777
GO:1902578	single-organism localization	79	17.5166	0.000720319	APP, STEAP4, AQP6, ARRB2, SLC2A4, AQP2, PCSK5, IKBKB, CRHBP, COL4A3BP, FNTA, TRIM28, TMEM88, KIF5B, GOLGA7, NDEL1, CHRNB1, CHRNB3, ATP6V0E1, SYK, TRPC4, SLC11A2, ARHGEF16, F2R, VPS13A, NIPA1, RFX3, ATP1B2, NIPA2, ANK1, SFRP1, SOAT1, RER1, PFN4, TMBIM6, SLC18B1, STEAP2, CD274, CATSPER3, NLGN2, SLC20A2, CHRNA6, SLC1A1, ALOX15, ATP5J, ALOX12B, SRI, PRKCZ, PLD2, AP3M2, FAM132A, SV2C, RACGAP1, STC2, C…	0.131668	0.130558
GO:0032880	regulation of protein localization	32	7.09534	0.000788773	CD274, NLGN2, SRI, UBE2J2, PRKCZ, DNAJC27, FAM132A, TRIM28, KIF5B, DVL1, TNFRSF14, CCT8, LOC481514, NDEL1, SEC16B, SMAD4, SEC24A, SYK, MCRS1, ARHGEF16, STX7, F2R, RFX3, ALOX15B, DCLK1, SFRP1, RER1, GNAQ, FAM20B, RANGRF, F2RL1, TMBIM6	0.135703	0.134558
GO:0051179	localization	127	28.1596	0.000812428	ITSN2, LOC484191, APP, STEAP4, AQP6, LDLRAD4, NOC2L, AQP2, CXCL16, CTGF, CRHBP, COL4A3BP, FNTA, TRIM28, TMEM88, KIF5B, SOX9, LOC481514, GOLGA7, CHRNB1, CHRNB3, ATP6V0E1, COG6, MSX2, SLC11A2, STX7, F2R, RFX3, ATP1B2, ANK1, CTDNEP1, SFRP1, SOAT1, PFN4, ROR2, TP53, STEAP2, ASTN1, CD274, SAR1B, CHRNA6, SLC1A1, ALOX15, ATP5J, UBE2J2, PRKCZ, DNAJC27, PLD2, RACGAP1, STC2, DVL1, DVL2, ABL2, OTOF, TNFRSF1…	0.135703	0.134558
GO:0097659	nucleic acid-templated transcription	80	17.7384	0.000849819	ACVRL1, ZMYND15, ZNF132, APP, ANKRD33, YBX2, CHD3, ARRB2, NOC2L, BACH1, IKBKB, TRIM28, ZNF606, SOX15, EPC1, SOX9, CCNL2, SUPT20H, ZNF324, LOC481514, GABPA, KDM6B, NCOA1, HES7, ZNF484, MSX2, SYK, ZFP3, DNMT3A, F2R, SSU72, RFX3, THAP1, SFRP1, KAT6A, ZSCAN22, TMBIM6, ROR2, MZF1, TP53, SMARCD1, ZNF550, USP16, PERM1, TCF7, GLIS3, ACVR1B, ZNF8, AURKB, ATAD2B, NFIL3, POLR2A, DVL1, PRDM16, DVL2, ZNF304, …	0.135703	0.134558
GO:0009058	biosynthetic process	127	28.1596	0.000939594	PANK4, APP, ANKRD33, NOC2L, BACH1, TRIM28, ZNF606, SOX15, EPC1, SOX9, CCNL2, SUPT20H, ZNF324, LOC481514, GOLGA7, RPS12, HES7, MSX2, RPS5, ZFP3, ALG5, SLC11A2, F2R, SSU72, RFX3, THAP1, CTDNEP1, SFRP1, SOAT1, ZSCAN22, KAT6A, GPD1, PRR16, RPL26, ROR2, MZF1, TP53, ZNF550, TCF7, ALOX15, GLIS3, AK3, ATP5J, MRPL20, FXR2, STC2, DVL1, PRDM16, DVL2, ZNF304, CAMTA2, NKX2-5, NADK, MPDU1, CTC1, SMAD4, UBE2B, …	0.135703	0.134558
GO:0080090	regulation of primary metabolic process	119	26.3858	0.000948757	APP, ANKRD33, LDLRAD4, NOC2L, BACH1, CTGF, FNTA, TRIM28, ZNF606, SOX15, EPC1, SOX9, CCNL2, SUPT20H, ZNF324, LOC481514, TNFRSF4, HES7, MSX2, RPS5, ZFP3, F2R, SSU72, RFX3, THAP1, CTDNEP1, SFRP1, SOAT1, KAT6A, GPD1, PRR16, ROR2, MZF1, TP53, ZNF550, PLGRKT, TCF7, ALOX15, GLIS3, PRKCZ, DNAJC27, PIK3R6, PIK3R5, FXR2, DVL1, PRDM16, DVL2, TNFRSF14, ZNF304, CAMTA2, NKX2-5, CTC1, SMAD4, UBE2B, INCA1, SMAD9…	0.135703	0.134558
GO:0044249	cellular biosynthetic process	123	27.2727	0.000980261	PANK4, APP, ANKRD33, NOC2L, BACH1, TRIM28, ZNF606, SOX15, EPC1, SOX9, CCNL2, SUPT20H, ZNF324, LOC481514, GOLGA7, RPS12, HES7, MSX2, RPS5, ZFP3, ALG5, SLC11A2, F2R, SSU72, RFX3, THAP1, CTDNEP1, SFRP1, SOAT1, ZSCAN22, KAT6A, PRR16, RPL26, ROR2, MZF1, TP53, ZNF550, TCF7, ALOX15, GLIS3, AK3, ATP5J, MRPL20, FXR2, STC2, DVL1, PRDM16, DVL2, ZNF304, CAMTA2, NKX2-5, NADK, CTC1, SMAD4, UBE2B, SMAD9, BCDIN3…	0.135703	0.134558
GO:0034654	nucleobase-containing compound biosynthetic process	88	19.5122	0.000983153	ACVRL1, PANK4, ZMYND15, ZNF132, APP, ANKRD33, YBX2, CHD3, ARRB2, NOC2L, PFAS, BACH1, IKBKB, TRIM28, ZNF606, SOX15, EPC1, SOX9, CCNL2, SUPT20H, ZNF324, LOC481514, GABPA, KDM6B, NCOA1, HES7, ZNF484, MSX2, SYK, ZFP3, DNMT3A, F2R, SSU72, RFX3, THAP1, SFRP1, KAT6A, ZSCAN22, TMBIM6, ROR2, MZF1, TP53, SMARCD1, ZNF550, GUCY2D, USP16, PERM1, TCF7, GLIS3, AK3, ADCY3, ATP5J, ACVR1B, ZNF8, AURKB, ATAD2B, NFI…	0.135703	0.134558
GO:0032774	RNA biosynthetic process	80	17.7384	0.000989852	ACVRL1, ZMYND15, ZNF132, APP, ANKRD33, YBX2, CHD3, ARRB2, NOC2L, BACH1, IKBKB, TRIM28, ZNF606, SOX15, EPC1, SOX9, CCNL2, SUPT20H, ZNF324, LOC481514, GABPA, KDM6B, NCOA1, HES7, ZNF484, MSX2, SYK, ZFP3, DNMT3A, F2R, SSU72, RFX3, THAP1, SFRP1, KAT6A, ZSCAN22, TMBIM6, ROR2, MZF1, TP53, SMARCD1, ZNF550, USP16, PERM1, TCF7, GLIS3, ACVR1B, ZNF8, AURKB, ATAD2B, NFIL3, POLR2A, DVL1, PRDM16, DVL2, ZNF304, …	0.135703	0.134558
GO:0051234	establishment of localization	100	22.1729	0.00105903	ITSN2, APP, STEAP4, AQP6, NOC2L, AQP2, CXCL16, CRHBP, COL4A3BP, TRIM28, KIF5B, LOC481514, GOLGA7, CHRNB1, CHRNB3, ATP6V0E1, COG6, SLC11A2, STX7, F2R, RFX3, ATP1B2, ANK1, SFRP1, SOAT1, STEAP2, CD274, SAR1B, CHRNA6, SLC1A1, ALOX15, ATP5J, UBE2J2, PRKCZ, DNAJC27, PLD2, RACGAP1, STC2, DVL1, ABL2, OTOF, TNFRSF14, KIF3C, NKX2-5, MYH10, SEC16B, SMAD4, TRAPPC1, UBE2B, HSPA4, SLC16A11, HOOK3, ALOX15B, SLC…	0.140787	0.1396
GO:0018130	heterocycle biosynthetic process	89	19.7339	0.00109121	ACVRL1, PANK4, ZMYND15, ZNF132, APP, ANKRD33, YBX2, CHD3, ARRB2, NOC2L, PFAS, BACH1, IKBKB, TRIM28, ZNF606, SOX15, EPC1, SOX9, CCNL2, SUPT20H, ZNF324, LOC481514, GABPA, KDM6B, NCOA1, HES7, ZNF484, MSX2, SYK, ZFP3, SLC11A2, DNMT3A, F2R, SSU72, RFX3, THAP1, SFRP1, KAT6A, ZSCAN22, TMBIM6, ROR2, MZF1, TP53, SMARCD1, ZNF550, GUCY2D, USP16, PERM1, TCF7, GLIS3, AK3, ADCY3, ATP5J, ACVR1B, ZNF8, AURKB, AT…	0.140798	0.13961
GO:0009966	regulation of signal transduction	69	15.2993	0.00113155	ACVRL1, ITSN2, APP, FAIM2, LDLRAD4, ARRB2, NOC2L, CTGF, IKBKB, CRHBP, TMEM88, SOX9, TNFRSF4, RALGPS2, NCOA1, POSTN, LOC489591, ARHGEF15, MSX2, SYK, TNFRSF18, RALGAPA2, ARHGEF16, F2R, C1QL4, ASPN, DKK4, CTDNEP1, SFRP1, TMBIM6, ROR2, TP53, NLGN2, ALOX15, ALOX12B, RASAL2, HMGCR, SRI, ACVR1B, DNAJC27, PRKCZ, FSTL4, PIK3R6, PIK3R5, FAM132A, DVL1, PRDM16, DVL2, TNFRSF14, NKX2-5, HES5, SMAD4, UBE2B, EYA…	0.141383	0.140191
GO:0040007	growth	31	6.87361	0.00118151	ACVRL1, ITSN2, APP, CYFIP1, NOL8, ACVR1B, NTN1, PRKCZ, FSTL4, CXCL16, CTGF, TRIM28, SOX15, STC2, DVL1, SOX9, NKX2-5, NDEL1, CTC1, SMAD4, ATP6V0E1, MSX2, GINS4, TNK1, CELA1, ALOX15B, MEX3C, DCLK1, SFRP1, TP53, SPG20	0.141383	0.140191
GO:0019438	aromatic compound biosynthetic process	89	19.7339	0.00120901	ACVRL1, PANK4, ZMYND15, ZNF132, APP, ANKRD33, YBX2, CHD3, ARRB2, NOC2L, PFAS, BACH1, IKBKB, TRIM28, ZNF606, SOX15, EPC1, SOX9, CCNL2, SUPT20H, ZNF324, LOC481514, GABPA, KDM6B, NCOA1, HES7, ZNF484, MSX2, SYK, ZFP3, SLC11A2, DNMT3A, F2R, SSU72, RFX3, THAP1, SFRP1, KAT6A, ZSCAN22, TMBIM6, ROR2, MZF1, TP53, SMARCD1, ZNF550, GUCY2D, USP16, PERM1, TCF7, GLIS3, AK3, ADCY3, ATP5J, ACVR1B, ZNF8, AURKB, AT…	0.141383	0.140191
GO:0006357	regulation of transcription from RNA polymerase II promoter	48	10.643	0.00125305	ACVRL1, APP, USP16, ANKRD33, TCF7, GLIS3, NOC2L, ZNF8, BACH1, AURKB, ATAD2B, IKBKB, SOX15, PRDM16, EPC1, CAMTA2, SOX9, CCNL2, SUPT20H, NKX2-5, LOC481514, HES5, GABPA, HES7, KDM6B, NCOA1, SMAD4, MSX2, DNMT3A, SSU72, SMAD9, RFX3, CELA1, SKI, POMC, RNF222, PER1, NR4A1, SFRP1, TFCP2, BCL6B, ASXL2, PHF14, F2RL1, TMBIM6, ROR2, TP53, SPG20	0.141383	0.140191
GO:0009719	response to endogenous stimulus	37	8.20399	0.00125689	ACVRL1, CHRNA6, LDLRAD4, ARRB2, SLC2A4, ZNF8, PRKCZ, CTGF, FAM132A, CRHBP, CHRNE, PRDM16, SOX9, NKX2-5, JAK2, HES5, NCOA1, CHRNB1, SMAD4, CHRNB3, MSX2, SYK, DNMT3A, SMAD9, ASPN, SKI, RAB10, PER1, NR4A1, SFRP1, GPD1, CREBRF, TMBIM6, ROR2, STEAP2, CPEB4, SPG20	0.141383	0.140191
GO:0001941	postsynaptic membrane organization	5	1.10865	0.00133077	CHRNB1, NLGN2, FNTA, RER1, DVL1	0.145953	0.144722
GO:0010033	response to organic substance	60	13.3038	0.00136965	ACVRL1, LDLRAD4, ARRB2, SLC2A4, CXCL16, CTGF, IKBKB, CRHBP, SOX9, JAK2, TNFRSF4, NCOA1, CHRNB1, POSTN, CHRNB3, MSX2, SYK, TNFRSF18, DNMT3A, F2R, ASPN, SFRP1, GPD1, TMBIM6, ROR2, STEAP2, CD274, CHRNA6, TCF7, ALOX15, ADCY3, SRI, UBE2J2, ZNF8, PRKCZ, FAM132A, BRINP2, NFIL3, STC2, CHRNE, PRDM16, ABL2, TNFRSF14, NKX2-5, HES5, SMAD4, BCDIN3D, SMAD9, ISG15, SKI, RAB10, PER1, NR4A1, GNAQ, CREBRF, F2RL1, …	0.146552	0.145316
GO:0051171	regulation of nitrogen compound metabolic process	89	19.7339	0.00157447	ACVRL1, ZMYND15, ZNF132, APP, ANKRD33, YBX2, CHD3, ARRB2, NOC2L, BACH1, IKBKB, TRIM28, ZNF606, SOX15, EPC1, SOX9, ME2, CCNL2, SUPT20H, ZNF324, LOC481514, GABPA, KDM6B, NCOA1, HES7, EIF5A, ZNF484, MSX2, SYK, RPS5, ZFP3, DNMT3A, F2R, SSU72, RFX3, THAP1, SFRP1, KAT6A, GPD1, PRR16, TMBIM6, ROR2, MZF1, TP53, SMARCD1, ZNF550, USP16, PERM1, TCF7, GLIS3, ACVR1B, ZNF8, AURKB, ATAD2B, FXR2, NFIL3, DVL1, PR…	0.164457	0.16307
GO:1901362	organic cyclic compound biosynthetic process	90	19.9557	0.00162942	ACVRL1, PANK4, ZMYND15, ZNF132, APP, ANKRD33, YBX2, CHD3, ARRB2, NOC2L, PFAS, BACH1, IKBKB, TRIM28, ZNF606, SOX15, EPC1, SOX9, CCNL2, SUPT20H, ZNF324, LOC481514, GABPA, KDM6B, NCOA1, HES7, ZNF484, MSX2, SYK, ZFP3, SLC11A2, DNMT3A, F2R, SSU72, RFX3, THAP1, SFRP1, KAT6A, ZSCAN22, TMBIM6, ROR2, MZF1, TP53, SMARCD1, ZNF550, GUCY2D, USP16, PERM1, TCF7, GLIS3, AK3, ADCY3, ATP5J, HMGCR, ACVR1B, ZNF8, AU…	0.166239	0.164837
GO:0019219	regulation of nucleobase-containing compound metabolic process	84	18.6253	0.00168348	ACVRL1, ZMYND15, ZNF132, APP, ANKRD33, YBX2, CHD3, ARRB2, NOC2L, BACH1, IKBKB, TRIM28, ZNF606, SOX15, EPC1, SOX9, ME2, CCNL2, SUPT20H, ZNF324, LOC481514, GABPA, KDM6B, NCOA1, HES7, ZNF484, MSX2, SYK, ZFP3, DNMT3A, F2R, SSU72, RFX3, THAP1, SFRP1, KAT6A, GPD1, TMBIM6, ROR2, MZF1, TP53, SMARCD1, ZNF550, USP16, PERM1, TCF7, GLIS3, ACVR1B, ZNF8, AURKB, ATAD2B, NFIL3, DVL1, PRDM16, DVL2, ZNF304, CAMTA2…	0.167851	0.166435
GO:0019222	regulation of metabolic process	125	27.7162	0.0017536	APP, ANKRD33, LDLRAD4, NOC2L, BACH1, CTGF, FNTA, TRIM28, ZNF606, SOX15, EPC1, SOX9, CCNL2, SUPT20H, ZNF324, LOC481514, TNFRSF4, HES7, MSX2, RPS5, ZFP3, F2R, SSU72, RFX3, THAP1, CTDNEP1, SFRP1, SOAT1, KAT6A, GPD1, PRR16, VDAC1, ROR2, MZF1, TP53, ZNF550, PLGRKT, TCF7, ALOX15, GLIS3, PRKCZ, DNAJC27, PIK3R6, PIK3R5, FXR2, STC2, DVL1, PRDM16, DVL2, ABL2, TNFRSF14, ZNF304, CAMTA2, NKX2-5, CTC1, SEC16B,…	0.170957	0.169515
GO:0050714	positive regulation of protein secretion	11	2.43902	0.00190034	FAM132A, CD274, SEC24A, NLGN2, SYK, F2R, F2RL1, TNFRSF14, SRI, ALOX15B, PRKCZ	0.181235	0.179706
GO:0030856	regulation of epithelial cell differentiation	9	1.99557	0.00201906	IKBKB, ACVRL1, MSX2, RFX3, SOX9, LOC481514, ALOX15B, KRT84, HES5	0.1883	0.186712
GO:0070201	regulation of establishment of protein localization	27	5.9867	0.00206027	CD274, NLGN2, SRI, UBE2J2, PRKCZ, DNAJC27, FAM132A, TRIM28, KIF5B, TNFRSF14, CCT8, NDEL1, SEC16B, SMAD4, SEC24A, SYK, ARHGEF16, F2R, RFX3, ALOX15B, SFRP1, RER1, GNAQ, FAM20B, RANGRF, F2RL1, TMBIM6	0.1883	0.186712
GO:0034645	cellular macromolecule biosynthetic process	103	22.8381	0.0024029	APP, ANKRD33, NOC2L, BACH1, TRIM28, ZNF606, SOX15, EPC1, SOX9, CCNL2, SUPT20H, ZNF324, LOC481514, GOLGA7, RPS12, HES7, MSX2, RPS5, ZFP3, ALG5, F2R, SSU72, RFX3, THAP1, SFRP1, SOAT1, ZSCAN22, KAT6A, PRR16, RPL26, ROR2, MZF1, TP53, ZNF550, TCF7, GLIS3, MRPL20, FXR2, DVL1, PRDM16, DVL2, ZNF304, CAMTA2, NKX2-5, CTC1, SMAD4, UBE2B, SMAD9, BCDIN3D, CELA1, RNF222, NR4A1, TFCP2, PHF14, IARS, CPEB4, ZNF77…	0.215052	0.213238
GO:0009059	macromolecule biosynthetic process	105	23.2816	0.00245102	APP, ANKRD33, NOC2L, BACH1, TRIM28, ZNF606, SOX15, EPC1, SOX9, CCNL2, SUPT20H, ZNF324, LOC481514, GOLGA7, RPS12, HES7, MSX2, RPS5, ZFP3, ALG5, F2R, SSU72, RFX3, THAP1, SFRP1, SOAT1, ZSCAN22, KAT6A, PRR16, RPL26, ROR2, MZF1, TP53, ZNF550, TCF7, GLIS3, MRPL20, FXR2, DVL1, PRDM16, DVL2, ZNF304, CAMTA2, NKX2-5, CTC1, SMAD4, UBE2B, SMAD9, BCDIN3D, CELA1, RNF222, NR4A1, TFCP2, PHF14, IARS, CPEB4, ZNF77…	0.215052	0.213238
GO:0045682	regulation of epidermis development	7	1.55211	0.00256086	DKK4, SMAD4, MSX2, LOC481514, ALOX15B, KRT84, HES5	0.220284	0.218426
GO:0023051	regulation of signaling	73	16.1863	0.00271339	ACVRL1, ITSN2, APP, FAIM2, LDLRAD4, ARRB2, NOC2L, CTGF, IKBKB, CRHBP, TMEM88, KIF5B, SOX9, TNFRSF4, RALGPS2, NCOA1, POSTN, LOC489591, ARHGEF15, CAMLG, MSX2, SYK, TNFRSF18, RALGAPA2, ARHGEF16, F2R, RFX3, C1QL4, ASPN, DKK4, CTDNEP1, SFRP1, TMBIM6, ROR2, TP53, NLGN2, ALOX15, ALOX12B, RASAL2, HMGCR, SRI, ACVR1B, DNAJC27, PRKCZ, FSTL4, PIK3R6, PIK3R5, FAM132A, DVL1, PRDM16, DVL2, TNFRSF14, NKX2-5, HES…	0.227123	0.225208
GO:0006810	transport	94	20.8426	0.00274391	ITSN2, APP, STEAP4, AQP6, ARRB2, SLC2A4, NOC2L, AQP2, PCSK5, CXCL16, CRHBP, COL4A3BP, TRIM28, KIF5B, KIF1C, GOLGA7, NDEL1, CHRNB1, HGSNAT, CHRNB3, ATP6V0E1, SYK, COG6, TRPC4, SLC11A2, STX7, F2R, VPS13A, NIPA1, RFX3, ATP1B2, NIPA2, ANK1, SFRP1, SOAT1, RER1, FAM20B, TMBIM6, SLC18B1, SLC25A11, STEAP2, VAMP2, ERGIC1, CD274, CATSPER3, NLGN2, SLC20A2, SAR1B, CHRNA6, SLC1A1, ALOX15, ATP5J, ALOX12B, SRI,…	0.227123	0.225208
GO:0051047	positive regulation of secretion	14	3.10421	0.00314998	CD274, SMAD4, SEC24A, NLGN2, SYK, F2R, ALOX12B, SRI, ALOX15B, PRKCZ, FAM132A, CHMP2A, F2RL1, TNFRSF14	0.25444	0.252294
GO:0010646	regulation of cell communication	72	15.9645	0.00318993	ACVRL1, ITSN2, APP, FAIM2, LDLRAD4, ARRB2, NOC2L, CTGF, IKBKB, CRHBP, TMEM88, KIF5B, SOX9, TNFRSF4, RALGPS2, NCOA1, POSTN, LOC489591, ARHGEF15, MSX2, SYK, TNFRSF18, RALGAPA2, ARHGEF16, F2R, RFX3, C1QL4, ASPN, DKK4, CTDNEP1, SFRP1, TMBIM6, ROR2, TP53, NLGN2, ALOX15, ALOX12B, RASAL2, HMGCR, SRI, ACVR1B, DNAJC27, PRKCZ, FSTL4, PIK3R6, PIK3R5, FAM132A, DVL1, PRDM16, DVL2, TNFRSF14, NKX2-5, HES5, SMAD…	0.25444	0.252294
GO:0044060	regulation of endocrine process	5	1.10865	0.00328965	POMC, CRHBP, SMAD4, F2R, F2RL1	0.255703	0.253547
GO:0060026	convergent extension	4	0.886918	0.00332233	SFRP1, TRIM28, DVL1, DVL2	0.255703	0.253547
GO:0071495	cellular response to endogenous stimulus	31	6.87361	0.00388403	ACVRL1, LDLRAD4, ARRB2, SLC2A4, ZNF8, PRKCZ, CTGF, FAM132A, CRHBP, PRDM16, SOX9, NKX2-5, JAK2, HES5, NCOA1, SMAD4, MSX2, SYK, DNMT3A, SMAD9, ASPN, SKI, RAB10, PER1, NR4A1, SFRP1, GPD1, CREBRF, ROR2, CPEB4, SPG20	0.287228	0.284806
GO:0072608	interleukin-10 secretion	3	0.665188	0.00399383	CD274, F2RL1, PRKCZ	0.287228	0.284806
GO:0001999	renal response to blood flow involved in circulatory renin-angiotensin regulation of systemic arterial blood pressure	3	0.665188	0.00399383	F2R, F2RL1, PCSK5	0.287228	0.284806
GO:0002001	renin secretion into blood stream	3	0.665188	0.00399383	F2R, F2RL1, PCSK5	0.287228	0.284806
GO:0006468	protein phosphorylation	45	9.97783	0.00437343	ACVRL1, APP, GUCY2D, ALOX15, ALOX12B, LDLRAD4, HMGCR, ARRB2, ACVR1B, PRKCZ, DNAJC27, AURKB, PIK3R6, PIK3R5, CTGF, IKBKB, TRIM28, DVL1, DVL2, ABL2, TNFRSF14, SOX9, CCNL2, JAK2, LOC481514, TNFRSF4, HES5, SMAD4, SYK, UBE2B, TNFRSF18, F2R, INCA1, TNK1, SMAD9, C1QL4, SCIMP, ASPN, DCLK1, GADD45G, SFRP1, GNAQ, F2RL1, ROR2, FGF11	0.309455	0.306845
GO:0060255	regulation of macromolecule metabolic process	116	25.7206	0.00449236	APP, ANKRD33, LDLRAD4, NOC2L, BACH1, CTGF, FNTA, TRIM28, ZNF606, SOX15, EPC1, SOX9, CCNL2, SUPT20H, ZNF324, LOC481514, TNFRSF4, HES7, MSX2, RPS5, ZFP3, F2R, SSU72, RFX3, THAP1, SFRP1, SOAT1, KAT6A, PRR16, ROR2, MZF1, TP53, ZNF550, PLGRKT, TCF7, ALOX15, GLIS3, PRKCZ, DNAJC27, PIK3R6, PIK3R5, FXR2, STC2, DVL1, PRDM16, DVL2, TNFRSF14, ZNF304, CAMTA2, NKX2-5, CTC1, SEC16B, SMAD4, UBE2B, INCA1, SMAD9,…	0.312825	0.310187
GO:0010467	gene expression	110	24.3902	0.00477944	APP, ANKRD33, PLAT, NOC2L, BACH1, CTGF, TRIM28, ZNF606, SOX15, EPC1, SOX9, CCNL2, SUPT20H, CPSF3L, ZNF324, LOC481514, RPS12, HES7, MSX2, RPS5, ZFP3, F2R, SSU72, RFX3, CRNKL1, THAP1, SFRP1, ZSCAN22, KAT6A, PRR16, RPL26, ROR2, MZF1, TP53, ZNF550, PLGRKT, TCF7, GLIS3, MRPL20, FXR2, STC2, DVL1, PRDM16, DVL2, ZNF304, CAMTA2, NKX2-5, SEC16B, SMAD4, UBE2B, SMAD9, BCDIN3D, CELA1, RNF222, NR4A1, TFCP2, PH…	0.321228	0.318519
GO:0048589	developmental growth	22	4.87805	0.00478709	CTC1, ITSN2, APP, CYFIP1, SMAD4, MSX2, GINS4, CELA1, MEX3C, NTN1, PRKCZ, FSTL4, DCLK1, SFRP1, TRIM28, SOX15, STC2, DVL1, SOX9, NKX2-5, NDEL1, SPG20	0.321228	0.318519
GO:0009892	negative regulation of metabolic process	55	12.1951	0.00487351	ACVRL1, ZMYND15, CSRNP2, ACADVL, ANKRD33, LDLRAD4, ARRB2, NOC2L, CTGF, IKBKB, TRIM28, SOX15, EPC1, SOX9, LOC481514, GABPA, HES7, MSX2, DNMT3A, RFX3, C1QL4, ASPN, SFRP1, KAT6A, TMBIM6, VDAC1, TP53, HMGCR, ACVR1B, ZNF8, PRKCZ, AURKB, ATAD2B, FAM132A, FXR2, STC2, DVL1, PRDM16, HES5, SMAD4, RIC1, UBE2B, INCA1, BCDIN3D, CELA1, ISG15, RNF222, PER1, NR4A1, LOC102151838, GNAQ, BCL6B, PHF14, F2RL1, CPEB4	0.321228	0.318519
GO:0044765	single-organism transport	70	15.5211	0.00490593	APP, STEAP4, AQP6, ARRB2, SLC2A4, AQP2, PCSK5, CRHBP, COL4A3BP, TRIM28, KIF5B, GOLGA7, NDEL1, CHRNB1, CHRNB3, ATP6V0E1, SYK, TRPC4, SLC11A2, F2R, NIPA1, RFX3, ATP1B2, NIPA2, ANK1, SFRP1, SOAT1, TMBIM6, SLC18B1, STEAP2, CD274, CATSPER3, NLGN2, SLC20A2, CHRNA6, SLC1A1, ALOX15, ATP5J, ALOX12B, SRI, PRKCZ, PLD2, AP3M2, FAM132A, SV2C, RACGAP1, STC2, CHRNE, DVL1, OTOF, TNFRSF14, KIF3C, NKX2-5, MYH10, S…	0.321228	0.318519
GO:0010605	negative regulation of macromolecule metabolic process	51	11.3082	0.0050188	ACVRL1, ZMYND15, ANKRD33, LDLRAD4, ARRB2, NOC2L, CTGF, IKBKB, TRIM28, SOX15, EPC1, SOX9, LOC481514, GABPA, HES7, MSX2, DNMT3A, RFX3, C1QL4, ASPN, SFRP1, KAT6A, TMBIM6, TP53, HMGCR, ACVR1B, ZNF8, PRKCZ, AURKB, ATAD2B, FXR2, STC2, DVL1, PRDM16, HES5, SMAD4, RIC1, UBE2B, INCA1, BCDIN3D, CELA1, ISG15, RNF222, PER1, NR4A1, LOC102151838, GNAQ, BCL6B, PHF14, F2RL1, CPEB4	0.322825	0.320102
GO:1990778	protein localization to cell periphery	12	2.66075	0.00507748	RAB10, IKBKB, RER1, TMEM88, KIF5B, ARHGEF16, STX7, RANGRF, EFR3B, ANK1, GOLGA7, PRKCZ	0.322825	0.320102
GO:1903532	positive regulation of secretion by cell	13	2.88248	0.00524725	CD274, SMAD4, SEC24A, NLGN2, SYK, F2R, SRI, ALOX15B, PRKCZ, FAM132A, CHMP2A, F2RL1, TNFRSF14	0.328853	0.326079
GO:0007275	multicellular organism development	105	23.2816	0.00575428	ITSN2, CYFIP1, APP, ANKRD33, AQP6, FAIM2, LDLRAD4, AQP2, CTGF, COL4A3BP, TRIM28, KIF5B, SOX15, SOX9, LOC481514, TNFRSF4, PITX1, HES7, LOC489591, MSX2, OMD, ALG5, SLC11A2, RFX3, KRT75, DKK4, SFRP1, KAT6A, MXRA8, ROR2, TP53, FREM2, ASTN1, KLHL17, TCF7, ALOX15, ATP5J, PRKCZ, PIK3R6, BRINP2, EFNB3, RACGAP1, DVL1, PRDM16, DVL2, ABL2, TNFRSF14, NKX2-5, MYH10, CTC1, SMAD4, UBE2B, SMAD9, CELA1, ISG15, HO…	0.347071	0.344144
GO:0018108	peptidyl-tyrosine phosphorylation	12	2.66075	0.00578482	APP, SFRP1, SYK, TNFRSF18, F2R, TNK1, DVL2, ABL2, TNFRSF14, JAK2, PRKCZ, HES5	0.347071	0.344144
GO:0000122	negative regulation of transcription from RNA polymerase II promoter	21	4.65632	0.00579477	HES7, SMAD4, MSX2, ANKRD33, DNMT3A, CELA1, NOC2L, ZNF8, AURKB, PER1, BCL6B, SOX15, PRDM16, PHF14, EPC1, TMBIM6, SOX9, LOC481514, TP53, HES5, GABPA	0.347071	0.344144
GO:0034641	cellular nitrogen compound metabolic process	130	28.8248	0.00602927	PANK4, APP, ANKRD33, SAT2, NOC2L, BACH1, ENO3, COL4A3BP, TRIM28, ZNF606, SOX15, EPC1, SOX9, CCNL2, SUPT20H, CPSF3L, ZNF324, LOC481514, RPS12, HES7, MSX2, RPS5, ZFP3, SLC11A2, F2R, SSU72, RFX3, CRNKL1, THAP1, SFRP1, ZSCAN22, KAT6A, GPD1, PRR16, RPL26, ROR2, MZF1, TP53, ZNF550, TCF7, GLIS3, AK3, ATP5J, KRBA2, MRPL20, FXR2, DVL1, PRDM16, DVL2, ZNF304, CAMTA2, NKX2-5, NADK, CTC1, SMAD4, UBE2B, SMAD9,…	0.347071	0.344144
GO:0031324	negative regulation of cellular metabolic process	52	11.5299	0.00605926	ACVRL1, ZMYND15, CSRNP2, ACADVL, ANKRD33, LDLRAD4, ARRB2, NOC2L, IKBKB, TRIM28, SOX15, EPC1, SOX9, LOC481514, GABPA, HES7, MSX2, DNMT3A, RFX3, C1QL4, ASPN, SFRP1, KAT6A, TMBIM6, VDAC1, TP53, HMGCR, ZNF8, PRKCZ, AURKB, ATAD2B, FAM132A, FXR2, DVL1, PRDM16, HES5, SMAD4, RIC1, UBE2B, INCA1, BCDIN3D, CELA1, ISG15, RNF222, PER1, NR4A1, LOC102151838, GNAQ, BCL6B, PHF14, F2RL1, CPEB4	0.347071	0.344144
GO:0090002	establishment of protein localization to plasma membrane	9	1.99557	0.00606977	RAB10, IKBKB, RER1, KIF5B, ARHGEF16, RANGRF, EFR3B, ANK1, GOLGA7	0.347071	0.344144
GO:0050715	positive regulation of cytokine secretion	7	1.55211	0.00609174	CD274, SYK, F2R, F2RL1, TNFRSF14, ALOX15B, PRKCZ	0.347071	0.344144
GO:0018212	peptidyl-tyrosine modification	12	2.66075	0.00629797	APP, SFRP1, SYK, TNFRSF18, F2R, TNK1, DVL2, ABL2, TNFRSF14, JAK2, PRKCZ, HES5	0.354221	0.351233
GO:1901698	response to nitrogen compound	21	4.65632	0.0064296	CHRNB1, CHRNB3, CHRNA6, DNMT3A, BCDIN3D, SLC2A4, PRKCZ, RAB10, FAM132A, CRHBP, PER1, NR4A1, SFRP1, CHRNE, GNAQ, GPD1, TMBIM6, SOX9, AGRN, JAK2, CPEB4	0.357046	0.354035
GO:0030510	regulation of BMP signaling pathway	7	1.55211	0.00657709	ACVRL1, SKI, SMAD4, SFRP1, MSX2, HES5, SPG20	0.360671	0.357629
GO:0016070	RNA metabolic process	93	20.6208	0.00706202	ACVRL1, ZMYND15, ZNF132, APP, DDX46, ANKRD33, INTS10, MRPL39, YBX2, CHD3, ARRB2, NOC2L, BACH1, IKBKB, TRIM28, ZNF606, SOX15, EPC1, SOX9, CCNL2, CPSF3L, SUPT20H, ZNF324, LOC481514, GABPA, KDM6B, NCOA1, HES7, ZNF484, MSX2, SYK, ZFP3, DNMT3A, F2R, SSU72, PRPF40B, RFX3, CRNKL1, THAP1, SFRP1, KAT6A, ZSCAN22, TMBIM6, ROR2, MZF1, TP53, SMARCD1, ZNF550, USP16, RNMT, PERM1, SF3B6, TCF7, GLIS3, NOL8, ACVR1…	0.382483	0.379257
GO:0010557	positive regulation of macromolecule biosynthetic process	40	8.86918	0.00744702	ACVRL1, APP, SMARCD1, USP16, AURKB, ATAD2B, IKBKB, SOX15, DVL1, PRDM16, DVL2, EPC1, CAMTA2, SOX9, CCNL2, SUPT20H, CCT8, NKX2-5, HES5, CTC1, KDM6B, NCOA1, EIF5A, SYK, F2R, BCDIN3D, RFX3, CELA1, POMC, RNF222, PER1, NR4A1, SFRP1, SOAT1, KAT6A, ASXL2, PRR16, F2RL1, ROR2, TP53	0.390276	0.386984
GO:0090092	regulation of transmembrane receptor protein serine/threonine kinase signaling pathway	11	2.43902	0.00751091	ACVRL1, SKI, SMAD4, SFRP1, MSX2, PRDM16, LDLRAD4, ACVR1B, ASPN, HES5, SPG20	0.390276	0.386984
GO:0045892	negative regulation of transcription, DNA-templated	29	6.43016	0.00760551	ZMYND15, ANKRD33, NOC2L, ZNF8, AURKB, ATAD2B, TRIM28, SOX15, PRDM16, EPC1, SOX9, LOC481514, HES5, GABPA, HES7, SMAD4, MSX2, UBE2B, DNMT3A, RFX3, CELA1, PER1, LOC102151838, SFRP1, KAT6A, BCL6B, PHF14, TMBIM6, TP53	0.390276	0.386984
GO:1902580	single-organism cellular localization	30	6.65188	0.00771224	APP, NLGN2, SRI, PRKCZ, PLD2, IKBKB, AP3M2, COL4A3BP, FNTA, TRIM28, TMEM88, KIF5B, DVL1, OTOF, KIF3C, GOLGA7, NDEL1, SMAD4, SYK, HSPA4, ARHGEF16, F2R, PEX10, EFR3B, ANK1, RAB10, RER1, GNAQ, RANGRF, AGRN	0.390276	0.386984
GO:0072659	protein localization to plasma membrane	11	2.43902	0.00784775	RAB10, IKBKB, RER1, TMEM88, KIF5B, ARHGEF16, RANGRF, EFR3B, ANK1, GOLGA7, PRKCZ	0.390276	0.386984
GO:0006811	ion transport	32	7.09534	0.00786068	CATSPER3, STEAP4, NLGN2, SLC20A2, CHRNA6, SLC1A1, AQP6, ATP5J, SRI, AQP2, CRHBP, RACGAP1, STC2, KIF5B, CHRNE, NKX2-5, CHRNB1, CHRNB3, ATP6V0E1, SYK, TRPC4, SLC11A2, F2R, NIPA1, SLC16A11, ATP1B2, NIPA2, SLC16A13, PER1, SLC4A8, RANGRF, STEAP2	0.390276	0.386984
GO:0072657	protein localization to membrane	16	3.54767	0.00793919	NLGN2, HSPA4, ARHGEF16, EFR3B, ANK1, PRKCZ, RAB10, IKBKB, FNTA, RER1, TMEM88, KIF5B, DVL1, RANGRF, AGRN, GOLGA7	0.390276	0.386984
GO:1903507	negative regulation of nucleic acid-templated transcription	29	6.43016	0.00807153	ZMYND15, ANKRD33, NOC2L, ZNF8, AURKB, ATAD2B, TRIM28, SOX15, PRDM16, EPC1, SOX9, LOC481514, HES5, GABPA, HES7, SMAD4, MSX2, UBE2B, DNMT3A, RFX3, CELA1, PER1, LOC102151838, SFRP1, KAT6A, BCL6B, PHF14, TMBIM6, TP53	0.390276	0.386984
GO:0009893	positive regulation of metabolic process	68	15.0776	0.00807815	ACVRL1, APP, PHF23, ARRB2, CTGF, IKBKB, SPTLC1, FNTA, TRIM28, SOX15, EPC1, SOX9, CCNL2, SUPT20H, LOC481514, TNFRSF4, KDM6B, NCOA1, EIF5A, SYK, TNFRSF18, F2R, RFX3, CTDNEP1, SFRP1, SOAT1, KAT6A, GPD1, PRR16, ROR2, TP53, SMARCD1, USP16, PLGRKT, ALOX15, ALOX12B, ACVR1B, DNAJC27, PRKCZ, AURKB, PIK3R6, ATAD2B, PIK3R5, NFIL3, DVL1, PRDM16, DVL2, ABL2, TNFRSF14, CAMTA2, CCT8, NKX2-5, HES5, CTC1, SEC16B,…	0.390276	0.386984
GO:0007610	behavior	20	4.43459	0.00819297	CHRNB1, APP, NLGN2, SLC11A2, ADAM22, VPS13A, ADCY3, HMGCR, ARRB2, CRHBP, EFNB3, GNAQ, DVL1, CREBRF, POMK, VWA1, GCNT4, VDAC1, TP53, ASTN1	0.390276	0.386984
GO:0048193	Golgi vesicle transport	11	2.43902	0.00819612	RAB10, SEC16B, SEC24A, TRAPPC1, COG6, RER1, RANGRF, KIF1C, ANK1, STEAP2, ERGIC1	0.390276	0.386984
GO:0006690	icosanoid metabolic process	6	1.33038	0.00827345	FAM213B, SYK, ALOX15, ALOX12B, ALOXE3, ALOX15B	0.390276	0.386984
GO:0034613	cellular protein localization	44	9.7561	0.00842008	NLGN2, SAR1B, SRI, UBE2J2, PRKCZ, DNAJC27, AURKB, IKBKB, AP3M2, FNTA, TRIM28, TMEM88, KIF5B, DVL1, TMEM107, DVL2, SOX9, CCT8, LOC481514, GOLGA7, NDEL1, SEC16B, SMAD4, SEC24A, SYK, HSPA4, MCRS1, ARHGEF16, STX7, F2R, VPS13A, PEX10, HOOK3, EFR3B, ANK1, DCLK1, RAB10, CTDNEP1, RER1, GNAQ, FAM20B, RANGRF, PFN4, AGRN	0.391309	0.388009
GO:0071560	cellular response to transforming growth factor beta stimulus	10	2.21729	0.00847375	ACVRL1, SKI, SMAD4, SFRP1, PRDM16, SMAD9, ARRB2, LDLRAD4, SOX9, ASPN	0.391309	0.388009
GO:0050708	regulation of protein secretion	14	3.10421	0.00873652	CD274, SEC24A, NLGN2, SYK, F2R, RFX3, SRI, ALOX15B, PRKCZ, FAM132A, SFRP1, F2RL1, TMBIM6, TNFRSF14	0.39903	0.395665
GO:2000113	negative regulation of cellular macromolecule biosynthetic process	33	7.31707	0.00890652	ACVRL1, ZMYND15, ANKRD33, NOC2L, ZNF8, AURKB, ATAD2B, FXR2, TRIM28, SOX15, PRDM16, EPC1, SOX9, LOC481514, HES5, GABPA, HES7, SMAD4, MSX2, UBE2B, DNMT3A, BCDIN3D, RFX3, CELA1, PER1, LOC102151838, SFRP1, KAT6A, BCL6B, PHF14, TMBIM6, TP53, CPEB4	0.39903	0.395665
GO:0009987	cellular process	306	67.8492	0.00902732	ITSN2, PANK4, CYFIP1, APP, AQP6, LDLRAD4, NOC2L, AQP2, TXNDC15, ENO3, BACH1, CRHBP, TRIM28, TMEM88, ZNF606, SOX15, EPC1, SOX9, SUPT20H, CCNL2, LOC481514, GOLGA7, RPS12, SKP1, HES7, LOC489591, ATP6V0E1, ZFP3, ALG5, SLC11A2, RFX3, CRNKL1, ANK1, THAP1, DKK4, SFRP1, SOAT1, ZSCAN22, CLDN7, MXRA8, VDAC3, PRR16, PFN4, VDAC1, RPL26, TP53, RIN2, FREM2, ASTN1, ATP5J, UBE2J2, IQGAP2, ZBTB4, PRKCZ, GABARAP, …	0.39903	0.395665
GO:0070727	cellular macromolecule localization	44	9.7561	0.00918437	NLGN2, SAR1B, SRI, UBE2J2, PRKCZ, DNAJC27, AURKB, IKBKB, AP3M2, FNTA, TRIM28, TMEM88, KIF5B, DVL1, TMEM107, DVL2, SOX9, CCT8, LOC481514, GOLGA7, NDEL1, SEC16B, SMAD4, SEC24A, SYK, HSPA4, MCRS1, ARHGEF16, STX7, F2R, VPS13A, PEX10, HOOK3, EFR3B, ANK1, DCLK1, RAB10, CTDNEP1, RER1, GNAQ, FAM20B, RANGRF, PFN4, AGRN	0.39903	0.395665
GO:0043009	chordate embryonic development	23	5.09978	0.00928208	NCOA1, ACVRL1, HES7, SMAD4, LOC489591, UBE2B, SF3B6, TCF7, GINS4, ACVR1B, PCSK5, COL4A3BP, SFRP1, TRIM28, TMEM107, DVL1, DVL2, ROR2, NKX2-5, MYH10, HES5, GABPA, NDEL1	0.39903	0.395665
GO:0071559	response to transforming growth factor beta	10	2.21729	0.00930232	ACVRL1, SKI, SMAD4, SFRP1, PRDM16, SMAD9, ARRB2, LDLRAD4, SOX9, ASPN	0.39903	0.395665
GO:0010628	positive regulation of gene expression	41	9.09091	0.00950316	ACVRL1, APP, SMARCD1, USP16, PLGRKT, ALOX12B, ACVR1B, ATAD2B, IKBKB, NFIL3, SOX15, DVL1, PRDM16, DVL2, EPC1, CAMTA2, SOX9, CCNL2, SUPT20H, NKX2-5, LOC481514, HES5, KDM6B, NCOA1, EIF5A, SEC16B, F2R, BCDIN3D, RFX3, CELA1, POMC, RNF222, PER1, NR4A1, SFRP1, KAT6A, ASXL2, PRR16, F2RL1, ROR2, TP53	0.39903	0.395665
GO:0043651	linoleic acid metabolic process	3	0.665188	0.00964148	ALOX12B, ALOXE3, ALOX15B	0.39903	0.395665
GO:0060027	convergent extension involved in gastrulation	3	0.665188	0.00964148	SFRP1, DVL1, DVL2	0.39903	0.395665
GO:0071340	skeletal muscle acetylcholine-gated channel clustering	3	0.665188	0.00964148	FNTA, RER1, DVL1	0.39903	0.395665
GO:0051255	spindle midzone assembly	3	0.665188	0.00964148	RACGAP1, AURKC, AURKB	0.39903	0.395665
GO:0044707	single-multicellular organism process	124	27.4945	0.00983624	ITSN2, CYFIP1, APP, ANKRD33, AQP6, FAIM2, LDLRAD4, AQP2, CTGF, CRHBP, COL4A3BP, TRIM28, KIF5B, SOX15, SOX9, LOC481514, TNFRSF4, PITX1, HES7, CHRNB1, LOC489591, MSX2, OMD, ALG5, SLC11A2, F2R, RFX3, KRT75, DKK4, SFRP1, SOAT1, SCN8A, KAT6A, MXRA8, VDAC1, ROR2, TP53, FREM2, ASTN1, CD274, SLC1A1, KLHL17, TCF7, ALOX15, ATP5J, PRKCZ, PIK3R6, BRINP2, EFNB3, RACGAP1, STC2, DVL1, PRDM16, DVL2, ABL2, TNFRSF…	0.400182	0.396806
GO:0051253	negative regulation of RNA metabolic process	30	6.65188	0.00999041	ZMYND15, ANKRD33, NOC2L, ZNF8, AURKB, ATAD2B, TRIM28, SOX15, PRDM16, EPC1, SOX9, LOC481514, HES5, GABPA, HES7, SMAD4, MSX2, UBE2B, DNMT3A, BCDIN3D, RFX3, CELA1, PER1, LOC102151838, SFRP1, KAT6A, BCL6B, PHF14, TMBIM6, TP53	0.400182	0.396806
GO:0009792	embryo development ending in birth or egg hatching	23	5.09978	0.0100601	NCOA1, ACVRL1, HES7, SMAD4, LOC489591, UBE2B, SF3B6, TCF7, GINS4, ACVR1B, PCSK5, COL4A3BP, SFRP1, TRIM28, TMEM107, DVL1, DVL2, ROR2, NKX2-5, MYH10, HES5, GABPA, NDEL1	0.400182	0.396806
GO:1902679	negative regulation of RNA biosynthetic process	29	6.43016	0.0100995	ZMYND15, ANKRD33, NOC2L, ZNF8, AURKB, ATAD2B, TRIM28, SOX15, PRDM16, EPC1, SOX9, LOC481514, HES5, GABPA, HES7, SMAD4, MSX2, UBE2B, DNMT3A, RFX3, CELA1, PER1, LOC102151838, SFRP1, KAT6A, BCL6B, PHF14, TMBIM6, TP53	0.400182	0.396806
GO:0016310	phosphorylation	48	10.643	0.0101254	ACVRL1, APP, GUCY2D, ALOX15, ALOX12B, LDLRAD4, HMGCR, ARRB2, ACVR1B, PRKCZ, ENO3, DNAJC27, AURKB, PIK3R6, PIK3R5, CTGF, IKBKB, TRIM28, DVL1, DVL2, ABL2, TNFRSF14, SOX9, CCNL2, JAK2, LOC481514, TNFRSF4, HES5, SMAD4, SYK, UBE2B, TNFRSF18, F2R, INCA1, TNK1, SMAD9, C1QL4, SCIMP, EFR3B, ASPN, DCLK1, GADD45G, SFRP1, GNAQ, GPD1, F2RL1, ROR2, FGF11	0.400182	0.396806
GO:0031327	negative regulation of cellular biosynthetic process	35	7.76053	0.0102372	ACVRL1, ZMYND15, ACADVL, ANKRD33, NOC2L, ZNF8, AURKB, ATAD2B, FAM132A, FXR2, TRIM28, SOX15, PRDM16, EPC1, SOX9, LOC481514, HES5, GABPA, HES7, SMAD4, MSX2, UBE2B, DNMT3A, BCDIN3D, RFX3, CELA1, PER1, LOC102151838, SFRP1, KAT6A, BCL6B, PHF14, TMBIM6, TP53, CPEB4	0.400986	0.397604
GO:0007009	plasma membrane organization	13	2.88248	0.0103647	ARHGEF16, STX7, EFR3B, ANK1, PRKCZ, RAB10, IKBKB, RER1, TMEM88, KIF5B, RANGRF, MYH10, GOLGA7	0.402388	0.398994
GO:0010629	negative regulation of gene expression	35	7.76053	0.0106088	ZMYND15, ANKRD33, ACVR1B, NOC2L, ZNF8, AURKB, ATAD2B, CTGF, FXR2, TRIM28, SOX15, STC2, PRDM16, EPC1, SOX9, LOC481514, HES5, GABPA, HES7, SMAD4, MSX2, UBE2B, DNMT3A, BCDIN3D, RFX3, CELA1, PER1, LOC102151838, SFRP1, KAT6A, BCL6B, PHF14, TMBIM6, TP53, CPEB4	0.404285	0.400875
GO:0048856	anatomical structure development	116	25.7206	0.010633	ITSN2, CYFIP1, APP, ANKRD33, AQP6, FAIM2, LDLRAD4, AQP2, CTGF, COL4A3BP, TRIM28, KIF5B, SOX15, SOX9, LOC481514, TNFRSF4, PITX1, HES7, CHRNB1, POSTN, LOC489591, MSX2, OMD, ALG5, SLC11A2, RFX3, KRT75, DKK4, CTDNEP1, SFRP1, KAT6A, MXRA8, VDAC3, VDAC1, ROR2, TP53, FREM2, ASTN1, KLHL17, TCF7, ALOX15, ATP5J, PRKCZ, PIK3R6, BRINP2, EFNB3, RACGAP1, DVL1, PRDM16, DVL2, ABL2, TNFRSF14, NKX2-5, MYH10, CTC1,…	0.404285	0.400875
GO:0009790	embryo development	32	7.09534	0.0108122	ACVRL1, SF3B6, TCF7, ACVR1B, PCSK5, NTN1, COL4A3BP, RACGAP1, TRIM28, DVL1, TMEM107, DVL2, SOX9, NKX2-5, MYH10, PITX1, HES5, GABPA, NDEL1, HES7, KDM6B, NCOA1, SMAD4, LOC489591, MSX2, UBE2B, GINS4, DNMT3A, TDRD5, SFRP1, GNAQ, ROR2	0.404285	0.400875
GO:0051173	positive regulation of nitrogen compound metabolic process	42	9.31264	0.0108615	ACVRL1, APP, SMARCD1, USP16, AURKB, ATAD2B, IKBKB, TRIM28, SOX15, DVL1, PRDM16, DVL2, EPC1, CAMTA2, SOX9, CCNL2, SUPT20H, CCT8, NKX2-5, HES5, CTC1, KDM6B, NCOA1, EIF5A, UBE2B, EYA4, F2R, BCDIN3D, RFX3, CELA1, POMC, RNF222, PER1, NR4A1, SFRP1, KAT6A, GPD1, ASXL2, PRR16, F2RL1, ROR2, TP53	0.404285	0.400875
GO:0060343	trabecula formation	4	0.886918	0.0109661	SFRP1, MSX2, ADAMTS1, NKX2-5	0.404285	0.400875
GO:0010243	response to organonitrogen compound	18	3.99113	0.0109665	CHRNB1, CHRNB3, CHRNA6, DNMT3A, SLC2A4, PRKCZ, RAB10, FAM132A, CRHBP, PER1, NR4A1, SFRP1, CHRNE, GPD1, TMBIM6, SOX9, JAK2, CPEB4	0.404285	0.400875
GO:0010604	positive regulation of macromolecule metabolic process	64	14.1907	0.0113836	ACVRL1, APP, PHF23, ARRB2, CTGF, IKBKB, FNTA, TRIM28, SOX15, EPC1, SOX9, CCNL2, SUPT20H, LOC481514, TNFRSF4, KDM6B, NCOA1, EIF5A, SYK, TNFRSF18, F2R, RFX3, SFRP1, SOAT1, KAT6A, PRR16, ROR2, TP53, SMARCD1, USP16, PLGRKT, ALOX15, ALOX12B, ACVR1B, DNAJC27, PRKCZ, AURKB, PIK3R6, ATAD2B, PIK3R5, NFIL3, DVL1, PRDM16, DVL2, TNFRSF14, CAMTA2, CCT8, NKX2-5, HES5, CTC1, SEC16B, SMAD4, UBE2B, EYA4, BCDIN3D,…	0.414008	0.410516
GO:0031328	positive regulation of cellular biosynthetic process	41	9.09091	0.011419	ACVRL1, APP, SMARCD1, USP16, AURKB, ATAD2B, IKBKB, SOX15, DVL1, PRDM16, DVL2, EPC1, CAMTA2, SOX9, CCNL2, SUPT20H, CCT8, NKX2-5, HES5, CTC1, KDM6B, NCOA1, EIF5A, SYK, F2R, BCDIN3D, RFX3, CELA1, POMC, CTDNEP1, RNF222, PER1, NR4A1, SFRP1, SOAT1, KAT6A, ASXL2, PRR16, F2RL1, ROR2, TP53	0.414008	0.410516
GO:0006351	transcription, DNA-templated	64	14.1907	0.0119136	ACVRL1, ZMYND15, APP, ANKRD33, ARRB2, NOC2L, BACH1, IKBKB, TRIM28, SOX15, EPC1, SOX9, CCNL2, SUPT20H, LOC481514, GABPA, KDM6B, NCOA1, HES7, MSX2, SYK, DNMT3A, F2R, SSU72, RFX3, THAP1, SFRP1, KAT6A, ZSCAN22, TMBIM6, ROR2, TP53, SMARCD1, USP16, TCF7, GLIS3, ZNF8, AURKB, ATAD2B, NFIL3, POLR2A, DVL1, PRDM16, DVL2, CAMTA2, NKX2-5, HES5, HES4, SMAD4, UBE2B, SMAD9, CELA1, SKI, POMC, RNF222, PER1, NR4A1,…	0.4284	0.424787
GO:0030154	cell differentiation	83	18.4035	0.0120318	ACVRL1, ITSN2, ZMYND15, CYFIP1, APP, ACADVL, STEAP4, ANKRD33, FAIM2, LDLRAD4, SLC2A4, CTGF, IKBKB, INSL6, TRIM28, SOX15, KIF5B, SDF4, SOX9, JAK2, LOC481514, PITX1, GABPA, NDEL1, KDM6B, NCOA1, CHRNB1, MSX2, SYK, TRPC4, SLC11A2, RFX3, KRT75, C1QL4, SFRP1, SOAT1, KAT6A, MXRA8, VDAC1, ROR2, ASTN1, CATSPER3, TCF7, ADAM22, ACVR1B, NTN1, AURKC, PRKCZ, FSTL4, PIK3R6, KRT84, BRINP2, EFNB3, RACGAP1, DVL1, …	0.429133	0.425513
GO:0031325	positive regulation of cellular metabolic process	63	13.969	0.0123202	ACVRL1, APP, PHF23, ARRB2, CTGF, IKBKB, SPTLC1, FNTA, TRIM28, SOX15, EPC1, SOX9, CCNL2, SUPT20H, TNFRSF4, KDM6B, NCOA1, EIF5A, SYK, TNFRSF18, F2R, RFX3, CTDNEP1, SFRP1, SOAT1, KAT6A, GPD1, PRR16, ROR2, TP53, SMARCD1, USP16, PLGRKT, ALOX15, ALOX12B, DNAJC27, PRKCZ, AURKB, PIK3R6, ATAD2B, PIK3R5, DVL1, PRDM16, DVL2, TNFRSF14, CAMTA2, CCT8, NKX2-5, HES5, CTC1, SMAD4, UBE2B, EYA4, BCDIN3D, CELA1, SCI…	0.435877	0.432201
GO:0061024	membrane organization	26	5.76497	0.0125282	NLGN2, ALOX15, PRKCZ, IKBKB, FNTA, TMEM88, KIF5B, DVL1, BNIP1, MYH10, GOLGA7, CHRNB1, SEC16B, HSPA4, ARHGEF16, STX7, EFR3B, ANK1, RAB10, CTDNEP1, RER1, CHMP2A, RANGRF, F2RL1, AGRN, FGF11	0.439691	0.435983
GO:0009890	negative regulation of biosynthetic process	35	7.76053	0.0126367	ACVRL1, ZMYND15, ACADVL, ANKRD33, NOC2L, ZNF8, AURKB, ATAD2B, FAM132A, FXR2, TRIM28, SOX15, PRDM16, EPC1, SOX9, LOC481514, HES5, GABPA, HES7, SMAD4, MSX2, UBE2B, DNMT3A, BCDIN3D, RFX3, CELA1, PER1, LOC102151838, SFRP1, KAT6A, BCL6B, PHF14, TMBIM6, TP53, CPEB4	0.439979	0.436268
GO:0045926	negative regulation of growth	11	2.43902	0.0128621	ACVRL1, SMAD4, SFRP1, STC2, TNK1, ACVR1B, ALOX15B, TP53, NTN1, FSTL4, SPG20	0.444299	0.440552
GO:0050821	protein stabilization	8	1.77384	0.0132074	UBE2B, TMEM88, GNAQ, DVL1, CDC37L1, ATP1B2, CCT8, GOLGA7	0.450386	0.446588
GO:0010256	endomembrane system organization	19	4.21286	0.0132451	SEC16B, ARHGEF16, STX7, HOOK3, EFR3B, ANK1, PRKCZ, RAB10, IKBKB, CTDNEP1, COL4A3BP, RER1, TMEM88, KIF5B, CHMP2A, BNIP1, RANGRF, MYH10, GOLGA7	0.450386	0.446588
GO:0042221	response to chemical	75	16.6297	0.0133463	ACVRL1, APP, LDLRAD4, ARRB2, SLC2A4, AQP2, BACH1, CXCL16, CTGF, IKBKB, CRHBP, KIF5B, SOX9, JAK2, TNFRSF4, PELP1, KDM6B, NCOA1, CHRNB1, POSTN, CHRNB3, MSX2, SYK, TNFRSF18, CAFA-T2R2, SLC11A2, DNMT3A, ARHGEF16, F2R, ASPN, SFRP1, GPD1, TMBIM6, ROR2, TP53, STEAP2, CD274, CHRNA6, TCF7, ALOX15, ADCY3, SRI, UBE2J2, ZNF8, NTN1, PRKCZ, FAM132A, BRINP2, EFNB3, NFIL3, STC2, CHRNE, DVL1, PRDM16, ABL2, TNFRSF…	0.450386	0.446588
GO:0030308	negative regulation of cell growth	9	1.99557	0.0138419	ACVRL1, SMAD4, SFRP1, TNK1, ACVR1B, TP53, NTN1, FSTL4, SPG20	0.463545	0.459635
GO:0065007	biological regulation	228	50.5543	0.0142166	ITSN2, CYFIP1, APP, AQP6, LDLRAD4, NOC2L, AQP2, TXNDC15, BACH1, CRHBP, TRIM28, TMEM88, ZNF606, SOX15, EPC1, SOX9, SUPT20H, CCNL2, LOC481514, GOLGA7, HES7, LOC489591, ZFP3, SLC11A2, OMD, RFX3, CRNKL1, ANK1, THAP1, DKK4, SFRP1, SOAT1, CLDN7, VDAC3, PRR16, PFN4, VDAC1, TP53, RIN2, UBE2J2, IQGAP2, PRKCZ, PIK3R6, PIK3R5, FXR2, RACGAP1, STC2, PRDM16, OTOF, NKX2-5, CTC1, INCA1, CELA1, LARP4, ALOX15B, ME…	0.470444	0.466476
GO:1903530	regulation of secretion by cell	19	4.21286	0.0142624	CD274, SMAD4, SEC24A, NLGN2, SYK, F2R, CHRNA6, RFX3, SRI, ALOX15B, PRKCZ, POMC, FAM132A, CRHBP, SFRP1, CHMP2A, F2RL1, TMBIM6, TNFRSF14	0.470444	0.466476
GO:0033559	unsaturated fatty acid metabolic process	6	1.33038	0.0144925	FAM213B, SYK, ALOX15, ALOX12B, ALOXE3, ALOX15B	0.471515	0.467538
GO:1903827	regulation of cellular protein localization	19	4.21286	0.0145098	SEC16B, SMAD4, MCRS1, ARHGEF16, STX7, SRI, UBE2J2, DNAJC27, DCLK1, TRIM28, RER1, KIF5B, GNAQ, DVL1, FAM20B, RANGRF, CCT8, LOC481514, NDEL1	0.471515	0.467538
GO:0035094	response to nicotine	4	0.886918	0.0147392	CHRNB1, CHRNB3, CHRNE, CHRNA6	0.474022	0.470024
GO:0009891	positive regulation of biosynthetic process	41	9.09091	0.014803	ACVRL1, APP, SMARCD1, USP16, AURKB, ATAD2B, IKBKB, SOX15, DVL1, PRDM16, DVL2, EPC1, CAMTA2, SOX9, CCNL2, SUPT20H, CCT8, NKX2-5, HES5, CTC1, KDM6B, NCOA1, EIF5A, SYK, F2R, BCDIN3D, RFX3, CELA1, POMC, CTDNEP1, RNF222, PER1, NR4A1, SFRP1, SOAT1, KAT6A, ASXL2, PRR16, F2RL1, ROR2, TP53	0.474022	0.470024
GO:0051046	regulation of secretion	20	4.43459	0.0150819	CD274, SMAD4, SEC24A, NLGN2, SYK, F2R, CHRNA6, RFX3, ALOX12B, SRI, ALOX15B, PRKCZ, POMC, FAM132A, CRHBP, SFRP1, CHMP2A, F2RL1, TMBIM6, TNFRSF14	0.476098	0.472083
GO:0051222	positive regulation of protein transport	16	3.54767	0.0150849	CD274, SEC16B, SMAD4, SEC24A, NLGN2, SYK, F2R, SRI, UBE2J2, ALOX15B, PRKCZ, FAM132A, TRIM28, FAM20B, F2RL1, TNFRSF14	0.476098	0.472083
GO:0050886	endocrine process	6	1.33038	0.0155808	POMC, CRHBP, SMAD4, F2R, F2RL1, PCSK5	0.484658	0.480571
GO:0045604	regulation of epidermal cell differentiation	5	1.10865	0.0156588	MSX2, LOC481514, ALOX15B, KRT84, HES5	0.484658	0.480571
GO:0035282	segmentation	7	1.55211	0.0156876	HES7, SMAD4, SFRP1, DVL2, ROR2, TDRD5, HES5	0.484658	0.480571
GO:0070887	cellular response to chemical stimulus	54	11.9734	0.0158735	ACVRL1, LDLRAD4, ARRB2, SLC2A4, AQP2, BACH1, CXCL16, CTGF, IKBKB, CRHBP, SOX9, JAK2, PELP1, KDM6B, NCOA1, POSTN, MSX2, SYK, DNMT3A, ARHGEF16, ASPN, SFRP1, GPD1, TMBIM6, ROR2, TP53, TCF7, ALOX15, ADCY3, SRI, ZNF8, PRKCZ, FAM132A, BRINP2, NFIL3, STC2, PRDM16, ABL2, NKX2-5, HES5, SMAD4, BCDIN3D, SMAD9, SKI, RAB10, PER1, NR4A1, GNAQ, CREBRF, F2RL1, AGRN, FGF11, CPEB4, SPG20	0.485245	0.481153
GO:0051641	cellular localization	59	13.082	0.0159278	APP, NOC2L, IKBKB, COL4A3BP, FNTA, TRIM28, TMEM88, KIF5B, TMEM107, KIF1C, SOX9, LOC481514, GOLGA7, NDEL1, SYK, STX7, ARHGEF16, F2R, VPS13A, ANK1, CTDNEP1, RER1, FAM20B, PFN4, ERGIC1, NLGN2, SAR1B, SRI, UBE2J2, NTN1, DNAJC27, PRKCZ, AURKB, PLD2, AP3M2, FAM132A, DVL1, DVL2, OTOF, KIF3C, CCT8, MYH10, SEC16B, SMAD4, TRAPPC1, RIC1, SEC24A, UBE2B, HSPA4, MCRS1, PEX10, HOOK3, EFR3B, DCLK1, RAB10, GNAQ, …	0.485245	0.481153
GO:0010558	negative regulation of macromolecule biosynthetic process	33	7.31707	0.0160527	ACVRL1, ZMYND15, ANKRD33, NOC2L, ZNF8, AURKB, ATAD2B, FXR2, TRIM28, SOX15, PRDM16, EPC1, SOX9, LOC481514, HES5, GABPA, HES7, SMAD4, MSX2, UBE2B, DNMT3A, BCDIN3D, RFX3, CELA1, PER1, LOC102151838, SFRP1, KAT6A, BCL6B, PHF14, TMBIM6, TP53, CPEB4	0.485678	0.481581
GO:0016569	covalent chromatin modification	15	3.32594	0.0162351	NCOA1, SMAD4, USP16, UBE2B, EYA4, DNMT3A, NOC2L, AURKB, PER1, TRIM28, KAT6A, EPC1, LOC481514, TP53, SKP1	0.487832	0.483717
GO:2000026	regulation of multicellular organismal development	44	9.7561	0.016722	ACVRL1, ITSN2, APP, LDLRAD4, ACVR1B, NTN1, PRKCZ, FSTL4, PIK3R6, KRT84, CTGF, IKBKB, BRINP2, SOX15, DVL1, DVL2, ABL2, SOX9, NKX2-5, LOC481514, HES5, GABPA, NDEL1, HES7, NCOA1, SMAD4, MSX2, ARHGEF15, SYK, OMD, RFX3, ISG15, CELA1, HOOK3, ALOX15B, ASPN, SKI, DKK4, SFRP1, BCL6B, PHF14, AGGF1, ROR2, SPG20	0.490339	0.486203
GO:0045616	regulation of keratinocyte differentiation	4	0.886918	0.0168672	MSX2, LOC481514, ALOX15B, KRT84	0.490339	0.486203
GO:0042634	regulation of hair cycle	4	0.886918	0.0168672	DKK4, PER1, SMAD4, MSX2	0.490339	0.486203
GO:0048668	collateral sprouting	4	0.886918	0.0168672	APP, DVL1, FSTL4, SPG20	0.490339	0.486203
GO:0006139	nucleobase-containing compound metabolic process	112	24.8337	0.0170615	PANK4, APP, ANKRD33, NOC2L, BACH1, ENO3, TRIM28, ZNF606, SOX15, EPC1, SOX9, CCNL2, SUPT20H, CPSF3L, ZNF324, LOC481514, HES7, MSX2, ZFP3, F2R, SSU72, RFX3, CRNKL1, THAP1, SFRP1, ZSCAN22, KAT6A, GPD1, ROR2, MZF1, TP53, ZNF550, TCF7, GLIS3, AK3, ATP5J, KRBA2, DVL1, PRDM16, DVL2, ZNF304, CAMTA2, NKX2-5, NADK, CTC1, SMAD4, UBE2B, SMAD9, BCDIN3D, CELA1, TDRD5, RNF222, NR4A1, TP53I3, TFCP2, PHF14, IARS,…	0.490339	0.486203
GO:0007179	transforming growth factor beta receptor signaling pathway	8	1.77384	0.0170735	ACVRL1, SKI, SMAD4, PRDM16, SMAD9, ARRB2, LDLRAD4, ASPN	0.490339	0.486203
GO:0008104	protein localization	55	12.1951	0.0171009	PCSK5, IKBKB, FNTA, TRIM28, TMEM88, KIF5B, TMEM107, SOX9, LOC481514, GOLGA7, NDEL1, SYK, STX7, ARHGEF16, F2R, VPS13A, RFX3, ANK1, CTDNEP1, SFRP1, RER1, FAM20B, PFN4, TMBIM6, TP53, CD274, NLGN2, SAR1B, SRI, UBE2J2, DNAJC27, PRKCZ, AURKB, AP3M2, FAM132A, DVL1, DVL2, TNFRSF14, CCT8, SEC16B, SMAD4, SEC24A, HSPA4, MCRS1, PEX10, HOOK3, ALOX15B, EFR3B, DCLK1, RAB10, GNAQ, CHMP2A, RANGRF, F2RL1, AGRN	0.490339	0.486203
GO:0035358	regulation of peroxisome proliferator activated receptor signaling pathway	3	0.665188	0.0173817	ASXL2, ALOX15, ALOX15B	0.495152	0.490976
GO:0032502	developmental process	117	25.9424	0.0177259	ITSN2, CYFIP1, APP, ANKRD33, AQP6, FAIM2, LDLRAD4, AQP2, CTGF, COL4A3BP, TRIM28, KIF5B, SOX15, SOX9, LOC481514, TNFRSF4, PITX1, HES7, CHRNB1, POSTN, LOC489591, MSX2, OMD, ALG5, SLC11A2, RFX3, KRT75, DKK4, CTDNEP1, SFRP1, KAT6A, MXRA8, VDAC3, VDAC1, ROR2, TP53, FREM2, ASTN1, KLHL17, TCF7, ALOX15, ATP5J, PRKCZ, PIK3R6, BRINP2, EFNB3, RACGAP1, STC2, DVL1, PRDM16, DVL2, ABL2, TNFRSF14, NKX2-5, MYH10,…	0.498947	0.494739
GO:0034097	response to cytokine	18	3.99113	0.0177424	CD274, SMAD4, SYK, TCF7, ALOX15, ISG15, ASPN, CXCL16, IKBKB, CRHBP, SFRP1, NFIL3, GPD1, CREBRF, F2RL1, SOX9, JAK2, FGF11	0.498947	0.494739
GO:0045935	positive regulation of nucleobase-containing compound metabolic process	39	8.64745	0.018474	ACVRL1, APP, SMARCD1, USP16, AURKB, ATAD2B, IKBKB, TRIM28, SOX15, DVL1, PRDM16, DVL2, EPC1, CAMTA2, SOX9, CCNL2, SUPT20H, CCT8, NKX2-5, HES5, CTC1, KDM6B, NCOA1, UBE2B, EYA4, F2R, RFX3, CELA1, POMC, RNF222, PER1, NR4A1, SFRP1, KAT6A, GPD1, ASXL2, F2RL1, ROR2, TP53	0.516213	0.511859
GO:0030858	positive regulation of epithelial cell differentiation	5	1.10865	0.0187226	ACVRL1, RFX3, SOX9, LOC481514, ALOX15B	0.519848	0.515464
GO:0006807	nitrogen compound metabolic process	133	29.49	0.0193821	PANK4, APP, ANKRD33, SAT2, NOC2L, BACH1, ENO3, COL4A3BP, TRIM28, ZNF606, SOX15, EPC1, SOX9, CCNL2, SUPT20H, CPSF3L, ZNF324, LOC481514, RPS12, HES7, MSX2, RPS5, ZFP3, SLC11A2, F2R, SSU72, RFX3, CRNKL1, THAP1, SFRP1, ZSCAN22, KAT6A, GPD1, PRR16, RPL26, ROR2, MZF1, TP53, ZNF550, TCF7, GLIS3, AK3, ATP5J, KRBA2, MRPL20, FXR2, DVL1, PRDM16, DVL2, ZNF304, CAMTA2, NKX2-5, NADK, CTC1, SMAD4, UBE2B, SMAD9,…	0.534394	0.529887
GO:0048869	cellular developmental process	89	19.7339	0.0195612	ACVRL1, ITSN2, ZMYND15, CYFIP1, APP, ACADVL, STEAP4, ANKRD33, FAIM2, LDLRAD4, SLC2A4, CTGF, IKBKB, INSL6, COL4A3BP, TRIM28, SOX15, KIF5B, TMEM107, SDF4, SOX9, JAK2, LOC481514, PITX1, GABPA, NDEL1, KDM6B, NCOA1, CHRNB1, MSX2, SYK, TRPC4, SLC11A2, RFX3, KRT75, C1QL4, SFRP1, SOAT1, KAT6A, VDAC3, MXRA8, VDAC1, ROR2, TP53, ASTN1, CATSPER3, TCF7, ADAM22, ACVR1B, NTN1, AURKC, PRKCZ, FSTL4, PIK3R6, KRT84…	0.534394	0.529887
GO:0051223	regulation of protein transport	22	4.87805	0.0197735	CD274, SEC16B, SMAD4, SEC24A, NLGN2, SYK, F2R, RFX3, SRI, UBE2J2, ALOX15B, DNAJC27, PRKCZ, FAM132A, SFRP1, TRIM28, GNAQ, FAM20B, F2RL1, TMBIM6, TNFRSF14, NDEL1	0.534394	0.529887
GO:1901699	cellular response to nitrogen compound	15	3.32594	0.0198191	DNMT3A, BCDIN3D, SLC2A4, PRKCZ, RAB10, FAM132A, CRHBP, NR4A1, SFRP1, GNAQ, GPD1, SOX9, AGRN, JAK2, CPEB4	0.534394	0.529887
GO:0032940	secretion by cell	24	5.32151	0.0198555	CD274, SMAD4, SEC24A, NLGN2, SYK, F2R, CHRNA6, RFX3, SRI, PCSK5, ALOX15B, PRKCZ, POMC, FAM132A, CRHBP, SFRP1, DVL1, CHMP2A, F2RL1, OTOF, TMBIM6, TNFRSF14, MYH10, STEAP2	0.534394	0.529887
GO:0051705	multi-organism behavior	5	1.10865	0.020384	CRHBP, APP, DVL1, VPS13A, GCNT4	0.545272	0.540673
GO:0050794	regulation of cellular process	206	45.6763	0.0206428	ITSN2, CYFIP1, APP, LDLRAD4, NOC2L, TXNDC15, BACH1, CRHBP, TRIM28, TMEM88, ZNF606, SOX15, EPC1, SOX9, SUPT20H, CCNL2, LOC481514, HES7, LOC489591, ZFP3, RFX3, CRNKL1, ANK1, THAP1, DKK4, SFRP1, SOAT1, CLDN7, VDAC3, PRR16, PFN4, VDAC1, TP53, RIN2, UBE2J2, IQGAP2, PRKCZ, PIK3R6, PIK3R5, FXR2, RACGAP1, STC2, PRDM16, NKX2-5, CTC1, INCA1, CELA1, LARP4, ALOX15B, MEX3C, DCLK1, GADD45G, RNF222, CREBRF, PLC…	0.548847	0.544218
GO:0090304	nucleic acid metabolic process	100	22.1729	0.0208829	APP, ANKRD33, NOC2L, BACH1, TRIM28, ZNF606, SOX15, EPC1, SOX9, CCNL2, SUPT20H, CPSF3L, ZNF324, LOC481514, HES7, MSX2, ZFP3, F2R, SSU72, RFX3, CRNKL1, THAP1, SFRP1, ZSCAN22, KAT6A, ROR2, MZF1, TP53, ZNF550, TCF7, GLIS3, KRBA2, DVL1, PRDM16, DVL2, ZNF304, CAMTA2, NKX2-5, CTC1, SMAD4, UBE2B, SMAD9, BCDIN3D, CELA1, TDRD5, RNF222, NR4A1, TFCP2, PHF14, IARS, ZNF772, ACVRL1, ZMYND15, ZNF132, DDX46, INTS…	0.551887	0.547233
GO:0009968	negative regulation of signal transduction	30	6.65188	0.0210567	FAIM2, LDLRAD4, HMGCR, SRI, ARRB2, RASAL2, NOC2L, PRKCZ, FSTL4, CRHBP, TMEM88, PRDM16, SOX9, NKX2-5, LOC489591, UBE2B, EYA4, TNK1, C1QL4, ASPN, SKI, DKK4, PER1, SFRP1, CREBRF, PHF14, F2RL1, TMBIM6, ROR2, SPG20	0.553149	0.548484
GO:0009306	protein secretion	15	3.32594	0.0219143	CD274, SEC24A, NLGN2, SYK, F2R, RFX3, SRI, PCSK5, ALOX15B, PRKCZ, FAM132A, SFRP1, F2RL1, TMBIM6, TNFRSF14	0.57194	0.567117
GO:0046483	heterocycle metabolic process	113	25.0554	0.0220466	PANK4, APP, ANKRD33, NOC2L, BACH1, ENO3, TRIM28, ZNF606, SOX15, EPC1, SOX9, CCNL2, SUPT20H, CPSF3L, ZNF324, LOC481514, HES7, MSX2, ZFP3, SLC11A2, F2R, SSU72, RFX3, CRNKL1, THAP1, SFRP1, ZSCAN22, KAT6A, GPD1, ROR2, MZF1, TP53, ZNF550, TCF7, GLIS3, AK3, ATP5J, KRBA2, DVL1, PRDM16, DVL2, ZNF304, CAMTA2, NKX2-5, NADK, CTC1, SMAD4, UBE2B, SMAD9, BCDIN3D, CELA1, TDRD5, RNF222, NR4A1, TP53I3, TFCP2, PHF…	0.57194	0.567117
GO:0006725	cellular aromatic compound metabolic process	114	25.2772	0.0221632	PANK4, APP, ANKRD33, NOC2L, BACH1, ENO3, TRIM28, ZNF606, SOX15, EPC1, SOX9, CCNL2, SUPT20H, CPSF3L, ZNF324, LOC481514, HES7, MSX2, ZFP3, SLC11A2, F2R, SSU72, RFX3, CRNKL1, THAP1, SFRP1, ZSCAN22, KAT6A, GPD1, ROR2, MZF1, TP53, ZNF550, TCF7, GLIS3, AK3, ATP5J, KRBA2, DVL1, PRDM16, DVL2, ZNF304, CAMTA2, NKX2-5, NADK, CTC1, SMAD4, UBE2B, SMAD9, BCDIN3D, CELA1, TDRD5, RNF222, NR4A1, TP53I3, TFCP2, PHF…	0.57194	0.567117
GO:0044802	single-organism membrane organization	23	5.09978	0.0224589	CHRNB1, NLGN2, HSPA4, ARHGEF16, STX7, EFR3B, ANK1, PRKCZ, RAB10, IKBKB, CTDNEP1, FNTA, RER1, TMEM88, KIF5B, DVL1, CHMP2A, BNIP1, RANGRF, AGRN, MYH10, GOLGA7, FGF11	0.57596	0.571102
GO:1901701	cellular response to oxygen-containing compound	22	4.87805	0.0225815	KDM6B, POSTN, MSX2, DNMT3A, ADCY3, SRI, SLC2A4, AQP2, PRKCZ, RAB10, FAM132A, CRHBP, NR4A1, SFRP1, BRINP2, GNAQ, GPD1, ABL2, SOX9, AGRN, JAK2, CPEB4	0.57596	0.571102
GO:0045444	fat cell differentiation	10	2.21729	0.0229292	NR4A1, SFRP1, STEAP4, MSX2, ASXL2, PRDM16, SDF4, SLC2A4, C1QL4, ALOXE3	0.581447	0.576543
GO:0006888	ER to Golgi vesicle-mediated transport	6	1.33038	0.0232618	SEC16B, SEC24A, TRAPPC1, RANGRF, ANK1, ERGIC1	0.58649	0.581544
GO:0045934	negative regulation of nucleobase-containing compound metabolic process	31	6.87361	0.023599	ACVRL1, ZMYND15, ANKRD33, NOC2L, ZNF8, AURKB, ATAD2B, TRIM28, SOX15, PRDM16, EPC1, SOX9, LOC481514, HES5, GABPA, HES7, SMAD4, MSX2, UBE2B, DNMT3A, BCDIN3D, RFX3, CELA1, PER1, LOC102151838, SFRP1, KAT6A, BCL6B, PHF14, TMBIM6, TP53	0.591592	0.586603
GO:0019369	arachidonic acid metabolic process	4	0.886918	0.0242291	ALOX15, ALOX12B, ALOXE3, ALOX15B	0.603938	0.598844
GO:0009888	tissue development	45	9.97783	0.0244748	ACVRL1, ACADVL, ANKRD33, TCF7, ALOX15, LDLRAD4, ACVR1B, NTN1, KRT84, CTGF, IKBKB, TRIM28, SOX15, DVL1, TMEM107, DVL2, GCNT4, SOX9, NKX2-5, LOC481514, MYH10, PITX1, HES5, CTC1, HES7, KDM6B, SMAD4, POSTN, MSX2, OMD, SMAD9, RFX3, ALOX15B, MEX3C, ASPN, DKK4, RAB10, CTDNEP1, NR4A1, SFRP1, F2RL1, VDAC1, ROR2, FREM2, SPG20	0.606614	0.601498
GO:0001558	regulation of cell growth	13	2.88248	0.0257208	ACVRL1, ITSN2, SMAD4, TNK1, NOL8, ACVR1B, NTN1, FSTL4, CTGF, CXCL16, SFRP1, TP53, SPG20	0.633916	0.62857
GO:0006333	chromatin assembly or disassembly	8	1.77384	0.0259327	SMARCD1, KAT6A, CHD3, SOX9, LOC481514, NOC2L, CENPP, TP53	0.635568	0.630208
GO:0006796	phosphate-containing compound metabolic process	62	13.7472	0.0261035	ACVRL1, PANK4, APP, CSRNP2, LDLRAD4, ARRB2, PFAS, ENO3, CTGF, IKBKB, SPTLC1, TRIM28, SOX9, ME2, CCNL2, JAK2, LOC481514, TNFRSF4, SYK, TNFRSF18, F2R, ALG5, SSU72, C1QL4, ASPN, SFRP1, GPD1, ROR2, GUCY2D, ALOX15, AK3, ADCY3, ATP5J, ALOX12B, HMGCR, ACVR1B, DNAJC27, PRKCZ, AURKB, PIK3R6, PIK3R5, DVL1, DVL2, ABL2, TNFRSF14, HES5, NADK, SMAD4, UBE2B, EYA4, INCA1, TNK1, SMAD9, EFR3B, SCIMP, DCLK1, GADD45…	0.636201	0.630835
GO:2000678	negative regulation of transcription regulatory region DNA binding	3	0.665188	0.0269833	MSX2, ANKRD33, SRI	0.646862	0.641407
GO:0071391	cellular response to estrogen stimulus	3	0.665188	0.0269833	CRHBP, SFRP1, PELP1	0.646862	0.641407
GO:0006448	regulation of translational elongation	3	0.665188	0.0269833	EIF5A, USP16, RPS5	0.646862	0.641407
GO:0046903	secretion	26	5.76497	0.0271756	CD274, NLGN2, CHRNA6, ALOX12B, SRI, PCSK5, PRKCZ, FAM132A, CRHBP, DVL1, OTOF, TNFRSF14, MYH10, SMAD4, SEC24A, SYK, TRPC4, F2R, RFX3, ALOX15B, POMC, SFRP1, CHMP2A, F2RL1, TMBIM6, STEAP2	0.64793	0.642466
GO:0051640	organelle localization	15	3.32594	0.0273249	SEC16B, NLGN2, SYK, UBE2B, STX7, HOOK3, NTN1, PLD2, AP3M2, KIF5B, CHMP2A, OTOF, KIF3C, MYH10, NDEL1	0.64797	0.642505
GO:0043410	positive regulation of MAPK cascade	16	3.54767	0.0275393	SYK, F2R, ALOX15, ALOX12B, ARRB2, SCIMP, DNAJC27, PRKCZ, PIK3R6, GADD45G, PIK3R5, CTGF, DVL2, F2RL1, TNFRSF14, TNFRSF4	0.649542	0.644064
GO:0006793	phosphorus metabolic process	62	13.7472	0.0277134	ACVRL1, PANK4, APP, CSRNP2, LDLRAD4, ARRB2, PFAS, ENO3, CTGF, IKBKB, SPTLC1, TRIM28, SOX9, ME2, CCNL2, JAK2, LOC481514, TNFRSF4, SYK, TNFRSF18, F2R, ALG5, SSU72, C1QL4, ASPN, SFRP1, GPD1, ROR2, GUCY2D, ALOX15, AK3, ADCY3, ATP5J, ALOX12B, HMGCR, ACVR1B, DNAJC27, PRKCZ, AURKB, PIK3R6, PIK3R5, DVL1, DVL2, ABL2, TNFRSF14, HES5, NADK, SMAD4, UBE2B, EYA4, INCA1, TNK1, SMAD9, EFR3B, SCIMP, DCLK1, GADD45…	0.649834	0.644353
GO:0043933	macromolecular complex subunit organization	51	11.3082	0.0278479	CYFIP1, CHD3, LDLRAD4, NOC2L, TRIM28, KIF5B, EPC1, SOX9, LOC481514, NDEL1, SKP1, NCOA1, EIF5A, HGSNAT, RPS5, DNMT3A, CRNKL1, SOAT1, KAT6A, PFN4, TP53, SMARCD1, USP16, SLC1A1, ALOX15, HMP19, HMGCR, IQGAP2, PRKCZ, AURKB, ATAD2B, LIMA1, MRPL20, WDCP, DVL2, COX14, CCT8, NKX2-5, HES5, SEC16B, SMAD4, UBE2B, HSPA4, EYA4, TDRD5, SKI, PER1, CHMP2A, F2RL1, CENPO, CENPP	0.649834	0.644353
GO:0001932	regulation of protein phosphorylation	34	7.5388	0.0281121	ACVRL1, APP, ALOX15, ALOX12B, LDLRAD4, HMGCR, ARRB2, PRKCZ, DNAJC27, PIK3R6, PIK3R5, CTGF, DVL1, DVL2, TNFRSF14, SOX9, CCNL2, LOC481514, TNFRSF4, HES5, SMAD4, SYK, UBE2B, TNFRSF18, F2R, INCA1, C1QL4, SCIMP, ASPN, GADD45G, SFRP1, GNAQ, F2RL1, FGF11	0.649881	0.644399
GO:1901360	organic cyclic compound metabolic process	116	25.7206	0.0281462	PANK4, APP, ANKRD33, NOC2L, BACH1, ENO3, TRIM28, ZNF606, SOX15, EPC1, SOX9, CCNL2, SUPT20H, CPSF3L, ZNF324, LOC481514, HES7, MSX2, ZFP3, SLC11A2, F2R, SSU72, RFX3, CRNKL1, THAP1, SFRP1, SOAT1, ZSCAN22, KAT6A, GPD1, ROR2, MZF1, TP53, ZNF550, TCF7, GLIS3, AK3, ATP5J, KRBA2, DVL1, PRDM16, DVL2, ZNF304, CAMTA2, NKX2-5, NADK, CTC1, SMAD4, UBE2B, SMAD9, BCDIN3D, CELA1, TDRD5, RNF222, NR4A1, TP53I3, TFC…	0.649881	0.644399
GO:0006325	chromatin organization	20	4.43459	0.0289376	NCOA1, SMARCD1, SMAD4, USP16, UBE2B, EYA4, DNMT3A, CHD3, NOC2L, AURKB, ATAD2B, PER1, TRIM28, KAT6A, EPC1, SOX9, LOC481514, CENPP, TP53, SKP1	0.661528	0.655948
GO:0051128	regulation of cellular component organization	56	12.4169	0.0289522	ACVRL1, ITSN2, CYFIP1, PHF23, LDLRAD4, ARRB2, NOC2L, CXCL16, CTGF, IKBKB, TRIM28, KIF5B, SOX9, LOC481514, NDEL1, EIF5A, LOC489591, ARHGEF15, MSX2, SYK, STX7, ARHGEF16, SFRP1, RER1, FAM20B, VDAC3, PFN4, VDAC1, TP53, ALOX15, NOL8, ACVR1B, IQGAP2, UBE2J2, NTN1, PRKCZ, AURKB, FSTL4, ATAD2B, LIMA1, DVL1, ABL2, CCT8, NKX2-5, MYH10, CTC1, SMAD4, UBE2B, TNK1, LARP4, FMNL3, CHMP2A, RANGRF, F2RL1, FGF11, S…	0.661528	0.655948
GO:0042325	regulation of phosphorylation	36	7.98226	0.0294125	ACVRL1, APP, ALOX15, ALOX12B, LDLRAD4, HMGCR, ARRB2, PRKCZ, DNAJC27, PIK3R6, PIK3R5, CTGF, IKBKB, DVL1, DVL2, TNFRSF14, SOX9, CCNL2, LOC481514, TNFRSF4, HES5, SMAD4, SYK, UBE2B, TNFRSF18, F2R, INCA1, C1QL4, SCIMP, ASPN, GADD45G, SFRP1, GNAQ, GPD1, F2RL1, FGF11	0.666297	0.660677
GO:0031399	regulation of protein modification process	41	9.09091	0.0298066	ACVRL1, APP, PHF23, ALOX15, ALOX12B, LDLRAD4, HMGCR, ARRB2, NOC2L, PRKCZ, DNAJC27, PIK3R6, PIK3R5, CTGF, IKBKB, FNTA, DVL1, DVL2, TNFRSF14, SOX9, CCNL2, LOC481514, TNFRSF4, HES5, SMAD4, SYK, UBE2B, TNFRSF18, F2R, INCA1, ISG15, C1QL4, SCIMP, ASPN, GADD45G, RNF222, SFRP1, GNAQ, F2RL1, TP53, FGF11	0.666297	0.660677
GO:0048583	regulation of response to stimulus	77	17.0732	0.0299498	ACVRL1, ITSN2, APP, FAIM2, LDLRAD4, ARRB2, NOC2L, CTGF, IKBKB, CRHBP, TRIM28, TMEM88, SOX15, SOX9, JAK2, TNFRSF4, RALGPS2, NCOA1, POSTN, LOC489591, ARHGEF15, MSX2, SYK, TNFRSF18, RALGAPA2, STX7, ARHGEF16, F2R, C1QL4, CRNKL1, ASPN, DKK4, CTDNEP1, SFRP1, CLDN7, TMBIM6, ROR2, TP53, NLGN2, ALOX15, ALOX12B, RASAL2, HMGCR, SRI, ACVR1B, DNAJC27, PRKCZ, FSTL4, PIK3R6, PIK3R5, FAM132A, FXR2, DVL1, PRDM16,…	0.666297	0.660677
GO:0030513	positive regulation of BMP signaling pathway	4	0.886918	0.0299537	ACVRL1, SMAD4, MSX2, HES5	0.666297	0.660677
GO:0007274	neuromuscular synaptic transmission	4	0.886918	0.0299537	CHRNB1, CHRNB3, CHRNE, CHRNA6	0.666297	0.660677
GO:0040011	locomotion	39	8.64745	0.0300722	ACVRL1, APP, LOC484191, CATSPER3, ADCY3, LDLRAD4, ARRB2, ACVR1B, NTN1, CXCL16, CTGF, PLD2, INSL6, EFNB3, RACGAP1, KIF5B, DVL1, ABL2, TNFRSF14, SOX9, JAK2, MYH10, NDEL1, SMAD4, MSX2, SYK, TNFRSF18, ARHGEF16, F2R, RFX3, ELP5, DCLK1, FMNL3, SFRP1, POMK, F2RL1, ROR2, FGF11, ASTN1	0.666297	0.660677
GO:0032846	positive regulation of homeostatic process	9	1.99557	0.0304052	FAM132A, SEC24A, SYK, F2R, ISG15, SRI, CCT8, ACVR1B, AURKB	0.670289	0.664636
GO:0018193	peptidyl-amino acid modification	27	5.9867	0.031239	APP, ACVR1B, NOC2L, PRKCZ, AURKB, IKBKB, TRIM28, DVL2, EPC1, ABL2, TNFRSF14, JAK2, LOC481514, GOLGA7, HES5, NCOA1, SMAD4, SYK, TNFRSF18, F2R, TNK1, SENP3, DCLK1, RNF222, PER1, SFRP1, KAT6A	0.683293	0.67753
GO:0045595	regulation of cell differentiation	39	8.64745	0.0314102	ACVRL1, ITSN2, APP, LDLRAD4, ACVR1B, NTN1, PRKCZ, FSTL4, PIK3R6, KRT84, CTGF, IKBKB, BRINP2, DVL1, PRDM16, ABL2, SOX9, NKX2-5, LOC481514, HES5, GABPA, NDEL1, NCOA1, SMAD4, MSX2, SYK, RFX3, ISG15, CELA1, HOOK3, C1QL4, ALOX15B, MEX3C, SKI, SFRP1, GNAQ, BCL6B, ASXL2, SPG20	0.683293	0.67753
GO:0000165	MAPK cascade	21	4.65632	0.0318109	SYK, F2R, ALOX15, ALOX12B, HMGCR, ARRB2, C1QL4, SCIMP, DNAJC27, PRKCZ, PIK3R6, GADD45G, PIK3R5, CTGF, SFRP1, DVL2, F2RL1, TNFRSF14, ROR2, SOX9, TNFRSF4	0.683293	0.67753
GO:0040008	regulation of growth	18	3.99113	0.0321796	ACVRL1, ITSN2, APP, SMAD4, TNK1, NOL8, ACVR1B, ALOX15B, NTN1, FSTL4, CTGF, CXCL16, SFRP1, SOX15, STC2, NKX2-5, TP53, SPG20	0.683293	0.67753
GO:0001991	regulation of systemic arterial blood pressure by circulatory renin-angiotensin	3	0.665188	0.032415	F2R, F2RL1, PCSK5	0.683293	0.67753
GO:0032506	cytokinetic process	3	0.665188	0.032415	RACGAP1, CNTROB, AURKB	0.683293	0.67753
GO:0097286	iron ion import	3	0.665188	0.032415	STEAP4, SLC11A2, STEAP2	0.683293	0.67753
GO:0045893	positive regulation of transcription, DNA-templated	32	7.09534	0.0325146	ACVRL1, APP, SMARCD1, USP16, ATAD2B, IKBKB, SOX15, DVL1, PRDM16, DVL2, EPC1, CAMTA2, SOX9, CCNL2, SUPT20H, NKX2-5, HES5, KDM6B, NCOA1, F2R, RFX3, CELA1, POMC, RNF222, PER1, NR4A1, SFRP1, KAT6A, ASXL2, F2RL1, ROR2, TP53	0.683293	0.67753
GO:1903508	positive regulation of nucleic acid-templated transcription	32	7.09534	0.0325146	ACVRL1, APP, SMARCD1, USP16, ATAD2B, IKBKB, SOX15, DVL1, PRDM16, DVL2, EPC1, CAMTA2, SOX9, CCNL2, SUPT20H, NKX2-5, HES5, KDM6B, NCOA1, F2R, RFX3, CELA1, POMC, RNF222, PER1, NR4A1, SFRP1, KAT6A, ASXL2, F2RL1, ROR2, TP53	0.683293	0.67753
GO:0023014	signal transduction by protein phosphorylation	21	4.65632	0.0325962	SYK, F2R, ALOX15, ALOX12B, HMGCR, ARRB2, C1QL4, SCIMP, DNAJC27, PRKCZ, PIK3R6, GADD45G, PIK3R5, CTGF, SFRP1, DVL2, F2RL1, TNFRSF14, ROR2, SOX9, TNFRSF4	0.683293	0.67753
GO:0050730	regulation of peptidyl-tyrosine phosphorylation	9	1.99557	0.0327084	APP, SFRP1, SYK, TNFRSF18, DVL2, TNFRSF14, PRKCZ, HES5, FGF11	0.683293	0.67753
GO:0090004	positive regulation of establishment of protein localization to plasma membrane	4	0.886918	0.0330595	RER1, KIF5B, ARHGEF16, RANGRF	0.687355	0.681558
GO:0006928	movement of cell or subcellular component	43	9.53437	0.0334335	ACVRL1, APP, LOC484191, CATSPER3, ADCY3, LDLRAD4, SRI, ARRB2, ACVR1B, NTN1, CXCL16, CTGF, PLD2, AP3M2, INSL6, EFNB3, RACGAP1, KIF5B, DVL1, KIF1C, ABL2, TNFRSF14, SOX9, KIF3C, JAK2, MYH10, NDEL1, SMAD4, MSX2, SYK, TNFRSF18, ARHGEF16, F2R, RFX3, ELP5, DCLK1, FMNL3, SFRP1, POMK, F2RL1, ROR2, FGF11, ASTN1	0.691853	0.686017
GO:0071310	cellular response to organic substance	43	9.53437	0.0337836	ACVRL1, TCF7, ALOX15, ADCY3, LDLRAD4, SRI, ARRB2, SLC2A4, ZNF8, PRKCZ, CTGF, IKBKB, FAM132A, CRHBP, BRINP2, NFIL3, STC2, PRDM16, ABL2, SOX9, NKX2-5, JAK2, HES5, NCOA1, SMAD4, MSX2, SYK, DNMT3A, SMAD9, BCDIN3D, ASPN, SKI, RAB10, PER1, NR4A1, SFRP1, GPD1, CREBRF, F2RL1, TMBIM6, ROR2, CPEB4, SPG20	0.695814	0.689946
GO:0051100	negative regulation of binding	7	1.55211	0.0341685	MSX2, ANKRD33, DVL1, TMBIM6, SRI, ARRB2, AURKB	0.700454	0.694546
GO:0032268	regulation of cellular protein metabolic process	52	11.5299	0.0348372	ACVRL1, APP, PHF23, LDLRAD4, ARRB2, NOC2L, CTGF, IKBKB, FNTA, SOX9, CCNL2, LOC481514, TNFRSF4, EIF5A, SYK, RPS5, TNFRSF18, F2R, C1QL4, ASPN, SFRP1, PRR16, TP53, USP16, PLGRKT, ALOX15, ALOX12B, HMGCR, DNAJC27, PRKCZ, PIK3R6, PIK3R5, FXR2, DVL1, DVL2, TNFRSF14, HES5, SMAD4, RIC1, UBE2B, INCA1, BCDIN3D, ISG15, SCIMP, GADD45G, RNF222, PER1, NR4A1, GNAQ, F2RL1, FGF11, CPEB4	0.70859	0.702614
GO:0030705	cytoskeleton-dependent intracellular transport	6	1.33038	0.0348884	AP3M2, APP, KIF5B, KIF1C, KIF3C, NDEL1	0.70859	0.702614
GO:0060828	regulation of canonical Wnt signaling pathway	9	1.99557	0.0351279	CTDNEP1, SFRP1, TMEM88, DVL1, DVL2, ROR2, SOX9, NKX2-5, CDK14	0.709101	0.70312
GO:1902680	positive regulation of RNA biosynthetic process	32	7.09534	0.0352368	ACVRL1, APP, SMARCD1, USP16, ATAD2B, IKBKB, SOX15, DVL1, PRDM16, DVL2, EPC1, CAMTA2, SOX9, CCNL2, SUPT20H, NKX2-5, HES5, KDM6B, NCOA1, F2R, RFX3, CELA1, POMC, RNF222, PER1, NR4A1, SFRP1, KAT6A, ASXL2, F2RL1, ROR2, TP53	0.709101	0.70312
GO:0051172	negative regulation of nitrogen compound metabolic process	33	7.31707	0.0354795	ACVRL1, ZMYND15, ANKRD33, NOC2L, ZNF8, AURKB, ATAD2B, FXR2, TRIM28, SOX15, PRDM16, EPC1, SOX9, LOC481514, HES5, GABPA, HES7, SMAD4, MSX2, UBE2B, DNMT3A, BCDIN3D, RFX3, CELA1, PER1, LOC102151838, SFRP1, KAT6A, BCL6B, PHF14, TMBIM6, TP53, CPEB4	0.710049	0.704061
GO:0045597	positive regulation of cell differentiation	23	5.09978	0.0356447	NCOA1, ACVRL1, ITSN2, SMAD4, SYK, MSX2, RFX3, ISG15, ACVR1B, ALOX15B, NTN1, PRKCZ, PIK3R6, CTGF, SFRP1, BRINP2, DVL1, ASXL2, PRDM16, ABL2, SOX9, LOC481514, NKX2-5	0.710049	0.704061
GO:0031400	negative regulation of protein modification process	17	3.7694	0.0357695	UBE2B, INCA1, ISG15, LDLRAD4, HMGCR, ARRB2, C1QL4, NOC2L, PRKCZ, ASPN, IKBKB, RNF222, SFRP1, GNAQ, DVL1, F2RL1, LOC481514	0.710049	0.704061
GO:0060071	Wnt signaling pathway, planar cell polarity pathway	4	0.886918	0.0363262	SFRP1, DVL1, DVL2, ROR2	0.714632	0.708604
GO:0007271	synaptic transmission, cholinergic	4	0.886918	0.0363262	CHRNB1, CHRNB3, CHRNE, CHRNA6	0.714632	0.708604
GO:0001738	morphogenesis of a polarized epithelium	5	1.10865	0.0369101	RAB10, SFRP1, DVL1, DVL2, ROR2	0.722878	0.716781
GO:0044767	single-organism developmental process	112	24.8337	0.0374707	ITSN2, CYFIP1, APP, ANKRD33, AQP6, FAIM2, LDLRAD4, AQP2, CTGF, COL4A3BP, TRIM28, KIF5B, SOX15, SOX9, LOC481514, TNFRSF4, PITX1, HES7, CHRNB1, LOC489591, MSX2, OMD, ALG5, SLC11A2, RFX3, KRT75, DKK4, SFRP1, KAT6A, MXRA8, VDAC3, ROR2, TP53, FREM2, ASTN1, KLHL17, TCF7, ALOX15, ATP5J, PRKCZ, PIK3R6, BRINP2, EFNB3, RACGAP1, STC2, DVL1, PRDM16, DVL2, ABL2, TNFRSF14, NKX2-5, MYH10, CTC1, SMAD4, UBE2B, SM…	0.730596	0.724434
GO:0070371	ERK1 and ERK2 cascade	10	2.21729	0.038046	ALOX15, F2R, F2RL1, ARRB2, SOX9, C1QL4, SCIMP, DNAJC27, PRKCZ, CTGF	0.732447	0.726269
GO:0031670	cellular response to nutrient	3	0.665188	0.0382335	NCOA1, POSTN, SFRP1	0.732447	0.726269
GO:0090179	planar cell polarity pathway involved in neural tube closure	3	0.665188	0.0382335	SFRP1, DVL1, DVL2	0.732447	0.726269
GO:0003071	renal system process involved in regulation of systemic arterial blood pressure	3	0.665188	0.0382335	F2R, F2RL1, PCSK5	0.732447	0.726269
GO:0048812	neuron projection morphogenesis	17	3.7694	0.0385254	ITSN2, APP, CYFIP1, SMAD4, SLC11A2, NTN1, PRKCZ, FSTL4, DCLK1, RAB10, EFNB3, KIF5B, DVL1, OGN, MYH10, NDEL1, SPG20	0.73483	0.728633
GO:0045814	negative regulation of gene expression, epigenetic	6	1.33038	0.0387656	UBE2B, TRIM28, DNMT3A, EPC1, LOC481514, ATAD2B	0.736211	0.730002
GO:0071363	cellular response to growth factor stimulus	17	3.7694	0.0390813	ACVRL1, SMAD4, MSX2, SMAD9, LDLRAD4, ARRB2, ZNF8, ASPN, CTGF, SKI, SFRP1, PRDM16, ROR2, SOX9, NKX2-5, HES5, SPG20	0.739007	0.732774
GO:0007528	neuromuscular junction development	4	0.886918	0.0397523	APP, FNTA, RER1, DVL1	0.748468	0.742156
GO:0010648	negative regulation of cell communication	30	6.65188	0.040622	FAIM2, LDLRAD4, HMGCR, SRI, ARRB2, RASAL2, NOC2L, PRKCZ, FSTL4, CRHBP, TMEM88, PRDM16, SOX9, NKX2-5, LOC489591, UBE2B, EYA4, TNK1, C1QL4, ASPN, SKI, DKK4, PER1, SFRP1, CREBRF, PHF14, F2RL1, TMBIM6, ROR2, SPG20	0.75841	0.752014
GO:0034612	response to tumor necrosis factor	7	1.55211	0.0407804	IKBKB, CRHBP, SFRP1, GPD1, F2RL1, JAK2, CXCL16	0.75841	0.752014
GO:0001837	epithelial to mesenchymal transition	6	1.33038	0.0407989	SMAD4, SFRP1, MSX2, TRIM28, LDLRAD4, SOX9	0.75841	0.752014
GO:0090287	regulation of cellular response to growth factor stimulus	10	2.21729	0.0417312	ACVRL1, SKI, SMAD4, SFRP1, MSX2, PRDM16, LDLRAD4, ASPN, HES5, SPG20	0.767119	0.760649
GO:0060341	regulation of cellular localization	23	5.09978	0.0419255	SEC16B, SMAD4, NLGN2, SYK, MCRS1, ARHGEF16, F2R, STX7, SRI, UBE2J2, DNAJC27, DCLK1, FAM132A, TRIM28, RER1, KIF5B, GNAQ, DVL1, FAM20B, RANGRF, CCT8, LOC481514, NDEL1	0.767119	0.760649
GO:0007409	axonogenesis	14	3.10421	0.0421909	APP, CYFIP1, SMAD4, NTN1, FSTL4, DCLK1, RAB10, EFNB3, KIF5B, DVL1, OGN, MYH10, NDEL1, SPG20	0.767119	0.760649
GO:0023057	negative regulation of signaling	30	6.65188	0.0423831	FAIM2, LDLRAD4, HMGCR, SRI, ARRB2, RASAL2, NOC2L, PRKCZ, FSTL4, CRHBP, TMEM88, PRDM16, SOX9, NKX2-5, LOC489591, UBE2B, EYA4, TNK1, C1QL4, ASPN, SKI, DKK4, PER1, SFRP1, CREBRF, PHF14, F2RL1, TMBIM6, ROR2, SPG20	0.767119	0.760649
GO:0016055	Wnt signaling pathway	13	2.88248	0.0423874	UBE2B, TCF7, CELA1, DKK4, CTDNEP1, SFRP1, TMEM88, DVL1, DVL2, ROR2, SOX9, NKX2-5, CDK14	0.767119	0.760649
GO:0198738	cell-cell signaling by wnt	13	2.88248	0.0423874	UBE2B, TCF7, CELA1, DKK4, CTDNEP1, SFRP1, TMEM88, DVL1, DVL2, ROR2, SOX9, NKX2-5, CDK14	0.767119	0.760649
GO:0090101	negative regulation of transmembrane receptor protein serine/threonine kinase signaling pathway	6	1.33038	0.0428958	SKI, SFRP1, PRDM16, LDLRAD4, ASPN, SPG20	0.767119	0.760649
GO:0051241	negative regulation of multicellular organismal process	27	5.9867	0.0429762	ACVRL1, APP, CD274, LDLRAD4, SRI, ARRB2, NTN1, FSTL4, CRHBP, SOX15, STC2, SOX9, HES5, GABPA, MSX2, ARHGEF15, F2R, HOOK3, PDCD1LG2, ASPN, SKI, POMC, DKK4, SFRP1, PHF14, F2RL1, SPG20	0.767119	0.760649
GO:0043113	receptor clustering	4	0.886918	0.043336	FNTA, RER1, DVL1, AGRN	0.767119	0.760649
GO:0061640	cytoskeleton-dependent cytokinesis	4	0.886918	0.043336	RACGAP1, CNTROB, MYH10, AURKB	0.767119	0.760649
GO:0060429	epithelium development	29	6.43016	0.0433948	ACVRL1, ACADVL, TCF7, ACVR1B, NTN1, KRT84, IKBKB, TRIM28, DVL1, TMEM107, DVL2, SOX9, NKX2-5, LOC481514, HES5, HES7, KDM6B, SMAD4, MSX2, SMAD9, RFX3, ALOX15B, DKK4, RAB10, SFRP1, F2RL1, VDAC1, ROR2, FREM2	0.767119	0.760649
GO:0044260	cellular macromolecule metabolic process	157	34.8115	0.0434385	APP, ANKRD33, LTN1, LDLRAD4, NOC2L, BACH1, CTGF, FNTA, TRIM28, ZNF606, SOX15, EPC1, SOX9, CCNL2, SUPT20H, CPSF3L, ZNF324, LOC481514, TNFRSF4, GOLGA7, RPS12, SKP1, HES7, MSX2, RPS5, ZFP3, ALG5, F2R, SSU72, RFX3, CRNKL1, THAP1, SFRP1, SOAT1, ZSCAN22, KAT6A, PRR16, RPL26, ROR2, MZF1, TP53, ZNF550, PLGRKT, KLHL17, TCF7, ALOX15, GLIS3, KRBA2, UBE2J2, PRKCZ, DNAJC27, PIK3R6, PIK3R5, MRPL20, FXR2, DVL1,…	0.767119	0.760649
GO:0048523	negative regulation of cellular process	88	19.5122	0.0438	ACVRL1, ZMYND15, APP, CSRNP2, ACADVL, ANKRD33, PHF23, FAIM2, LDLRAD4, ARRB2, NOC2L, CTGF, IKBKB, CRHBP, INSL6, TRIM28, TMEM88, SOX15, EPC1, SOX9, LOC481514, GABPA, HES7, LOC489591, ARHGEF15, MSX2, TNFRSF18, DNMT3A, F2R, RFX3, PDCD1LG2, C1QL4, ASPN, DKK4, RNF167, SFRP1, KAT6A, PFN4, TMBIM6, VDAC1, ROR2, TP53, CD274, TCF7, RASAL2, HMGCR, SRI, ACVR1B, ZNF8, NTN1, PRKCZ, AURKB, FSTL4, ATAD2B, FAM132A…	0.767119	0.760649
GO:0070372	regulation of ERK1 and ERK2 cascade	10	2.21729	0.0443177	SYK, ALOX15, F2R, F2RL1, ARRB2, C1QL4, SCIMP, DNAJC27, PRKCZ, CTGF	0.767119	0.760649
GO:0016572	histone phosphorylation	3	0.665188	0.0444149	UBE2B, LOC481514, AURKB	0.767119	0.760649
GO:0035357	peroxisome proliferator activated receptor signaling pathway	3	0.665188	0.0444149	ASXL2, ALOXE3, ALOX15B	0.767119	0.760649
GO:0090178	regulation of establishment of planar polarity involved in neural tube closure	3	0.665188	0.0444149	SFRP1, DVL1, DVL2	0.767119	0.760649
GO:0090177	establishment of planar polarity involved in neural tube closure	3	0.665188	0.0444149	SFRP1, DVL1, DVL2	0.767119	0.760649
GO:0060395	SMAD protein signal transduction	5	1.10865	0.0446259	SKI, SMAD4, SMAD9, JADE2, ROR2	0.76774	0.761265
GO:0048731	system development	91	20.1774	0.0455252	ACVRL1, ITSN2, CYFIP1, APP, ANKRD33, AQP6, FAIM2, LDLRAD4, AQP2, PCSK5, CTGF, POLB, INSL6, COL4A3BP, TRIM28, ADAMTS1, SOX15, KIF5B, TMEM107, SOX9, JAK2, LOC481514, PITX1, GABPA, NDEL1, KDM6B, NCOA1, HES7, ARHGEF15, MSX2, SYK, TRPC4, SLC11A2, OMD, VPS13A, RFX3, KRT75, ASPN, DKK4, SFRP1, KAT6A, MXRA8, ROR2, FREM2, ASTN1, NLGN2, KLHL17, TCF7, ALOX15, ADAM22, ATP5J, ALOX12B, ACVR1B, NTN1, PRKCZ, FSTL…	0.777323	0.770767
GO:0060070	canonical Wnt signaling pathway	10	2.21729	0.0456503	CTDNEP1, SFRP1, UBE2B, TMEM88, DVL1, TCF7, DVL2, ROR2, SOX9, NKX2-5	0.777323	0.770767
GO:0070848	response to growth factor	17	3.7694	0.0457145	ACVRL1, SMAD4, MSX2, SMAD9, LDLRAD4, ARRB2, ZNF8, ASPN, CTGF, SKI, SFRP1, PRDM16, ROR2, SOX9, NKX2-5, HES5, SPG20	0.777323	0.770767
GO:0009967	positive regulation of signal transduction	35	7.76053	0.0459437	ACVRL1, NLGN2, ALOX15, ALOX12B, ARRB2, ACVR1B, PRKCZ, DNAJC27, PIK3R6, PIK3R5, CTGF, FAM132A, DVL1, DVL2, TNFRSF14, SOX9, TNFRSF4, HES5, SMAD4, MSX2, SYK, TNFRSF18, F2R, INCA1, MIB2, ALOX15B, SCIMP, GADD45G, CTDNEP1, SFRP1, ASXL2, CREBRF, F2RL1, ROR2, TP53	0.778204	0.771641
GO:0033036	macromolecule localization	58	12.8603	0.0462566	PCSK5, IKBKB, COL4A3BP, FNTA, TRIM28, TMEM88, KIF5B, TMEM107, SOX9, LOC481514, GOLGA7, NDEL1, SYK, STX7, ARHGEF16, F2R, VPS13A, RFX3, ANK1, CTDNEP1, SFRP1, SOAT1, RER1, FAM20B, PFN4, TMBIM6, TP53, CD274, NLGN2, SAR1B, SRI, UBE2J2, DNAJC27, PRKCZ, AURKB, AP3M2, FAM132A, DVL1, DVL2, TNFRSF14, CCT8, SEC16B, SMAD4, SEC24A, HSPA4, MCRS1, PEX10, HOOK3, ALOX15B, EFR3B, DCLK1, POMC, RAB10, GNAQ, CHMP2A, …	0.778555	0.771989
GO:0016570	histone modification	13	2.88248	0.0464277	NCOA1, SMAD4, USP16, UBE2B, EYA4, NOC2L, AURKB, PER1, KAT6A, EPC1, LOC481514, TP53, SKP1	0.778555	0.771989
GO:1901700	response to oxygen-containing compound	28	6.20843	0.0464968	ADCY3, SRI, SLC2A4, AQP2, PRKCZ, FAM132A, CRHBP, BRINP2, ABL2, TNFRSF14, SOX9, JAK2, TNFRSF4, KDM6B, POSTN, MSX2, TNFRSF18, F2R, DNMT3A, RAB10, PER1, NR4A1, SFRP1, GNAQ, GPD1, TMBIM6, AGRN, CPEB4	0.778555	0.771989
GO:1903078	positive regulation of protein localization to plasma membrane	4	0.886918	0.0470755	RER1, KIF5B, ARHGEF16, RANGRF	0.779322	0.772749
GO:0090175	regulation of establishment of planar polarity	4	0.886918	0.0470755	SFRP1, DVL1, DVL2, ROR2	0.779322	0.772749
GO:1904377	positive regulation of protein localization to cell periphery	4	0.886918	0.0470755	RER1, KIF5B, ARHGEF16, RANGRF	0.779322	0.772749
GO:0044763	single-organism cellular process	238	52.7716	0.0473837	ITSN2, PANK4, CYFIP1, APP, AQP6, LDLRAD4, NOC2L, AQP2, TXNDC15, ENO3, BACH1, CRHBP, TRIM28, TMEM88, SOX15, SOX9, CCNL2, LOC481514, GOLGA7, HES7, LOC489591, ATP6V0E1, ALG5, SLC11A2, RFX3, CRNKL1, ANK1, THAP1, DKK4, SFRP1, SOAT1, MXRA8, VDAC3, PRR16, PFN4, VDAC1, TP53, RIN2, FREM2, ASTN1, ATP5J, UBE2J2, IQGAP2, PRKCZ, GABARAP, PIK3R6, PIK3R5, RACGAP1, STC2, PRDM16, OTOF, NKX2-5, CTC1, INCA1, SLC16A…	0.781475	0.774884
GO:1905114	cell surface receptor signaling pathway involved in cell-cell signaling	14	3.10421	0.0482105	NLGN2, UBE2B, TCF7, CELA1, DKK4, CTDNEP1, SFRP1, TMEM88, DVL1, DVL2, ROR2, SOX9, NKX2-5, CDK14	0.789306	0.782649
GO:0045944	positive regulation of transcription from RNA polymerase II promoter	24	5.32151	0.0482184	NCOA1, ACVRL1, KDM6B, APP, USP16, RFX3, CELA1, ATAD2B, POMC, IKBKB, RNF222, PER1, NR4A1, SOX15, ASXL2, F2RL1, EPC1, CAMTA2, SOX9, SUPT20H, CCNL2, NKX2-5, TP53, HES5	0.789306	0.782649
GO:0010647	positive regulation of cell communication	37	8.20399	0.0485237	ACVRL1, NLGN2, ALOX15, ALOX12B, SRI, ARRB2, ACVR1B, PRKCZ, DNAJC27, PIK3R6, PIK3R5, CTGF, FAM132A, KIF5B, DVL1, DVL2, TNFRSF14, SOX9, TNFRSF4, HES5, SMAD4, MSX2, SYK, TNFRSF18, F2R, INCA1, MIB2, ALOX15B, SCIMP, GADD45G, CTDNEP1, SFRP1, ASXL2, CREBRF, F2RL1, ROR2, TP53	0.790923	0.784252
GO:0022008	neurogenesis	36	7.98226	0.0487797	ITSN2, APP, CYFIP1, ADAM22, FAIM2, NTN1, PRKCZ, FSTL4, BRINP2, EFNB3, RACGAP1, KIF5B, DVL1, PRDM16, ABL2, SOX9, NKX2-5, MYH10, HES5, NDEL1, NCOA1, SMAD4, TRPC4, SLC11A2, HOOK3, DCLK1, SKI, RAB10, SFRP1, GNAQ, BCL6B, OGN, POMK, MXRA8, ASTN1, SPG20	0.790923	0.784252
GO:0048522	positive regulation of cellular process	98	21.7295	0.0496712	ITSN2, CYFIP1, APP, CXCL16, CTGF, FNTA, TRIM28, KIF5B, SOX15, EPC1, SOX9, CCNL2, SUPT20H, LOC481514, TNFRSF4, MSX2, F2R, RFX3, ATP1B2, CTDNEP1, SFRP1, SOAT1, KAT6A, GPD1, PRR16, ROR2, TP53, CD274, PLGRKT, ALOX15, IQGAP2, UBE2J2, PRKCZ, DNAJC27, PIK3R6, PIK3R5, BRINP2, EFNB3, RACGAP1, DVL1, PRDM16, DVL2, ABL2, TNFRSF14, CAMTA2, NKX2-5, CTC1, SMAD4, UBE2B, INCA1, BCDIN3D, CELA1, ISG15, ALOX15B, GAD…	0.790923	0.784252
GO:0071417	cellular response to organonitrogen compound	12	2.66075	0.050065	RAB10, FAM132A, CRHBP, NR4A1, SFRP1, DNMT3A, GPD1, SOX9, SLC2A4, JAK2, PRKCZ, CPEB4	0.790923	0.784252
GO:1903076	regulation of protein localization to plasma membrane	5	1.10865	0.0502333	RER1, KIF5B, ARHGEF16, STX7, RANGRF	0.790923	0.784252
GO:0042733	embryonic digit morphogenesis	5	1.10865	0.0502333	SMAD4, MSX2, GNAQ, TMEM107, ROR2	0.790923	0.784252
GO:1904375	regulation of protein localization to cell periphery	5	1.10865	0.0502333	RER1, KIF5B, ARHGEF16, STX7, RANGRF	0.790923	0.784252
GO:0035107	appendage morphogenesis	8	1.77384	0.0502933	SMAD4, MSX2, GNAQ, TMEM107, ROR2, SOX9, PCSK5, PITX1	0.790923	0.784252
GO:0035108	limb morphogenesis	8	1.77384	0.0502933	SMAD4, MSX2, GNAQ, TMEM107, ROR2, SOX9, PCSK5, PITX1	0.790923	0.784252
GO:0051098	regulation of binding	11	2.43902	0.0503608	SKI, APP, SMAD4, MSX2, TRIM28, ANKRD33, DVL1, TMBIM6, SRI, ARRB2, AURKB	0.790923	0.784252
GO:0048513	animal organ development	70	15.5211	0.0503786	ACVRL1, APP, ANKRD33, AQP6, FAIM2, LDLRAD4, AQP2, PCSK5, CTGF, POLB, INSL6, COL4A3BP, TRIM28, ADAMTS1, SOX15, SOX9, JAK2, LOC481514, PITX1, GABPA, NDEL1, KDM6B, NCOA1, ARHGEF15, MSX2, SYK, SLC11A2, OMD, RFX3, KRT75, ASPN, DKK4, SFRP1, KAT6A, ROR2, FREM2, KLHL17, TCF7, ALOX15, ATP5J, ALOX12B, ACVR1B, NTN1, PRKCZ, PIK3R6, DVL1, PRDM16, DVL2, GCNT4, NKX2-5, ALOXE3, MYH10, HES5, CTC1, SMAD4, SMAD9, C…	0.790923	0.784252
GO:0051797	regulation of hair follicle development	3	0.665188	0.0509363	DKK4, SMAD4, MSX2	0.790923	0.784252
GO:0061383	trabecula morphogenesis	4	0.886918	0.0509685	SFRP1, MSX2, ADAMTS1, NKX2-5	0.790923	0.784252
GO:2000243	positive regulation of reproductive process	4	0.886918	0.0509685	MSX2, UBE2B, SOX9, ACVR1B	0.790923	0.784252
GO:0023056	positive regulation of signaling	37	8.20399	0.0510215	ACVRL1, NLGN2, ALOX15, ALOX12B, SRI, ARRB2, ACVR1B, PRKCZ, DNAJC27, PIK3R6, PIK3R5, CTGF, FAM132A, KIF5B, DVL1, DVL2, TNFRSF14, SOX9, TNFRSF4, HES5, SMAD4, MSX2, SYK, TNFRSF18, F2R, INCA1, MIB2, ALOX15B, SCIMP, GADD45G, CTDNEP1, SFRP1, ASXL2, CREBRF, F2RL1, ROR2, TP53	0.790923	0.784252
GO:0006812	cation transport	21	4.65632	0.0515215	CHRNB1, CATSPER3, STEAP4, CHRNB3, ATP6V0E1, TRPC4, SLC11A2, F2R, CHRNA6, NIPA1, ATP5J, ATP1B2, SRI, NIPA2, PER1, KIF5B, CHRNE, STC2, RANGRF, NKX2-5, STEAP2	0.795862	0.78915
GO:0033128	negative regulation of histone phosphorylation	2	0.443459	0.0519037	UBE2B, LOC481514	0.796159	0.789444
GO:2001181	positive regulation of interleukin-10 secretion	2	0.443459	0.0519037	CD274, PRKCZ	0.796159	0.789444
GO:1990138	neuron projection extension	7	1.55211	0.0521242	ITSN2, CYFIP1, DVL1, NTN1, PRKCZ, DCLK1, NDEL1	0.796756	0.790036
GO:0022607	cellular component assembly	56	12.4169	0.0528541	ACVRL1, CYFIP1, APP, PHF23, LDLRAD4, NOC2L, CTGF, IKBKB, TRIM28, TMEM107, SOX9, LOC481514, NDEL1, HGSNAT, RPS5, STX7, RFX3, CRNKL1, SOAT1, KAT6A, VDAC3, PFN4, TP53, USP16, NLGN2, SLC1A1, ALOX15, HMP19, HMGCR, IQGAP2, AURKC, PRKCZ, AURKB, GABARAP, LIMA1, MRPL20, WDCP, RACGAP1, ATG101, DVL2, COX14, CCT8, NKX2-5, MYH10, HES5, SEC16B, SMAD4, UBE2B, HSPA4, TDRD5, SKI, CHMP2A, F2RL1, CNTROB, CENPO, CEN…	0.805107	0.798317
GO:0070374	positive regulation of ERK1 and ERK2 cascade	8	1.77384	0.0538708	ALOX15, F2R, F2RL1, ARRB2, SCIMP, DNAJC27, PRKCZ, CTGF	0.809866	0.803036
GO:0051674	localization of cell	34	7.5388	0.0540519	ACVRL1, LOC484191, CATSPER3, ADCY3, LDLRAD4, ARRB2, ACVR1B, NTN1, CXCL16, CTGF, PLD2, INSL6, RACGAP1, ABL2, TNFRSF14, SOX9, JAK2, MYH10, NDEL1, MSX2, SYK, TNFRSF18, ARHGEF16, F2R, RFX3, ELP5, DCLK1, FMNL3, SFRP1, POMK, F2RL1, ROR2, FGF11, ASTN1	0.809866	0.803036
GO:0048870	cell motility	34	7.5388	0.0540519	ACVRL1, LOC484191, CATSPER3, ADCY3, LDLRAD4, ARRB2, ACVR1B, NTN1, CXCL16, CTGF, PLD2, INSL6, RACGAP1, ABL2, TNFRSF14, SOX9, JAK2, MYH10, NDEL1, MSX2, SYK, TNFRSF18, ARHGEF16, F2R, RFX3, ELP5, DCLK1, FMNL3, SFRP1, POMK, F2RL1, ROR2, FGF11, ASTN1	0.809866	0.803036
GO:0050707	regulation of cytokine secretion	7	1.55211	0.0541841	CD274, SYK, F2R, F2RL1, TNFRSF14, ALOX15B, PRKCZ	0.809866	0.803036
GO:0045184	establishment of protein localization	41	9.09091	0.0547659	CD274, NLGN2, SAR1B, SRI, UBE2J2, PCSK5, PRKCZ, DNAJC27, IKBKB, AP3M2, FAM132A, TRIM28, KIF5B, TNFRSF14, CCT8, LOC481514, GOLGA7, NDEL1, SEC16B, SMAD4, SEC24A, SYK, HSPA4, ARHGEF16, STX7, F2R, VPS13A, RFX3, PEX10, ALOX15B, EFR3B, ANK1, RAB10, SFRP1, RER1, GNAQ, CHMP2A, FAM20B, RANGRF, F2RL1, TMBIM6	0.809866	0.803036
GO:0051254	positive regulation of RNA metabolic process	32	7.09534	0.0548615	ACVRL1, APP, SMARCD1, USP16, ATAD2B, IKBKB, SOX15, DVL1, PRDM16, DVL2, EPC1, CAMTA2, SOX9, CCNL2, SUPT20H, NKX2-5, HES5, KDM6B, NCOA1, F2R, RFX3, CELA1, POMC, RNF222, PER1, NR4A1, SFRP1, KAT6A, ASXL2, F2RL1, ROR2, TP53	0.809866	0.803036
GO:0061564	axon development	14	3.10421	0.0549652	APP, CYFIP1, SMAD4, NTN1, FSTL4, DCLK1, RAB10, EFNB3, KIF5B, DVL1, OGN, MYH10, NDEL1, SPG20	0.809866	0.803036
GO:0050789	regulation of biological process	211	46.7849	0.0549909	ITSN2, CYFIP1, APP, LDLRAD4, NOC2L, TXNDC15, BACH1, CRHBP, TRIM28, TMEM88, ZNF606, SOX15, EPC1, SOX9, SUPT20H, CCNL2, LOC481514, HES7, LOC489591, ZFP3, OMD, RFX3, CRNKL1, ANK1, THAP1, DKK4, SFRP1, SOAT1, CLDN7, VDAC3, PRR16, PFN4, VDAC1, TP53, RIN2, UBE2J2, IQGAP2, PRKCZ, PIK3R6, PIK3R5, FXR2, RACGAP1, STC2, PRDM16, NKX2-5, CTC1, INCA1, CELA1, LARP4, ALOX15B, MEX3C, DCLK1, GADD45G, RNF222, CREBRF…	0.809866	0.803036
GO:0032613	interleukin-10 production	4	0.886918	0.0550126	CD274, F2RL1, PDCD1LG2, PRKCZ	0.809866	0.803036
GO:0007029	endoplasmic reticulum organization	4	0.886918	0.0550126	RAB10, SEC16B, COL4A3BP, BNIP1	0.809866	0.803036
GO:0043588	skin development	9	1.99557	0.0554824	DKK4, SMAD4, MSX2, ALOX12B, SOX9, LOC481514, ACVR1B, ALOXE3, ALOX15B	0.814052	0.807186
GO:0030522	intracellular receptor signaling pathway	8	1.77384	0.0557178	NCOA1, PER1, NR4A1, SFRP1, ASXL2, ARRB2, ALOXE3, ALOX15B	0.81478	0.807908
GO:0032879	regulation of localization	55	12.1951	0.056218	ACVRL1, LDLRAD4, ARRB2, CXCL16, CRHBP, TRIM28, KIF5B, SOX9, LOC481514, NDEL1, SYK, TNFRSF18, STX7, ARHGEF16, F2R, RFX3, ATP1B2, SFRP1, RER1, FAM20B, TMBIM6, ROR2, CD274, NLGN2, CHRNA6, ALOX15, ALOX12B, SRI, ACVR1B, UBE2J2, NTN1, DNAJC27, PRKCZ, FAM132A, RACGAP1, STC2, DVL1, ABL2, TNFRSF14, CCT8, NKX2-5, SEC16B, SMAD4, SEC24A, MCRS1, ELP5, ALOX15B, DCLK1, POMC, PER1, GNAQ, CHMP2A, RANGRF, F2RL1, F…	0.817736	0.81084
GO:0016192	vesicle-mediated transport	30	6.65188	0.0565097	ITSN2, APP, SAR1B, ALOX15, ARRB2, CXCL16, PLD2, AP3M2, CRHBP, OTOF, KIF1C, ABL2, MYH10, SEC16B, TRAPPC1, RIC1, SEC24A, SYK, COG6, STX7, HOOK3, ANK1, RAB10, RER1, CHMP2A, RANGRF, F2RL1, STEAP2, VAMP2, ERGIC1	0.817736	0.81084
GO:0048585	negative regulation of response to stimulus	34	7.5388	0.0567093	ALOX15, FAIM2, LDLRAD4, HMGCR, SRI, ARRB2, RASAL2, NOC2L, PRKCZ, FSTL4, FAM132A, CRHBP, TMEM88, DVL1, PRDM16, SOX9, NKX2-5, LOC489591, UBE2B, EYA4, TNK1, BCDIN3D, C1QL4, ASPN, SKI, DKK4, PER1, SFRP1, CREBRF, PHF14, F2RL1, TMBIM6, ROR2, SPG20	0.817736	0.81084
GO:0032501	multicellular organismal process	134	29.7118	0.0570098	ITSN2, CYFIP1, APP, ANKRD33, AQP6, FAIM2, LDLRAD4, AQP2, CTGF, CRHBP, COL4A3BP, TRIM28, KIF5B, SOX15, SOX9, LOC481514, TNFRSF4, PITX1, HES7, CHRNB1, LOC489591, MSX2, OMD, ALG5, CAFA-T2R2, SLC11A2, F2R, RFX3, KRT75, DKK4, CTDNEP1, SFRP1, SOAT1, SCN8A, KAT6A, MXRA8, VDAC1, ROR2, TP53, FREM2, ASTN1, CD274, SLC1A1, KLHL17, TCF7, ALOX15, ATP5J, PRKCZ, PIK3R6, BRINP2, EFNB3, RACGAP1, STC2, DVL1, PRDM16…	0.817736	0.81084
GO:0042327	positive regulation of phosphorylation	24	5.32151	0.0571406	ACVRL1, SMAD4, SYK, TNFRSF18, F2R, ALOX15, ALOX12B, ARRB2, SCIMP, DNAJC27, PRKCZ, PIK3R6, GADD45G, PIK3R5, CTGF, DVL1, GPD1, DVL2, F2RL1, TNFRSF14, SOX9, CCNL2, TNFRSF4, HES5	0.817736	0.81084
GO:0044708	single-organism behavior	13	2.88248	0.0571818	CHRNB1, APP, NLGN2, SLC11A2, ADAM22, ADCY3, HMGCR, ARRB2, CRHBP, EFNB3, POMK, VWA1, VDAC1	0.817736	0.81084
GO:0065008	regulation of biological quality	74	16.408	0.0572248	ACVRL1, CYFIP1, APP, ACADVL, AQP6, SLC2A4, AQP2, TXNDC15, PCSK5, CTGF, POLB, CRHBP, COL4A3BP, TMEM88, KIF5B, SOX9, JAK2, GOLGA7, CHRNB1, ARHGEF15, SYK, TRPC4, RPS5, SLC11A2, F2R, VPS13A, RFX3, ATP1B2, SFRP1, SOAT1, SCN8A, PRR16, PFN4, TMBIM6, CATSPER3, SLC24A3, NLGN2, CHRNA6, SLC1A1, ALOX15, ALOX12B, SRI, ACVR1B, IQGAP2, NTN1, AURKB, FSTL4, FAM132A, LIMA1, SV2C, STC2, CHRNE, DVL1, CDC37L1, ABL2, …	0.817736	0.81084
GO:0071392	cellular response to estradiol stimulus	3	0.665188	0.0577755	CRHBP, SFRP1, MSX2	0.820263	0.813345
GO:0042249	establishment of planar polarity of embryonic epithelium	3	0.665188	0.0577755	SFRP1, DVL1, DVL2	0.820263	0.813345
GO:0044703	multi-organism reproductive process	20	4.43459	0.0580113	ZMYND15, APP, SMAD4, CATSPER3, UBE2B, DNMT3A, ADCY3, ACVR1B, TDRD5, PCSK5, AURKC, CTDNEP1, INSL6, CRHBP, LOC479005, TRIM28, RACGAP1, ADAMTS1, SOX9, CCT8	0.820953	0.814029
GO:0007166	cell surface receptor signaling pathway	52	11.5299	0.0584802	ACVRL1, APP, LDLRAD4, ARRB2, JADE2, CTGF, IKBKB, CRHBP, TMEM88, SOX9, JAK2, HES7, CAMLG, MSX2, SYK, TNFRSF18, ASPN, DKK4, CTDNEP1, ADGRF3, SFRP1, ROR2, ANGPTL1, CD274, GUCY2D, NLGN2, TCF7, ACVR1B, ZNF8, PRKCZ, FSTL4, FAM132A, EFNB3, DVL1, PRDM16, DVL2, ABL2, NKX2-5, HES5, SMAD4, UBE2B, EYA4, TNK1, SMAD9, CELA1, SKI, GNAQ, CREBRF, PHF14, F2RL1, CDK14, SPG20	0.823555	0.816609
GO:0001910	regulation of leukocyte mediated cytotoxicity	4	0.886918	0.059205	STX7, F2RL1, ARRB2, PIK3R6	0.823555	0.816609
GO:0007215	glutamate receptor signaling pathway	4	0.886918	0.059205	CRHBP, APP, NLGN2, GNAQ	0.823555	0.816609
GO:0001676	long-chain fatty acid metabolic process	4	0.886918	0.059205	ALOX15, ALOX12B, ALOXE3, ALOX15B	0.823555	0.816609
GO:0030104	water homeostasis	4	0.886918	0.059205	AQP6, ALOX12B, AQP2, ALOXE3	0.823555	0.816609
GO:0071822	protein complex subunit organization	33	7.31707	0.0593215	SMARCD1, CYFIP1, USP16, SLC1A1, ALOX15, HMP19, LDLRAD4, HMGCR, IQGAP2, PRKCZ, LIMA1, WDCP, TRIM28, DVL2, COX14, SOX9, CCT8, NKX2-5, LOC481514, HES5, NDEL1, EIF5A, HGSNAT, SEC16B, SMAD4, HSPA4, SKI, KAT6A, CHMP2A, PFN4, F2RL1, CENPP, TP53	0.823555	0.816609
GO:0007399	nervous system development	47	10.4213	0.0599274	ITSN2, APP, CYFIP1, NLGN2, KLHL17, TCF7, ADAM22, ATP5J, FAIM2, NTN1, PRKCZ, FSTL4, BRINP2, EFNB3, RACGAP1, KIF5B, DVL1, PRDM16, TMEM107, DVL2, ABL2, SOX9, NKX2-5, MYH10, PITX1, HES5, NDEL1, NCOA1, SMAD4, ARHGEF15, TRPC4, SLC11A2, VPS13A, SMAD9, HOOK3, DCLK1, SKI, RAB10, SFRP1, VNN1, GNAQ, BCL6B, OGN, POMK, MXRA8, ASTN1, SPG20	0.829342	0.822347
GO:0036211	protein modification process	72	15.9645	0.0605304	ACVRL1, APP, PHF23, LTN1, LDLRAD4, ARRB2, NOC2L, BACH1, CTGF, IKBKB, LOC479005, FNTA, TRIM28, EPC1, SOX9, CCNL2, JAK2, LOC481514, TNFRSF4, GOLGA7, SKP1, NCOA1, SYK, TNFRSF18, F2R, ALG5, SSU72, C1QL4, SENP3, ASPN, RNF167, SFRP1, KAT6A, ROR2, TP53, GUCY2D, USP16, KLHL17, ALOX15, ALOX12B, HMGCR, ACVR1B, UBE2J2, DNAJC27, PRKCZ, AURKB, PIK3R6, PIK3R5, DVL1, DVL2, ABL2, TNFRSF14, HES5, KLHL29, GALNT6, …	0.832436	0.825415
GO:0006464	cellular protein modification process	72	15.9645	0.0605304	ACVRL1, APP, PHF23, LTN1, LDLRAD4, ARRB2, NOC2L, BACH1, CTGF, IKBKB, LOC479005, FNTA, TRIM28, EPC1, SOX9, CCNL2, JAK2, LOC481514, TNFRSF4, GOLGA7, SKP1, NCOA1, SYK, TNFRSF18, F2R, ALG5, SSU72, C1QL4, SENP3, ASPN, RNF167, SFRP1, KAT6A, ROR2, TP53, GUCY2D, USP16, KLHL17, ALOX15, ALOX12B, HMGCR, ACVR1B, UBE2J2, DNAJC27, PRKCZ, AURKB, PIK3R6, PIK3R5, DVL1, DVL2, ABL2, TNFRSF14, HES5, KLHL29, GALNT6, …	0.832436	0.825415
GO:0071345	cellular response to cytokine stimulus	14	3.10421	0.0610243	SMAD4, SYK, TCF7, ALOX15, ASPN, IKBKB, CRHBP, SFRP1, NFIL3, GPD1, CREBRF, F2RL1, SOX9, JAK2	0.836605	0.829549
GO:0033365	protein localization to organelle	23	5.09978	0.0616055	SEC16B, SMAD4, SYK, HSPA4, MCRS1, F2R, VPS13A, PEX10, HOOK3, SRI, UBE2J2, AURKB, DCLK1, RAB10, CTDNEP1, TRIM28, GNAQ, TMEM107, DVL1, FAM20B, SOX9, CCT8, LOC481514	0.841942	0.834841
GO:0050793	regulation of developmental process	49	10.8647	0.0618352	ACVRL1, ITSN2, APP, LDLRAD4, CTGF, IKBKB, SOX15, SOX9, LOC481514, GABPA, NDEL1, NCOA1, HES7, ARHGEF15, MSX2, SYK, OMD, RFX3, ASPN, DKK4, SFRP1, VDAC3, ROR2, ACVR1B, NTN1, PRKCZ, FSTL4, PIK3R6, KRT84, BRINP2, STC2, DVL1, DVL2, ABL2, NKX2-5, MYH10, HES5, SMAD4, CELA1, ISG15, HOOK3, LARP4, ALOX15B, SKI, FMNL3, BCL6B, PHF14, AGGF1, SPG20	0.842457	0.835352
GO:0090263	positive regulation of canonical Wnt signaling pathway	5	1.10865	0.0625507	CTDNEP1, SFRP1, DVL1, DVL2, ROR2	0.849566	0.842401
GO:0046883	regulation of hormone secretion	8	1.77384	0.063497	POMC, FAM132A, CRHBP, SMAD4, SFRP1, NLGN2, RFX3, SRI	0.856945	0.849717
GO:0034220	ion transmembrane transport	18	3.99113	0.0634995	CHRNB1, CATSPER3, CHRNB3, ATP6V0E1, NLGN2, F2R, CHRNA6, AQP6, SLC16A11, ATP5J, ATP1B2, SRI, AQP2, SLC16A13, CRHBP, SLC4A8, CHRNE, RANGRF	0.856945	0.849717
GO:0001934	positive regulation of protein phosphorylation	23	5.09978	0.0636799	ACVRL1, SMAD4, SYK, TNFRSF18, F2R, ALOX15, ALOX12B, ARRB2, SCIMP, DNAJC27, PRKCZ, PIK3R6, GADD45G, PIK3R5, CTGF, DVL1, DVL2, F2RL1, TNFRSF14, SOX9, CCNL2, TNFRSF4, HES5	0.856945	0.849717
GO:0051246	regulation of protein metabolic process	54	11.9734	0.064746	ACVRL1, APP, PHF23, LDLRAD4, ARRB2, NOC2L, CTGF, IKBKB, FNTA, SOX9, CCNL2, LOC481514, TNFRSF4, EIF5A, SYK, RPS5, TNFRSF18, F2R, C1QL4, ASPN, SFRP1, SOAT1, PRR16, TP53, USP16, PLGRKT, ALOX15, ALOX12B, HMGCR, DNAJC27, PRKCZ, PIK3R6, PIK3R5, FXR2, DVL1, DVL2, TNFRSF14, HES5, SMAD4, RIC1, SEC24A, UBE2B, INCA1, BCDIN3D, ISG15, SCIMP, GADD45G, RNF222, PER1, NR4A1, GNAQ, F2RL1, FGF11, CPEB4	0.86729	0.859975
GO:0045815	positive regulation of gene expression, epigenetic	3	0.665188	0.0649116	SMARCD1, LOC481514, ATAD2B	0.86729	0.859975
GO:0048519	negative regulation of biological process	92	20.3991	0.0650418	ACVRL1, ZMYND15, APP, CSRNP2, ACADVL, ANKRD33, PHF23, FAIM2, LDLRAD4, ARRB2, NOC2L, CTGF, IKBKB, CRHBP, INSL6, TRIM28, TMEM88, SOX15, EPC1, SOX9, LOC481514, GABPA, HES7, LOC489591, ARHGEF15, MSX2, TNFRSF18, DNMT3A, F2R, RFX3, PDCD1LG2, C1QL4, ASPN, DKK4, RNF167, SFRP1, KAT6A, PFN4, TMBIM6, VDAC1, ROR2, TP53, CD274, TCF7, ALOX15, RASAL2, HMGCR, SRI, ACVR1B, ZNF8, NTN1, PRKCZ, AURKB, FSTL4, ATAD2B,…	0.86729	0.859975
GO:0090150	establishment of protein localization to membrane	10	2.21729	0.0654055	RAB10, IKBKB, RER1, HSPA4, KIF5B, ARHGEF16, RANGRF, EFR3B, ANK1, GOLGA7	0.868675	0.861348
GO:0001701	in utero embryonic development	13	2.88248	0.0656961	NCOA1, ACVRL1, SMAD4, LOC489591, UBE2B, SF3B6, GINS4, ACVR1B, COL4A3BP, TRIM28, MYH10, GABPA, NDEL1	0.868675	0.861348
GO:0044237	cellular metabolic process	189	41.9069	0.0657397	PANK4, APP, ANKRD33, LTN1, SAT2, LDLRAD4, NOC2L, BACH1, ENO3, CTGF, COL4A3BP, FNTA, TRIM28, ZNF606, SOX15, EPC1, SOX9, CCNL2, SUPT20H, CPSF3L, ZNF324, LOC481514, TNFRSF4, GOLGA7, RPS12, SKP1, HES7, MSX2, RPS5, ZFP3, ALG5, SLC11A2, F2R, SSU72, RFX3, CRNKL1, THAP1, CTDNEP1, SFRP1, SOAT1, ZSCAN22, KAT6A, GPD1, PRR16, VDAC1, RPL26, ROR2, MZF1, TP53, ZNF550, PLGRKT, KLHL17, TCF7, ALOX15, GLIS3, AK3, A…	0.868675	0.861348
GO:0043412	macromolecule modification	75	16.6297	0.0662594	ACVRL1, APP, PHF23, LTN1, LDLRAD4, ARRB2, NOC2L, BACH1, CTGF, IKBKB, LOC479005, FNTA, TRIM28, EPC1, SOX9, CCNL2, JAK2, LOC481514, TNFRSF4, GOLGA7, SKP1, NCOA1, SYK, TNFRSF18, DNMT3A, F2R, ALG5, SSU72, C1QL4, SENP3, ASPN, RNF167, SFRP1, KAT6A, ROR2, TP53, GUCY2D, USP16, RNMT, KLHL17, ALOX15, ALOX12B, HMGCR, ACVR1B, UBE2J2, DNAJC27, PRKCZ, AURKB, PIK3R6, PIK3R5, DVL1, DVL2, ABL2, TNFRSF14, HES5, KL…	0.86939	0.862057
GO:0051656	establishment of organelle localization	12	2.66075	0.0663163	AP3M2, SEC16B, SYK, UBE2B, KIF5B, CHMP2A, OTOF, KIF3C, NTN1, MYH10, NDEL1, PLD2	0.86939	0.862057
GO:0051726	regulation of cell cycle	23	5.09978	0.0663883	CTC1, APP, LOC489591, USP16, MSX2, UBE2B, INCA1, ALOX15B, AURKC, AURKB, GADD45G, THAP1, RNF167, NR4A1, SFRP1, BRINP2, RACGAP1, SOX15, CHMP2A, SOX9, CCNL2, LOC481514, TP53	0.86939	0.862057
GO:0051101	regulation of DNA binding	5	1.10865	0.0692523	SKI, MSX2, TRIM28, ANKRD33, SRI	0.904195	0.896569
GO:0090068	positive regulation of cell cycle process	8	1.77384	0.0697444	APP, RACGAP1, MSX2, UBE2B, SOX15, LOC481514, TP53, AURKB	0.907919	0.900262
GO:0045598	regulation of fat cell differentiation	6	1.33038	0.0701898	SFRP1, MSX2, ASXL2, PRDM16, C1QL4, MEX3C	0.908326	0.900665
GO:0071356	cellular response to tumor necrosis factor	6	1.33038	0.0701898	IKBKB, CRHBP, SFRP1, GPD1, F2RL1, JAK2	0.908326	0.900665
GO:0043408	regulation of MAPK cascade	19	4.21286	0.0712396	SYK, F2R, ALOX15, ALOX12B, HMGCR, ARRB2, C1QL4, SCIMP, DNAJC27, PRKCZ, PIK3R6, GADD45G, PIK3R5, CTGF, SFRP1, DVL2, F2RL1, TNFRSF14, TNFRSF4	0.9192	0.911448
GO:0003081	regulation of systemic arterial blood pressure by renin-angiotensin	3	0.665188	0.0723242	F2R, F2RL1, PCSK5	0.923826	0.916035
GO:1905276	regulation of epithelial tube formation	3	0.665188	0.0723242	SFRP1, DVL1, DVL2	0.923826	0.916035
GO:0050663	cytokine secretion	7	1.55211	0.0724223	CD274, SYK, F2R, F2RL1, TNFRSF14, ALOX15B, PRKCZ	0.923826	0.916035
GO:0030111	regulation of Wnt signaling pathway	10	2.21729	0.0724404	DKK4, CTDNEP1, SFRP1, TMEM88, DVL1, DVL2, ROR2, SOX9, NKX2-5, CDK14	0.923826	0.916035
GO:1903729	regulation of plasma membrane organization	5	1.10865	0.0727363	RER1, KIF5B, ARHGEF16, STX7, RANGRF	0.92491	0.917109
GO:0055085	transmembrane transport	23	5.09978	0.0732759	CHRNB1, CATSPER3, CHRNB3, ATP6V0E1, NLGN2, HSPA4, F2R, CHRNA6, AQP6, SLC16A11, ATP5J, PEX10, ATP1B2, SRI, SLC2A4, AQP2, SLC16A13, MFSD14B, CRHBP, SLC4A8, CHRNE, RANGRF, SLC18B1	0.928635	0.920803
GO:0019220	regulation of phosphate metabolic process	38	8.42572	0.0736416	ACVRL1, APP, CSRNP2, ALOX15, ALOX12B, LDLRAD4, HMGCR, ARRB2, PRKCZ, DNAJC27, PIK3R6, PIK3R5, CTGF, IKBKB, DVL1, DVL2, TNFRSF14, SOX9, CCNL2, ME2, LOC481514, TNFRSF4, HES5, SMAD4, SYK, UBE2B, TNFRSF18, F2R, INCA1, C1QL4, SCIMP, ASPN, GADD45G, SFRP1, GNAQ, GPD1, F2RL1, FGF11	0.928635	0.920803
GO:0042592	homeostatic process	38	8.42572	0.0744047	APP, ACADVL, SLC24A3, AQP6, ALOX12B, SRI, SLC2A4, ACVR1B, AQP2, TXNDC15, AURKB, CTGF, POLB, FAM132A, COL4A3BP, STC2, ABL2, GCNT4, SOX9, CCT8, JAK2, ALOXE3, CTC1, SMAD4, SEC24A, SYK, TRPC4, SLC11A2, F2R, ISG15, ATP1B2, MEX3C, POMC, SLC4A8, SOAT1, RANGRF, F2RL1, TMBIM6	0.928635	0.920803
GO:0051174	regulation of phosphorus metabolic process	38	8.42572	0.0745621	ACVRL1, APP, CSRNP2, ALOX15, ALOX12B, LDLRAD4, HMGCR, ARRB2, PRKCZ, DNAJC27, PIK3R6, PIK3R5, CTGF, IKBKB, DVL1, DVL2, TNFRSF14, SOX9, CCNL2, ME2, LOC481514, TNFRSF4, HES5, SMAD4, SYK, UBE2B, TNFRSF18, F2R, INCA1, C1QL4, SCIMP, ASPN, GADD45G, SFRP1, GNAQ, GPD1, F2RL1, FGF11	0.928635	0.920803
GO:0032269	negative regulation of cellular protein metabolic process	22	4.87805	0.0746143	RIC1, UBE2B, INCA1, BCDIN3D, ISG15, LDLRAD4, HMGCR, ARRB2, C1QL4, NOC2L, PRKCZ, ASPN, IKBKB, RNF222, NR4A1, SFRP1, FXR2, GNAQ, DVL1, F2RL1, LOC481514, CPEB4	0.928635	0.920803
GO:0050905	neuromuscular process	6	1.33038	0.0759824	APP, NLGN2, DVL1, POMK, MYH10, SPG20	0.928635	0.920803
GO:0006672	ceramide metabolic process	5	1.10865	0.0763079	COL4A3BP, CERS5, SPTLC1, ALOX12B, ALOXE3	0.928635	0.920803
GO:1902474	positive regulation of protein localization to synapse	2	0.443459	0.0768394	NLGN2, STX7	0.928635	0.920803
GO:0022007	convergent extension involved in neural plate elongation	2	0.443459	0.0768394	DVL1, DVL2	0.928635	0.920803
GO:0097461	ferric iron import into cell	2	0.443459	0.0768394	STEAP4, STEAP2	0.928635	0.920803
GO:0016198	axon choice point recognition	2	0.443459	0.0768394	APP, EFNB3	0.928635	0.920803
GO:2001179	regulation of interleukin-10 secretion	2	0.443459	0.0768394	CD274, PRKCZ	0.928635	0.920803
GO:0071504	cellular response to heparin	2	0.443459	0.0768394	SFRP1, SOX9	0.928635	0.920803
GO:0002741	positive regulation of cytokine secretion involved in immune response	2	0.443459	0.0768394	F2RL1, TNFRSF14	0.928635	0.920803
GO:0014022	neural plate elongation	2	0.443459	0.0768394	DVL1, DVL2	0.928635	0.920803
GO:0030538	embryonic genitalia morphogenesis	2	0.443459	0.0768394	TCF7, ROR2	0.928635	0.920803
GO:0033216	ferric iron import	2	0.443459	0.0768394	STEAP4, STEAP2	0.928635	0.920803
GO:0045901	positive regulation of translational elongation	2	0.443459	0.0768394	EIF5A, USP16	0.928635	0.920803
GO:0032535	regulation of cellular component size	12	2.66075	0.0772293	LIMA1, CYFIP1, ALOX15, AQP6, PRR16, PFN4, F2RL1, IQGAP2, AQP2, NTN1, FSTL4, SPG20	0.930783	0.922933
GO:0051216	cartilage development	8	1.77384	0.0786264	MSX2, SMAD9, ROR2, SOX9, MEX3C, PITX1, HES5, CTGF	0.943369	0.935413
GO:0007267	cell-cell signaling	29	6.43016	0.0787188	NLGN2, CHRNA6, TCF7, SRI, ARRB2, CTGF, FAM132A, CRHBP, TMEM88, KIF5B, CHRNE, DVL1, DVL2, OTOF, SOX9, NKX2-5, CHRNB1, SMAD4, CHRNB3, UBE2B, RFX3, CELA1, POMC, DKK4, CTDNEP1, SFRP1, VDAC1, ROR2, CDK14	0.943369	0.935413
GO:0071229	cellular response to acid chemical	6	1.33038	0.078973	BRINP2, DNMT3A, ABL2, SOX9, AQP2, CPEB4	0.943369	0.935413
GO:0051276	chromosome organization	26	5.76497	0.0796483	SMARCD1, USP16, CHD3, NOC2L, AURKB, ATAD2B, RACGAP1, TRIM28, EPC1, SOX9, CCT8, LOC481514, SKP1, CTC1, NCOA1, SMAD4, UBE2B, EYA4, GINS4, DNMT3A, PER1, KAT6A, CHMP2A, CENPO, CENPP, TP53	0.943369	0.935413
GO:0045446	endothelial cell differentiation	5	1.10865	0.0799663	IKBKB, ACVRL1, KDM6B, SMAD4, F2RL1	0.943369	0.935413
GO:0007270	neuron-neuron synaptic transmission	5	1.10865	0.0799663	CRHBP, NLGN2, KIF5B, VDAC1, ARRB2	0.943369	0.935413
GO:0051647	nucleus localization	3	0.665188	0.0799939	HOOK3, NTN1, MYH10	0.943369	0.935413
GO:0009649	entrainment of circadian clock	3	0.665188	0.0799939	PER1, GNAQ, TP53	0.943369	0.935413
GO:0048667	cell morphogenesis involved in neuron differentiation	15	3.32594	0.0802873	APP, CYFIP1, SMAD4, SLC11A2, NTN1, FSTL4, DCLK1, RAB10, EFNB3, KIF5B, DVL1, OGN, MYH10, NDEL1, SPG20	0.94429	0.936326
GO:0048878	chemical homeostasis	25	5.54324	0.0808022	APP, ACADVL, SLC24A3, AQP6, ALOX12B, SRI, SLC2A4, AQP2, FAM132A, COL4A3BP, STC2, ABL2, ALOXE3, SMAD4, SEC24A, TRPC4, SLC11A2, F2R, ATP1B2, POMC, SLC4A8, SOAT1, RANGRF, F2RL1, TMBIM6	0.947806	0.939812
GO:0000003	reproduction	28	6.20843	0.0818572	ZMYND15, APP, CATSPER3, TCF7, ADCY3, ACVR1B, PCSK5, AURKC, CRHBP, INSL6, LOC479005, RACGAP1, TRIM28, ADAMTS1, SOX9, CCT8, NCOA1, SMAD4, MSX2, UBE2B, DNMT3A, TDRD5, CTDNEP1, SFRP1, MMP23B, GNAQ, CREBRF, ROR2	0.957591	0.949514
GO:0007164	establishment of tissue polarity	4	0.886918	0.0822912	SFRP1, DVL1, DVL2, ROR2	0.957591	0.949514
GO:0001736	establishment of planar polarity	4	0.886918	0.0822912	SFRP1, DVL1, DVL2, ROR2	0.957591	0.949514
GO:0007169	transmembrane receptor protein tyrosine kinase signaling pathway	15	3.32594	0.0831708	APP, SYK, CAMLG, TNK1, PRKCZ, FSTL4, CTGF, FAM132A, EFNB3, PHF14, ABL2, ROR2, SOX9, JAK2, ANGPTL1	0.965266	0.957125
GO:0007265	Ras protein signal transduction	11	2.43902	0.0843541	ITSN2, CYFIP1, ARHGEF15, TRIM28, ARHGEF16, F2R, TNK1, F2RL1, RASAL2, TP53, RALGPS2	0.976416	0.96818
GO:0044238	primary metabolic process	185	41.02	0.0846068	PANK4, APP, ANKRD33, LTN1, PLAT, LDLRAD4, NOC2L, BACH1, ENO3, CTGF, COL4A3BP, FNTA, TRIM28, ZNF606, SOX15, EPC1, SOX9, CCNL2, SUPT20H, CPSF3L, ZNF324, LOC481514, TNFRSF4, GOLGA7, RPS12, SKP1, HES7, COG6, MSX2, RPS5, ZFP3, ALG5, F2R, SSU72, RFX3, CRNKL1, THAP1, CTDNEP1, SFRP1, SOAT1, ZSCAN22, KAT6A, GPD1, PRR16, RPL26, ROR2, MZF1, TP53, ZNF550, PLGRKT, KLHL17, TCF7, ALOX15, GLIS3, AK3, ATP5J, KRBA…	0.976763	0.968525
GO:1902531	regulation of intracellular signal transduction	38	8.42572	0.0851304	ITSN2, ALOX15, ALOX12B, HMGCR, SRI, ARRB2, RASAL2, NOC2L, PRKCZ, DNAJC27, PIK3R6, PIK3R5, CTGF, IKBKB, FAM132A, DVL2, TNFRSF14, SOX9, TNFRSF4, HES5, RALGPS2, ARHGEF15, SYK, UBE2B, TNFRSF18, RALGAPA2, ARHGEF16, F2R, TNK1, MIB2, C1QL4, SCIMP, ASPN, GADD45G, SFRP1, F2RL1, TMBIM6, TP53	0.97909	0.970833
GO:0043604	amide biosynthetic process	20	4.43459	0.0854509	EIF5A, CERS5, USP16, RPS5, BCDIN3D, MRPL39, ALOX12B, PCSK5, MRPL20, PER1, FXR2, SPTLC1, PRR16, RPL26, IARS, ALOXE3, SLC25A11, RPS12, CPEB4, SLC25A35	0.97909	0.970833
GO:0060173	limb development	8	1.77384	0.0857011	SMAD4, MSX2, GNAQ, TMEM107, ROR2, SOX9, PCSK5, PITX1	0.97909	0.970833
GO:0048736	appendage development	8	1.77384	0.0857011	SMAD4, MSX2, GNAQ, TMEM107, ROR2, SOX9, PCSK5, PITX1	0.97909	0.970833
GO:0007165	signal transduction	113	25.0554	0.0860878	ITSN2, CYFIP1, LOC484191, APP, FAIM2, LDLRAD4, JADE2, NOC2L, CTGF, CRHBP, COL4A3BP, TRIM28, TMEM88, SOX9, TNFRSF4, HES7, POSTN, CHRNB3, LOC489591, MSX2, RALGAPA2, F2R, ANK1, DKK4, CTDNEP1, SFRP1, ROR2, TP53, RIN2, CD274, CHRNA6, TCF7, ALOX15, HMP19, RASAL2, IQGAP2, PRKCZ, DNAJC27, PIK3R6, PIK3R5, EFNB3, RACGAP1, ZMAT4, STC2, DVL1, PRDM16, DVL2, ABL2, TNFRSF14, NKX2-5, SMAD4, UBE2B, INCA1, TNK1, S…	0.979622	0.97136
GO:1905268	negative regulation of chromatin organization	4	0.886918	0.0873107	UBE2B, LOC481514, NOC2L, ATAD2B	0.979622	0.97136
GO:0038083	peptidyl-tyrosine autophosphorylation	4	0.886918	0.0873107	SYK, TNK1, ABL2, JAK2	0.979622	0.97136
GO:0031341	regulation of cell killing	4	0.886918	0.0873107	STX7, F2RL1, ARRB2, PIK3R6	0.979622	0.97136
GO:0002011	morphogenesis of an epithelial sheet	4	0.886918	0.0873107	ACVRL1, MSX2, DVL1, DVL2	0.979622	0.97136
GO:1903845	negative regulation of cellular response to transforming growth factor beta stimulus	4	0.886918	0.0873107	SKI, PRDM16, LDLRAD4, ASPN	0.979622	0.97136
GO:0030512	negative regulation of transforming growth factor beta receptor signaling pathway	4	0.886918	0.0873107	SKI, PRDM16, LDLRAD4, ASPN	0.979622	0.97136
GO:0051093	negative regulation of developmental process	20	4.43459	0.0875546	ACVRL1, APP, MSX2, ARHGEF15, HOOK3, LDLRAD4, NTN1, FSTL4, ASPN, DKK4, SKI, SFRP1, SOX15, STC2, PHF14, SOX9, NKX2-5, HES5, GABPA, SPG20	0.979852	0.971588
GO:0016180	snRNA processing	3	0.665188	0.0879023	EXOSC8, INTS10, CPSF3L	0.98124	0.972964
GO:1902275	regulation of chromatin organization	7	1.55211	0.0881475	SMAD4, UBE2B, TRIM28, LOC481514, NOC2L, TP53, ATAD2B	0.98148	0.973202
GO:0034504	protein localization to nucleus	12	2.66075	0.0890756	CTDNEP1, SMAD4, SYK, TRIM28, MCRS1, GNAQ, DVL1, F2R, SRI, CCT8, SOX9, DCLK1	0.989303	0.98096
GO:0051239	regulation of multicellular organismal process	58	12.8603	0.0894125	ACVRL1, ITSN2, APP, LDLRAD4, ARRB2, CTGF, IKBKB, CRHBP, SOX15, SOX9, LOC481514, GABPA, NDEL1, NCOA1, HES7, ARHGEF15, MSX2, SYK, OMD, F2R, RFX3, PDCD1LG2, ASPN, DKK4, SFRP1, ROR2, CD274, NLGN2, SLC1A1, ALOX12B, SRI, ACVR1B, NTN1, PRKCZ, FSTL4, PIK3R6, KRT84, BRINP2, STC2, DVL1, DVL2, ABL2, TNFRSF14, NKX2-5, HES5, SMAD4, CELA1, ISG15, HOOK3, ALOX15B, SKI, POMC, PER1, BCL6B, PHF14, AGGF1, F2RL1, SPG…	0.990537	0.982182
GO:0006461	protein complex assembly	29	6.43016	0.089967	CYFIP1, USP16, SLC1A1, ALOX15, HMP19, LDLRAD4, HMGCR, IQGAP2, PRKCZ, WDCP, TRIM28, DVL2, COX14, SOX9, CCT8, NKX2-5, LOC481514, HES5, NDEL1, HGSNAT, SEC16B, SMAD4, HSPA4, SKI, KAT6A, CHMP2A, PFN4, CENPP, TP53	0.991528	0.983165
GO:0070271	protein complex biogenesis	29	6.43016	0.089967	CYFIP1, USP16, SLC1A1, ALOX15, HMP19, LDLRAD4, HMGCR, IQGAP2, PRKCZ, WDCP, TRIM28, DVL2, COX14, SOX9, CCT8, NKX2-5, LOC481514, HES5, NDEL1, HGSNAT, SEC16B, SMAD4, HSPA4, SKI, KAT6A, CHMP2A, PFN4, CENPP, TP53	0.991528	0.983165
GO:0051716	cellular response to stimulus	137	30.3769	0.09018	ITSN2, CYFIP1, LOC484191, APP, FAIM2, LDLRAD4, JADE2, NOC2L, AQP2, BACH1, CXCL16, CTGF, CRHBP, COL4A3BP, TRIM28, TMEM88, SOX9, TNFRSF4, HES7, POSTN, CHRNB3, LOC489591, MSX2, RALGAPA2, F2R, CRNKL1, ANK1, DKK4, CTDNEP1, SFRP1, KAT6A, GPD1, ROR2, TP53, RIN2, CD274, CHRNA6, TCF7, ALOX15, HMP19, RASAL2, IQGAP2, UBE2J2, ZBTB4, PRKCZ, DNAJC27, PIK3R6, GABARAP, PIK3R5, BRINP2, EFNB3, RACGAP1, ZMAT4, STC2…	0.991528	0.983165
GO:0061448	connective tissue development	9	1.99557	0.090936	MSX2, SMAD9, ROR2, SOX9, MEX3C, PITX1, HES5, SPG20, CTGF	0.99734	0.988929
GO:0007154	cell communication	122	27.051	0.0921642	ITSN2, CYFIP1, LOC484191, APP, FAIM2, LDLRAD4, JADE2, NOC2L, AQP2, CTGF, CRHBP, COL4A3BP, TRIM28, TMEM88, KIF5B, SOX9, TNFRSF4, HES7, CHRNB1, POSTN, CHRNB3, LOC489591, MSX2, RALGAPA2, F2R, RFX3, ANK1, DKK4, CTDNEP1, SFRP1, SCN8A, VDAC1, ROR2, TP53, RIN2, FREM2, CD274, CHRNA6, TCF7, ALOX15, HMP19, RASAL2, IQGAP2, PRKCZ, DNAJC27, PIK3R6, GABARAP, PIK3R5, EFNB3, RACGAP1, ZMAT4, STC2, DVL1, PRDM16, D…	1	0.991792
GO:0090003	regulation of establishment of protein localization to plasma membrane	4	0.886918	0.0924563	RER1, KIF5B, ARHGEF16, RANGRF	1	0.991792
GO:0046513	ceramide biosynthetic process	4	0.886918	0.0924563	CERS5, SPTLC1, ALOX12B, ALOXE3	1	0.991792
GO:0048699	generation of neurons	32	7.09534	0.0937	ITSN2, APP, CYFIP1, FAIM2, NTN1, PRKCZ, FSTL4, BRINP2, EFNB3, RACGAP1, KIF5B, DVL1, ABL2, SOX9, NKX2-5, MYH10, HES5, NDEL1, NCOA1, SMAD4, SLC11A2, HOOK3, DCLK1, SKI, RAB10, SFRP1, GNAQ, BCL6B, OGN, POMK, ASTN1, SPG20	1	0.991792
GO:0044085	cellular component biogenesis	59	13.082	0.0939618	ACVRL1, CYFIP1, APP, PHF23, LDLRAD4, NOC2L, CTGF, IKBKB, TRIM28, TMEM107, SOX9, LOC481514, NDEL1, HGSNAT, RPS5, STX7, RFX3, CRNKL1, SOAT1, KAT6A, VDAC3, PFN4, RPL26, TP53, USP16, NLGN2, SLC1A1, ALOX15, NOL8, HMP19, HMGCR, IQGAP2, AURKC, PRKCZ, AURKB, GABARAP, LIMA1, MRPL20, WDCP, RACGAP1, ATG101, EXOSC8, DVL2, COX14, CCT8, NKX2-5, MYH10, HES5, SEC16B, SMAD4, UBE2B, HSPA4, TDRD5, SKI, CHMP2A, F2RL…	1	0.991792
GO:0065003	macromolecular complex assembly	35	7.76053	0.09433	CYFIP1, USP16, SLC1A1, ALOX15, HMP19, LDLRAD4, HMGCR, IQGAP2, NOC2L, PRKCZ, MRPL20, WDCP, TRIM28, DVL2, COX14, SOX9, CCT8, NKX2-5, LOC481514, HES5, NDEL1, HGSNAT, SEC16B, SMAD4, HSPA4, RPS5, CRNKL1, SKI, SOAT1, KAT6A, CHMP2A, PFN4, CENPO, CENPP, TP53	1	0.991792
GO:0031497	chromatin assembly	6	1.33038	0.0948532	KAT6A, SOX9, LOC481514, NOC2L, CENPP, TP53	1	0.991792
GO:0006342	chromatin silencing	5	1.10865	0.0954451	UBE2B, TRIM28, DNMT3A, LOC481514, ATAD2B	1	0.991792
GO:0040029	regulation of gene expression, epigenetic	8	1.77384	0.0956809	SMARCD1, UBE2B, TRIM28, DNMT3A, BCDIN3D, EPC1, LOC481514, ATAD2B	1	0.991792
GO:0018205	peptidyl-lysine modification	10	2.21729	0.0959834	NCOA1, RNF222, PER1, SMAD4, TRIM28, KAT6A, EPC1, LOC481514, NOC2L, SENP3	1	0.991792
GO:0048147	negative regulation of fibroblast proliferation	3	0.665188	0.0960315	SFRP1, C1QL4, TP53	1	0.991792
GO:0003203	endocardial cushion morphogenesis	3	0.665188	0.0960315	SMAD4, MSX2, SOX9	1	0.991792
GO:0098743	cell aggregation	3	0.665188	0.0960315	ROR2, SOX9, CTGF	1	0.991792
GO:0001502	cartilage condensation	3	0.665188	0.0960315	ROR2, SOX9, CTGF	1	0.991792
GO:0032504	multicellular organism reproduction	17	3.7694	0.0971607	ZMYND15, APP, SMAD4, CATSPER3, UBE2B, DNMT3A, TDRD5, AURKC, CTDNEP1, INSL6, SFRP1, LOC479005, RACGAP1, ADAMTS1, GNAQ, CREBRF, SOX9	1	0.991792
GO:0090288	negative regulation of cellular response to growth factor stimulus	6	1.33038	0.0982112	SKI, SFRP1, PRDM16, LDLRAD4, ASPN, SPG20	1	0.991792
GO:0010721	negative regulation of cell development	10	2.21729	0.0984178	SKI, APP, SFRP1, HOOK3, LDLRAD4, SOX9, NTN1, FSTL4, HES5, SPG20	1	0.991792
