# Supplementary material for: Analysis of dog breed diversity using a composite selection index
Source: Sci Rep. 2023 Jan 30;13:1674. doi: 10.1038/s41598-023-28826-3 (PMC9886904; doi:10.1038/s41598-023-28826-3)
Supplement: Supplementary file 8 — Supplementary Information 8. [file 41598_2023_28826_MOESM8_ESM.xlsx]

## Sheet: Supplemental Table S7
Supplementary Table S7. Gene Ontology (GO) terms and KEGG pathways significantly enriched using genes identified in Xi dogs.
Annotation Cluster 1	Enrichment Score: 3.619359270795248
Category	Term		Genes
GOTERM_BP_ALL	GO:0006355	regulation of transcription, DNA-templated	ACVRL1, ZMYND15, ZNF132, APP, ANKRD33, YBX2, CHD3, ARRB2, NOC2L, BACH1, IKBKB, TRIM28, ZNF606, SOX15, EPC1, SOX9, CCNL2, SUPT20H, ZNF324, LOC481514, GABPA, KDM6B, NCOA1, HES7, ZNF484, MSX2, SYK, ZFP3, DNMT3A, F2R, SSU72, RFX3, THAP1, SFRP1, KAT6A, TMBIM6, ROR2, MZF1, TP53, SMARCD1, ZNF550, USP16, PERM1, TCF7, GLIS3, ACVR1B, ZNF8, AURKB, ATAD2B, NFIL3, DVL1, PRDM16, DVL2, ZNF304, CAMTA2, NKX2-5, H…
GOTERM_BP_ALL	GO:1903506	regulation of nucleic acid-templated transcription	ACVRL1, ZMYND15, ZNF132, APP, ANKRD33, YBX2, CHD3, ARRB2, NOC2L, BACH1, IKBKB, TRIM28, ZNF606, SOX15, EPC1, SOX9, CCNL2, SUPT20H, ZNF324, LOC481514, GABPA, KDM6B, NCOA1, HES7, ZNF484, MSX2, SYK, ZFP3, DNMT3A, F2R, SSU72, RFX3, THAP1, SFRP1, KAT6A, TMBIM6, ROR2, MZF1, TP53, SMARCD1, ZNF550, USP16, PERM1, TCF7, GLIS3, ACVR1B, ZNF8, AURKB, ATAD2B, NFIL3, DVL1, PRDM16, DVL2, ZNF304, CAMTA2, NKX2-5, H…
GOTERM_BP_ALL	GO:2001141	regulation of RNA biosynthetic process	ACVRL1, ZMYND15, ZNF132, APP, ANKRD33, YBX2, CHD3, ARRB2, NOC2L, BACH1, IKBKB, TRIM28, ZNF606, SOX15, EPC1, SOX9, CCNL2, SUPT20H, ZNF324, LOC481514, GABPA, KDM6B, NCOA1, HES7, ZNF484, MSX2, SYK, ZFP3, DNMT3A, F2R, SSU72, RFX3, THAP1, SFRP1, KAT6A, TMBIM6, ROR2, MZF1, TP53, SMARCD1, ZNF550, USP16, PERM1, TCF7, GLIS3, ACVR1B, ZNF8, AURKB, ATAD2B, NFIL3, DVL1, PRDM16, DVL2, ZNF304, CAMTA2, NKX2-5, H…
Annotation Cluster 2	Enrichment Score: 3.330007988416337
Category	Term		Genes
GOTERM_BP_ALL	GO:0030509	BMP signaling pathway	ACVRL1, SKI, SMAD4, SFRP1, MSX2, SMAD9, ROR2, NKX2-5, ZNF8, HES5, SPG20
GOTERM_BP_ALL	GO:0071772	response to BMP	ACVRL1, SKI, SMAD4, SFRP1, MSX2, SMAD9, ROR2, NKX2-5, ZNF8, HES5, SPG20
GOTERM_BP_ALL	GO:0071773	cellular response to BMP stimulus	ACVRL1, SKI, SMAD4, SFRP1, MSX2, SMAD9, ROR2, NKX2-5, ZNF8, HES5, SPG20
Annotation Cluster 3	Enrichment Score: 2.0692054951638674
Category	Term		Genes
GOTERM_BP_ALL	GO:0045892	negative regulation of transcription, DNA-templated	ZMYND15, ANKRD33, NOC2L, ZNF8, AURKB, ATAD2B, TRIM28, SOX15, PRDM16, EPC1, SOX9, LOC481514, HES5, GABPA, HES7, SMAD4, MSX2, UBE2B, DNMT3A, RFX3, CELA1, PER1, LOC102151838, SFRP1, KAT6A, BCL6B, PHF14, TMBIM6, TP53
GOTERM_BP_ALL	GO:1903507	negative regulation of nucleic acid-templated transcription	ZMYND15, ANKRD33, NOC2L, ZNF8, AURKB, ATAD2B, TRIM28, SOX15, PRDM16, EPC1, SOX9, LOC481514, HES5, GABPA, HES7, SMAD4, MSX2, UBE2B, DNMT3A, RFX3, CELA1, PER1, LOC102151838, SFRP1, KAT6A, BCL6B, PHF14, TMBIM6, TP53
GOTERM_BP_ALL	GO:1902679	negative regulation of RNA biosynthetic process	ZMYND15, ANKRD33, NOC2L, ZNF8, AURKB, ATAD2B, TRIM28, SOX15, PRDM16, EPC1, SOX9, LOC481514, HES5, GABPA, HES7, SMAD4, MSX2, UBE2B, DNMT3A, RFX3, CELA1, PER1, LOC102151838, SFRP1, KAT6A, BCL6B, PHF14, TMBIM6, TP53
Annotation Cluster 4	Enrichment Score: 1.7649218923871555
Category	Term		Genes
GOTERM_BP_ALL	GO:2000113	negative regulation of cellular macromolecule biosynthetic process	ACVRL1, ZMYND15, ANKRD33, NOC2L, ZNF8, AURKB, ATAD2B, FXR2, TRIM28, SOX15, PRDM16, EPC1, SOX9, LOC481514, HES5, GABPA, HES7, SMAD4, MSX2, UBE2B, DNMT3A, BCDIN3D, RFX3, CELA1, PER1, LOC102151838, SFRP1, KAT6A, BCL6B, PHF14, TMBIM6, TP53, CPEB4
GOTERM_BP_ALL	GO:0010558	negative regulation of macromolecule biosynthetic process	ACVRL1, ZMYND15, ANKRD33, NOC2L, ZNF8, AURKB, ATAD2B, FXR2, TRIM28, SOX15, PRDM16, EPC1, SOX9, LOC481514, HES5, GABPA, HES7, SMAD4, MSX2, UBE2B, DNMT3A, BCDIN3D, RFX3, CELA1, PER1, LOC102151838, SFRP1, KAT6A, BCL6B, PHF14, TMBIM6, TP53, CPEB4
GOTERM_BP_ALL	GO:0051172	negative regulation of nitrogen compound metabolic process	ACVRL1, ZMYND15, ANKRD33, NOC2L, ZNF8, AURKB, ATAD2B, FXR2, TRIM28, SOX15, PRDM16, EPC1, SOX9, LOC481514, HES5, GABPA, HES7, SMAD4, MSX2, UBE2B, DNMT3A, BCDIN3D, RFX3, CELA1, PER1, LOC102151838, SFRP1, KAT6A, BCL6B, PHF14, TMBIM6, TP53, CPEB4
Annotation Cluster 5	Enrichment Score: 1.6417416855987932
Category	Term		Genes
GOTERM_MF_ALL	GO:0004889	acetylcholine-activated cation-selective channel activity	CHRNB1, CHRNB3, CHRNE, CHRNA6
GOTERM_CC_ALL	GO:0005892	acetylcholine-gated channel complex	CHRNB1, CHRNB3, CHRNE, CHRNA6
GOTERM_BP_ALL	GO:0035094	response to nicotine	CHRNB1, CHRNB3, CHRNE, CHRNA6
GOTERM_BP_ALL	GO:0007274	neuromuscular synaptic transmission	CHRNB1, CHRNB3, CHRNE, CHRNA6
GOTERM_BP_ALL	GO:0007271	synaptic transmission, cholinergic	CHRNB1, CHRNB3, CHRNE, CHRNA6
GOTERM_BP_ALL	GO:0043279	response to alkaloid	CHRNB1, CHRNB3, CHRNE, CHRNA6
Annotation Cluster 6	Enrichment Score: 1.480218385825908
Category	Term		Genes
GOTERM_BP_ALL	GO:0009968	negative regulation of signal transduction	FAIM2, LDLRAD4, HMGCR, SRI, ARRB2, RASAL2, NOC2L, PRKCZ, FSTL4, CRHBP, TMEM88, PRDM16, SOX9, NKX2-5, LOC489591, UBE2B, EYA4, TNK1, C1QL4, ASPN, SKI, DKK4, PER1, SFRP1, CREBRF, PHF14, F2RL1, TMBIM6, ROR2, SPG20
GOTERM_BP_ALL	GO:0010648	negative regulation of cell communication	FAIM2, LDLRAD4, HMGCR, SRI, ARRB2, RASAL2, NOC2L, PRKCZ, FSTL4, CRHBP, TMEM88, PRDM16, SOX9, NKX2-5, LOC489591, UBE2B, EYA4, TNK1, C1QL4, ASPN, SKI, DKK4, PER1, SFRP1, CREBRF, PHF14, F2RL1, TMBIM6, ROR2, SPG20
GOTERM_BP_ALL	GO:0023057	negative regulation of signaling	FAIM2, LDLRAD4, HMGCR, SRI, ARRB2, RASAL2, NOC2L, PRKCZ, FSTL4, CRHBP, TMEM88, PRDM16, SOX9, NKX2-5, LOC489591, UBE2B, EYA4, TNK1, C1QL4, ASPN, SKI, DKK4, PER1, SFRP1, CREBRF, PHF14, F2RL1, TMBIM6, ROR2, SPG20
Annotation Cluster 7	Enrichment Score: 1.4342203008333756
Category	Term		Genes
GOTERM_BP_ALL	GO:0019372	lipoxygenase pathway	ALOX15, ALOX12B, ALOXE3, ALOX15B
GOTERM_BP_ALL	GO:0019369	arachidonic acid metabolic process	ALOX15, ALOX12B, ALOXE3, ALOX15B
GOTERM_MF_ALL	GO:0016702	oxidoreductase activity, acting on single donors with incorporation of molecular oxygen, incorporation of two atoms of oxygen	ALOX15, ALOX12B, ALOXE3, ALOX15B
GOTERM_MF_ALL	GO:0016701	oxidoreductase activity, acting on single donors with incorporation of molecular oxygen	ALOX15, ALOX12B, ALOXE3, ALOX15B
GOTERM_BP_ALL	GO:0001676	long-chain fatty acid metabolic process	ALOX15, ALOX12B, ALOXE3, ALOX15B
GOTERM_MF_ALL	GO:0051213	dioxygenase activity	ALOX15, ALOX12B, ALOXE3, ALOX15B
GOTERM_MF_ALL	GO:0005506	iron ion binding	ALOX15, ALOX12B, ALOXE3, ALOX15B
Annotation Cluster 8	Enrichment Score: 1.4223945132841596
Category	Term		Genes
GOTERM_BP_ALL	GO:0045893	positive regulation of transcription, DNA-templated	ACVRL1, APP, SMARCD1, USP16, ATAD2B, IKBKB, SOX15, DVL1, PRDM16, DVL2, EPC1, CAMTA2, SOX9, CCNL2, SUPT20H, NKX2-5, HES5, KDM6B, NCOA1, F2R, RFX3, CELA1, POMC, RNF222, PER1, NR4A1, SFRP1, KAT6A, ASXL2, F2RL1, ROR2, TP53
GOTERM_BP_ALL	GO:1903508	positive regulation of nucleic acid-templated transcription	ACVRL1, APP, SMARCD1, USP16, ATAD2B, IKBKB, SOX15, DVL1, PRDM16, DVL2, EPC1, CAMTA2, SOX9, CCNL2, SUPT20H, NKX2-5, HES5, KDM6B, NCOA1, F2R, RFX3, CELA1, POMC, RNF222, PER1, NR4A1, SFRP1, KAT6A, ASXL2, F2RL1, ROR2, TP53
GOTERM_BP_ALL	GO:1902680	positive regulation of RNA biosynthetic process	ACVRL1, APP, SMARCD1, USP16, ATAD2B, IKBKB, SOX15, DVL1, PRDM16, DVL2, EPC1, CAMTA2, SOX9, CCNL2, SUPT20H, NKX2-5, HES5, KDM6B, NCOA1, F2R, RFX3, CELA1, POMC, RNF222, PER1, NR4A1, SFRP1, KAT6A, ASXL2, F2RL1, ROR2, TP53
GOTERM_BP_ALL	GO:0051254	positive regulation of RNA metabolic process	ACVRL1, APP, SMARCD1, USP16, ATAD2B, IKBKB, SOX15, DVL1, PRDM16, DVL2, EPC1, CAMTA2, SOX9, CCNL2, SUPT20H, NKX2-5, HES5, KDM6B, NCOA1, F2R, RFX3, CELA1, POMC, RNF222, PER1, NR4A1, SFRP1, KAT6A, ASXL2, F2RL1, ROR2, TP53
Annotation Cluster 9	Enrichment Score: 1.3169915548720008
Category	Term		Genes
GOTERM_BP_ALL	GO:0001999	renal response to blood flow involved in circulatory renin-angiotensin regulation of systemic arterial blood pressure	F2R, F2RL1, PCSK5
GOTERM_BP_ALL	GO:0002001	renin secretion into blood stream	F2R, F2RL1, PCSK5
GOTERM_BP_ALL	GO:0001991	regulation of systemic arterial blood pressure by circulatory renin-angiotensin	F2R, F2RL1, PCSK5
GOTERM_BP_ALL	GO:0003071	renal system process involved in regulation of systemic arterial blood pressure	F2R, F2RL1, PCSK5
GOTERM_BP_ALL	GO:0003081	regulation of systemic arterial blood pressure by renin-angiotensin	F2R, F2RL1, PCSK5
GOTERM_BP_ALL	GO:0001990	regulation of systemic arterial blood pressure by hormone	F2R, F2RL1, PCSK5
GOTERM_BP_ALL	GO:0003044	regulation of systemic arterial blood pressure mediated by a chemical signal	F2R, F2RL1, PCSK5
GOTERM_BP_ALL	GO:0003073	regulation of systemic arterial blood pressure	F2R, F2RL1, PCSK5
Annotation Cluster 10	Enrichment Score: 1.2922942218417317
Category	Term		Genes
GOTERM_BP_ALL	GO:0090004	positive regulation of establishment of protein localization to plasma membrane	RER1, KIF5B, ARHGEF16, RANGRF
GOTERM_BP_ALL	GO:1903078	positive regulation of protein localization to plasma membrane	RER1, KIF5B, ARHGEF16, RANGRF
GOTERM_BP_ALL	GO:1904377	positive regulation of protein localization to cell periphery	RER1, KIF5B, ARHGEF16, RANGRF
GOTERM_BP_ALL	GO:0090003	regulation of establishment of protein localization to plasma membrane	RER1, KIF5B, ARHGEF16, RANGRF
Annotation Cluster 11	Enrichment Score: 1.2454219955133976
Category	Term		Genes
GOTERM_BP_ALL	GO:1903076	regulation of protein localization to plasma membrane	RER1, KIF5B, ARHGEF16, STX7, RANGRF
GOTERM_BP_ALL	GO:1904375	regulation of protein localization to cell periphery	RER1, KIF5B, ARHGEF16, STX7, RANGRF
GOTERM_BP_ALL	GO:1903729	regulation of plasma membrane organization	RER1, KIF5B, ARHGEF16, STX7, RANGRF
Annotation Cluster 12	Enrichment Score: 1.2001601331306597
Category	Term		Genes
GOTERM_BP_ALL	GO:0050715	positive regulation of cytokine secretion	CD274, SYK, F2R, F2RL1, TNFRSF14, ALOX15B, PRKCZ
GOTERM_BP_ALL	GO:0050707	regulation of cytokine secretion	CD274, SYK, F2R, F2RL1, TNFRSF14, ALOX15B, PRKCZ
GOTERM_BP_ALL	GO:0050663	cytokine secretion	CD274, SYK, F2R, F2RL1, TNFRSF14, ALOX15B, PRKCZ
GOTERM_BP_ALL	GO:0001819	positive regulation of cytokine production	CD274, SYK, F2R, F2RL1, TNFRSF14, ALOX15B, PRKCZ
Annotation Cluster 13	Enrichment Score: 1.18275187480325
Category	Term		Genes
GOTERM_BP_ALL	GO:0035107	appendage morphogenesis	SMAD4, MSX2, GNAQ, TMEM107, ROR2, SOX9, PCSK5, PITX1
GOTERM_BP_ALL	GO:0035108	limb morphogenesis	SMAD4, MSX2, GNAQ, TMEM107, ROR2, SOX9, PCSK5, PITX1
GOTERM_BP_ALL	GO:0060173	limb development	SMAD4, MSX2, GNAQ, TMEM107, ROR2, SOX9, PCSK5, PITX1
GOTERM_BP_ALL	GO:0048736	appendage development	SMAD4, MSX2, GNAQ, TMEM107, ROR2, SOX9, PCSK5, PITX1
Annotation Cluster 14	Enrichment Score: 1.17145768469441
Category	Term		Genes
GOTERM_BP_ALL	GO:0060071	Wnt signaling pathway, planar cell polarity pathway	SFRP1, DVL1, DVL2, ROR2
GOTERM_BP_ALL	GO:0090175	regulation of establishment of planar polarity	SFRP1, DVL1, DVL2, ROR2
GOTERM_BP_ALL	GO:0007164	establishment of tissue polarity	SFRP1, DVL1, DVL2, ROR2
GOTERM_BP_ALL	GO:0001736	establishment of planar polarity	SFRP1, DVL1, DVL2, ROR2
GOTERM_BP_ALL	GO:0035567	non-canonical Wnt signaling pathway	SFRP1, DVL1, DVL2, ROR2
Annotation Cluster 15	Enrichment Score: 1.1005529212897258
Category	Term		Genes
GOTERM_MF_ALL	GO:0022838	substrate-specific channel activity	CHRNB1, CATSPER3, SLC24A3, CHRNB3, TRPC4, CHRNA6, AQP6, GRIK1, AQP2, SCNN1D, SCN8A, CHRNE, VDAC3, VDAC1, GABRD, ASIC1
GOTERM_MF_ALL	GO:0015267	channel activity	CHRNB1, CATSPER3, SLC24A3, CHRNB3, TRPC4, CHRNA6, AQP6, GRIK1, AQP2, SCNN1D, SCN8A, CHRNE, VDAC3, VDAC1, GABRD, ASIC1
GOTERM_MF_ALL	GO:0022803	passive transmembrane transporter activity	CHRNB1, CATSPER3, SLC24A3, CHRNB3, TRPC4, CHRNA6, AQP6, GRIK1, AQP2, SCNN1D, SCN8A, CHRNE, VDAC3, VDAC1, GABRD, ASIC1
Annotation Cluster 16	Enrichment Score: 1.085159195562701
Category	Term		Genes
GOTERM_BP_ALL	GO:2000678	negative regulation of transcription regulatory region DNA binding	MSX2, ANKRD33, SRI
GOTERM_BP_ALL	GO:2000677	regulation of transcription regulatory region DNA binding	MSX2, ANKRD33, SRI
GOTERM_BP_ALL	GO:0043392	negative regulation of DNA binding	MSX2, ANKRD33, SRI
Annotation Cluster 17	Enrichment Score: 1.0195713831324018
Category	Term		Genes
GOTERM_MF_ALL	GO:0000976	transcription regulatory region sequence-specific DNA binding	ZNF584, ATF1, SMAD4, MSX2, RFX3, BACH1, ZBTB4, SKI, PER1, LOC102151838, NFIL3, BCL6B, ZNF304, SOX9, LOC481514, MZF1, NKX2-5, PITX1, TP53, GABPA, ZNF772
GOTERM_MF_ALL	GO:1990837	sequence-specific double-stranded DNA binding	ZNF584, ATF1, SMAD4, MSX2, RFX3, BACH1, ZBTB4, SKI, PER1, LOC102151838, NFIL3, BCL6B, ZNF304, SOX9, LOC481514, MZF1, NKX2-5, PITX1, TP53, GABPA, ZNF772
GOTERM_MF_ALL	GO:0003690	double-stranded DNA binding	ZNF584, ATF1, SMAD4, MSX2, RFX3, BACH1, ZBTB4, SKI, PER1, LOC102151838, NFIL3, BCL6B, ZNF304, SOX9, LOC481514, MZF1, NKX2-5, PITX1, TP53, GABPA, ZNF772
Annotation Cluster 18	Enrichment Score: 0.9884102268980948
Category	Term		Genes
GOTERM_BP_ALL	GO:0042327	positive regulation of phosphorylation	ACVRL1, SMAD4, SYK, TNFRSF18, F2R, ALOX15, ALOX12B, ARRB2, SCIMP, DNAJC27, PRKCZ, PIK3R6, GADD45G, PIK3R5, CTGF, DVL1, GPD1, DVL2, F2RL1, TNFRSF14, SOX9, CCNL2, TNFRSF4, HES5
GOTERM_BP_ALL	GO:0010562	positive regulation of phosphorus metabolic process	ACVRL1, SMAD4, SYK, TNFRSF18, F2R, ALOX15, ALOX12B, ARRB2, SCIMP, DNAJC27, PRKCZ, PIK3R6, GADD45G, PIK3R5, CTGF, DVL1, GPD1, DVL2, F2RL1, TNFRSF14, SOX9, CCNL2, TNFRSF4, HES5
GOTERM_BP_ALL	GO:0045937	positive regulation of phosphate metabolic process	ACVRL1, SMAD4, SYK, TNFRSF18, F2R, ALOX15, ALOX12B, ARRB2, SCIMP, DNAJC27, PRKCZ, PIK3R6, GADD45G, PIK3R5, CTGF, DVL1, GPD1, DVL2, F2RL1, TNFRSF14, SOX9, CCNL2, TNFRSF4, HES5
Annotation Cluster 19	Enrichment Score: 0.9768467124190707
Category	Term		Genes
GOTERM_MF_ALL	GO:0004402	histone acetyltransferase activity	NCOA1, MCRS1, KAT6A, EPC1
GOTERM_MF_ALL	GO:0061733	peptide-lysine-N-acetyltransferase activity	NCOA1, MCRS1, KAT6A, EPC1
GOTERM_MF_ALL	GO:0034212	peptide N-acetyltransferase activity	NCOA1, MCRS1, KAT6A, EPC1
Annotation Cluster 20	Enrichment Score: 0.9678612162105197
Category	Term		Genes
GOTERM_BP_ALL	GO:0001910	regulation of leukocyte mediated cytotoxicity	STX7, F2RL1, ARRB2, PIK3R6
GOTERM_BP_ALL	GO:0031341	regulation of cell killing	STX7, F2RL1, ARRB2, PIK3R6
GOTERM_BP_ALL	GO:0001909	leukocyte mediated cytotoxicity	STX7, F2RL1, ARRB2, PIK3R6
GOTERM_BP_ALL	GO:0001906	cell killing	STX7, F2RL1, ARRB2, PIK3R6
Annotation Cluster 21	Enrichment Score: 0.9398762479131074
Category	Term		Genes
GOTERM_BP_ALL	GO:0060027	convergent extension involved in gastrulation	SFRP1, DVL1, DVL2
GOTERM_BP_ALL	GO:0090179	planar cell polarity pathway involved in neural tube closure	SFRP1, DVL1, DVL2
GOTERM_BP_ALL	GO:0090177	establishment of planar polarity involved in neural tube closure	SFRP1, DVL1, DVL2
GOTERM_BP_ALL	GO:0090178	regulation of establishment of planar polarity involved in neural tube closure	SFRP1, DVL1, DVL2
GOTERM_BP_ALL	GO:0042249	establishment of planar polarity of embryonic epithelium	SFRP1, DVL1, DVL2
GOTERM_BP_ALL	GO:1905276	regulation of epithelial tube formation	SFRP1, DVL1, DVL2
GOTERM_BP_ALL	GO:0001843	neural tube closure	SFRP1, DVL1, DVL2
GOTERM_BP_ALL	GO:0060606	tube closure	SFRP1, DVL1, DVL2
GOTERM_BP_ALL	GO:0014020	primary neural tube formation	SFRP1, DVL1, DVL2
GOTERM_BP_ALL	GO:0001841	neural tube formation	SFRP1, DVL1, DVL2
Annotation Cluster 22	Enrichment Score: 0.9398593616747704
Category	Term		Genes
GOTERM_BP_ALL	GO:0046883	regulation of hormone secretion	POMC, FAM132A, CRHBP, SMAD4, SFRP1, NLGN2, RFX3, SRI
GOTERM_BP_ALL	GO:0046879	hormone secretion	POMC, FAM132A, CRHBP, SMAD4, SFRP1, NLGN2, RFX3, SRI
GOTERM_BP_ALL	GO:0009914	hormone transport	POMC, FAM132A, CRHBP, SMAD4, SFRP1, NLGN2, RFX3, SRI
Annotation Cluster 23	Enrichment Score: 0.8645731867014965
Category	Term		Genes
GOTERM_BP_ALL	GO:0051255	spindle midzone assembly	RACGAP1, AURKC, AURKB
GOTERM_BP_ALL	GO:0007052	mitotic spindle organization	RACGAP1, AURKC, AURKB
GOTERM_BP_ALL	GO:0032465	regulation of cytokinesis	RACGAP1, AURKC, AURKB
GOTERM_BP_ALL	GO:0051302	regulation of cell division	RACGAP1, AURKC, AURKB
Annotation Cluster 24	Enrichment Score: 0.8602707739376393
Category	Term		Genes
GOTERM_CC_ALL	GO:0032154	cleavage furrow	LIMA1, RACGAP1, MYH10
GOTERM_CC_ALL	GO:0097610	cell surface furrow	LIMA1, RACGAP1, MYH10
GOTERM_CC_ALL	GO:0032153	cell division site	LIMA1, RACGAP1, MYH10
GOTERM_CC_ALL	GO:0032155	cell division site part	LIMA1, RACGAP1, MYH10
Annotation Cluster 25	Enrichment Score: 0.8342029491450199
Category	Term		Genes
GOTERM_BP_ALL	GO:0016573	histone acetylation	NCOA1, PER1, SMAD4, KAT6A, EPC1, NOC2L
GOTERM_BP_ALL	GO:0018393	internal peptidyl-lysine acetylation	NCOA1, PER1, SMAD4, KAT6A, EPC1, NOC2L
GOTERM_BP_ALL	GO:0006475	internal protein amino acid acetylation	NCOA1, PER1, SMAD4, KAT6A, EPC1, NOC2L
GOTERM_BP_ALL	GO:0018394	peptidyl-lysine acetylation	NCOA1, PER1, SMAD4, KAT6A, EPC1, NOC2L
GOTERM_BP_ALL	GO:0006473	protein acetylation	NCOA1, PER1, SMAD4, KAT6A, EPC1, NOC2L
Annotation Cluster 26	Enrichment Score: 0.828223981701424
Category	Term		Genes
GOTERM_BP_ALL	GO:0001837	epithelial to mesenchymal transition	SMAD4, SFRP1, MSX2, TRIM28, LDLRAD4, SOX9
GOTERM_BP_ALL	GO:0014031	mesenchymal cell development	SMAD4, SFRP1, MSX2, TRIM28, LDLRAD4, SOX9
GOTERM_BP_ALL	GO:0048762	mesenchymal cell differentiation	SMAD4, SFRP1, MSX2, TRIM28, LDLRAD4, SOX9
Annotation Cluster 27	Enrichment Score: 0.8127983972394109
Category	Term		Genes
GOTERM_MF_ALL	GO:0004715	non-membrane spanning protein tyrosine kinase activity	SYK, TNK1, ABL2, JAK2
GOTERM_BP_ALL	GO:0038083	peptidyl-tyrosine autophosphorylation	SYK, TNK1, ABL2, JAK2
GOTERM_MF_ALL	GO:0004713	protein tyrosine kinase activity	SYK, TNK1, ABL2, JAK2
Annotation Cluster 28	Enrichment Score: 0.7993081646552981
Category	Term		Genes
GOTERM_MF_ALL	GO:0044212	transcription regulatory region DNA binding	ZNF584, ATF1, SMAD4, MSX2, TCF7, RFX3, BACH1, ZBTB4, SKI, PER1, LOC102151838, NFIL3, POLR2A, BCL6B, ZNF304, SOX9, LOC481514, MZF1, NKX2-5, PITX1, TP53, GABPA, ZNF772
GOTERM_MF_ALL	GO:0001067	regulatory region nucleic acid binding	ZNF584, ATF1, SMAD4, MSX2, TCF7, RFX3, BACH1, ZBTB4, SKI, PER1, LOC102151838, NFIL3, POLR2A, BCL6B, ZNF304, SOX9, LOC481514, MZF1, NKX2-5, PITX1, TP53, GABPA, ZNF772
GOTERM_MF_ALL	GO:0000975	regulatory region DNA binding	ZNF584, ATF1, SMAD4, MSX2, TCF7, RFX3, BACH1, ZBTB4, SKI, PER1, LOC102151838, NFIL3, POLR2A, BCL6B, ZNF304, SOX9, LOC481514, MZF1, NKX2-5, PITX1, TP53, GABPA, ZNF772
Annotation Cluster 29	Enrichment Score: 0.7889294727468328
Category	Term		Genes
GOTERM_BP_ALL	GO:0071375	cellular response to peptide hormone stimulus	RAB10, FAM132A, CRHBP, NR4A1, SLC2A4, JAK2, PRKCZ
GOTERM_BP_ALL	GO:1901653	cellular response to peptide	RAB10, FAM132A, CRHBP, NR4A1, SLC2A4, JAK2, PRKCZ
GOTERM_BP_ALL	GO:0043434	response to peptide hormone	RAB10, FAM132A, CRHBP, NR4A1, SLC2A4, JAK2, PRKCZ
GOTERM_BP_ALL	GO:1901652	response to peptide	RAB10, FAM132A, CRHBP, NR4A1, SLC2A4, JAK2, PRKCZ
Annotation Cluster 30	Enrichment Score: 0.7509385811533585
Category	Term		Genes
GOTERM_BP_ALL	GO:0014065	phosphatidylinositol 3-kinase signaling	F2R, F2RL1, SOX9, PIK3R6, PIK3R5
GOTERM_BP_ALL	GO:0048015	phosphatidylinositol-mediated signaling	F2R, F2RL1, SOX9, PIK3R6, PIK3R5
GOTERM_BP_ALL	GO:0048017	inositol lipid-mediated signaling	F2R, F2RL1, SOX9, PIK3R6, PIK3R5
Annotation Cluster 31	Enrichment Score: 0.7391594551514963
Category	Term		Genes
GOTERM_BP_ALL	GO:0007254	JNK cascade	SFRP1, SYK, DVL2, F2RL1, ROR2, GADD45G, CTGF
GOTERM_BP_ALL	GO:0051403	stress-activated MAPK cascade	SFRP1, SYK, DVL2, F2RL1, ROR2, GADD45G, CTGF
GOTERM_BP_ALL	GO:0031098	stress-activated protein kinase signaling cascade	SFRP1, SYK, DVL2, F2RL1, ROR2, GADD45G, CTGF
Annotation Cluster 32	Enrichment Score: 0.7095685809583484
Category	Term		Genes
GOTERM_BP_ALL	GO:0001822	kidney development	SMAD4, SFRP1, ADAMTS1, SMAD9, GCNT4, SOX9, AQP2, PCSK5, HES5
GOTERM_BP_ALL	GO:0072001	renal system development	SMAD4, SFRP1, ADAMTS1, SMAD9, GCNT4, SOX9, AQP2, PCSK5, HES5
GOTERM_BP_ALL	GO:0001655	urogenital system development	SMAD4, SFRP1, ADAMTS1, SMAD9, GCNT4, SOX9, AQP2, PCSK5, HES5
Annotation Cluster 33	Enrichment Score: 0.6956222624270255
Category	Term		Genes
GOTERM_CC_ALL	GO:0070062	extracellular exosome	ITSN2, CYFIP1, APP, STEAP4, SAT2, SLC2A4, AQP2, PFAS, ENO3, VMO1, SDF4, THSD7A, DIP2B, LOC481514, GOLGA7, SKP1, NHLRC3, RPS5, STX7, KRT5, PDCD1LG2, KRT75, GAREM2, SFRP1, GPD1, VDAC3, MXRA8, VWA1, VDAC1, ANGPTL1, FREM2, CD274, SLC20A2, SLC1A1, A1BG, SRI, ACVR1B, IQGAP2, PRKCZ, KRT84, PSMB6, GNA14, FXR2, RACGAP1, CCT8, METTL7A, MYH10, MPDU1, PRPH, HSPA4, PLXDC2, ALOX15B, PTRHD1, RAB10, TP53I3, PSAT…
GOTERM_CC_ALL	GO:1903561	extracellular vesicle	ITSN2, CYFIP1, APP, STEAP4, SAT2, SLC2A4, AQP2, PFAS, ENO3, VMO1, SDF4, THSD7A, DIP2B, LOC481514, GOLGA7, SKP1, NHLRC3, RPS5, STX7, KRT5, PDCD1LG2, KRT75, GAREM2, SFRP1, GPD1, VDAC3, MXRA8, VWA1, VDAC1, ANGPTL1, FREM2, CD274, SLC20A2, SLC1A1, A1BG, SRI, ACVR1B, IQGAP2, PRKCZ, KRT84, PSMB6, GNA14, FXR2, RACGAP1, CCT8, METTL7A, MYH10, MPDU1, PRPH, HSPA4, PLXDC2, ALOX15B, PTRHD1, RAB10, TP53I3, PSAT…
GOTERM_CC_ALL	GO:0043230	extracellular organelle	ITSN2, CYFIP1, APP, STEAP4, SAT2, SLC2A4, AQP2, PFAS, ENO3, VMO1, SDF4, THSD7A, DIP2B, LOC481514, GOLGA7, SKP1, NHLRC3, RPS5, STX7, KRT5, PDCD1LG2, KRT75, GAREM2, SFRP1, GPD1, VDAC3, MXRA8, VWA1, VDAC1, ANGPTL1, FREM2, CD274, SLC20A2, SLC1A1, A1BG, SRI, ACVR1B, IQGAP2, PRKCZ, KRT84, PSMB6, GNA14, FXR2, RACGAP1, CCT8, METTL7A, MYH10, MPDU1, PRPH, HSPA4, PLXDC2, ALOX15B, PTRHD1, RAB10, TP53I3, PSAT…
Annotation Cluster 34	Enrichment Score: 0.6859850745609806
Category	Term		Genes
GOTERM_BP_ALL	GO:0071456	cellular response to hypoxia	SFRP1, TMBIM6, BACH1, TP53
GOTERM_BP_ALL	GO:0036294	cellular response to decreased oxygen levels	SFRP1, TMBIM6, BACH1, TP53
GOTERM_BP_ALL	GO:0071453	cellular response to oxygen levels	SFRP1, TMBIM6, BACH1, TP53
Annotation Cluster 35	Enrichment Score: 0.6759923590770812
Category	Term		Genes
GOTERM_BP_ALL	GO:0090276	regulation of peptide hormone secretion	FAM132A, CRHBP, SFRP1, NLGN2, RFX3, SRI
GOTERM_BP_ALL	GO:0002791	regulation of peptide secretion	FAM132A, CRHBP, SFRP1, NLGN2, RFX3, SRI
GOTERM_BP_ALL	GO:0090087	regulation of peptide transport	FAM132A, CRHBP, SFRP1, NLGN2, RFX3, SRI
GOTERM_BP_ALL	GO:0030072	peptide hormone secretion	FAM132A, CRHBP, SFRP1, NLGN2, RFX3, SRI
GOTERM_BP_ALL	GO:0002790	peptide secretion	FAM132A, CRHBP, SFRP1, NLGN2, RFX3, SRI
GOTERM_BP_ALL	GO:0015833	peptide transport	FAM132A, CRHBP, SFRP1, NLGN2, RFX3, SRI
Annotation Cluster 36	Enrichment Score: 0.6725882361278366
Category	Term		Genes
GOTERM_BP_ALL	GO:0022404	molting cycle process	DKK4, MSX2, SOX9, ACVR1B
GOTERM_BP_ALL	GO:0001942	hair follicle development	DKK4, MSX2, SOX9, ACVR1B
GOTERM_BP_ALL	GO:0022405	hair cycle process	DKK4, MSX2, SOX9, ACVR1B
GOTERM_BP_ALL	GO:0098773	skin epidermis development	DKK4, MSX2, SOX9, ACVR1B
Annotation Cluster 37	Enrichment Score: 0.6278851677940317
Category	Term		Genes
GOTERM_CC_ALL	GO:0098857	membrane microdomain	STOML3, APP, TRPC4, F2R, RANGRF, FAIM2, SLC2A4
GOTERM_CC_ALL	GO:0045121	membrane raft	STOML3, APP, TRPC4, F2R, RANGRF, FAIM2, SLC2A4
GOTERM_CC_ALL	GO:0098589	membrane region	STOML3, APP, TRPC4, F2R, RANGRF, FAIM2, SLC2A4
Annotation Cluster 38	Enrichment Score: 0.6264456718115663
Category	Term		Genes
GOTERM_BP_ALL	GO:0008064	regulation of actin polymerization or depolymerization	LIMA1, CYFIP1, ALOX15, PFN4, F2RL1, IQGAP2
GOTERM_BP_ALL	GO:0030832	regulation of actin filament length	LIMA1, CYFIP1, ALOX15, PFN4, F2RL1, IQGAP2
GOTERM_BP_ALL	GO:0008154	actin polymerization or depolymerization	LIMA1, CYFIP1, ALOX15, PFN4, F2RL1, IQGAP2
Annotation Cluster 39	Enrichment Score: 0.6211165672434861
Category	Term		Genes
GOTERM_BP_ALL	GO:0006417	regulation of translation	EIF5A, PER1, APP, FXR2, USP16, RPS5, PRR16, BCDIN3D, CPEB4
GOTERM_BP_ALL	GO:0034248	regulation of cellular amide metabolic process	EIF5A, PER1, APP, FXR2, USP16, RPS5, PRR16, BCDIN3D, CPEB4
GOTERM_BP_ALL	GO:0010608	posttranscriptional regulation of gene expression	EIF5A, PER1, APP, FXR2, USP16, RPS5, PRR16, BCDIN3D, CPEB4
Annotation Cluster 40	Enrichment Score: 0.6192670112718722
Category	Term		Genes
GOTERM_BP_ALL	GO:0003203	endocardial cushion morphogenesis	SMAD4, MSX2, SOX9
GOTERM_BP_ALL	GO:0003197	endocardial cushion development	SMAD4, MSX2, SOX9
GOTERM_BP_ALL	GO:0072132	mesenchyme morphogenesis	SMAD4, MSX2, SOX9
GOTERM_BP_ALL	GO:0048754	branching morphogenesis of an epithelial tube	SMAD4, MSX2, SOX9
Annotation Cluster 41	Enrichment Score: 0.5643481649832864
Category	Term		Genes
GOTERM_BP_ALL	GO:0046330	positive regulation of JNK cascade	SYK, DVL2, F2RL1, GADD45G, CTGF
GOTERM_BP_ALL	GO:0032874	positive regulation of stress-activated MAPK cascade	SYK, DVL2, F2RL1, GADD45G, CTGF
GOTERM_BP_ALL	GO:0070304	positive regulation of stress-activated protein kinase signaling cascade	SYK, DVL2, F2RL1, GADD45G, CTGF
Annotation Cluster 42	Enrichment Score: 0.5525628660141589
Category	Term		Genes
GOTERM_BP_ALL	GO:0019752	carboxylic acid metabolic process	ACADVL, SYK, ALOX15, MRPL39, ALOX12B, ALOX15B, ENO3, PFAS, HADHB, FAM213B, VNN1, AUH, PSAT1, GPD1, ME2, IARS, ALOXE3
GOTERM_BP_ALL	GO:0043436	oxoacid metabolic process	ACADVL, SYK, ALOX15, MRPL39, ALOX12B, ALOX15B, ENO3, PFAS, HADHB, FAM213B, VNN1, AUH, PSAT1, GPD1, ME2, IARS, ALOXE3
GOTERM_BP_ALL	GO:0006082	organic acid metabolic process	ACADVL, SYK, ALOX15, MRPL39, ALOX12B, ALOX15B, ENO3, PFAS, HADHB, FAM213B, VNN1, AUH, PSAT1, GPD1, ME2, IARS, ALOXE3
Annotation Cluster 43	Enrichment Score: 0.5503829023142063
Category	Term		Genes
GOTERM_BP_ALL	GO:0050870	positive regulation of T cell activation	CD274, EFNB3, SYK, PDCD1LG2, PRKCZ, PIK3R6
GOTERM_BP_ALL	GO:1903039	positive regulation of leukocyte cell-cell adhesion	CD274, EFNB3, SYK, PDCD1LG2, PRKCZ, PIK3R6
GOTERM_BP_ALL	GO:0022409	positive regulation of cell-cell adhesion	CD274, EFNB3, SYK, PDCD1LG2, PRKCZ, PIK3R6
GOTERM_BP_ALL	GO:0051251	positive regulation of lymphocyte activation	CD274, EFNB3, SYK, PDCD1LG2, PRKCZ, PIK3R6
Annotation Cluster 44	Enrichment Score: 0.5407482638080234
Category	Term		Genes
GOTERM_BP_ALL	GO:0002720	positive regulation of cytokine production involved in immune response	F2RL1, TNFRSF14, PRKCZ
GOTERM_BP_ALL	GO:0002718	regulation of cytokine production involved in immune response	F2RL1, TNFRSF14, PRKCZ
GOTERM_BP_ALL	GO:0002702	positive regulation of production of molecular mediator of immune response	F2RL1, TNFRSF14, PRKCZ
GOTERM_BP_ALL	GO:0002367	cytokine production involved in immune response	F2RL1, TNFRSF14, PRKCZ
Annotation Cluster 45	Enrichment Score: 0.5373319340527181
Category	Term		Genes
GOTERM_BP_ALL	GO:0032024	positive regulation of insulin secretion	FAM132A, NLGN2, SRI
GOTERM_BP_ALL	GO:0090277	positive regulation of peptide hormone secretion	FAM132A, NLGN2, SRI
GOTERM_BP_ALL	GO:0002793	positive regulation of peptide secretion	FAM132A, NLGN2, SRI
Annotation Cluster 46	Enrichment Score: 0.5332779512289632
Category	Term		Genes
GOTERM_BP_ALL	GO:0006094	gluconeogenesis	FAM132A, GPD1, SUPT20H
GOTERM_BP_ALL	GO:0019319	hexose biosynthetic process	FAM132A, GPD1, SUPT20H
GOTERM_BP_ALL	GO:0046364	monosaccharide biosynthetic process	FAM132A, GPD1, SUPT20H
Annotation Cluster 47	Enrichment Score: 0.5312420467514066
Category	Term		Genes
GOTERM_BP_ALL	GO:0046328	regulation of JNK cascade	SFRP1, SYK, DVL2, F2RL1, GADD45G, CTGF
GOTERM_BP_ALL	GO:0032872	regulation of stress-activated MAPK cascade	SFRP1, SYK, DVL2, F2RL1, GADD45G, CTGF
GOTERM_BP_ALL	GO:0070302	regulation of stress-activated protein kinase signaling cascade	SFRP1, SYK, DVL2, F2RL1, GADD45G, CTGF
Annotation Cluster 48	Enrichment Score: 0.5284364226401557
Category	Term		Genes
GOTERM_BP_ALL	GO:0006874	cellular calcium ion homeostasis	APP, SLC24A3, TRPC4, STC2, F2R, ABL2, F2RL1, TMBIM6, SRI
GOTERM_BP_ALL	GO:0055074	calcium ion homeostasis	APP, SLC24A3, TRPC4, STC2, F2R, ABL2, F2RL1, TMBIM6, SRI
GOTERM_BP_ALL	GO:0072503	cellular divalent inorganic cation homeostasis	APP, SLC24A3, TRPC4, STC2, F2R, ABL2, F2RL1, TMBIM6, SRI
GOTERM_BP_ALL	GO:0072507	divalent inorganic cation homeostasis	APP, SLC24A3, TRPC4, STC2, F2R, ABL2, F2RL1, TMBIM6, SRI
Annotation Cluster 49	Enrichment Score: 0.5257229045003797
Category	Term		Genes
GOTERM_BP_ALL	GO:0006305	DNA alkylation	TRIM28, DNMT3A, TDRD5
GOTERM_BP_ALL	GO:0006306	DNA methylation	TRIM28, DNMT3A, TDRD5
GOTERM_BP_ALL	GO:0044728	DNA methylation or demethylation	TRIM28, DNMT3A, TDRD5
GOTERM_BP_ALL	GO:0006304	DNA modification	TRIM28, DNMT3A, TDRD5
Annotation Cluster 50	Enrichment Score: 0.5107044059382283
Category	Term		Genes
GOTERM_BP_ALL	GO:0043401	steroid hormone mediated signaling pathway	PER1, NR4A1, SFRP1, CREBRF, ARRB2
GOTERM_BP_ALL	GO:0071383	cellular response to steroid hormone stimulus	PER1, NR4A1, SFRP1, CREBRF, ARRB2
GOTERM_BP_ALL	GO:0048545	response to steroid hormone	PER1, NR4A1, SFRP1, CREBRF, ARRB2
Annotation Cluster 51	Enrichment Score: 0.4763061643267179
Category	Term		Genes
GOTERM_BP_ALL	GO:0001838	embryonic epithelial tube formation	SFRP1, DVL1, DVL2, SOX9, HES5
GOTERM_BP_ALL	GO:0072175	epithelial tube formation	SFRP1, DVL1, DVL2, SOX9, HES5
GOTERM_BP_ALL	GO:0035148	tube formation	SFRP1, DVL1, DVL2, SOX9, HES5
GOTERM_BP_ALL	GO:0016331	morphogenesis of embryonic epithelium	SFRP1, DVL1, DVL2, SOX9, HES5
Annotation Cluster 52	Enrichment Score: 0.4735975796625705
Category	Term		Genes
GOTERM_BP_ALL	GO:0019362	pyridine nucleotide metabolic process	TP53I3, GPD1, ENO3, NADK
GOTERM_BP_ALL	GO:0046496	nicotinamide nucleotide metabolic process	TP53I3, GPD1, ENO3, NADK
GOTERM_BP_ALL	GO:0072524	pyridine-containing compound metabolic process	TP53I3, GPD1, ENO3, NADK
GOTERM_BP_ALL	GO:0006733	oxidoreduction coenzyme metabolic process	TP53I3, GPD1, ENO3, NADK
Annotation Cluster 53	Enrichment Score: 0.45422247234980795
Category	Term		Genes
GOTERM_BP_ALL	GO:0001657	ureteric bud development	SMAD4, SFRP1, SMAD9, SOX9
GOTERM_BP_ALL	GO:0072163	mesonephric epithelium development	SMAD4, SFRP1, SMAD9, SOX9
GOTERM_BP_ALL	GO:0072164	mesonephric tubule development	SMAD4, SFRP1, SMAD9, SOX9
GOTERM_BP_ALL	GO:0001823	mesonephros development	SMAD4, SFRP1, SMAD9, SOX9
Annotation Cluster 54	Enrichment Score: 0.45020216583379735
Category	Term		Genes
GOTERM_MF_ALL	GO:0005524	ATP binding	PANK4, ACVRL1, LOC484191, GUCY2D, DDX46, AK3, CHD3, ACVR1B, PFAS, PRKCZ, AURKC, AURKB, ATAD2B, IKBKB, KIF5B, KIF1C, ABL2, KIF3C, CCT8, JAK2, MYH10, LOC489591, SYK, UBE2B, HSPA4, TNK1, ATAD3A, DCLK1, POMK, ROR2, IARS, CDK14, TP53, UBE2M
GOTERM_MF_ALL	GO:0032559	adenyl ribonucleotide binding	PANK4, ACVRL1, LOC484191, GUCY2D, DDX46, AK3, CHD3, ACVR1B, PFAS, PRKCZ, AURKC, AURKB, ATAD2B, IKBKB, KIF5B, KIF1C, ABL2, KIF3C, CCT8, JAK2, MYH10, LOC489591, SYK, UBE2B, HSPA4, TNK1, ATAD3A, DCLK1, POMK, ROR2, IARS, CDK14, TP53, UBE2M
GOTERM_MF_ALL	GO:0030554	adenyl nucleotide binding	PANK4, ACVRL1, LOC484191, GUCY2D, DDX46, AK3, CHD3, ACVR1B, PFAS, PRKCZ, AURKC, AURKB, ATAD2B, IKBKB, KIF5B, KIF1C, ABL2, KIF3C, CCT8, JAK2, MYH10, LOC489591, SYK, UBE2B, HSPA4, TNK1, ATAD3A, DCLK1, POMK, ROR2, IARS, CDK14, TP53, UBE2M
Annotation Cluster 55	Enrichment Score: 0.44239798515350315
Category	Term		Genes
GOTERM_BP_ALL	GO:0030218	erythrocyte differentiation	SLC11A2, ISG15, ACVR1B, JAK2
GOTERM_BP_ALL	GO:0034101	erythrocyte homeostasis	SLC11A2, ISG15, ACVR1B, JAK2
GOTERM_BP_ALL	GO:0002262	myeloid cell homeostasis	SLC11A2, ISG15, ACVR1B, JAK2
Annotation Cluster 56	Enrichment Score: 0.4396326645877958
Category	Term		Genes
GOTERM_BP_ALL	GO:0042472	inner ear morphogenesis	DVL1, DVL2, ROR2, SOX9, NTN1
GOTERM_BP_ALL	GO:0042471	ear morphogenesis	DVL1, DVL2, ROR2, SOX9, NTN1
GOTERM_BP_ALL	GO:0090596	sensory organ morphogenesis	DVL1, DVL2, ROR2, SOX9, NTN1
Annotation Cluster 57	Enrichment Score: 0.4328386839949989
Category	Term		Genes
GOTERM_MF_ALL	GO:0098811	transcriptional repressor activity, RNA polymerase II activating transcription factor binding	TRIM28, NKX2-5, PITX1
GOTERM_MF_ALL	GO:0001190	transcriptional activator activity, RNA polymerase II transcription factor binding	TRIM28, NKX2-5, PITX1
GOTERM_MF_ALL	GO:0001191	transcriptional repressor activity, RNA polymerase II transcription factor binding	TRIM28, NKX2-5, PITX1
Annotation Cluster 58	Enrichment Score: 0.4283325074179556
Category	Term		Genes
GOTERM_BP_ALL	GO:0006476	protein deacetylation	PER1, FNTA, TP53
GOTERM_BP_ALL	GO:0098732	macromolecule deacylation	PER1, FNTA, TP53
GOTERM_BP_ALL	GO:0035601	protein deacylation	PER1, FNTA, TP53
Annotation Cluster 59	Enrichment Score: 0.42482782504681127
Category	Term		Genes
GOTERM_BP_ALL	GO:0051591	response to cAMP	CRHBP, PER1, GPD1
GOTERM_BP_ALL	GO:0046683	response to organophosphorus	CRHBP, PER1, GPD1
GOTERM_BP_ALL	GO:0014074	response to purine-containing compound	CRHBP, PER1, GPD1
Annotation Cluster 60	Enrichment Score: 0.4167161288155864
Category	Term		Genes
GOTERM_BP_ALL	GO:0009152	purine ribonucleotide biosynthetic process	PANK4, GUCY2D, AK3, ADCY3, ATP5J, PFAS
GOTERM_BP_ALL	GO:0009260	ribonucleotide biosynthetic process	PANK4, GUCY2D, AK3, ADCY3, ATP5J, PFAS
GOTERM_BP_ALL	GO:0046390	ribose phosphate biosynthetic process	PANK4, GUCY2D, AK3, ADCY3, ATP5J, PFAS
GOTERM_BP_ALL	GO:0006164	purine nucleotide biosynthetic process	PANK4, GUCY2D, AK3, ADCY3, ATP5J, PFAS
GOTERM_BP_ALL	GO:0072522	purine-containing compound biosynthetic process	PANK4, GUCY2D, AK3, ADCY3, ATP5J, PFAS
Annotation Cluster 61	Enrichment Score: 0.4120159378460824
Category	Term		Genes
GOTERM_BP_ALL	GO:0030335	positive regulation of cell migration	TNFRSF18, F2R, F2RL1, TNFRSF14, ROR2, SOX9, ACVR1B, ELP5, FGF11, CXCL16
GOTERM_BP_ALL	GO:2000147	positive regulation of cell motility	TNFRSF18, F2R, F2RL1, TNFRSF14, ROR2, SOX9, ACVR1B, ELP5, FGF11, CXCL16
GOTERM_BP_ALL	GO:0051272	positive regulation of cellular component movement	TNFRSF18, F2R, F2RL1, TNFRSF14, ROR2, SOX9, ACVR1B, ELP5, FGF11, CXCL16
GOTERM_BP_ALL	GO:0040017	positive regulation of locomotion	TNFRSF18, F2R, F2RL1, TNFRSF14, ROR2, SOX9, ACVR1B, ELP5, FGF11, CXCL16
Annotation Cluster 62	Enrichment Score: 0.41042775908800855
Category	Term		Genes
GOTERM_BP_ALL	GO:0032412	regulation of ion transmembrane transporter activity	CRHBP, NLGN2, RANGRF, ATP1B2, SRI
GOTERM_BP_ALL	GO:0022898	regulation of transmembrane transporter activity	CRHBP, NLGN2, RANGRF, ATP1B2, SRI
GOTERM_BP_ALL	GO:0032409	regulation of transporter activity	CRHBP, NLGN2, RANGRF, ATP1B2, SRI
Annotation Cluster 63	Enrichment Score: 0.3975330004769885
Category	Term		Genes
GOTERM_BP_ALL	GO:0098916	anterograde trans-synaptic signaling	CRHBP, CHRNB1, CHRNB3, NLGN2, KIF5B, CHRNE, DVL1, CHRNA6, OTOF, VDAC1, ARRB2
GOTERM_BP_ALL	GO:0007268	chemical synaptic transmission	CRHBP, CHRNB1, CHRNB3, NLGN2, KIF5B, CHRNE, DVL1, CHRNA6, OTOF, VDAC1, ARRB2
GOTERM_BP_ALL	GO:0099536	synaptic signaling	CRHBP, CHRNB1, CHRNB3, NLGN2, KIF5B, CHRNE, DVL1, CHRNA6, OTOF, VDAC1, ARRB2
GOTERM_BP_ALL	GO:0099537	trans-synaptic signaling	CRHBP, CHRNB1, CHRNB3, NLGN2, KIF5B, CHRNE, DVL1, CHRNA6, OTOF, VDAC1, ARRB2
Annotation Cluster 64	Enrichment Score: 0.3959556383997562
Category	Term		Genes
GOTERM_BP_ALL	GO:0042130	negative regulation of T cell proliferation	CD274, TNFRSF14, PDCD1LG2
GOTERM_BP_ALL	GO:0050672	negative regulation of lymphocyte proliferation	CD274, TNFRSF14, PDCD1LG2
GOTERM_BP_ALL	GO:0032945	negative regulation of mononuclear cell proliferation	CD274, TNFRSF14, PDCD1LG2
GOTERM_BP_ALL	GO:0070664	negative regulation of leukocyte proliferation	CD274, TNFRSF14, PDCD1LG2
GOTERM_BP_ALL	GO:0050868	negative regulation of T cell activation	CD274, TNFRSF14, PDCD1LG2
GOTERM_BP_ALL	GO:1903038	negative regulation of leukocyte cell-cell adhesion	CD274, TNFRSF14, PDCD1LG2
GOTERM_BP_ALL	GO:0022408	negative regulation of cell-cell adhesion	CD274, TNFRSF14, PDCD1LG2
Annotation Cluster 65	Enrichment Score: 0.3949355079454892
Category	Term		Genes
GOTERM_CC_ALL	GO:0000123	histone acetyltransferase complex	MCRS1, KAT6A, EPC1, SUPT20H
GOTERM_CC_ALL	GO:0031248	protein acetyltransferase complex	MCRS1, KAT6A, EPC1, SUPT20H
GOTERM_CC_ALL	GO:1902493	acetyltransferase complex	MCRS1, KAT6A, EPC1, SUPT20H
Annotation Cluster 66	Enrichment Score: 0.39198403714659924
Category	Term		Genes
GOTERM_BP_ALL	GO:1904356	regulation of telomere maintenance via telomere lengthening	CTC1, CCT8, AURKB
GOTERM_BP_ALL	GO:0010833	telomere maintenance via telomere lengthening	CTC1, CCT8, AURKB
GOTERM_BP_ALL	GO:0032204	regulation of telomere maintenance	CTC1, CCT8, AURKB
GOTERM_BP_ALL	GO:0000723	telomere maintenance	CTC1, CCT8, AURKB
GOTERM_BP_ALL	GO:0032200	telomere organization	CTC1, CCT8, AURKB
Annotation Cluster 67	Enrichment Score: 0.39187999761903825
Category	Term		Genes
GOTERM_BP_ALL	GO:0009168	purine ribonucleoside monophosphate biosynthetic process	AK3, ATP5J, PFAS
GOTERM_BP_ALL	GO:0009127	purine nucleoside monophosphate biosynthetic process	AK3, ATP5J, PFAS
GOTERM_BP_ALL	GO:0009156	ribonucleoside monophosphate biosynthetic process	AK3, ATP5J, PFAS
GOTERM_BP_ALL	GO:0009124	nucleoside monophosphate biosynthetic process	AK3, ATP5J, PFAS
Annotation Cluster 68	Enrichment Score: 0.3745792789757628
Category	Term		Genes
GOTERM_BP_ALL	GO:0046031	ADP metabolic process	GPD1, AK3, ENO3
GOTERM_BP_ALL	GO:0009179	purine ribonucleoside diphosphate metabolic process	GPD1, AK3, ENO3
GOTERM_BP_ALL	GO:0009135	purine nucleoside diphosphate metabolic process	GPD1, AK3, ENO3
GOTERM_BP_ALL	GO:0009185	ribonucleoside diphosphate metabolic process	GPD1, AK3, ENO3
GOTERM_BP_ALL	GO:0009132	nucleoside diphosphate metabolic process	GPD1, AK3, ENO3
Annotation Cluster 69	Enrichment Score: 0.36922943423423366
Category	Term		Genes
GOTERM_BP_ALL	GO:0001666	response to hypoxia	SMAD4, SFRP1, TMBIM6, BACH1, TP53
GOTERM_BP_ALL	GO:0036293	response to decreased oxygen levels	SMAD4, SFRP1, TMBIM6, BACH1, TP53
GOTERM_BP_ALL	GO:0070482	response to oxygen levels	SMAD4, SFRP1, TMBIM6, BACH1, TP53
Annotation Cluster 70	Enrichment Score: 0.36728826882877746
Category	Term		Genes
GOTERM_BP_ALL	GO:0007368	determination of left/right symmetry	ALG5, RFX3, NKX2-5, PCSK5
GOTERM_BP_ALL	GO:0009855	determination of bilateral symmetry	ALG5, RFX3, NKX2-5, PCSK5
GOTERM_BP_ALL	GO:0009799	specification of symmetry	ALG5, RFX3, NKX2-5, PCSK5
Annotation Cluster 71	Enrichment Score: 0.36332581519947704
Category	Term		Genes
GOTERM_BP_ALL	GO:1903556	negative regulation of tumor necrosis factor superfamily cytokine production	POMC, CD274, ARRB2
GOTERM_BP_ALL	GO:1903555	regulation of tumor necrosis factor superfamily cytokine production	POMC, CD274, ARRB2
GOTERM_BP_ALL	GO:0071706	tumor necrosis factor superfamily cytokine production	POMC, CD274, ARRB2
Annotation Cluster 72	Enrichment Score: 0.3627822646221482
Category	Term		Genes
GOTERM_BP_ALL	GO:0008584	male gonad development	INSL6, SMAD4, SFRP1, SOX9
GOTERM_BP_ALL	GO:0046546	development of primary male sexual characteristics	INSL6, SMAD4, SFRP1, SOX9
GOTERM_BP_ALL	GO:0046661	male sex differentiation	INSL6, SMAD4, SFRP1, SOX9
Annotation Cluster 73	Enrichment Score: 0.35493079809318057
Category	Term		Genes
GOTERM_CC_ALL	GO:0030659	cytoplasmic vesicle membrane	RAB10, SEC24A, SV2C, SRI, SLC2A4, AQP2
GOTERM_CC_ALL	GO:0012506	vesicle membrane	RAB10, SEC24A, SV2C, SRI, SLC2A4, AQP2
GOTERM_CC_ALL	GO:0044433	cytoplasmic vesicle part	RAB10, SEC24A, SV2C, SRI, SLC2A4, AQP2
Annotation Cluster 74	Enrichment Score: 0.3513411494161289
Category	Term		Genes
GOTERM_BP_ALL	GO:0050863	regulation of T cell activation	CD274, EFNB3, SYK, TNFRSF14, PDCD1LG2, PRKCZ, PIK3R6
GOTERM_BP_ALL	GO:1903037	regulation of leukocyte cell-cell adhesion	CD274, EFNB3, SYK, TNFRSF14, PDCD1LG2, PRKCZ, PIK3R6
GOTERM_BP_ALL	GO:0022407	regulation of cell-cell adhesion	CD274, EFNB3, SYK, TNFRSF14, PDCD1LG2, PRKCZ, PIK3R6
Annotation Cluster 75	Enrichment Score: 0.33665882616682274
Category	Term		Genes
GOTERM_BP_ALL	GO:0032612	interleukin-1 production	F2R, F2RL1, ARRB2
GOTERM_BP_ALL	GO:0032675	regulation of interleukin-6 production	F2R, F2RL1, ARRB2
GOTERM_BP_ALL	GO:0032635	interleukin-6 production	F2R, F2RL1, ARRB2
Annotation Cluster 76	Enrichment Score: 0.3232776558197973
Category	Term		Genes
GOTERM_BP_ALL	GO:0051250	negative regulation of lymphocyte activation	CD274, SFRP1, TNFRSF14, PDCD1LG2
GOTERM_BP_ALL	GO:0002695	negative regulation of leukocyte activation	CD274, SFRP1, TNFRSF14, PDCD1LG2
GOTERM_BP_ALL	GO:0050866	negative regulation of cell activation	CD274, SFRP1, TNFRSF14, PDCD1LG2
Annotation Cluster 77	Enrichment Score: 0.31407547876048064
Category	Term		Genes
GOTERM_BP_ALL	GO:0009117	nucleotide metabolic process	PANK4, TP53I3, GUCY2D, GPD1, AK3, ADCY3, ATP5J, ME2, HMGCR, PFAS, ENO3, NADK
GOTERM_BP_ALL	GO:0006753	nucleoside phosphate metabolic process	PANK4, TP53I3, GUCY2D, GPD1, AK3, ADCY3, ATP5J, ME2, HMGCR, PFAS, ENO3, NADK
GOTERM_BP_ALL	GO:0055086	nucleobase-containing small molecule metabolic process	PANK4, TP53I3, GUCY2D, GPD1, AK3, ADCY3, ATP5J, ME2, HMGCR, PFAS, ENO3, NADK
Annotation Cluster 78	Enrichment Score: 0.31223617878725723
Category	Term		Genes
GOTERM_CC_ALL	GO:0016591	DNA-directed RNA polymerase II, holoenzyme	POLR2A, INTS10, CPSF3L, TP53
GOTERM_CC_ALL	GO:0055029	nuclear DNA-directed RNA polymerase complex	POLR2A, INTS10, CPSF3L, TP53
GOTERM_CC_ALL	GO:0000428	DNA-directed RNA polymerase complex	POLR2A, INTS10, CPSF3L, TP53
GOTERM_CC_ALL	GO:0030880	RNA polymerase complex	POLR2A, INTS10, CPSF3L, TP53
Annotation Cluster 79	Enrichment Score: 0.31146747121898954
Category	Term		Genes
GOTERM_MF_ALL	GO:0035639	purine ribonucleoside triphosphate binding	PANK4, ACVRL1, LOC484191, GUCY2D, DDX46, SAR1B, GTPBP10, AK3, CHD3, ACVR1B, PFAS, PRKCZ, AURKC, DNAJC27, AURKB, ATAD2B, IKBKB, GNA14, KIF5B, KIF1C, ABL2, KIF3C, CCT8, JAK2, MYH10, LOC489591, SYK, UBE2B, HSPA4, TNK1, ATAD3A, DCLK1, RAB10, GNAQ, POMK, ROR2, IARS, CDK14, TP53, UBE2M
GOTERM_MF_ALL	GO:0032550	purine ribonucleoside binding	PANK4, ACVRL1, LOC484191, GUCY2D, DDX46, SAR1B, GTPBP10, AK3, CHD3, ACVR1B, PFAS, PRKCZ, AURKC, DNAJC27, AURKB, ATAD2B, IKBKB, GNA14, KIF5B, KIF1C, ABL2, KIF3C, CCT8, JAK2, MYH10, LOC489591, SYK, UBE2B, HSPA4, TNK1, ATAD3A, DCLK1, RAB10, GNAQ, POMK, ROR2, IARS, CDK14, TP53, UBE2M
GOTERM_MF_ALL	GO:0001883	purine nucleoside binding	PANK4, ACVRL1, LOC484191, GUCY2D, DDX46, SAR1B, GTPBP10, AK3, CHD3, ACVR1B, PFAS, PRKCZ, AURKC, DNAJC27, AURKB, ATAD2B, IKBKB, GNA14, KIF5B, KIF1C, ABL2, KIF3C, CCT8, JAK2, MYH10, LOC489591, SYK, UBE2B, HSPA4, TNK1, ATAD3A, DCLK1, RAB10, GNAQ, POMK, ROR2, IARS, CDK14, TP53, UBE2M
GOTERM_MF_ALL	GO:0032549	ribonucleoside binding	PANK4, ACVRL1, LOC484191, GUCY2D, DDX46, SAR1B, GTPBP10, AK3, CHD3, ACVR1B, PFAS, PRKCZ, AURKC, DNAJC27, AURKB, ATAD2B, IKBKB, GNA14, KIF5B, KIF1C, ABL2, KIF3C, CCT8, JAK2, MYH10, LOC489591, SYK, UBE2B, HSPA4, TNK1, ATAD3A, DCLK1, RAB10, GNAQ, POMK, ROR2, IARS, CDK14, TP53, UBE2M
GOTERM_MF_ALL	GO:0001882	nucleoside binding	PANK4, ACVRL1, LOC484191, GUCY2D, DDX46, SAR1B, GTPBP10, AK3, CHD3, ACVR1B, PFAS, PRKCZ, AURKC, DNAJC27, AURKB, ATAD2B, IKBKB, GNA14, KIF5B, KIF1C, ABL2, KIF3C, CCT8, JAK2, MYH10, LOC489591, SYK, UBE2B, HSPA4, TNK1, ATAD3A, DCLK1, RAB10, GNAQ, POMK, ROR2, IARS, CDK14, TP53, UBE2M
GOTERM_MF_ALL	GO:0032555	purine ribonucleotide binding	PANK4, ACVRL1, LOC484191, GUCY2D, DDX46, SAR1B, GTPBP10, AK3, CHD3, ACVR1B, PFAS, PRKCZ, AURKC, DNAJC27, AURKB, ATAD2B, IKBKB, GNA14, KIF5B, KIF1C, ABL2, KIF3C, CCT8, JAK2, MYH10, LOC489591, SYK, UBE2B, HSPA4, TNK1, ATAD3A, DCLK1, RAB10, GNAQ, POMK, ROR2, IARS, CDK14, TP53, UBE2M
GOTERM_MF_ALL	GO:0017076	purine nucleotide binding	PANK4, ACVRL1, LOC484191, GUCY2D, DDX46, SAR1B, GTPBP10, AK3, CHD3, ACVR1B, PFAS, PRKCZ, AURKC, DNAJC27, AURKB, ATAD2B, IKBKB, GNA14, KIF5B, KIF1C, ABL2, KIF3C, CCT8, JAK2, MYH10, LOC489591, SYK, UBE2B, HSPA4, TNK1, ATAD3A, DCLK1, RAB10, GNAQ, POMK, ROR2, IARS, CDK14, TP53, UBE2M
GOTERM_MF_ALL	GO:0032553	ribonucleotide binding	PANK4, ACVRL1, LOC484191, GUCY2D, DDX46, SAR1B, GTPBP10, AK3, CHD3, ACVR1B, PFAS, PRKCZ, AURKC, DNAJC27, AURKB, ATAD2B, IKBKB, GNA14, KIF5B, KIF1C, ABL2, KIF3C, CCT8, JAK2, MYH10, LOC489591, SYK, UBE2B, HSPA4, TNK1, ATAD3A, DCLK1, RAB10, GNAQ, POMK, ROR2, IARS, CDK14, TP53, UBE2M
Annotation Cluster 80	Enrichment Score: 0.3053016604927515
Category	Term		Genes
GOTERM_BP_ALL	GO:0045666	positive regulation of neuron differentiation	NCOA1, ITSN2, BRINP2, DVL1, ABL2, NKX2-5, NTN1
GOTERM_BP_ALL	GO:0050769	positive regulation of neurogenesis	NCOA1, ITSN2, BRINP2, DVL1, ABL2, NKX2-5, NTN1
GOTERM_BP_ALL	GO:0051962	positive regulation of nervous system development	NCOA1, ITSN2, BRINP2, DVL1, ABL2, NKX2-5, NTN1
Annotation Cluster 81	Enrichment Score: 0.3003158840058721
Category	Term		Genes
GOTERM_BP_ALL	GO:0008203	cholesterol metabolic process	APP, SOAT1, HMGCR
GOTERM_BP_ALL	GO:1902652	secondary alcohol metabolic process	APP, SOAT1, HMGCR
GOTERM_BP_ALL	GO:0016125	sterol metabolic process	APP, SOAT1, HMGCR
Annotation Cluster 82	Enrichment Score: 0.29210068939976286
Category	Term		Genes
GOTERM_BP_ALL	GO:0032507	maintenance of protein location in cell	VPS13A, PFN4, SRI
GOTERM_BP_ALL	GO:0045185	maintenance of protein location	VPS13A, PFN4, SRI
GOTERM_BP_ALL	GO:0051651	maintenance of location in cell	VPS13A, PFN4, SRI
Annotation Cluster 83	Enrichment Score: 0.2858720121006371
Category	Term		Genes
GOTERM_BP_ALL	GO:0030334	regulation of cell migration	ACVRL1, TNFRSF18, F2R, LDLRAD4, ACVR1B, ELP5, NTN1, CXCL16, SFRP1, RACGAP1, F2RL1, TNFRSF14, ROR2, SOX9, FGF11
GOTERM_BP_ALL	GO:2000145	regulation of cell motility	ACVRL1, TNFRSF18, F2R, LDLRAD4, ACVR1B, ELP5, NTN1, CXCL16, SFRP1, RACGAP1, F2RL1, TNFRSF14, ROR2, SOX9, FGF11
GOTERM_BP_ALL	GO:0040012	regulation of locomotion	ACVRL1, TNFRSF18, F2R, LDLRAD4, ACVR1B, ELP5, NTN1, CXCL16, SFRP1, RACGAP1, F2RL1, TNFRSF14, ROR2, SOX9, FGF11
Annotation Cluster 84	Enrichment Score: 0.2823152971914843
Category	Term		Genes
GOTERM_BP_ALL	GO:0042110	T cell activation	CD274, EFNB3, SYK, TCF7, F2RL1, TNFRSF14, PDCD1LG2, PRKCZ, PIK3R6
GOTERM_BP_ALL	GO:0070489	T cell aggregation	CD274, EFNB3, SYK, TCF7, F2RL1, TNFRSF14, PDCD1LG2, PRKCZ, PIK3R6
GOTERM_BP_ALL	GO:0071593	lymphocyte aggregation	CD274, EFNB3, SYK, TCF7, F2RL1, TNFRSF14, PDCD1LG2, PRKCZ, PIK3R6
GOTERM_BP_ALL	GO:0070486	leukocyte aggregation	CD274, EFNB3, SYK, TCF7, F2RL1, TNFRSF14, PDCD1LG2, PRKCZ, PIK3R6
GOTERM_BP_ALL	GO:0007159	leukocyte cell-cell adhesion	CD274, EFNB3, SYK, TCF7, F2RL1, TNFRSF14, PDCD1LG2, PRKCZ, PIK3R6
Annotation Cluster 85	Enrichment Score: 0.28032128928956296
Category	Term		Genes
GOTERM_BP_ALL	GO:1904064	positive regulation of cation transmembrane transport	F2R, ATP1B2, SRI
GOTERM_BP_ALL	GO:0034767	positive regulation of ion transmembrane transport	F2R, ATP1B2, SRI
GOTERM_BP_ALL	GO:0034764	positive regulation of transmembrane transport	F2R, ATP1B2, SRI
Annotation Cluster 86	Enrichment Score: 0.27968290486624325
Category	Term		Genes
GOTERM_MF_ALL	GO:0016462	pyrophosphatase activity	ATP6V0E1, DDX46, PRUNE2, GTPBP10, ATP5J, ATP1B2, CHD3, DNAJC27, ATAD2B, RAB10, GNA14, KIF5B, GNAQ, GNB1, KIF1C, KIF3C, MYH10
GOTERM_MF_ALL	GO:0016818	hydrolase activity, acting on acid anhydrides, in phosphorus-containing anhydrides	ATP6V0E1, DDX46, PRUNE2, GTPBP10, ATP5J, ATP1B2, CHD3, DNAJC27, ATAD2B, RAB10, GNA14, KIF5B, GNAQ, GNB1, KIF1C, KIF3C, MYH10
GOTERM_MF_ALL	GO:0016817	hydrolase activity, acting on acid anhydrides	ATP6V0E1, DDX46, PRUNE2, GTPBP10, ATP5J, ATP1B2, CHD3, DNAJC27, ATAD2B, RAB10, GNA14, KIF5B, GNAQ, GNB1, KIF1C, KIF3C, MYH10
Annotation Cluster 87	Enrichment Score: 0.2741528455166518
Category	Term		Genes
GOTERM_BP_ALL	GO:0008585	female gonad development	SMAD4, SFRP1, ADAMTS1
GOTERM_BP_ALL	GO:0046545	development of primary female sexual characteristics	SMAD4, SFRP1, ADAMTS1
GOTERM_BP_ALL	GO:0046660	female sex differentiation	SMAD4, SFRP1, ADAMTS1
Annotation Cluster 88	Enrichment Score: 0.2705369065308695
Category	Term		Genes
GOTERM_BP_ALL	GO:0045582	positive regulation of T cell differentiation	SYK, PRKCZ, PIK3R6
GOTERM_BP_ALL	GO:0045621	positive regulation of lymphocyte differentiation	SYK, PRKCZ, PIK3R6
GOTERM_BP_ALL	GO:0045580	regulation of T cell differentiation	SYK, PRKCZ, PIK3R6
GOTERM_BP_ALL	GO:1902107	positive regulation of leukocyte differentiation	SYK, PRKCZ, PIK3R6
Annotation Cluster 89	Enrichment Score: 0.2622504071692294
Category	Term		Genes
GOTERM_BP_ALL	GO:0072078	nephron tubule morphogenesis	SMAD4, SOX9, HES5
GOTERM_BP_ALL	GO:0061333	renal tubule morphogenesis	SMAD4, SOX9, HES5
GOTERM_BP_ALL	GO:0072088	nephron epithelium morphogenesis	SMAD4, SOX9, HES5
GOTERM_BP_ALL	GO:0072028	nephron morphogenesis	SMAD4, SOX9, HES5
GOTERM_BP_ALL	GO:0072080	nephron tubule development	SMAD4, SOX9, HES5
GOTERM_BP_ALL	GO:0061326	renal tubule development	SMAD4, SOX9, HES5
GOTERM_BP_ALL	GO:0072009	nephron epithelium development	SMAD4, SOX9, HES5
GOTERM_BP_ALL	GO:0072006	nephron development	SMAD4, SOX9, HES5
Annotation Cluster 90	Enrichment Score: 0.24881102524623927
Category	Term		Genes
GOTERM_BP_ALL	GO:0009150	purine ribonucleotide metabolic process	PANK4, GUCY2D, GPD1, AK3, ADCY3, ATP5J, HMGCR, PFAS, ENO3
GOTERM_BP_ALL	GO:0009259	ribonucleotide metabolic process	PANK4, GUCY2D, GPD1, AK3, ADCY3, ATP5J, HMGCR, PFAS, ENO3
GOTERM_BP_ALL	GO:0019693	ribose phosphate metabolic process	PANK4, GUCY2D, GPD1, AK3, ADCY3, ATP5J, HMGCR, PFAS, ENO3
GOTERM_BP_ALL	GO:0006163	purine nucleotide metabolic process	PANK4, GUCY2D, GPD1, AK3, ADCY3, ATP5J, HMGCR, PFAS, ENO3
GOTERM_BP_ALL	GO:0072521	purine-containing compound metabolic process	PANK4, GUCY2D, GPD1, AK3, ADCY3, ATP5J, HMGCR, PFAS, ENO3
Annotation Cluster 91	Enrichment Score: 0.24448176018162843
Category	Term		Genes
GOTERM_BP_ALL	GO:0030041	actin filament polymerization	CYFIP1, ALOX15, PFN4, IQGAP2
GOTERM_BP_ALL	GO:0030833	regulation of actin filament polymerization	CYFIP1, ALOX15, PFN4, IQGAP2
GOTERM_BP_ALL	GO:0032271	regulation of protein polymerization	CYFIP1, ALOX15, PFN4, IQGAP2
Annotation Cluster 92	Enrichment Score: 0.22945642059626353
Category	Term		Genes
GOTERM_BP_ALL	GO:0006497	protein lipidation	ALG5, ALOX12B, GOLGA7
GOTERM_BP_ALL	GO:0042158	lipoprotein biosynthetic process	ALG5, ALOX12B, GOLGA7
GOTERM_BP_ALL	GO:0042157	lipoprotein metabolic process	ALG5, ALOX12B, GOLGA7
Annotation Cluster 93	Enrichment Score: 0.22738187840418111
Category	Term		Genes
GOTERM_BP_ALL	GO:0045766	positive regulation of angiogenesis	ACVRL1, AGGF1, CELA1, PIK3R6
GOTERM_BP_ALL	GO:1904018	positive regulation of vasculature development	ACVRL1, AGGF1, CELA1, PIK3R6
GOTERM_BP_ALL	GO:0045765	regulation of angiogenesis	ACVRL1, AGGF1, CELA1, PIK3R6
GOTERM_BP_ALL	GO:1901342	regulation of vasculature development	ACVRL1, AGGF1, CELA1, PIK3R6
Annotation Cluster 94	Enrichment Score: 0.2271700777474528
Category	Term		Genes
GOTERM_BP_ALL	GO:0006109	regulation of carbohydrate metabolic process	POMC, FAM132A, GPD1, SUPT20H
GOTERM_BP_ALL	GO:0006006	glucose metabolic process	POMC, FAM132A, GPD1, SUPT20H
GOTERM_BP_ALL	GO:0019318	hexose metabolic process	POMC, FAM132A, GPD1, SUPT20H
GOTERM_BP_ALL	GO:0005996	monosaccharide metabolic process	POMC, FAM132A, GPD1, SUPT20H
Annotation Cluster 95	Enrichment Score: 0.22522859543362878
Category	Term		Genes
GOTERM_MF_ALL	GO:0000978	RNA polymerase II core promoter proximal region sequence-specific DNA binding	SKI, PER1, SMAD4, RFX3, MZF1, NKX2-5, PITX1, GABPA
GOTERM_MF_ALL	GO:0000987	core promoter proximal region sequence-specific DNA binding	SKI, PER1, SMAD4, RFX3, MZF1, NKX2-5, PITX1, GABPA
GOTERM_MF_ALL	GO:0001159	core promoter proximal region DNA binding	SKI, PER1, SMAD4, RFX3, MZF1, NKX2-5, PITX1, GABPA
Annotation Cluster 96	Enrichment Score: 0.22470055374152909
Category	Term		Genes
GOTERM_BP_ALL	GO:0006635	fatty acid beta-oxidation	HADHB, ACADVL, AUH
GOTERM_BP_ALL	GO:0009062	fatty acid catabolic process	HADHB, ACADVL, AUH
GOTERM_BP_ALL	GO:0019395	fatty acid oxidation	HADHB, ACADVL, AUH
GOTERM_BP_ALL	GO:0072329	monocarboxylic acid catabolic process	HADHB, ACADVL, AUH
GOTERM_BP_ALL	GO:0034440	lipid oxidation	HADHB, ACADVL, AUH
GOTERM_BP_ALL	GO:0046395	carboxylic acid catabolic process	HADHB, ACADVL, AUH
GOTERM_BP_ALL	GO:0016054	organic acid catabolic process	HADHB, ACADVL, AUH
GOTERM_BP_ALL	GO:0044282	small molecule catabolic process	HADHB, ACADVL, AUH
Annotation Cluster 97	Enrichment Score: 0.2207302689361649
Category	Term		Genes
GOTERM_BP_ALL	GO:1902593	single-organism nuclear import	SMAD4, SYK, TRIM28, GNAQ, F2R, SRI
GOTERM_BP_ALL	GO:0044744	protein targeting to nucleus	SMAD4, SYK, TRIM28, GNAQ, F2R, SRI
GOTERM_BP_ALL	GO:0006606	protein import into nucleus	SMAD4, SYK, TRIM28, GNAQ, F2R, SRI
GOTERM_BP_ALL	GO:0051170	nuclear import	SMAD4, SYK, TRIM28, GNAQ, F2R, SRI
Annotation Cluster 98	Enrichment Score: 0.21750028671542124
Category	Term		Genes
GOTERM_BP_ALL	GO:0042451	purine nucleoside biosynthetic process	PANK4, AK3, ATP5J
GOTERM_BP_ALL	GO:0046129	purine ribonucleoside biosynthetic process	PANK4, AK3, ATP5J
GOTERM_BP_ALL	GO:0042455	ribonucleoside biosynthetic process	PANK4, AK3, ATP5J
GOTERM_BP_ALL	GO:0009163	nucleoside biosynthetic process	PANK4, AK3, ATP5J
GOTERM_BP_ALL	GO:1901659	glycosyl compound biosynthetic process	PANK4, AK3, ATP5J
Annotation Cluster 99	Enrichment Score: 0.2116506109471005
Category	Term		Genes
GOTERM_CC_ALL	GO:0005923	bicellular tight junction	CLDN12, CLDN7, PRKCZ
GOTERM_CC_ALL	GO:0070160	occluding junction	CLDN12, CLDN7, PRKCZ
GOTERM_CC_ALL	GO:0043296	apical junction complex	CLDN12, CLDN7, PRKCZ
Annotation Cluster 100	Enrichment Score: 0.20708255594365282
Category	Term		Genes
GOTERM_BP_ALL	GO:0050771	negative regulation of axonogenesis	NTN1, FSTL4, SPG20
GOTERM_BP_ALL	GO:0061387	regulation of extent of cell growth	NTN1, FSTL4, SPG20
GOTERM_BP_ALL	GO:0010977	negative regulation of neuron projection development	NTN1, FSTL4, SPG20
GOTERM_BP_ALL	GO:0031345	negative regulation of cell projection organization	NTN1, FSTL4, SPG20
GOTERM_BP_ALL	GO:0050770	regulation of axonogenesis	NTN1, FSTL4, SPG20
Annotation Cluster 101	Enrichment Score: 0.201467479610324
Category	Term		Genes
GOTERM_BP_ALL	GO:0009167	purine ribonucleoside monophosphate metabolic process	GPD1, AK3, ATP5J, PFAS, ENO3
GOTERM_BP_ALL	GO:0009126	purine nucleoside monophosphate metabolic process	GPD1, AK3, ATP5J, PFAS, ENO3
GOTERM_BP_ALL	GO:0009161	ribonucleoside monophosphate metabolic process	GPD1, AK3, ATP5J, PFAS, ENO3
GOTERM_BP_ALL	GO:0009123	nucleoside monophosphate metabolic process	GPD1, AK3, ATP5J, PFAS, ENO3
Annotation Cluster 102	Enrichment Score: 0.18779427544969304
Category	Term		Genes
GOTERM_BP_ALL	GO:0043065	positive regulation of apoptotic process	NCOA1, EIF5A, NR4A1, SFRP1, MSX2, INCA1, F2R, TP53, GADD45G
GOTERM_BP_ALL	GO:0043068	positive regulation of programmed cell death	NCOA1, EIF5A, NR4A1, SFRP1, MSX2, INCA1, F2R, TP53, GADD45G
GOTERM_BP_ALL	GO:0010942	positive regulation of cell death	NCOA1, EIF5A, NR4A1, SFRP1, MSX2, INCA1, F2R, TP53, GADD45G
Annotation Cluster 103	Enrichment Score: 0.18591226497379537
Category	Term		Genes
GOTERM_CC_ALL	GO:0005741	mitochondrial outer membrane	VDAC3, VDAC1, SPG20
GOTERM_CC_ALL	GO:0031968	organelle outer membrane	VDAC3, VDAC1, SPG20
GOTERM_CC_ALL	GO:0019867	outer membrane	VDAC3, VDAC1, SPG20
Annotation Cluster 104	Enrichment Score: 0.1780785798277339
Category	Term		Genes
GOTERM_BP_ALL	GO:0030193	regulation of blood coagulation	SYK, F2R, F2RL1
GOTERM_BP_ALL	GO:1900046	regulation of hemostasis	SYK, F2R, F2RL1
GOTERM_BP_ALL	GO:0050818	regulation of coagulation	SYK, F2R, F2RL1
GOTERM_BP_ALL	GO:0007596	blood coagulation	SYK, F2R, F2RL1
GOTERM_BP_ALL	GO:0007599	hemostasis	SYK, F2R, F2RL1
GOTERM_BP_ALL	GO:0050817	coagulation	SYK, F2R, F2RL1
Annotation Cluster 105	Enrichment Score: 0.17708645921887253
Category	Term		Genes
GOTERM_BP_ALL	GO:0010906	regulation of glucose metabolic process	POMC, FAM132A, SUPT20H
GOTERM_BP_ALL	GO:0010675	regulation of cellular carbohydrate metabolic process	POMC, FAM132A, SUPT20H
GOTERM_BP_ALL	GO:0044262	cellular carbohydrate metabolic process	POMC, FAM132A, SUPT20H
Annotation Cluster 106	Enrichment Score: 0.16395845759129984
Category	Term		Genes
GOTERM_BP_ALL	GO:0071902	positive regulation of protein serine/threonine kinase activity	SYK, DVL2, CCNL2, PIK3R6, GADD45G, PIK3R5
GOTERM_BP_ALL	GO:0045860	positive regulation of protein kinase activity	SYK, DVL2, CCNL2, PIK3R6, GADD45G, PIK3R5
GOTERM_BP_ALL	GO:0033674	positive regulation of kinase activity	SYK, DVL2, CCNL2, PIK3R6, GADD45G, PIK3R5
Annotation Cluster 107	Enrichment Score: 0.15969383335145407
Category	Term		Genes
GOTERM_BP_ALL	GO:0046128	purine ribonucleoside metabolic process	PANK4, GPD1, AK3, ATP5J, HMGCR, ENO3
GOTERM_BP_ALL	GO:0042278	purine nucleoside metabolic process	PANK4, GPD1, AK3, ATP5J, HMGCR, ENO3
GOTERM_BP_ALL	GO:0009119	ribonucleoside metabolic process	PANK4, GPD1, AK3, ATP5J, HMGCR, ENO3
GOTERM_BP_ALL	GO:0009116	nucleoside metabolic process	PANK4, GPD1, AK3, ATP5J, HMGCR, ENO3
GOTERM_BP_ALL	GO:1901657	glycosyl compound metabolic process	PANK4, GPD1, AK3, ATP5J, HMGCR, ENO3
Annotation Cluster 108	Enrichment Score: 0.15315066854989082
Category	Term		Genes
GOTERM_CC_ALL	GO:0005789	endoplasmic reticulum membrane	RAB10, CTDNEP1, MOXD1, SPTLC1, SOAT1, ALG5, POMK, SLC16A11, TMBIM6, SRI, HMGCR
GOTERM_CC_ALL	GO:0042175	nuclear outer membrane-endoplasmic reticulum membrane network	RAB10, CTDNEP1, MOXD1, SPTLC1, SOAT1, ALG5, POMK, SLC16A11, TMBIM6, SRI, HMGCR
GOTERM_CC_ALL	GO:0044432	endoplasmic reticulum part	RAB10, CTDNEP1, MOXD1, SPTLC1, SOAT1, ALG5, POMK, SLC16A11, TMBIM6, SRI, HMGCR
Annotation Cluster 109	Enrichment Score: 0.14973107997568177
Category	Term		Genes
GOTERM_BP_ALL	GO:0042129	regulation of T cell proliferation	CD274, SYK, TNFRSF14, PDCD1LG2
GOTERM_BP_ALL	GO:0042098	T cell proliferation	CD274, SYK, TNFRSF14, PDCD1LG2
GOTERM_BP_ALL	GO:0050670	regulation of lymphocyte proliferation	CD274, SYK, TNFRSF14, PDCD1LG2
GOTERM_BP_ALL	GO:0032944	regulation of mononuclear cell proliferation	CD274, SYK, TNFRSF14, PDCD1LG2
GOTERM_BP_ALL	GO:0070663	regulation of leukocyte proliferation	CD274, SYK, TNFRSF14, PDCD1LG2
GOTERM_BP_ALL	GO:0046651	lymphocyte proliferation	CD274, SYK, TNFRSF14, PDCD1LG2
GOTERM_BP_ALL	GO:0032943	mononuclear cell proliferation	CD274, SYK, TNFRSF14, PDCD1LG2
Annotation Cluster 110	Enrichment Score: 0.14354633818063206
Category	Term		Genes
GOTERM_BP_ALL	GO:0098792	xenophagy	FXR2, CLDN7, CRNKL1
GOTERM_BP_ALL	GO:0002230	positive regulation of defense response to virus by host	FXR2, CLDN7, CRNKL1
GOTERM_BP_ALL	GO:0050691	regulation of defense response to virus by host	FXR2, CLDN7, CRNKL1
GOTERM_BP_ALL	GO:0050688	regulation of defense response to virus	FXR2, CLDN7, CRNKL1
Annotation Cluster 111	Enrichment Score: 0.1434708309992558
Category	Term		Genes
GOTERM_MF_ALL	GO:0005525	GTP binding	RAB10, GNA14, GUCY2D, SAR1B, GNAQ, GTPBP10, AK3, DNAJC27
GOTERM_MF_ALL	GO:0032561	guanyl ribonucleotide binding	RAB10, GNA14, GUCY2D, SAR1B, GNAQ, GTPBP10, AK3, DNAJC27
GOTERM_MF_ALL	GO:0019001	guanyl nucleotide binding	RAB10, GNA14, GUCY2D, SAR1B, GNAQ, GTPBP10, AK3, DNAJC27
Annotation Cluster 112	Enrichment Score: 0.1424990225034572
Category	Term		Genes
GOTERM_BP_ALL	GO:0016032	viral process	FXR2, TRIM28, CLDN7, CHMP2A, F2RL1, ISG15, CRNKL1, PCSK5, TP53, DCLK1
GOTERM_BP_ALL	GO:0044764	multi-organism cellular process	FXR2, TRIM28, CLDN7, CHMP2A, F2RL1, ISG15, CRNKL1, PCSK5, TP53, DCLK1
GOTERM_BP_ALL	GO:0044403	symbiosis, encompassing mutualism through parasitism	FXR2, TRIM28, CLDN7, CHMP2A, F2RL1, ISG15, CRNKL1, PCSK5, TP53, DCLK1
GOTERM_BP_ALL	GO:0044419	interspecies interaction between organisms	FXR2, TRIM28, CLDN7, CHMP2A, F2RL1, ISG15, CRNKL1, PCSK5, TP53, DCLK1
Annotation Cluster 113	Enrichment Score: 0.1265157664582771
Category	Term		Genes
GOTERM_BP_ALL	GO:0016337	single organismal cell-cell adhesion	CD274, NLGN2, SYK, TCF7, PDCD1LG2, NTN1, PRKCZ, PIK3R6, EFNB3, F2RL1, TNFRSF14, SOX9, ASTN1
GOTERM_BP_ALL	GO:0098602	single organism cell adhesion	CD274, NLGN2, SYK, TCF7, PDCD1LG2, NTN1, PRKCZ, PIK3R6, EFNB3, F2RL1, TNFRSF14, SOX9, ASTN1
GOTERM_BP_ALL	GO:0098609	cell-cell adhesion	CD274, NLGN2, SYK, TCF7, PDCD1LG2, NTN1, PRKCZ, PIK3R6, EFNB3, F2RL1, TNFRSF14, SOX9, ASTN1
Annotation Cluster 114	Enrichment Score: 0.11180645995409043
Category	Term		Genes
GOTERM_BP_ALL	GO:0006626	protein targeting to mitochondrion	HSPA4, FAM20B, UBE2J2
GOTERM_BP_ALL	GO:0072655	establishment of protein localization to mitochondrion	HSPA4, FAM20B, UBE2J2
GOTERM_BP_ALL	GO:0070585	protein localization to mitochondrion	HSPA4, FAM20B, UBE2J2
Annotation Cluster 115	Enrichment Score: 0.11033467639922526
Category	Term		Genes
KEGG_PATHWAY	cfa03040:Spliceosome		DDX46, SF3B6, PRPF40B, CRNKL1
GOTERM_BP_ALL	GO:0000377	RNA splicing, via transesterification reactions with bulged adenosine as nucleophile	DDX46, SF3B6, PRPF40B, CRNKL1
GOTERM_BP_ALL	GO:0000398	mRNA splicing, via spliceosome	DDX46, SF3B6, PRPF40B, CRNKL1
GOTERM_BP_ALL	GO:0000375	RNA splicing, via transesterification reactions	DDX46, SF3B6, PRPF40B, CRNKL1
Annotation Cluster 116	Enrichment Score: 0.09744877681389978
Category	Term		Genes
GOTERM_BP_ALL	GO:0009205	purine ribonucleoside triphosphate metabolic process	GPD1, AK3, ATP5J, ENO3
GOTERM_BP_ALL	GO:0009199	ribonucleoside triphosphate metabolic process	GPD1, AK3, ATP5J, ENO3
GOTERM_BP_ALL	GO:0009144	purine nucleoside triphosphate metabolic process	GPD1, AK3, ATP5J, ENO3
GOTERM_BP_ALL	GO:0009141	nucleoside triphosphate metabolic process	GPD1, AK3, ATP5J, ENO3
Annotation Cluster 117	Enrichment Score: 0.07860025544159192
Category	Term		Genes
GOTERM_BP_ALL	GO:0008016	regulation of heart contraction	SLC1A1, SRI, NKX2-5
GOTERM_BP_ALL	GO:0060047	heart contraction	SLC1A1, SRI, NKX2-5
GOTERM_BP_ALL	GO:0003015	heart process	SLC1A1, SRI, NKX2-5
Annotation Cluster 118	Enrichment Score: 0.06899805158918963
Category	Term		Genes
GOTERM_BP_ALL	GO:0045807	positive regulation of endocytosis	SYK, F2RL1, ARRB2
GOTERM_BP_ALL	GO:0002757	immune response-activating signal transduction	SYK, F2RL1, ARRB2
GOTERM_BP_ALL	GO:0002764	immune response-regulating signaling pathway	SYK, F2RL1, ARRB2
GOTERM_BP_ALL	GO:0002253	activation of immune response	SYK, F2RL1, ARRB2
Annotation Cluster 119	Enrichment Score: 0.048332356433994916
Category	Term		Genes
GOTERM_MF_ALL	GO:0004252	serine-type endopeptidase activity	CELA1, PLAT, PCSK5
GOTERM_MF_ALL	GO:0008236	serine-type peptidase activity	CELA1, PLAT, PCSK5
GOTERM_MF_ALL	GO:0017171	serine hydrolase activity	CELA1, PLAT, PCSK5
Annotation Cluster 120	Enrichment Score: 0.031585250884065
Category	Term		Genes
GOTERM_BP_ALL	GO:0043123	positive regulation of I-kappaB kinase/NF-kappaB signaling	F2R, MIB2, F2RL1
GOTERM_BP_ALL	GO:0043122	regulation of I-kappaB kinase/NF-kappaB signaling	F2R, MIB2, F2RL1
GOTERM_BP_ALL	GO:0007249	I-kappaB kinase/NF-kappaB signaling	F2R, MIB2, F2RL1
Annotation Cluster 121	Enrichment Score: 0.024074166746191752
Category	Term		Genes
GOTERM_BP_ALL	GO:0030336	negative regulation of cell migration	ACVRL1, SFRP1, LDLRAD4
GOTERM_BP_ALL	GO:2000146	negative regulation of cell motility	ACVRL1, SFRP1, LDLRAD4
GOTERM_BP_ALL	GO:0040013	negative regulation of locomotion	ACVRL1, SFRP1, LDLRAD4
GOTERM_BP_ALL	GO:0051271	negative regulation of cellular component movement	ACVRL1, SFRP1, LDLRAD4
Annotation Cluster 122	Enrichment Score: 0.021847122726376282
Category	Term		Genes
GOTERM_BP_ALL	GO:0042384	cilium assembly	UBE2B, TMEM107, RFX3
GOTERM_BP_ALL	GO:0044782	cilium organization	UBE2B, TMEM107, RFX3
GOTERM_BP_ALL	GO:0060271	cilium morphogenesis	UBE2B, TMEM107, RFX3
Annotation Cluster 123	Enrichment Score: 0.0038624813537063837
Category	Term		Genes
GOTERM_CC_ALL	GO:0005925	focal adhesion	RAB10, LIMA1, CYFIP1, RPS5
GOTERM_CC_ALL	GO:0005924	cell-substrate adherens junction	RAB10, LIMA1, CYFIP1, RPS5
GOTERM_CC_ALL	GO:0030055	cell-substrate junction	RAB10, LIMA1, CYFIP1, RPS5
GOTERM_CC_ALL	GO:0005912	adherens junction	RAB10, LIMA1, CYFIP1, RPS5
GOTERM_CC_ALL	GO:0070161	anchoring junction	RAB10, LIMA1, CYFIP1, RPS5
