# Supplementary material for: Analysis of dog breed diversity using a composite selection index
Source: Sci Rep. 2023 Jan 30;13:1674. doi: 10.1038/s41598-023-28826-3 (PMC9886904; doi:10.1038/s41598-023-28826-3)
Supplement: Supplementary file 9 — Supplementary Information 9. [file 41598_2023_28826_MOESM9_ESM.xlsx]

## Sheet: Supplemental Table S8
Supplementary Table S8. The most significant terms of each group in Xi dogs.
Function	Group Genes
Adipocytokine signaling pathway	IKBKB|JAK2|POMC|SLC2A4
Apelin signaling pathway	ADCY3|ARRB2|CALML6|CCN2|CHRNA6|CXCL16|F2RL1|GABARAP|GNAQ|GNB1|GPS2|IKBKB|JAK2|PIK3R5|PIK3R6|PLAT|PRKCZ|SMAD4|SYK|TCF7|TNFRSF18|TNFRSF4|TP53
Basal cell carcinoma	ATP1B2|CLDN12|CLDN7|DVL1|DVL2|GADD45G|POLK|SOX9|TCF7|TP53
Chemokine signaling pathway	ADCY3|ARRB2|ASIC1|ATP1B2|CALML6|CCN2|CHRNA6|CXCL16|DLG4|DVL1|DVL2|F2R|F2RL1|GABARAP|GADD45G|GNAQ|GNB1|GRIK1|GUCY2D|IKBKB|JAK2|KIF5B|MC2R|NR4A1|PER1|PIK3R5|PIK3R6|PLAT|PLD2|POLK|POMC|PPP2CA|PRKCZ|SLC1A1|SMAD4|SYK|TCF7|TP53|VAMP2|VDAC1|VDAC3
Endocytosis	ACAP1|ACAP3|ARRB2|CHMP2A|KIF5B|PLD2|PRKCZ|RAB10|RABEP1|SPART
Ferroptosis	ALOX15|SAT2|SLC11A2|TP53|VDAC3
GABA receptor binding	CDKL3|GABARAP|LDLRAD4|PPP2CA
Herpes simplex virus 1 infection	ENSCAFG00000031784|ENSCAFG00000050011|IKBKB|JAK2|LOC100685462|LOC102152670|LOC102152916|LOC484224|LOC491462|SYK|TNFRSF14|TP53|ZNF132|ZNF135|ZNF304|ZNF484|ZNF550|ZNF584|ZNF606|ZNF772|ZNF8
Human T-cell leukemia virus 1 infection	ADCY3|CCNA1|GPS2|IKBKB|MSX2|POLB|SMAD4|TP53|VDAC1|VDAC3
Huntington disease	CALML6|DLG4|DNAH2|ENSCAFG00000024922|GNAQ|KIF5B|LOC106557476|NDUFA4|POLR2A|PSMB6|TP53|TUBA1C|UBE2J2|VDAC1|VDAC3
Melanogenesis	ACVR1B|ADCY3|CALML6|CCN2|DKK4|DLG4|DVL1|DVL2|GADD45G|GNAQ|HES5|IKBKB|JAK2|KAT6A|MC2R|NCOA1|NR4A1|PLD2|POLK|POMC|PPP2CA|PRKCZ|ROR2|SFRP1|SKP1|SMAD4|SMAD9|SMARCD1|SOX9|TCF7|TDRD5|TP53
SNARE interactions in vesicular transport	BNIP1|FGF11|FKBP1B|KCNAB3|RANGRF|STX7|STX8|VAMP2
Sphingolipid signaling pathway	CERS5|GNAQ|PLD2|PPP2CA|PRKCZ|SPTLC1|TP53
Tight junction	CLDN7|HSPA4|JAM2|LOC106557476|MYH10|PPP2CA|PRKCZ|TUBA1C
Wnt signaling pathway	ACVR1B|CCN2|DKK4|DLG4|DVL1|DVL2|GADD45G|JAK2|KAT6A|POLK|PPP2CA|PRKCZ|ROR2|SFRP1|SKP1|SMAD4|SMAD9|SMARCD1|TCF7|TP53
acetylcholine-gated cation-selective channel activity	APP|CHRNA6|CHRNB1|CHRNB3|CHRNE|CRHBP|DLG4|DVL1|FNTA|GABRD|GRIK1|NLGN2
alpha-tubulin binding	DIP2B|FNTA|NDEL1|RACGAP1
cartilage condensation	CCN2|ROR2|SOX9
ceramide 1-phosphate binding	CERT1|CPTP|GLTPD2|MFSD2B
chromatin assembly or disassembly	ATAD2B|CENPP|CHD3|DNMT3A|KAT6A|MACROH2A1|NOC2L|SMARCD1|SOX9|TP53|UBE2B|ZNF304
cytokinetic process	ALOX15|AURKB|BIN2|CHMP2A|CNTROB|F2RL1|RACGAP1
developmental cell growth	AGRN|APP|CDKL3|CYFIP1|DIP2B|DVL1|F2R|FNTA|FSTL4|HES5|HOOK3|ITSN2|JADE2|MEX3C|NDEL1|NTN1|PRKCZ|SOX9|SPART|TP53
endoplasmic reticulum exit site	SAR1B|SEC16B|SEC24A
endoribonuclease activity	ELAC1|INTS11|JAK2|RNASEK|TMBIM6
extrinsic component of cytoplasmic side of plasma membrane	ALOX12B|ALOX15|ALOX15B|ANK1|APP|DLG4|GNA14|GNAQ|GNB1|NPHS2|RACGAP1|SYK|TNK1
hepoxilin metabolic process	ACADVL|ALOX12B|ALOX15|ALOX15B|ALOXE3|APP|AQP2|ASXL2|AUH|DLG4|GNA14|GNAQ|GNB1|GPS2|HADHA|HADHB|PRXL2B|RACGAP1|SOX9|SYK|TNK1
histone phosphorylation	ATAD2B|AURKB|DNMT3A|JAK2|MACROH2A1|SMARCD1|UBE2B|ZNF304
inorganic anion transport	AQP6|GABRD|RACGAP1|SLC1A1|SLC20A2|SLC25A11|SLC4A8|STX7|STX8|VDAC1|VDAC3
iron import into cell	ATP1B2|SLC11A2|STEAP1|STEAP2|STEAP4
keratin filament	CCT8|KRT80|KRT81|KRT82|KRT83|KRT84|KRT85|KRT86|NDEL1|PRPH
lipid droplet	ALOX15|CTDNEP1|METTL7A|SPART|VPS13A
lysosome localization	BORCS6|KIF5B|NDEL1|SYK|TMEM106B
metanephric nephron epithelium development	HES5|NPHS2|SOX9
negative regulation of gene silencing	ATAD2B|BCDIN3D|TP53
negative regulation of transforming growth factor beta receptor signaling pathway	ASPN|LDLRAD4|PRDM16|SKI|TP53
positive regulation of epithelial cell differentiation	ACVRL1|ALOX15B|HES5|IKBKB|KRT84|MACROH2A1|RFX3|SMAD4|SOX9
positive regulation of lymphocyte migration	APP|JAM2|TMEM102|TNFRSF14
postsynaptic membrane organization	AGRN|APP|CHRNA6|CHRNB1|CHRNB3|CHRNE|DLG4|DVL1|F2R|FNTA|FSTL4|GABRD|GRIK1|NLGN2|SPART
protein acetyltransferase complex	CERS5|EPC1|HGSNAT|JADE2|KAT6A|MCRS1|NAA20|NAA38|PHF14|SAT2|SUPT20H
protein stabilization	ATP1B2|CAMLG|CCT8|CDC37L1|DVL1|GNAQ|GOLGA7|TMEM88|TP53|UBE2B
recycling endosome	APP|AQP2|CD274|RAB10|SLC11A2|SLC1A1|STX7|STX8
regulation of lymphocyte apoptotic process	AURKB|CD274|NOC2L|TP53
regulation of translational fidelity	DTD1|IARS1|RPS5
response to ischemia	AUH|CPEB4|EXOSC8|FAIM2|FXR2|LARP4|TP53
sensory perception of taste	ASIC1|CAFA-T2R2|GNB1|SCNN1D|TAS1R3
snRNA processing	EXOSC8|INTS10|INTS11
thrombin-activated receptor signaling pathway	CRHBP|F2R|F2RL1|F2RL2|GNA14|GNB1|IQGAP2|POMC|SMAD4
tumor necrosis factor-mediated signaling pathway	CALML6|CD274|CRHBP|CXCL16|F2RL1|GABARAP|GNB1|GPD1|GPS2|IKBKB|ISG15|JAK2|PDCD1LG2|PIK3R5|PIK3R6|PRKCZ|SLC2A4|SYK|TCF7|TNFRSF14|TNFRSF18|TNFRSF4|TP53
