# Supplementary material for: Analysis of dog breed diversity using a composite selection index
Source: Sci Rep. 2023 Jan 30;13:1674. doi: 10.1038/s41598-023-28826-3 (PMC9886904; doi:10.1038/s41598-023-28826-3)
Supplement: Supplementary file 10 — Supplementary Information 10. [file 41598_2023_28826_MOESM10_ESM.xlsx]

## Sheet: Supplemental Table S9
Supplementary Table S9. The summary of significant genomic regions in Mountain hounds identified using composite selection signals (CSS).
chr	pos	snpid	fst	saf	daf	xpehh	mz	p_mz	Raw css	Smoothed css	gene_name_upstream	gene_name	gene_name_downstream
1	98230235	BICF2S23522111	0.0684608	0.114286	0.114286	0.375806	0.628978	0.137984	0.860172	0.710586	FAM120A;WNK2;NINJ1;CARD19;SUSD3;cfa-mir-8893;FGD3;BICD2	PHF2	ZNF169
1	98261503	BICF2P86799	0.0999225	0.174603	0.209524	0.380052	0.943451	0.0511183	1.29142	0.805719	FAM120A;WNK2;NINJ1;CARD19;SUSD3;cfa-mir-8893;FGD3;BICD2;IPPK		ZNF169
1	98273889	BICF2P1186597	0.0783506	0.14938	0.18869	0.364373	0.814796	0.0790829	1.10192	0.803463	WNK2;NINJ1;CARD19;SUSD3;cfa-mir-8893;FGD3;BICD2;IPPK	FAM120A	ZNF169
1	98288356	BICF2P1397489	0.224132	0.137277	-0.366071	0.219829	-0.0924831	0.563633	0.249004	0.867902	WNK2;NINJ1;CARD19;SUSD3;cfa-mir-8893;FGD3;BICD2;IPPK	FAM120A	ZNF169
1	98302959	BICF2P704800	0.215117	0.134598	-0.358929	0.224492	-0.0917036	0.563101	0.249414	0.949126	WNK2;NINJ1;CARD19;SUSD3;cfa-mir-8893;FGD3;BICD2;IPPK;CENPP	FAM120A	ZNF169
1	98333578	BICF2P1146950	0.210479	0.11746	-0.352381	0.215148	-0.102175	0.570235	0.243946	1.00631	WNK2;NINJ1;CARD19;SUSD3;cfa-mir-8893;FGD3;BICD2;IPPK;CENPP;ECM2	FAM120A	ZNF169
1	98339221	BICF2P1050214	0.180627	0.123884	-0.330357	0.275768	-0.0468997	0.532372	0.273785	1.00631	WNK2;NINJ1;CARD19;SUSD3;cfa-mir-8893;FGD3;BICD2;IPPK;CENPP;ECM2	FAM120A	ZNF169
1	98456016	BICF2P92665	0.00950792	0.0193204	0.0244048	0.352474	-0.0904927	0.562274	0.250052	1.36217	NINJ1;CARD19;SUSD3;cfa-mir-8893;FGD3;BICD2;IPPK;CENPP;ECM2;ASPN;OMD;OGN	WNK2	PTPDC1
1	98560619	BICF2P1081006	0.108841	0.184425	0.20119	0.446033	1.02681	0.0376625	1.42409	1.64303	NINJ1;CARD19;SUSD3;cfa-mir-8893;FGD3;BICD2;IPPK;CENPP;ECM2;ASPN;OMD;OGN;U6;NOL8;IARS1		PHF2
1	98599222	BICF2P227049	0.135009	-0.0920635	-0.138095	0.115828	-0.0708775	0.548853	0.260544	1.69618	SUSD3;cfa-mir-8893;FGD3;BICD2;IPPK;CENPP;ECM2;ASPN;OMD;OGN;U6;NOL8;IARS1		PHF2
1	98629571	BICF2S2337083	0.00905248	0.0451389	0.108333	0.257316	-0.00703888	0.504864	0.296826	1.74873	BICD2;IPPK;CENPP;ECM2;ASPN;OMD;OGN;U6;NOL8;IARS1;U4	FGD3	PHF2
1	98642387	BICF2P1122799	0.216549	0.307143	0.307143	0.474121	1.5337	0.00394847	2.40357	1.78886	BICD2;IPPK;CENPP;ECM2;ASPN;OMD;OGN;U6;NOL8;IARS1;U4;ZNF484	FGD3	PHF2
1	98682521	BICF2P1067362	0.0146576	0.00198413	0.0119048	-0.0405599	-0.501891	0.807658	0.0927723	1.79407	BICD2;IPPK;CENPP;ECM2;ASPN;OMD;OGN;U6;NOL8;IARS1;U4;ZNF484		PHF2
1	98693551	BICF2S23050488	0.258655	0.323413	0.388095	0.326341	1.61941	0.00251655	2.59919	1.79407	BICD2;IPPK;CENPP;ECM2;ASPN;OMD;OGN;U6;NOL8;IARS1;U4;ZNF484		PHF2
1	98705220	BICF2P537263	0.220827	0.255928	0.36131	0.295151	1.44923	0.00603424	2.21938	1.79407	IPPK;CENPP;ECM2;ASPN;OMD;OGN;U6;NOL8;IARS1;U4;ZNF484;MFSD14B	BICD2	PHF2
1	98722000	BICF2P89928	0.000597351	0.0434276	0.0613095	0.263986	-0.609904	0.854604	0.0682353	1.79376	IPPK;CENPP;ECM2;ASPN;OMD;OGN;U6;NOL8;IARS1;U4;ZNF484;MFSD14B	BICD2	PHF2
1	98731945	BICF2P1149851	0.258655	0.323413	0.388095	0.425376	1.73898	0.00129768	2.88683	1.82588	IPPK;CENPP;ECM2;ASPN;OMD;OGN;U6;NOL8;IARS1;U4;ZNF484;MFSD14B	BICD2	PHF2
1	98756281	BICF2P407822	0.220827	0.255928	0.36131	0.408199	1.58875	0.00296348	2.5282	1.81895	IPPK;CENPP;ECM2;ASPN;OMD;OGN;U6;NOL8;IARS1;U4;ZNF484;MFSD14B		FAM120A
1	98766007	BICF2P511378	0.0311881	0.0890625	0.101786	0.43395	0.522354	0.1828	0.738023	1.83122	CENPP;ECM2;ASPN;OMD;OGN;U6;NOL8;IARS1;U4;ZNF484;MFSD14B	IPPK	FAM120A
1	98785080	BICF2P1122419	0.292005	0.364063	0.416071	0.295258	1.70407	0.00158096	2.80108	1.84858	CENPP;ECM2;ASPN;OMD;OGN;U6;NOL8;IARS1;U4;ZNF484;MFSD14B	IPPK	FAM120A
1	98797429	BICF2P736103	0.231011	0.275298	0.367063	0.270052	1.44899	0.00604117	2.21888	1.88759	CENPP;ECM2;ASPN;OMD;OGN;U6;NOL8;IARS1;U4;ZNF484;MFSD14B	IPPK	FAM120A
1	98802046	BICF2P734758	0.228304	0.260987	0.368452	0.263397	1.43884	0.00634881	2.19731	1.88759	ECM2;ASPN;OMD;OGN;U6;NOL8;IARS1;U4;ZNF484;MFSD14B	CENPP	FAM120A
1	98820805	BICF2P333649	0.299361	0.370312	0.423214	0.301022	1.74168	0.00127783	2.89353	1.85909	ECM2;ASPN;OMD;OGN;U6;NOL8;IARS1;U4;ZNF484;MFSD14B	CENPP	FAM120A
1	98839700	BICF2P149285	0.242986	0.271106	0.382738	0.265766	1.50062	0.00467267	2.33043	1.80458	ASPN;OMD;OGN;U6;NOL8;IARS1;U4;ZNF484;MFSD14B	CENPP	FAM120A
1	98845111	BICF2P841938	0.208981	0.289062	0.330357	0.319033	1.38453	0.00824065	2.08404	1.80458	ASPN;OMD;OGN;U6;NOL8;IARS1;U4;ZNF484;MFSD14B	CENPP	FAM120A
1	98855440	BICF2P245345	0.299361	0.370312	0.423214	0.255036	1.68195	0.00178859	2.74749	1.80458	ASPN;OMD;OGN;U6;NOL8;IARS1;U4;ZNF484;MFSD14B	CENPP	WNK2
1	98875198	BICF2P949472	0.299361	0.370312	0.423214	0.266342	1.69718	0.00164317	2.78432	1.80458	ASPN;OMD;OGN;U6;NOL8;IARS1;U4;ZNF484;MFSD14B	CENPP	WNK2
1	98879709	BICF2P344001	0.299361	0.370312	0.423214	0.266342	1.69718	0.00164317	2.78432	1.7653	ASPN;OMD;OGN;U6;NOL8;IARS1;U4;ZNF484;MFSD14B	CENPP	WNK2
1	98892666	BICF2P948526	0.242986	0.271106	0.382738	0.246009	1.47354	0.0053515	2.27152	1.72846	OMD;OGN;U6;NOL8;IARS1;U4;ZNF484;MFSD14B;MZF1	CENPP	WNK2
1	98902003	BICF2P1301704	0.242986	0.271106	0.382738	0.2419	1.46817	0.00549605	2.25995	1.72846	OMD;OGN;U6;NOL8;IARS1;U4;ZNF484;MFSD14B;MZF1;UBE2M	CENPP	WNK2
1	98914629	BICF2P1004274	0.242986	0.271106	0.382738	0.240639	1.46651	0.00554149	2.25637	1.69361	OMD;OGN;U6;NOL8;IARS1;U4;ZNF484;MFSD14B;MZF1;UBE2M;CHMP2A;TRIM28	CENPP	WNK2
1	98939747	BICF2P205729	0.242986	0.271106	0.382738	0.235599	1.45984	0.00572737	2.24204	1.69361	U6;NOL8;IARS1;U4;ZNF484;MFSD14B;MZF1;UBE2M;CHMP2A;TRIM28;ZBTB45	CENPP	WNK2
1	98952581	BICF2P79462	0.242986	0.271106	0.382738	0.235599	1.45984	0.00572737	2.24204	1.69361	U6;NOL8;IARS1;U4;ZNF484;MFSD14B;MZF1;UBE2M;CHMP2A;TRIM28;ZBTB45;ZNF446	CENPP	WNK2
1	98962840	BICF2P276839	0.306764	0.376563	0.430357	0.269878	1.73597	0.0013201	2.87939	1.72569	U6;NOL8;IARS1;U4;ZNF484;MFSD14B;MZF1;UBE2M;CHMP2A;TRIM28;ZBTB45;ZNF446	CENPP	WNK2
1	99020949	BICF2P1285579	0.306764	0.376563	0.430357	0.274476	1.74194	0.0012759	2.89418	1.6187	IARS1;U4;ZNF484;MFSD14B;MZF1;UBE2M;CHMP2A;TRIM28;ZBTB45;ZNF446;ZNF132;ZNF584	NOL8	NINJ1
1	99032159	BICF2S22931222	0.299361	0.370312	0.423214	0.276494	1.71035	0.00152622	2.81638	1.6187	IARS1;U4;ZNF484;MFSD14B;MZF1;UBE2M;CHMP2A;TRIM28;ZBTB45;ZNF446;ZNF132;ZNF584	NOL8	NINJ1
1	99052623	BICF2P1386396	0.252554	0.291964	0.389286	0.256449	1.52075	0.00421902	2.37479	1.6187	U4;ZNF484;MFSD14B;MZF1;UBE2M;CHMP2A;TRIM28;ZBTB45;ZNF446;ZNF132;ZNF584	IARS1	NINJ1
1	99089306	BICF2P1001086	0.245003	0.286607	0.382143	0.162681	1.35974	0.00925773	2.0335	1.49624	U4;ZNF484;MFSD14B;MZF1;UBE2M;CHMP2A;TRIM28;ZBTB45;ZNF446;ZNF132;ZNF584;RNF225;RPS5	IARS1	CARD19
1	99089365	BICF2P1001085	0.245003	0.286607	0.382143	0.162681	1.35974	0.00925773	2.0335	1.49624	U4;ZNF484;MFSD14B;MZF1;UBE2M;CHMP2A;TRIM28;ZBTB45;ZNF446;ZNF132;ZNF584;RNF225;RPS5	IARS1	CARD19
1	99110504	BICF2P448295	0.285194	0.357812	0.408929	0.179175	1.51945	0.00424703	2.37191	1.49138	U4;ZNF484;MFSD14B;MZF1;UBE2M;CHMP2A;TRIM28;ZBTB45;ZNF446;ZNF132;ZNF584;RNF225;RPS5;A1BG	IARS1	SUSD3
1	99180536	BICF2P42871	0.245003	0.286607	0.382143	0.151599	1.34446	0.00993826	2.00269	1.33565	MFSD14B;MZF1;UBE2M;CHMP2A;TRIM28;ZBTB45;ZNF446;ZNF132;ZNF584;RNF225;RPS5;A1BG;ZSCAN22;ZNF8		BICD2
1	99213670	BICF2P650426	0.194003	0.249107	0.332143	0.222709	1.23011	0.0165608	1.78092	1.24779	MZF1;UBE2M;CHMP2A;TRIM28;ZBTB45;ZNF446;ZNF132;ZNF584;RNF225;RPS5;A1BG;ZSCAN22;ZNF8;ZNF274	MFSD14B	BICD2
1	99227290	BICF2P1270077	0.245003	0.286607	0.382143	0.223475	1.44452	0.00617507	2.20936	1.26963	MZF1;UBE2M;CHMP2A;TRIM28;ZBTB45;ZNF446;ZNF132;ZNF584;RNF225;RPS5;A1BG;ZSCAN22;ZNF8;ZNF274	MFSD14B	BICD2
1	99240818	BICF2S2316259	0.194003	0.249107	0.332143	0.213272	1.21695	0.0175233	1.75638	1.21654	MZF1;UBE2M;CHMP2A;TRIM28;ZBTB45;ZNF446;ZNF132;ZNF584;RNF225;RPS5;A1BG;ZSCAN22;ZNF8;ZNF274;ZNF329	MFSD14B	IPPK
1	99249006	BICF2P243882	0.173709	0.233036	0.310714	0.208977	1.1248	0.025695	1.59015	1.21654	MZF1;UBE2M;CHMP2A;TRIM28;ZBTB45;ZNF446;ZNF132;ZNF584;RNF225;RPS5;A1BG;ZSCAN22;ZNF8;ZNF274;ZNF329	MFSD14B	IPPK
1	99304416	BICF2P589113	0.0397127	0.0689484	0.165476	0.0830387	0.244637	0.335883	0.473811	1.04296	MZF1;UBE2M;CHMP2A;TRIM28;ZBTB45;ZNF446;ZNF132;ZNF584;RNF225;RPS5;A1BG;ZSCAN22;ZNF8;ZNF274;ZNF329;ZSCAN18		CENPP
1	99307890	BICF2P230593	0.0397127	0.0689484	0.165476	0.0760029	0.234966	0.342014	0.465956	1.02369	MZF1;UBE2M;CHMP2A;TRIM28;ZBTB45;ZNF446;ZNF132;ZNF584;RNF225;RPS5;A1BG;ZSCAN22;ZNF8;ZNF274;ZNF329;ZSCAN18		CENPP
1	99329307	BICF2P1164572	0.000373443	-0.0348214	-0.0464286	0.11568	-1.13206	0.975048	0.0109742	0.95346
1	99329986	BICF2P1164574	0.000373443	-0.0348214	-0.0464286	0.11568	-1.13206	0.975048	0.0109742	0.95346
1	99339608	BICF2P504552	0.000373443	-0.0348214	-0.0464286	0.11568	-1.13206	0.975048	0.0109742	0.95346
1	99377520	BICF2P660036	0.106161	0.0944196	-0.251786	-0.0602061	-0.570443	0.838433	0.0765319	0.802185
2	10795203	BICF2G630675101	0.0111049	0.0141865	0.0154762	0.0265508	-0.510497	0.811708	0.0906004	0.941382	DNAJC1	SPAG6	ARMC3
2	10801326	BICF2P614451	0.00397156	0.00644841	-0.077381	0.0985739	-0.842365	0.92772	0.032583	0.941382	COMMD3;DNAJC1	SPAG6	ARMC3
2	10811461	BICF2G630675097	0.0363292	-0.0622272	-0.114881	0.0613672	-0.421663	0.767409	0.114973	0.940361	COMMD3;DNAJC1		U6
2	10824787	BICF2G630675090	0.00146268	0.0507937	0.0761905	0.298001	-0.366825	0.737403	0.132295	0.940361	DNAJC1	COMMD3	U6
2	10834552	BICF2S23130273	0.120089	0	-0.25	0.229105	-0.123896	0.584958	0.232875	0.952205	DNAJC1		U6
2	10853559	BICF2G630675067	0.151998	0.236806	0.258333	0.668681	1.50112	0.00466088	2.33153	0.959361	DNAJC1;MLLT10		U6
2	10866591	BICF2S2338427	0.00342924	-0.00664683	-0.0797619	0.498814	-0.354818	0.730578	0.136333	0.957576	DNAJC1;MLLT10		U6
2	10879036	BICF2G630675053	0.127007	0.168527	0.269643	0.856381	1.63495	0.00231424	2.63559	0.998999	DNAJC1;MLLT10		U6
2	10903673	BICF2G630675043	0.0821729	0.151166	0.157738	0.916537	1.31546	0.0113499	1.94501	1.05566	DNAJC1;MLLT10		PIP4K2A
2	10912955	BICF2G630675037	0.0662555	0.129439	0.182738	0.820255	1.23758	0.0160346	1.79494	1.0679	DNAJC1;MLLT10		PIP4K2A
2	10926506	BICF2S2369126	0.101762	0.171701	0.179167	0.761447	1.28551	0.0129878	1.88647	1.05988	DNAJC1;MLLT10		PIP4K2A
2	10964946	BICF2S23033710	0.0142803	0.0665675	0.072619	0.648861	0.530587	0.179047	0.747033	1.14998	DNAJC1;MLLT10		PIP4K2A
2	10971393	BICF2G630674981	0.232119	0.322297	0.33631	0.856484	2.00746	0.000253505	3.59601	1.16464	DNAJC1;MLLT10		PIP4K2A
2	10993823	BICF2P323900	0.32124	0.389062	0.444643	0.830057	2.40137	1.59612e-05	4.79693	1.24046	DNAJC1;MLLT10		PIP4K2A
2	11006792	BICF2G630674944	0.243951	0.320312	0.366071	0.795181	2.04249	0.000201812	3.69505	1.25888	DNAJC1;MLLT10		PIP4K2A
2	11024895	BICF2G630674941	0.41399	-0.0169891	-0.407738	0.265794	0.206588	0.360239	0.443409	1.31862	DNAJC1;MLLT10		PIP4K2A
2	11035990	BICF2G630674938	0.548506	0.357639	-0.613095	1.00944	0.809573	0.0804246	1.09461	1.31862	DNAJC1;MLLT10		PIP4K2A
2	11043552	BICF2G630674930	0.548506	0.357639	-0.613095	1.00944	0.809573	0.0804246	1.09461	1.34272	DNAJC1;MLLT10		PIP4K2A
2	11055875	TIGRP2P20574	0.00331104	0.040377	0.0440476	1.01753	0.389175	0.250133	0.601829	1.35586	DNAJC1;MLLT10		PIP4K2A
2	11068308	BICF2G630674919	0.0547589	0.126562	0.144643	1.11406	1.3518	0.00960631	2.01744	1.35586	DNAJC1;MLLT10		PIP4K2A
2	11074044	TIGRP2P20573	0.121133	0.194618	0.245833	1.20676	1.83326	0.000748407	3.12586	1.35586	DNAJC1;MLLT10		PIP4K2A
2	11106792	BICF2G630674896	0.105977	0.169916	0.239881	1.12053	1.72845	0.00137779	2.86082	1.41374	DNAJC1;MLLT10		PIP4K2A
2	11123493	TIGRP2P20566	0.100543	0.164856	0.232738	1.11121	1.69048	0.00170575	2.76809	1.43731	DNAJC1;MLLT10;SKIDA1		PIP4K2A
2	11141400	BICF2P900498	0.286611	0.301463	0.425595	0.951227	2.39304	1.70003e-05	4.76954	1.51769	MLLT10;SKIDA1	DNAJC1	SPAG6
2	11173564	BICF2P161165	0.286611	0.301463	0.425595	0.951227	2.39304	1.70003e-05	4.76954	1.66001	MLLT10;SKIDA1	DNAJC1	SPAG6
2	11183534	BICF2P803644	0.0244043	0.0690228	0.0720238	0.893292	0.871513	0.0655849	1.1832	1.67633	MLLT10;SKIDA1	DNAJC1	SPAG6
2	11196920	BICF2P255423	0.273257	0.224082	-0.41369	0.882158	0.627929	0.138385	0.858912	1.71932	MLLT10;SKIDA1	DNAJC1	SPAG6
2	11293353	BICF2P384127	0.0633215	0.123785	0.129167	0.820385	1.10785	0.0275015	1.56064	1.77723	MLLT10;SKIDA1	DNAJC1	SPAG6
2	11304575	BICF2G630674875	0.00689416	0.0211062	0.0220238	0.708627	0.219734	0.351754	0.453761	1.8371	MLLT10;SKIDA1	DNAJC1	COMMD3
2	11336478	BICF2P1262216	0.0159835	0.0428571	0.0428571	0.745315	0.589882	0.15346	0.814004	1.90358	MLLT10;SKIDA1		DNAJC1
2	11337639	BICF2G630674874	0.0372382	0.101562	0.116071	0.782489	0.943839	0.051048	1.29202	1.90358	MLLT10;SKIDA1		DNAJC1
2	11375094	BICF2P526412	0.14662	0.222222	0.266667	0.915969	1.72716	0.00138789	2.85764	1.87219	SKIDA1;NEBL	MLLT10	DNAJC1
2	11382745	BICF2P97471	0.14662	0.222222	0.266667	0.915969	1.72716	0.00138789	2.85764	1.83002	SKIDA1;NEBL	MLLT10	DNAJC1
2	11399775	BICF2P1316717	0.0238648	0.0796627	0.0869048	0.882387	0.896061	0.0603283	1.21948	1.83002	SKIDA1;NEBL	MLLT10	DNAJC1
2	11405709	BICF2P1009823	0.423422	0.235987	-0.514881	0.875763	0.696565	0.113815	0.943801	1.80113	SKIDA1;NEBL	MLLT10	DNAJC1
2	11450075	BICF2P5944	0.152996	0.228175	0.27381	0.813253	1.6709	0.0019013	2.72095	1.71705	SKIDA1;NEBL	MLLT10	DNAJC1
2	11463663	BICF2P512157	0.118646	0.169841	0.254762	0.787977	1.52043	0.00422594	2.37408	1.68711	SKIDA1;NEBL	MLLT10	DNAJC1
2	11484979	BICF2P1059826	0.14662	0.222222	0.266667	0.833367	1.65688	0.00205362	2.68748	1.64106	SKIDA1;NEBL	MLLT10	DNAJC1
2	11491219	BICF2P863461	0.118646	0.169841	0.254762	0.822535	1.55111	0.00360908	2.4426	1.6236	SKIDA1;NEBL	MLLT10	DNAJC1
2	11508774	BICF2P221676	0.14662	0.222222	0.266667	0.821951	1.64726	0.00216449	2.66464	1.49991	SKIDA1;NEBL	MLLT10	DNAJC1
2	11537148	BICF2P188653	0.0482712	0.121032	0.145238	0.899628	1.15746	0.0224936	1.64794	1.45928	SKIDA1;NEBL	MLLT10	DNAJC1
2	11575101	BICF2P616651	0.118646	0.169841	0.254762	0.854598	1.57878	0.00312356	2.50535	1.43448	SKIDA1;NEBL	MLLT10	DNAJC1
2	11601838	BICF2P695984	0.0108499	0.0264191	0.0452899	0.787931	0.468842	0.208379	0.681145	1.39608	SKIDA1;NEBL		DNAJC1
2	11635886	BICF2S2294991	0.188029	0.222222	0.333333	0.979463	2.01026	0.000248955	3.60388	1.30114	NEBL		DNAJC1
2	11654206	BICF2P316919	0.127095	0.185094	0.26131	0.936246	1.68167	0.00179136	2.74682	1.20595	NEBL		DNAJC1
2	11689791	BICF2P70423	0.0790132	0.147321	0.196429	0.947225	1.41508	0.00712331	2.14732	1.12551	NEBL		DNAJC1
2	11695641	BICF2P1177698	0.153658	-0.0753968	-0.22619	0.300904	0.0888331	0.438859	0.357675	1.10743	NEBL		DNAJC1
2	11707593	BICF2P1197608	0.0622854	0.122222	0.183333	0.523384	0.934518	0.0527632	1.27767	1.09483	NEBL		DNAJC1
2	11717132	BICF2G630674851	0.0239843	0.0570437	0.136905	0.54114	0.688853	0.116409	0.934012	1.08504	NEBL		DNAJC1
2	11730035	TIGRP2P20518	0.00309361	0.0279514	0.0291667	0.431366	-0.221473	0.649364	0.187512	1.08504	NEBL		DNAJC1
2	11751842	BICF2G630674829	0.110682	0.179464	0.239286	0.528183	1.21165	0.0179247	1.74655	1.05495	NEBL		DNAJC1
2	11764533	BICF2G630674823	0.0173819	0.0788442	0.11131	0.525005	0.566355	0.163307	0.786995	1.0409	NEBL		DNAJC1
2	11774349	BICF2G630674808	0.0256981	0.0839038	0.118452	0.564417	0.681904	0.118783	0.925245	1.04565	NEBL		DNAJC1
2	11793471	BICF2G630674788	0.20814	0.236508	0.354762	0.57841	1.73918	0.00129615	2.88734	1.02448	NEBL		DNAJC1
2	11799338	BICF2P18128	0.0183653	0.00354663	0.00654762	0.405254	0.16172	0.389697	0.409273	1.02448	NEBL		DNAJC1
2	11812400	TIGRP2P20495	0.0111489	0.0428571	0.0428571	0.391096	0.0587844	0.459451	0.337761	1.02672	NEBL		DNAJC1
2	11822980	BICF2P1027454	0.0123658	0.00235615	-0.0565476	0.462934	-0.0448756	0.530977	0.274924	1.01434	NEBL		DNAJC1
2	11832538	BICF2S23351946	0.212889	0.273785	0.345833	0.794296	1.93314	0.00040654	3.3909	1.0004	NEBL		DNAJC1
2	11843668	BICF2G630674775	0.0380127	0.103175	0.12381	0.641837	0.834038	0.0742857	1.12909	0.998733	NEBL		MLLT10
2	11855019	BICF2G630674769	0.00432669	0.0142857	0.0142857	0.505526	-0.12104	0.583028	0.23431	0.971646	NEBL		MLLT10
2	11871891	BICF2G630674752	0.0542817	0.103472	0.177381	0.583276	0.957242	0.0486596	1.31283	0.957171		NEBL	MLLT10
2	11878409	BICF2G630674743	0.326693	0.10625	-0.425	0.301355	0.0898691	0.438151	0.358376	0.915523		NEBL	MLLT10
2	11901965	BICF2G630674719	0.0171596	0.0130704	0.0184524	0.36099	0.128259	0.412098	0.385	0.88804		NEBL	MLLT10
2	62229930	BICF2P897175	0.0411555	0.115079	0.138095	0.572348	0.809066	0.0805557	1.0939	1.61637	AKTIP;RBL2;CHD9;U4;Y_RNA		FTO
2	62240254	BICF2P1346335	0.193177	0.0830357	-0.332143	0.589094	0.345196	0.274955	0.560739	1.61637	AKTIP;RBL2;CHD9;U4;Y_RNA		FTO
2	62246962	BICF2P380785	0.266598	0.131746	-0.395238	0.517504	0.300799	0.301184	0.521169	1.5926	AKTIP;RBL2;CHD9;U4;Y_RNA		FTO
2	62329984	BICF2P688671	0.0810684	0.156746	0.188095	0.78411	1.26552	0.0141915	1.84797	1.69073	CHD9;U4;Y_RNA		FTO
2	62349958	BICF2S23732316	0.139534	0.207143	0.207143	0.65317	1.34242	0.0100323	1.9986	1.71499	U4;Y_RNA	CHD9	FTO
2	62368309	BICF2P1433164	0.156928	0.228571	0.228571	0.660215	1.43838	0.00636293	2.19634	1.67839	Y_RNA	CHD9	FTO
2	62371540	TIGRP2P27515	0.000715474	0.0214286	0.0214286	0.514403	-0.373764	0.741306	0.130002	1.68206	Y_RNA	CHD9	FTO
2	62394502	TIGRP2P27520	0.000715474	0.0214286	0.0214286	0.514403	-0.373764	0.741306	0.130002	1.59763	Y_RNA	CHD9	FTO
2	62407377	BICF2P190075	0.111056	0.171429	0.171429	0.572224	1.10971	0.0272988	1.56386	1.51742	Y_RNA	CHD9	FTO
2	62424739	BICF2P1162661	0.0124421	0.0136657	0.0172619	0.56544	0.226055	0.347699	0.458796	1.4907	Y_RNA	CHD9	FTO
2	62428939	BICF2P1018733	0.0124421	0.0136657	0.0172619	0.56544	0.226055	0.347699	0.458796	1.4907	Y_RNA	CHD9	FTO
2	62441827	BICF2P161478	0.0942503	0.15	0.15	0.554942	0.995458	0.0423374	1.37328	1.45915	Y_RNA	CHD9	FTO
2	62456573	TIGRP2P27550	0.111056	0.171429	0.171429	0.562847	1.09919	0.0284649	1.54569	1.41291	Y_RNA	CHD9	FTO
2	62463657	BICF2P99705	0.0942503	0.15	0.15	0.560638	1.0018	0.0413556	1.38347	1.41662	Y_RNA	CHD9	FTO
2	62476315	BICF2P1255405	0.000715474	0.0214286	0.0214286	0.537036	-0.348212	0.726786	0.138594	1.39484	Y_RNA	CHD9	FTO
2	62490895	BICF2P331408	0.0942503	0.15	0.15	0.56031	1.00131	0.0414311	1.38267	1.37288	Y_RNA;TOX3	CHD9	FTO
2	62498404	BICF2P711182	0.000715474	0.0214286	0.0214286	0.509357	-0.379512	0.744517	0.128126	1.38347	Y_RNA;TOX3	CHD9	FTO
2	62528183	BICF2S23232876	0.132275	0.190154	0.268452	0.814194	1.61015	0.00264465	2.57763	1.46798	Y_RNA;TOX3		FTO
2	62539876	BICF2P782973	0.263253	0.348115	0.379762	1.02613	2.30148	3.35592e-05	4.47419	1.4642	Y_RNA;TOX3		FTO
2	62543919	TIGRP2P27573	0.171068	0.256448	0.279762	1.02419	1.89585	0.000512252	3.29052	1.4642	Y_RNA;TOX3		FTO
2	62570309	TIGRP2P27581	0.0141392	0	-0.0357143	0.66946	0.277021	0.31568	0.500754	1.48333	Y_RNA;TOX3		FTO
2	62587247	BICF2P43685	0.1351	0.200893	0.267857	0.831532	1.62954	0.002383	2.62288	1.53635	TOX3		RPGRIP1L
2	62588664	BICF2P985022	0.0140477	0.00176091	-0.0422619	0.804298	0.386017	0.251875	0.598815	1.53635	TOX3		RPGRIP1L
2	62606045	BICF2P1312753	0.0798783	0.14938	0.18869	0.970679	1.41869	0.00700037	2.15488	1.58472	TOX3		RPGRIP1L
2	62619898	TIGRP2P27582	0.0154707	0.00644841	0.0154762	0.738275	0.493503	0.196339	0.706994	1.6091	TOX3		RPGRIP1L
2	62667473	TIGRP2P27598	0.211659	0.281746	0.338095	0.957589	2.05275	0.000188658	3.72433	1.74918	TOX3		RPGRIP1L
2	62671352	BICF2S2317268	0.0448051	0.0964038	0.100595	0.880261	1.024	0.0380624	1.4195	1.74918	TOX3		RPGRIP1L
2	62681590	BICF2S23356507	0.0938886	0.166344	0.210119	0.88969	1.44389	0.00619405	2.20803	1.74918	TOX3		AKTIP
2	62702383	BICF2P806986	0.32331	0.41813	0.43631	0.970178	2.49505	7.74674e-06	5.11088	1.72894	TOX3		AKTIP
2	62714363	BICF2P1244496	0.168659	0.242857	0.242857	0.988082	1.78037	0.00102227	2.99043	1.77985	TOX3		AKTIP
2	62716671	BICF2S23552647	0.124568	0.0912698	-0.27381	0.738073	0.427445	0.229542	0.639138	1.77985	TOX3		AKTIP
2	62728718	BICF2S23056970	0.0218141	0.0747283	0.0815217	0.564816	0.573863	0.160121	0.795552	1.76016	TOX3		AKTIP
2	62745016	BICF2S23115998	0.00770547	-0.0368304	-0.0982143	0.497344	-0.215405	0.64546	0.190131	1.7685	TOX3		AKTIP
2	62788473	BICF2P414003	0.125138	0.199082	0.207738	0.64262	1.29851	0.0122535	1.91174	1.75174	TOX3		RBL2
2	62802957	TIGRP2P27620	0.00768907	0.0264633	0.0577381	0.497996	0.122277	0.416136	0.380765	1.72688	TOX3		RBL2
2	62811179	TIGRP2P27629	0.0116438	0.0118056	0.0202381	0.415512	0.0365899	0.474734	0.32355	1.72688	TOX3		RBL2
2	62819748	TIGRP2P27632	0.403236	0.457813	0.523214	0.531337	2.44053	1.18354e-05	4.92682	1.72688	TOX3		CHD9
2	62863521	BICF2P963534	0.125328	0.146701	0.270833	0.344568	1.10133	0.0282237	1.54939	1.63176	TOX3		CHD9
2	62869312	BICF2P760424	0.156105	0.198413	0.297619	0.391419	1.28989	0.0127363	1.89496	1.62265	TOX3		CHD9
2	62890682	BICF2P214838	0.00982391	0.0321181	0.110119	0.159604	-0.116092	0.579681	0.236811	1.59663	TOX3		CHD9
2	62901591	BICF2S24413217	0.0561416	0.0395585	-0.189881	0.211203	-0.249055	0.666903	0.175937	1.62028	TOX3		CHD9
2	62942649	TIGRP2P27648	0.0924664	0.0696181	-0.23869	0.338186	-0.0408247	0.528186	0.277213	1.58177	TOX3		CHD9
2	62955826	TIGRP2P27657	0.119835	0.19752	0.215476	0.619574	1.27874	0.0133857	1.87336	1.53578	TOX3		CHD9
2	62959721	TIGRP2P27660	0.0899485	0.164062	0.1875	0.628645	1.1444	0.0237304	1.6247	1.53562	TOX3		CHD9
2	62977478	BICF2P1016970	0.0225405	0.0488839	0.130357	0.681563	0.811766	0.079859	1.09768	1.53709	TOX3		CHD9
2	62979525	BICF2P190629	0.00765205	0.00823413	-0.0988095	0.94263	0.202602	0.362825	0.440303	1.53709	TOX3		CHD9
2	62999431	BICF2P124979	0.157505	0.239063	0.273214	1.32951	2.0387	0.000206896	3.68425	1.53868		TOX3	CHD9
2	63004397	BICF2P819235	0.132963	0.214062	0.244643	1.29975	1.91203	0.000463613	3.33384	1.52337		TOX3	CHD9
2	63027040	BICF2P537881	0.0471712	0.0857143	0.0857143	1.0823	1.16103	0.0221645	1.65434	1.46156		TOX3	Y_RNA
2	63038021	BICF2P922561	0.0936504	0.158011	0.164881	1.14074	1.53964	0.00382965	2.41684	1.4249		TOX3	Y_RNA
2	63049391	BICF2S23124311	0.00997121	0.0484871	0.0505952	1.04627	0.675146	0.121124	0.916771	1.34688		TOX3	Y_RNA
2	63067763	BICF2P179485	0.157505	0.239063	0.273214	1.31145	2.03481	0.000212226	3.6732	1.3335		TOX3	Y_RNA
2	63071042	BICF2S22920406	0.237006	0.305556	0.366667	1.36528	2.41801	1.40643e-05	4.85188	1.34651		TOX3	Y_RNA
2	63124146	BICF2P267812	0.242321	0.320312	0.366071	1.29456	2.4046	1.55755e-05	4.80756	1.28759			TOX3
2	63129714	BICF2P868484	0.249891	0.326562	0.373214	1.23067	2.40312	1.57513e-05	4.80268	1.28759			TOX3
2	63189175	BICF2P891141	0.00689416	0.0211062	0.0220238	0.893837	0.382592	0.253771	0.595557	1.18077			TOX3
2	63211544	BICF2P651550	0.160971	0.235714	0.235714	1.07057	1.81732	0.00082282	3.0847	1.11291			TOX3
2	63223205	BICF2G630494427	0.0102094	0.0142609	0.014881	0.859085	0.425868	0.230371	0.637572	1.08398			TOX3
2	63240208	BICF2G630494456	0.0148509	-0.0411706	-0.0988095	0.587559	0.106695	0.426693	0.369885	1.06154			TOX3
4	64031223	BICF2P1234535	0.00446796	0.0330109	0.0720238	0.518853	0.0655997	0.454769	0.342209	1.14097	PARP8;EMB;U6		ISL1
4	64044228	BICF2S23161592	0.0159835	0.0428571	0.0428571	0.542575	0.386775	0.251456	0.599537	1.1028	PARP8;EMB;U6		ISL1
4	64064659	BICF2S23656631	0.0123371	0.00674603	0.0404762	0.531518	0.251635	0.331475	0.479549	1.15579	PARP8;EMB;U6		ISL1
4	64075322	BICF2S23747194	0.189001	0.235689	0.332738	0.68889	1.76197	0.00113731	2.94412	1.20361	PARP8;EMB;U6		ISL1
4	64096107	BICF2P593157	0.0166516	0.0746032	0.111905	0.678906	0.716615	0.107263	0.969548	1.30483	PARP8;EMB;U6		ISL1
4	64100044	BICF2P388586	0.164677	0.249901	0.272619	0.706012	1.59812	0.0028198	2.54978	1.30483	PARP8;EMB;U6		ISL1
4	64154204	BICF2S2299543	0.0202674	-0.0508929	-0.0678571	0.4518	0.0875489	0.439736	0.356808	1.44353	EMB;U6	PARP8	U6
4	64158192	BICF2S22918077	0.303976	0.27567	-0.441071	0.573511	0.348509	0.273043	0.563769	1.4493	EMB;U6	PARP8	U6
4	64158309	BICF2S22918076	0.303976	0.27567	-0.441071	0.573511	0.348509	0.273043	0.563769	1.4493	EMB;U6	PARP8	U6
4	64181478	BICF2S23657332	0.0993481	-0.00954861	-0.229167	0.384721	0.0505482	0.465116	0.332438	1.4493	EMB;U6	PARP8	U6
4	64194102	BICF2P1256059	0.0160694	0.00793651	0.00952381	0.389276	0.118069	0.418981	0.377806	1.44934	EMB;U6	PARP8	U6
4	64203332	BICF2P1179572	0.0115967	0.0174603	0.052381	0.500368	0.22768	0.34666	0.460096	1.49063	EMB;U6	PARP8	U6
4	64228348	BICF2P1374250	0.0604689	0.132416	0.167262	0.599574	0.975578	0.0455379	1.34163	1.54414	EMB;U6	PARP8	U6
4	64236681	BICF2S22952483	0.070632	0.137475	0.143452	0.7052	1.06296	0.0328039	1.48407	1.52363	EMB;U6	PARP8	U6
4	64249907	BICF2S23154893	0.0520089	0.121032	0.145238	0.681279	0.978557	0.0450462	1.34634	1.52043	EMB;U6	PARP8	U6
4	64265160	BICF2S23339473	0.0543441	0.11746	0.17619	0.653635	1.02807	0.0374837	1.42616	1.57559	EMB;U6	PARP8	U6
4	64337982	BICF2S23512456	0.417957	0.307639	-0.527381	0.498337	0.296574	0.303738	0.517502	1.57398	EMB;U6;HCN1		U6
4	64377319	BICF2S2358412	0.005116	-0.0170635	-0.102381	0.517441	-0.293465	0.694377	0.158405	1.60405	EMB;U6;HCN1		U6
4	64391794	BICF2P205309	0.0163656	0.000868056	0.00297619	0.552678	0.297923	0.302921	0.518671	1.61835	EMB;U6;HCN1		U6
4	64407613	BICF2S2353826	0.260221	0.356523	0.372024	0.850664	2.13498	0.0001087	3.96377	1.63533	EMB;U6;HCN1		U6
4	64411589	BICF2S23029234	0.0551687	0.125893	0.167857	0.844748	1.18722	0.0198754	1.70168	1.63533	U6;HCN1	EMB	U6
4	64439093	BICF2S2348817	0.194911	0.276562	0.316071	0.983375	1.99201	0.000280012	3.55282	1.68188	HCN1	EMB	PARP8
4	64448045	BICF2S2342720	0.0188682	0.0743056	0.127381	0.825229	0.909227	0.0576481	1.23922	1.68188	HCN1	EMB	PARP8
4	64484080	BICF2P140671	0.017774	0.0642857	0.128571	0.813801	0.892791	0.0610089	1.21461	1.72439	HCN1		PARP8
4	64494950	BICF2P790685	0.0139134	0.03125	0.125	0.822618	0.800884	0.0826947	1.08252	1.75526	HCN1		PARP8
4	64507888	BICF2P1061435	0.139911	0.220312	0.251786	1.02411	1.76341	0.00112787	2.94774	1.76923	HCN1		PARP8
4	64513374	BICF2P722482	0.194305	0.276562	0.316071	1.16368	2.12507	0.000116283	3.93448	1.80333	HCN1		PARP8
4	64547107	BICF2P740167	0.102121	0.114856	0.250595	1.05434	1.69	0.00171037	2.76691	1.86602	HCN1;U6		PARP8
4	64560624	BICF2P1510660	0.0100846	0.0669643	0.0892857	1.06551	0.79175	0.0851328	1.0699	1.86602	HCN1;U6		PARP8
4	64572987	BICF2P218795	0.112144	0.190972	0.208333	1.01046	1.58717	0.00298838	2.52456	1.88304	HCN1;U6		PARP8
4	64580897	BICF2P585826	0.106177	0.184425	0.20119	1.0032	1.54835	0.00366106	2.43639	1.86409	HCN1;U6		PARP8
4	64594104	BICF2S23113358	0.14176	0.22371	0.244048	1.02513	1.7527	0.00119962	2.92096	1.86409	HCN1;U6		PARP8
4	64616815	BICF2P947640	0.00911511	0.0348214	0.0464286	0.98129	0.584119	0.155835	0.807335	1.84584	HCN1;U6		PARP8
4	64628472	BICF2P1100904	0.160479	0.243353	0.265476	1.06236	1.87519	0.000581254	3.23563	1.82412	HCN1;U6		PARP8
4	64653390	BICF2S23752026	0.318118	0.340179	0.453571	1.05684	2.60115	3.31355e-06	5.47971	1.81856	HCN1;U6		PARP8
4	64681669	BICF2P1304699	0.0414397	0.0964038	0.100595	0.920396	1.04329	0.0353782	1.45126	1.91524	HCN1;U6		PARP8
4	64699489	BICF2S23037878	0.183487	0.23063	0.325595	0.971385	1.9779	0.000306467	3.51362	1.94371	HCN1;U6		PARP8
4	64727904	BICF2S2373604	0.239064	0.296404	0.374405	0.995385	2.21992	6.02732e-05	4.21988	2.00762	HCN1;U6		PARP8
4	64732132	BICF2S23132983	0.00432669	0.0142857	0.0142857	0.889141	0.249108	0.333064	0.477472	2.01995	HCN1;U6		PARP8
4	64760071	BICF2S2325899	0.243503	0.286607	0.382143	1.02925	2.27447	4.08271e-05	4.38905	2.0167	HCN1;U6		PARP8
4	64795600	BICF2S2366376	0.0579751	0.0571181	0.195833	0.903046	1.30972	0.0116494	1.9337	2.00472	U6	HCN1	EMB
4	64802418	BICF2P65856	0.00846462	0.0615079	0.0738095	0.806443	0.493704	0.196242	0.707208	2.00472	U6	HCN1	EMB
4	64812213	BICF2P1137007	0.00997121	0.0484871	0.0505952	0.753149	0.427242	0.229648	0.638936	2.00202	U6	HCN1	EMB
4	64827219	BICF2P34292	0.0563041	0.0238839	-0.191071	0.67384	0.290189	0.307615	0.511992	2.01951	U6	HCN1	EMB
4	64858282	BICF2P225092	0.156838	0.153571	0.307143	0.993842	1.89967	0.000500359	3.30072	2.04586	U6	HCN1	EMB
4	64872982	BICF2P786026	0.0799747	0.151687	0.165476	0.941591	1.34424	0.00994833	2.00225	2.04586	U6	HCN1	EMB
4	64873072	BICF2P786025	0.000268881	0.0524554	0.0839286	0.975207	0.077924	0.446318	0.350355	2.04586	U6	HCN1	EMB
4	64882807	BICF2P157101	0.118991	0.19752	0.215476	1.03982	1.64805	0.00215518	2.66652	2.07956	U6	HCN1	EMB
4	64895541	BICF2P812	0.0795653	0.150794	0.180952	1.0285	1.44982	0.00601664	2.22065	2.10794	U6	HCN1	EMB
4	64903679	BICF2P726845	0.074963	0.145313	0.166071	0.946925	1.335	0.0103811	1.98375	2.10794	U6	HCN1	EMB
4	64917448	BICF2P1503094	0.0028895	0.0390625	0.0446429	0.91546	0.286353	0.309955	0.508701	2.08059	U6	HCN1	EMB
4	64931358	BICF2P1384364	0.0674279	0.13807	0.174405	0.954943	1.33491	0.0103854	1.98358	2.07618	U6	HCN1	EMB
4	64951540	BICF2S23013092	0.0338276	0.0927579	0.10119	0.885396	0.982264	0.0444404	1.35222	2.05236	U6	HCN1	EMB
4	64966304	BICF2S2368709	0.0565127	0.125496	0.136905	1.02169	1.26602	0.0141605	1.84892	2.05236	U6	HCN1
4	64983555	BICF2P1148690	0.106604	0.169916	0.239881	1.12683	1.73414	0.00133395	2.87486	2.05236	U6	HCN1
4	64994717	BICF2P977845	0.0478705	0.115079	0.138095	1.11115	1.30814	0.0117329	1.9306	2.06847	U6	HCN1
4	65010065	BICF2P464415	0.186938	0.27438	0.28631	1.16983	2.04881	0.000193614	3.71306	2.0706	U6	HCN1
4	65025231	BICF2P250228	0.319284	0.225	-0.45	0.975181	0.722082	0.105525	0.976644	2.02862	U6	HCN1
4	65037714	BICF2S2369174	0.169146	0.173785	0.320833	1.02865	1.98678	0.000289565	3.53825	2.02862	MRPS30	HCN1	U6
4	65068567	BICF2S23423435	0.0324062	0.0927579	0.10119	0.96817	1.04236	0.0355041	1.44972	1.97173	MRPS30	HCN1	U6
4	65104931	BICF2S23646195	0.137461	0.0345982	-0.276786	0.722989	0.439841	0.223081	0.651536	1.9316	MRPS30	HCN1	U6
4	65121314	BICF2P405056	0.0111489	0.0428571	0.0428571	0.723684	0.417789	0.234646	0.629587	1.95502	MRPS30	HCN1	U6
4	65146389	BICF2P482965	0.0372315	0.0926339	0.148214	0.85194	1.07661	0.0311081	1.50713	1.92777	MRPS30	HCN1	U6
4	65155866	BICF2P1280151	0.0641385	0.129439	0.182738	1.0094	1.38451	0.00824164	2.08399	1.85056	MRPS30	HCN1	U6
4	65167429	BICF2P1187866	0.0223066	0.0796627	0.0869048	1.04254	1.01995	0.0386467	1.41289	1.85056	MRPS30		HCN1
4	65206716	BICF2P904315	0.131068	0.210615	0.229762	1.15009	1.78981	0.000967443	3.01437	1.76119	MRPS30		HCN1
4	65217869	BICF2P79534	0.109537	0.186508	0.22381	1.19486	1.74614	0.00124561	2.90462	1.72705	MRPS30		HCN1
4	65233597	BICF2P743848	0.0441047	0.105853	0.115476	1.08565	1.22283	0.0170874	1.76732	1.69942	MRPS30		HCN1
4	65245055	BICF2P115444	0.0128392	0.00763889	0.00833333	1.02439	0.626511	0.138928	0.857211	1.69942	MRPS30		HCN1
4	65248834	BICF2S23223759	0.0574705	0.125893	0.167857	1.17566	1.45178	0.00595916	2.22482	1.69942	MRPS30		HCN1
4	65259764	BICF2P459098	0.0493468	0.112401	0.122619	1.08649	1.26087	0.0144854	1.83907	1.67618	MRPS30		HCN1
4	65292380	BICF2P1001451	0.00887592	0.0241071	0.0321429	0.981371	0.537832	0.175784	0.755021	1.52953	MRPS30		HCN1
4	65304842	BICF2P1046243	0.0358308	0.0926339	0.148214	1.09564	1.26691	0.0141049	1.85063	1.51135	MRPS30		HCN1
4	65325914	BICF2S2331539	0.140396	0.219618	0.229167	1.11754	1.79063	0.000962823	3.01645	1.50557	MRPS30		HCN1
4	65417851	G311f55S107	0.0436962	0.109201	0.154167	1.02809	1.26267	0.0143709	1.84252	1.42373	MRPS30;FGF10		HCN1
4	65447752	BICF2S23440528	0.039755	0.0964038	0.100595	0.93146	1.04437	0.0352332	1.45305	1.36352	MRPS30;FGF10		HCN1
4	65522776	BICF2P538350	0.00675469	0.0298507	0.0298507	0.857286	0.370284	0.260648	0.583946	1.19459	MRPS30;FGF10		HCN1
4	65523684	BICF2P837108	0.160304	0.220362	0.298137	1.00059	1.89195	0.000524678	3.28011	1.19459	MRPS30;FGF10		HCN1
4	65538033	BICF2S23711374	0.017383	0.0731151	0.0797619	0.862189	0.817359	0.0784306	1.10551	1.18668	FGF10		HCN1
4	65554656	BICF2P1399775	0.0556764	0.1	0.1	0.867417	1.05258	0.0341422	1.46671	1.21991	FGF10		HCN1
4	65565961	BICF2S2332994	0.00200083	0.0368056	0.0630952	0.666269	0.0548524	0.462155	0.335213	1.24135	FGF10		HCN1
5	1048544	BICF2S23341594	0.0515033	0.120313	0.1375	0.772882	1.04363	0.035333	1.45182	1.28651	IGSF9B;SPATA19	NCAPD3	B3GAT1
5	1074220	BICF2S23225878	0.0615709	0.104142	0.192262	0.822403	1.24312	0.0156533	1.80539	1.34432	JAM3;IGSF9B;SPATA19	NCAPD3	B3GAT1
5	1089065	BICF2S23615788	0.0287445	0.0600198	0.144048	0.822237	1.00231	0.0412775	1.38429	1.34957	IGSF9B;SPATA19	JAM3	B3GAT1
5	1123856	BICF2S2308288	0.000932287	0.0395585	0.0863095	0.829684	0.154255	0.394666	0.40377	1.34957	IGSF9B;SPATA19	JAM3	B3GAT1
5	1137364	BICF2S23333242	0.0402075	0.0555556	0.166667	0.811564	1.09798	0.0286017	1.54361	1.34882	IGSF9B;SPATA19	JAM3	B3GAT1
5	1160823	BICF2S23422195	0.0355324	0.0531746	0.159524	0.810135	1.05805	0.0334311	1.47585	1.32307	IGSF9B;SPATA19	JAM3	B3GAT1
5	1197110	BICF2S2459722	0.00768544	0.0421627	0.10119	0.803635	0.534661	0.177207	0.751518	1.30852	IGSF9B;SPATA19		B3GAT1
5	1220902	BICF2S2362618	0.0884992	0.164782	0.179762	0.857104	1.33409	0.0104242	1.98196	1.35126	IGSF9B;SPATA19		B3GAT1
5	1243143	BICF2S23325646	0.0500328	0.0749008	0.179762	0.85561	1.20291	0.0186025	1.73043	1.3623	IGSF9B;SPATA19		B3GAT1
5	1290956	BICF2S2397964	0.0214687	0.0793651	0.119048	0.96914	1.02783	0.0375178	1.42576	1.35282	SPATA19	IGSF9B	GLB1L2
5	1305716	BICF2S23313764	0.153888	0.198413	0.297619	1.134	1.98056	0.000301311	3.52099	1.3787	SPATA19	IGSF9B	GLB1L3
5	1315915	BICF2S23127889	0.107357	0.171429	0.171429	0.970946	1.45874	0.00575853	2.23969	1.37584	SPATA19	IGSF9B	GLB1L3
5	1389615	BICF2P862384	0.072389	0.144841	0.17381	1.00208	1.38828	0.00809557	2.09175	1.52184			ACAD8
5	1395378	BICF2S23251062	0.102862	0.164286	0.164286	1.00563	1.45943	0.00573894	2.24117	1.6311			ACAD8
5	1446854	BICF2S23618216	0.072389	0.144841	0.17381	1.02776	1.4105	0.00728159	2.13777	1.72219			ACAD8
5	1529876	BICF2S23140940	0.102862	0.164286	0.164286	1.00495	1.45899	0.0057514	2.24023	1.971			NCAPD3
5	1559873	BICF2S2379205	0.138487	0.220312	0.251786	1.06191	1.79243	0.000952768	3.02101	1.97917			NCAPD3
5	1665545	BICF2S23347253	0.00325109	0.0534722	0.0916667	1.20095	0.638752	0.134288	0.871964	1.92729			IGSF9B
5	1698501	BICF2S23056544	0.0924432	0.166344	0.210119	1.16942	1.6522	0.00210691	2.67635	1.86263	OPCML		IGSF9B
5	1729469	G322f34S191	0.0057386	0.0650794	0.097619	1.19732	0.761853	0.0934897	1.02924	1.85866	OPCML		IGSF9B
5	1782616	BICF2S23418659	0.0057386	0.0650794	0.097619	1.21867	0.776923	0.0892045	1.04961	1.81032	OPCML		IGSF9B
5	1791874	BICF2S2345424	0.0057386	0.0650794	0.097619	1.22842	0.783133	0.0874819	1.05808	1.82358	OPCML		IGSF9B
5	1797246	BICF2S23537022	0.0879738	0.158011	0.164881	1.26933	1.59963	0.00279729	2.55326	1.82358	OPCML		IGSF9B
5	1813830	BICF2S23714765	0.00111444	0.040377	0.0440476	1.26093	0.401755	0.243258	0.613933	1.73745	OPCML		IGSF9B
5	1875771	BICF2S23061033	0.142466	0.170139	0.291667	1.24333	2.00665	0.000254837	3.59374	1.71952	OPCML
5	1891368	BICF2S23617519	0.157455	0.190848	0.305357	1.26433	2.08258	0.000154798	3.81023	1.70751	OPCML
5	1911234	BICF2S23531185	0.0996417	0.171701	0.179167	1.20083	1.62378	0.00245816	2.60939	1.65061	OPCML
5	2021357	BICF2P954875	0.163865	0.169916	0.31369	1.24337	2.10491	0.000133271	3.87527	1.55313	OPCML
5	2035658	BICF2S23121225	0.0227218	0.0792411	0.126786	1.12487	1.17557	0.0208674	1.68053	1.5335	OPCML
5	2095476	BICF2P1238072	0.0641385	0.129439	0.182738	1.10959	1.46399	0.00561092	2.25097	1.52281	OPCML
5	2108979	BICF2P96460	0.0148615	0.0621776	0.064881	0.867348	0.7259	0.104323	0.981619	1.58079	OPCML
5	2116975	BICF2P818283	0.0534416	0.118948	0.129762	0.884877	1.12839	0.0253253	1.59645	1.58079	OPCML
5	2140939	BICF2P302891	0.0142803	0.0665675	0.072619	0.772543	0.646427	0.131433	0.881296	1.65909	OPCML
5	2159590	BICF2P1019023	0.0142803	0.0665675	0.072619	0.775696	0.649686	0.130233	0.885278	1.64954	OPCML
5	2163822	BICF2P1209432	0.00689416	0.0211062	0.0220238	0.760798	0.266587	0.322133	0.491965	1.64954	OPCML
5	2181103	BICF2P262272	0.0148615	0.0621776	0.064881	0.76282	0.634737	0.135798	0.867108	1.72868		OPCML
5	2183077	BICF2P708831	0.0148615	0.0621776	0.064881	0.763296	0.634912	0.135732	0.867319	1.72868		OPCML
5	2191547	BICF2P520838	0.0148615	0.0621776	0.064881	0.763296	0.634912	0.135732	0.867319	1.72868		OPCML
5	2245093	BICF2P1457733	0.00116337	0.0220588	0.0220588	0.755459	-0.0352733	0.524358	0.280372	1.78922	NTM	OPCML
5	2301342	BICF2P443580	0.0222537	0.0690228	0.0720238	0.775177	0.757336	0.0948032	1.02318	1.94406	NTM	OPCML
5	2323054	BICF2P913682	0.0273926	0.0758681	0.0791667	0.766195	0.794821	0.0843071	1.07414	1.97298	NTM	OPCML
5	2336413	BICF2S23311911	0.210538	0.281746	0.338095	0.959381	2.05186	0.000189767	3.72178	1.90486	NTM	OPCML
5	2355567	BICF2P270770	0.0360515	0.0895585	0.0934524	0.681249	0.791961	0.0850758	1.07019	1.90486	NTM	OPCML
5	2361824	BICF2P29644	0.030698	0.0827133	0.0863095	0.680229	0.749054	0.0972467	1.01213	1.90486	NTM	OPCML
5	2394506	BICF2P274313	0.0360515	0.0895585	0.0934524	0.677305	0.787824	0.086197	1.06451	1.79492	NTM	OPCML
5	2409609	BICF2P40584	0.0360515	0.0895585	0.0934524	0.67656	0.787032	0.0864129	1.06342	1.76391	NTM	OPCML
5	2430055	BICF2P1146050	0.030698	0.0827133	0.0863095	0.676096	0.744893	0.0984919	1.0066	1.74592	NTM	OPCML
5	2444593	BICF2P663601	0.0360515	0.0895585	0.0934524	0.675333	0.785888	0.0867254	1.06185	1.76076	NTM	OPCML
5	2450890	BICF2P962049	0.0360515	0.0895585	0.0934524	0.667089	0.778104	0.088875	1.05122	1.76076	NTM	OPCML
5	2480700	BICF2P876078	0.0468615	0.103249	0.107738	0.678515	0.868466	0.0662615	1.17874	1.77011	NTM	OPCML
5	2520155	BICF2P966369	0.0253804	0.0758681	0.0791667	0.66276	0.687552	0.116851	0.932366	1.7625	NTM	OPCML
5	2555798	BICF2P164675	0.0743314	0.145139	0.158333	0.78215	1.17635	0.0208004	1.68193	1.66502	NTM	OPCML
5	2594281	BICF2P1273243	0.138672	0.219618	0.229167	0.852142	1.57111	0.00325189	2.48786	1.61901	NTM	OPCML
5	2599836	BICF2P936669	0.150936	0.233309	0.243452	0.850281	1.6299	0.00237833	2.62373	1.60397	NTM	OPCML
5	2607317	BICF2P409122	0.150936	0.233309	0.243452	0.851571	1.63045	0.00237121	2.62503	1.60397	NTM	OPCML
5	2617550	BICF2P338231	0.150936	0.233309	0.243452	0.851571	1.63045	0.00237121	2.62503	1.61563	NTM	OPCML
5	2627898	BICF2P1359807	0.150936	0.233309	0.243452	0.851571	1.63045	0.00237121	2.62503	1.61563	NTM	OPCML
5	2636096	BICF2P410802	0.157106	0.240154	0.250595	0.854768	1.66325	0.00198317	2.70264	1.61563	NTM	OPCML
5	2647970	BICF2S23729849	0.0325868	0.0827133	0.0863095	0.861018	0.921664	0.0552032	1.25804	1.62938	NTM	OPCML
5	2665302	BICF2P1076530	0.157106	0.240154	0.250595	0.787828	1.60438	0.00272738	2.56425	1.66556	NTM		OPCML
5	2673287	BICF2P763240	0.157106	0.240154	0.250595	0.77813	1.59628	0.00284748	2.54554	1.66556	NTM		OPCML
5	2680929	BICF2P802518	0.157106	0.240154	0.250595	0.776946	1.59545	0.0028602	2.5436	1.66556	NTM		OPCML
5	2698650	BICF2S23217065	0.157106	0.240154	0.250595	0.767127	1.58613	0.00300482	2.52218	1.71444	NTM		OPCML
5	2704562	BICF2P813213	0.157106	0.240154	0.250595	0.767334	1.58631	0.00300199	2.52259	1.71444	NTM		OPCML
5	2738496	BICF2P462619	0.198334	0.28807	0.300595	0.817258	1.82845	0.000770207	3.11339	1.71084		NTM	OPCML
5	2747868	BICF2P349906	0.187001	0.270313	0.308929	0.82531	1.82999	0.000763167	3.11738	1.74004		NTM	OPCML
5	2753050	BICF2P547074	0.198334	0.28807	0.300595	0.822931	1.83391	0.000745508	3.12755	1.74004		NTM	OPCML
5	2772317	BICF2P137781	0.198334	0.28807	0.300595	0.822931	1.83391	0.000745508	3.12755	1.71869		NTM	OPCML
5	2783066	BICF2S23764501	0.200439	0.282813	0.323214	0.811403	1.87693	0.000575121	3.24024	1.71869		NTM	OPCML
5	2788437	BICF2S2331712	0.174806	0.251984	0.302381	0.774844	1.74605	0.00124627	2.90439	1.7364		NTM	OPCML
5	2825234	BICF2S23061625	0.0811556	0.0376984	-0.22619	0.390933	0.00876816	0.493942	0.306324	1.76963		NTM	OPCML
5	2832395	BICF2P669852	0.164445	0.0507937	-0.304762	0.395402	0.106644	0.426727	0.36985	1.76963		NTM	OPCML
5	2873022	BICF2P1224352	0.13354	0.0705357	-0.282143	0.379371	0.0502773	0.465303	0.332264	1.81613		NTM	OPCML
5	2899828	BICF2S23130444	0.0790518	0.05625	-0.225	0.394772	0.00899891	0.493782	0.306465	1.89204		NTM	OPCML
5	2932294	BICF2S23311427	0.170403	0.251563	0.2875	0.622288	1.55796	0.00348292	2.45806	1.95101		NTM	OPCML
5	2951769	BICF2S22918910	0.188849	0.270313	0.308929	0.620249	1.64191	0.00222849	2.65199	1.98256		NTM	OPCML
5	2976132	BICF2P574548	0.0721547	0.145313	0.166071	0.561039	0.9727	0.0460168	1.33708	2.01726		NTM	OPCML
5	2998128	BICF2S23317601	0.0777386	0.151562	0.173214	0.556301	1.0009	0.0414932	1.38202	2.05556		NTM	OPCML
5	3024973	BICF2S23225204	0.0777386	0.151562	0.173214	0.527153	0.968826	0.0466682	1.33098	2.07536		NTM	OPCML
5	3030451	BICF2P1463618	0.0184607	0.0015625	0.00178571	0.521548	0.287019	0.309548	0.509271	2.07536		NTM	OPCML
5	3047959	BICF2S2368993	0.0114811	0.0207341	0.022619	0.517846	0.161616	0.389767	0.409195	2.07536		NTM	OPCML
5	3057523	BICF2P1489253	0.0666319	0.139063	0.158929	0.52457	0.897655	0.0599987	1.22186	2.08278		NTM	OPCML
5	3060083	BICF2S22919400	0.0777386	0.151562	0.173214	0.500843	0.938647	0.0519978	1.28402	2.08198		NTM	OPCML
5	3073136	BICF2S22951159	0.065669	0.139063	0.158929	0.508285	0.87513	0.0647887	1.1885	2.08151		NTM	OPCML
5	3085001	BICF2P458418	0.00864901	0.0401786	0.0535714	0.494767	0.133687	0.408443	0.388869	2.07811		NTM	OPCML
5	3095396	BICF2P946923	0.0743607	0.128571	0.128571	0.681313	1.0173	0.0390334	1.40856	2.07079		NTM	OPCML
5	3142271	BICF2S22956006	0.100702	0.171701	0.179167	0.616395	1.14386	0.0237831	1.62373	2.03888		NTM	OPCML
5	3218680	BICF2S23718810	0.0948936	0.164856	0.172024	0.598612	1.09282	0.0291913	1.53475	2.08384		NTM
5	3261207	BICF2S23423433	0.250695	0.111285	-0.381548	0.67587	0.460604	0.212496	0.672649	1.95913		NTM
5	3285305	BICF2S23044458	0.110774	0.128571	0.257143	0.936744	1.62904	0.00238938	2.62172	1.8784		NTM
5	3304165	BICF2P998148	0.0704565	0.103571	0.207143	0.87855	1.35444	0.00948903	2.02278	1.82804		NTM
5	3368468	BICF2P970174	0.154442	0.198413	0.297619	0.957073	1.84276	0.000707052	3.15055	1.80349		NTM
5	3368838	BICF2S23621667	0.154997	0.198413	0.297619	0.961999	1.84723	0.000688343	3.16219	1.80349		NTM
5	3373215	BICF2S2367248	0.111839	0.165079	0.247619	0.991847	1.65759	0.00204573	2.68915	1.83292		NTM
5	3379769	BICF2S23212839	0.136088	0.184127	0.27619	0.984657	1.77627	0.0010469	2.98009	1.79871		NTM
5	3392933	BICF2S22948594	0.123787	0.184462	0.260417	1.02516	1.74393	0.00126146	2.89913	1.79871		NTM
5	3403209	BICF2P928430	0.161313	0.222321	0.296429	1.02768	1.9135	0.000459386	3.33782	1.82856		NTM
5	3419401	BICF2P104550	0.050603	0.112401	0.122619	1.01626	1.20784	0.0182178	1.7395	1.79608		NTM
5	3435591	BICF2P905612	0.050603	0.112401	0.122619	1.01626	1.20784	0.0182178	1.7395	1.78284		NTM
5	3459007	BICF2P821272	0.148066	0.211607	0.282143	0.885517	1.73813	0.00130394	2.88474	1.6738		NTM
5	3465667	BICF2P496900	0.148066	0.211607	0.282143	0.885517	1.73813	0.00130394	2.88474	1.6738		NTM
5	3480976	BICF2S23342198	0.148066	0.211607	0.282143	0.885517	1.73813	0.00130394	2.88474	1.6804		NTM
5	3486608	BICF2P386891	0.098489	0.157143	0.157143	0.891464	1.3404	0.0101261	1.99456	1.65521		NTM
5	3498045	BICF2P327120	0.107232	0.169916	0.239881	0.873413	1.53299	0.00396283	2.40199	1.6303	U6	NTM
5	3519941	BICF2S23014890	0.102862	0.164286	0.164286	0.862109	1.34393	0.00996239	2.00164	1.60582	U6	NTM
5	3558374	BICF2P988510	0.0876505	0.132639	0.227381	0.772787	1.36276	0.00912833	2.03961	1.61372	U6;SNX19	NTM
5	3560236	BICF2P988505	0.156911	0.210392	0.297024	0.679745	1.60657	0.00269578	2.56932	1.62031	U6;SNX19	NTM
5	3565083	BICF2P298458	0.0590236	0.0964286	0.192857	0.685611	1.11222	0.0270257	1.56822	1.59321	U6;SNX19	NTM
5	3581436	BICF2P660389	0.0981171	0.121429	0.242857	0.626542	1.28619	0.0129485	1.88778	1.6013	U6;SNX19	NTM
5	3629039	BICF2P609378	0.15699	0.178472	0.305952	0.640871	1.5877	0.00298001	2.52578	1.55255	U6;SNX19	NTM
5	3637992	BICF2S23733179	0.178205	0.190972	0.327381	0.650769	1.69207	0.00169074	2.77192	1.52464	U6;SNX19	NTM
5	3651065	BICF2P289685	0.118549	0.153472	0.263095	0.658223	1.41915	0.0069849	2.15584	1.49536	U6;SNX19	NTM
5	3662272	BICF2S23411666	0.178083	0.22557	0.318452	0.669989	1.69056	0.00170498	2.76828	1.46864	U6;SNX19		NTM
5	3668337	BICF2S23250848	0.191668	0.235689	0.332738	0.671369	1.75066	0.00121375	2.91587	1.46864	U6;SNX19		NTM
5	3677768	BICF2P939030	0.172427	0.186806	0.320238	0.703472	1.71515	0.00148552	2.82812	1.41883	U6;SNX19		NTM
5	3705023	BICF2P612888	0.261332	0.313368	0.395833	0.645877	2.00437	0.000258611	3.58735	1.39587	U6;SNX19		NTM
5	3730764	BICF2S23020630	0.405176	0.278249	-0.51369	0.435252	0.231188	0.34442	0.462911	1.34702	U6;SNX19		NTM
5	3736188	BICF2P422814	0.336025	0.251166	-0.46369	0.446081	0.216482	0.353846	0.451186	1.34702	U6;SNX19		NTM
5	3779184	G323f51S335	0.388869	0.202877	-0.486905	0.320387	0.110024	0.424432	0.372192	1.32556	U6;SNX19		NTM
5	3798629	BICF2S2372976	0.377507	0.199901	-0.479762	0.341419	0.130454	0.410619	0.386561	1.30282	U6;SNX19		NTM
5	3807420	BICF2P479084	0.363071	0.153175	-0.459524	0.318805	0.110885	0.423848	0.37279	1.28996	U6;SNX19		NTM
5	3834216	BICF2P1196760	0.374559	0.155556	-0.466667	0.296803	0.0908939	0.437452	0.35907	1.26999	U6;SNX19		NTM
5	3842325	BICF2S23411284	0.0288035	0.0862103	0.0940476	0.276275	0.299681	0.301858	0.520197	1.26999	U6;SNX19		NTM
5	3877304	BICF2P314907	0.00432669	0.0142857	0.0142857	0.187095	-0.518685	0.815511	0.0885703	1.15988	U6;SNX19		NTM
5	3919353	BICF2P1052934	0.0111049	0.0141865	0.0154762	0.205522	-0.258623	0.672905	0.172046	1.00005	U6;SNX19		NTM
5	59407654	BICF2P883787	0.0484583	0.103249	0.107738	0.640935	0.838212	0.0732751	1.13504	1.46042	NPHP4		AJAP1
5	59412393	BICF2P162925	0.0362053	0.0993056	0.108333	0.774362	0.913505	0.0567977	1.24567	1.46042	NPHP4		AJAP1
5	59424056	BICF2P941409	0.195703	0.21317	0.341071	0.949701	2.01943	0.000234602	3.62967	1.49546	NPHP4		AJAP1
5	59436591	BICF2P967798	0.120244	0.153472	0.263095	0.941758	1.67261	0.00188352	2.72503	1.46718	NPHP4;KCNAB2		AJAP1
5	59473157	BICF2P226251	0.0154614	0.0765625	0.0875	0.885688	0.815492	0.0789054	1.10289	1.46921	NPHP4;KCNAB2		AJAP1
5	59477900	BICF2P603693	0.0895953	0.160689	0.202976	0.966301	1.47718	0.00525557	2.27938	1.45217	NPHP4;KCNAB2		AJAP1
5	59487835	BICF2P314157	0.0603039	0.12438	0.175595	0.937615	1.29862	0.0122476	1.91195	1.46544	NPHP4;KCNAB2		AJAP1
5	59496978	BICF2P1218861	0.00560249	0.0347966	0.0363095	0.827994	0.319467	0.290018	0.537575	1.47437	NPHP4;KCNAB2		AJAP1
5	59497229	BICF2S23139721	0.254353	0.307713	0.38869	1.14841	2.39695	1.65051e-05	4.78238	1.47437	NPHP4;KCNAB2		AJAP1
5	59503664	BICF2S23529341	0.207713	0.259821	0.346429	1.11161	2.18427	7.73899e-05	4.11132	1.47437	NPHP4;KCNAB2		AJAP1
5	59515973	BICF2S22964157	0.0658564	0.0425347	-0.204167	0.799624	0.418406	0.234318	0.630195	1.47355	NPHP4;KCNAB2
5	59527974	BICF2P662028	0.0527192	0.112698	0.169048	0.816898	1.15674	0.0225601	1.64666	1.47355	NPHP4;KCNAB2;CHD5
5	59550896	BICF2P395661	0.193056	0.276091	0.30119	0.895865	1.88526	0.000546612	3.26232	1.47581	NPHP4;KCNAB2;CHD5
5	59567823	BICF2S23742056	0.148676	0.137773	0.300595	0.913915	1.80256	0.000897735	3.04685	1.49691	NPHP4;KCNAB2;CHD5
5	59571965	BICF2S22951983	0.1595	0.240154	0.250595	1.26441	1.96851	0.000325342	3.48766	1.51463	NPHP4;KCNAB2;CHD5
5	59573649	BICF2P547063	0.224313	0.315451	0.329167	1.32621	2.29741	3.45695e-05	4.46131	1.51463	NPHP4;KCNAB2;CHD5
5	59573843	BICF2P547062	0.443727	0.46627	-0.559524	1.18942	0.892221	0.0611281	1.21376	1.51463	NPHP4;KCNAB2;CHD5
5	59587152	BICF2P451858	0.0395418	0.104142	0.131548	1.06735	1.22869	0.0166619	1.77828	1.49504	NPHP4;KCNAB2;CHD5
5	59595278	BICF2P982582	0.0299438	0.0888889	0.133333	1.05474	1.17783	0.0206718	1.68462	1.49504	NPHP4;KCNAB2;CHD5;RPL22
5	59607418	BICF2S2298492	0.110268	0.186508	0.22381	1.08237	1.67713	0.00183695	2.7359	1.49504	NPHP4;KCNAB2;CHD5;RPL22;RNF207
5	59616794	BICF2P1408505	0.0991616	0.174603	0.209524	0.975034	1.52578	0.00411207	2.38594	1.51499	NPHP4;KCNAB2;CHD5;RPL22;RNF207
5	59620206	BICF2P1134477	0.120637	0.202257	0.211051	0.83605	1.47266	0.00537497	2.26962	1.50042	NPHP4;KCNAB2;CHD5;RPL22;RNF207
5	59631362	BICF2P837559	0.135233	0.212773	0.222024	0.74233	1.45114	0.00597798	2.22345	1.51055	NPHP4;KCNAB2;CHD5;RPL22;RNF207;GPR153
5	59632218	BICF2P238860	0.135233	0.212773	0.222024	0.74233	1.45114	0.00597798	2.22345	1.51055	NPHP4;KCNAB2;CHD5;RPL22;RNF207;GPR153
5	59640288	BICF2P523496	0.135233	0.212773	0.222024	0.74233	1.45114	0.00597798	2.22345	1.50384	NPHP4;KCNAB2;CHD5;RPL22;RNF207;GPR153;HES3
5	59654515	BICF2S22923497	0.100702	0.171701	0.179167	0.731935	1.25754	0.0146987	1.83272	1.50384	NPHP4;KCNAB2;CHD5;RPL22;RNF207;GPR153;HES3;ACOT7
5	59681101	BICF2P419954	0.0447393	0.0857143	0.0857143	0.71312	0.840923	0.0726242	1.13892	1.51236	NPHP4;KCNAB2;CHD5;RPL22;RNF207;GPR153;HES3;ACOT7
5	59697255	BICF2P864419	0.0474556	0.0220982	-0.176786	0.686775	0.292434	0.306249	0.513926	1.51359	NPHP4;KCNAB2;CHD5;RPL22;RNF207;GPR153;HES3;ACOT7
5	59704170	BICF2P43154	0.0447726	0.109821	0.146429	0.847918	1.10337	0.0279967	1.55289	1.53231	NPHP4;KCNAB2;CHD5;RPL22;RNF207;GPR153;HES3;ACOT7
5	59717205	BICF2P644285	0.069845	0.144841	0.17381	1.01853	1.39378	0.00788693	2.10309	1.56816	NPHP4;KCNAB2;CHD5;RPL22;RNF207;GPR153;HES3;ACOT7
5	59720830	BICF2P599779	0.155768	0.0883681	-0.302976	0.900872	0.597669	0.150289	0.823071	1.56816	NPHP4;KCNAB2;CHD5;RPL22;RNF207;GPR153;HES3;ACOT7
5	59738665	BICF2P340616	0.019175	0.0607143	0.121429	0.839993	0.910058	0.0574821	1.24047	1.60876	NPHP4;KCNAB2;CHD5;RPL22;RNF207;GPR153;HES3;ACOT7
5	59748272	BICF2P586796	0.00107985	0.040377	0.0440476	0.699717	-0.0433453	0.529923	0.275787	1.59853	NPHP4;KCNAB2;CHD5;RPL22;RNF207;GPR153;HES3;ACOT7
5	59762399	BICF2S23617122	0.0109632	0.0136657	0.0172619	0.723161	0.338157	0.279037	0.554338	1.60052	NPHP4;KCNAB2;CHD5;RPL22;RNF207;GPR153;HES3;ACOT7
5	59769327	BICF2P1065513	0.0117119	0.0571429	0.0571429	0.683307	0.434906	0.225641	0.646582	1.60052	NPHP4;KCNAB2;CHD5;RPL22;RNF207;GPR153;HES3;ACOT7
5	59790571	BICF2P109813	0.0112092	0.0712183	0.100543	0.762283	0.600632	0.149094	0.826539	1.65407	NPHP4;KCNAB2;CHD5;RPL22;RNF207;GPR153;HES3;ACOT7;HES2;ESPN
5	59813587	BICF2S2339876	0.080998	0.151687	0.165476	0.831776	1.25739	0.014708	1.83245	1.68905	NPHP4;KCNAB2;CHD5;RPL22;RNF207;GPR153;HES3;ACOT7;HES2;ESPN
5	59865290	BICF2S23551305	0.0526368	0.126984	0.152381	0.888196	1.18114	0.0203879	1.69063	1.70349	KCNAB2;CHD5;RPL22;RNF207;GPR153;HES3;ACOT7;HES2;ESPN;TNFRSF25;PLEKHG5	NPHP4
5	59865638	BICF2S23551304	0.0467638	0.106027	0.169643	0.979959	1.26795	0.0140403	1.85262	1.70349	KCNAB2;CHD5;RPL22;RNF207;GPR153;HES3;ACOT7;HES2;ESPN;TNFRSF25;PLEKHG5	NPHP4
5	59881205	BICF2P1130383	0.00661132	0.0578125	0.0660714	0.907648	0.506002	0.190401	0.720332	1.7323	KCNAB2;CHD5;RPL22;RNF207;GPR153;HES3;ACOT7;HES2;ESPN;TNFRSF25;PLEKHG5;NOL9	NPHP4
5	59882334	BICF2S23251419	0.0237479	0.0784722	0.134524	1.00877	1.10543	0.0277678	1.55646	1.7323	KCNAB2;CHD5;RPL22;RNF207;GPR153;HES3;ACOT7;HES2;ESPN;TNFRSF25;PLEKHG5;NOL9	NPHP4
5	59898459	BICF2P1471945	0.0107456	0.0640625	0.0732143	0.928545	0.657558	0.127367	0.894942	1.74961	KCNAB2;CHD5;RPL22;RNF207;GPR153;HES3;ACOT7;HES2;ESPN;TNFRSF25;PLEKHG5;NOL9;TAS1R1	NPHP4
5	59905821	BICF2P734582	0.0856987	0.158011	0.164881	0.950848	1.36586	0.00899709	2.0459	1.76676	KCNAB2;CHD5;RPL22;RNF207;GPR153;HES3;ACOT7;HES2;ESPN;TNFRSF25;PLEKHG5;NOL9;TAS1R1	NPHP4
5	59919846	BICF2P895865	0.27564	0.36121	0.394048	1.04307	2.37094	2.0077e-05	4.6973	1.76151	KCNAB2;CHD5;RPL22;RNF207;GPR153;HES3;ACOT7;HES2;ESPN;TNFRSF25;PLEKHG5;NOL9;TAS1R1;ZBTB48;KLHL21	NPHP4
5	59927745	BICF2P779271	0.01828	0.000272817	0.000595238	0.892227	0.636795	0.135022	0.869595	1.73321	KCNAB2;CHD5;RPL22;RNF207;GPR153;HES3;ACOT7;HES2;ESPN;TNFRSF25;PLEKHG5;NOL9;TAS1R1;ZBTB48;KLHL21	NPHP4
5	59927768	BICF2P779272	0.01828	0.000272817	0.000595238	0.892227	0.636795	0.135022	0.869595	1.73321	KCNAB2;CHD5;RPL22;RNF207;GPR153;HES3;ACOT7;HES2;ESPN;TNFRSF25;PLEKHG5;NOL9;TAS1R1;ZBTB48;KLHL21	NPHP4
5	59928653	BICF2P150665	0.223624	0.137277	-0.366071	0.680843	0.442957	0.221474	0.654677	1.73321	KCNAB2;CHD5;RPL22;RNF207;GPR153;HES3;ACOT7;HES2;ESPN;TNFRSF25;PLEKHG5;NOL9;TAS1R1;ZBTB48;KLHL21	NPHP4
5	59973046	BICF2P379558	0.0211205	0.05	0.05	0.593191	0.51593	0.185763	0.73104	1.7249	CHD5;RPL22;RNF207;GPR153;HES3;ACOT7;HES2;ESPN;TNFRSF25;PLEKHG5;NOL9;TAS1R1;ZBTB48;KLHL21;PHF13;DNAJC11;THAP3	KCNAB2	NPHP4
5	59977439	BICF2S23542432	0.00117239	0.053249	0.0672619	0.527865	-0.138906	0.595064	0.225436	1.73419	CHD5;RPL22;RNF207;GPR153;HES3;ACOT7;HES2;ESPN;TNFRSF25;PLEKHG5;NOL9;TAS1R1;ZBTB48;KLHL21;PHF13;DNAJC11;THAP3	KCNAB2	NPHP4
5	60005155	BICF2S23625200	0.0028895	0.0390625	0.0446429	0.481414	-0.132862	0.591002	0.228411	1.65481	CHD5;RPL22;RNF207;GPR153;HES3;ACOT7;HES2;ESPN;TNFRSF25;PLEKHG5;NOL9;TAS1R1;ZBTB48;KLHL21;PHF13;DNAJC11;THAP3	KCNAB2	NPHP4
5	60037218	BICF2P533881	0.308684	0.161384	-0.430357	0.371701	0.139141	0.404778	0.392783	1.67147	RPL22;RNF207;GPR153;HES3;ACOT7;HES2;ESPN;TNFRSF25;PLEKHG5;NOL9;TAS1R1;ZBTB48;KLHL21;PHF13;DNAJC11;THAP3	CHD5	NPHP4
5	60057279	BICF2P958242	0.178853	0.0946181	-0.324405	0.379691	0.0884489	0.439121	0.357416	1.63223	RPL22;RNF207;GPR153;HES3;ACOT7;HES2;ESPN;TNFRSF25;PLEKHG5;NOL9;TAS1R1;ZBTB48;KLHL21;PHF13;DNAJC11;THAP3	CHD5	NPHP4
5	60076443	BICF2P398795	0.00432669	0.0142857	0.0142857	0.325272	-0.334674	0.718932	0.143312	1.55272	RPL22;RNF207;GPR153;HES3;ACOT7;HES2;ESPN;TNFRSF25;PLEKHG5;NOL9;TAS1R1;ZBTB48;KLHL21;PHF13;DNAJC11;THAP3	CHD5	NPHP4
5	60108228	BICF2P203155	0.0572397	0.107143	0.107143	0.382699	0.58048	0.157347	0.803141	1.51647	GPR153;HES3;ACOT7;HES2;ESPN;TNFRSF25;PLEKHG5;NOL9;TAS1R1;ZBTB48;KLHL21;PHF13;DNAJC11;THAP3;CAMTA1	RNF207	NPHP4
5	60119750	BICF2P420332	0.114208	0.0651786	-0.260714	0.586347	0.270123	0.31994	0.494931	1.49638	GPR153;HES3;ACOT7;HES2;ESPN;TNFRSF25;PLEKHG5;NOL9;TAS1R1;ZBTB48;KLHL21;PHF13;DNAJC11;THAP3;CAMTA1		NPHP4
5	60126938	BICF2P1130664	0.113148	0.178571	0.178571	0.813595	1.36148	0.00918287	2.03702	1.48327	HES3;ACOT7;HES2;ESPN;TNFRSF25;PLEKHG5;NOL9;TAS1R1;ZBTB48;KLHL21;PHF13;DNAJC11;THAP3;CAMTA1	GPR153	NPHP4
5	60137736	BICF2P181378	0.0366771	0.0714286	0.0714286	0.707601	0.765475	0.0924462	1.03411	1.46596	ACOT7;HES2;ESPN;TNFRSF25;PLEKHG5;NOL9;TAS1R1;ZBTB48;KLHL21;PHF13;DNAJC11;THAP3;CAMTA1	GPR153	NPHP4
5	60163141	BICF2P505656	0.0589644	0.114955	0.183929	0.777129	1.17717	0.0207292	1.68342	1.42841	HES2;ESPN;TNFRSF25;PLEKHG5;NOL9;TAS1R1;ZBTB48;KLHL21;PHF13;DNAJC11;THAP3;CAMTA1	ACOT7	NPHP4
5	60189035	BICF2S23152601	0.00681953	0.0279514	0.0291667	0.714113	0.24269	0.337115	0.472222	1.43358	HES2;ESPN;TNFRSF25;PLEKHG5;NOL9;TAS1R1;ZBTB48;KLHL21;PHF13;DNAJC11;THAP3;CAMTA1	ACOT7	NPHP4
5	60200905	BICF2P1342085	0.168764	0.253844	0.264881	0.863597	1.72875	0.00137546	2.86155	1.43529	HES2;ESPN;TNFRSF25;PLEKHG5;NOL9;TAS1R1;ZBTB48;KLHL21;PHF13;DNAJC11;THAP3;CAMTA1	ACOT7	NPHP4
5	60211106	BICF2S23757016	0.168577	0.25	0.25	0.859232	1.69082	0.00170253	2.76891	1.41844	HES2;ESPN;TNFRSF25;PLEKHG5;NOL9;TAS1R1;ZBTB48;KLHL21;PHF13;DNAJC11;THAP3;CAMTA1	ACOT7	NPHP4
5	60230935	BICF2S23731658	0.273707	0.371429	0.371429	1.04368	2.31962	2.93846e-05	4.53188	1.40343	HES2;ESPN;TNFRSF25;PLEKHG5;NOL9;TAS1R1;ZBTB48;KLHL21;PHF13;DNAJC11;THAP3;CAMTA1	ACOT7	NPHP4
5	60282278	BICF2P184948	0.0502085	0.0928571	0.0928571	1.07941	1.18901	0.019727	1.70494	1.44811	ESPN;TNFRSF25;PLEKHG5;NOL9;TAS1R1;ZBTB48;KLHL21;PHF13;DNAJC11;THAP3;CAMTA1		NPHP4
5	60283425	BICF2P903729	0.216966	0.211806	0.363095	1.06574	2.21324	6.31805e-05	4.19942	1.44811	ESPN;TNFRSF25;PLEKHG5;NOL9;TAS1R1;ZBTB48;KLHL21;PHF13;DNAJC11;THAP3;CAMTA1		NPHP4
5	60288088	BICF2P664412	0.11741	0.121404	0.264881	1.01604	1.72814	0.00138021	2.86005	1.44811	TNFRSF25;PLEKHG5;NOL9;TAS1R1;ZBTB48;KLHL21;PHF13;DNAJC11;THAP3;CAMTA1	ESPN	NPHP4
5	60321768	BICF2S2451694	0.00957664	0.0576389	0.0988095	0.732219	0.518348	0.184645	0.733663	1.46672	NOL9;TAS1R1;ZBTB48;KLHL21;PHF13;DNAJC11;THAP3;CAMTA1	PLEKHG5	NPHP4
5	60353756	BICF2S23642687	0.0188515	0.0776786	0.103571	0.723174	0.764842	0.0926279	1.03326	1.47878	NOL9;TAS1R1;ZBTB48;KLHL21;PHF13;DNAJC11;THAP3;CAMTA1		NPHP4
5	60404170	BICF2P359197	0.181327	0.267535	0.279167	0.821141	1.75043	0.00121535	2.9153	1.46518	ZBTB48;KLHL21;PHF13;DNAJC11;THAP3;CAMTA1	TAS1R1	NPHP4
5	62081184	BICF2P1159424	0.109128	0.155134	0.248214	0.588255	1.29044	0.012705	1.89603	1.44557	ENO1;U6;CA6;SLC2A5;GPR157;cfa-mir-34a;H6PD	RERE	PARK7
5	62093596	BICF2P677921	0.00791612	0.0328125	0.0375	0.542849	0.125673	0.413843	0.383165	1.44425	ENO1;U6;CA6;SLC2A5;GPR157;cfa-mir-34a;H6PD	RERE	U6
5	62113997	BICF2P559352	0.00464116	0.0390625	0.0446429	0.550133	0.0361971	0.475005	0.323302	1.44179	ENO1;U6;CA6;SLC2A5;GPR157;cfa-mir-34a;H6PD	RERE	ERRFI1
5	62184851	BICF2S23748722	0.102862	0.164286	0.164286	0.633567	1.13329	0.0248283	1.60505	1.40464	ENO1;U6;CA6;SLC2A5;GPR157;cfa-mir-34a;H6PD;SPSB1	RERE	SLC45A1
5	62211018	BICF2S23425854	0.0169727	0.05	0.05	0.592926	0.479706	0.203022	0.692456	1.42843	ENO1;U6;CA6;SLC2A5;GPR157;cfa-mir-34a;H6PD;SPSB1	RERE	SLC45A1
5	62232293	BICF2S23335310	0.00791612	0.0328125	0.0375	0.582306	0.168297	0.385335	0.414161	1.49413	ENO1;U6;CA6;SLC2A5;GPR157;cfa-mir-34a;H6PD;SPSB1		SLC45A1
5	62301850	TIGRP2P73964	0.130519	0.105134	-0.280357	0.750508	0.44445	0.220706	0.656185	1.54237	U6;CA6;SLC2A5;GPR157;cfa-mir-34a;H6PD;SPSB1;SLC25A33	ENO1	SLC45A1
5	62315913	BICF2P1055973	0.0159835	0.0428571	0.0428571	0.938614	0.753791	0.0958437	1.01844	1.59171	U6;CA6;SLC2A5;GPR157;cfa-mir-34a;H6PD;SPSB1;SLC25A33		SLC45A1
5	62328770	BICF2P1220990	0.637009	0.455556	-0.683333	0.971365	0.816874	0.0785538	1.10483	1.61705	U6;CA6;SLC2A5;GPR157;cfa-mir-34a;H6PD;SPSB1;SLC25A33		SLC45A1
5	62333724	BICF2P869348	0.64854	0.460317	-0.690476	0.970841	0.839808	0.0728914	1.13732	1.61705	U6;CA6;SLC2A5;GPR157;cfa-mir-34a;H6PD;SPSB1;SLC25A33		SLC45A1
5	62355880	BICF2S23652495	0.151806	0.232813	0.266071	1.24663	1.97603	0.000310143	3.50844	1.65913	CA6;SLC2A5;GPR157;cfa-mir-34a;H6PD;SPSB1;SLC25A33;TMEM201		SLC45A1
5	62375943	BICF2P794732	0.344209	0.33688	0.475595	1.47607	2.88723	2.85418e-07	6.54452	1.69513	SLC2A5;GPR157;cfa-mir-34a;H6PD;SPSB1;SLC25A33;TMEM201	CA6	RERE
5	62396246	BICF2S2364368	0.0275724	0.0910326	0.121377	1.50772	1.33554	0.0103554	1.98483	1.65946	SLC2A5;GPR157;cfa-mir-34a;H6PD;SPSB1;SLC25A33;TMEM201		RERE
5	62407547	BICF2S23525384	0.244171	0.311508	0.37381	1.64227	2.505	7.16368e-06	5.14486	1.66313	SLC2A5;GPR157;cfa-mir-34a;H6PD;SPSB1;SLC25A33;TMEM201		RERE
5	62413517	BICF2P1152604	0.627387	0.418527	-0.669643	1.43165	1.07211	0.0316593	1.4995	1.6498	SLC2A5;GPR157;cfa-mir-34a;H6PD;SPSB1;SLC25A33;TMEM201;PIK3CD		RERE
5	62426279	BICF2P373505	0.427551	0.311806	-0.534524	1.47729	1.01066	0.0400141	1.39779	1.64077	GPR157;cfa-mir-34a;H6PD;SPSB1;SLC25A33;TMEM201;PIK3CD	SLC2A5	RERE
5	62437664	BICF2P1145753	0.570086	0.365972	-0.627381	1.37688	1.03323	0.0367592	1.43463	1.66922	GPR157;cfa-mir-34a;H6PD;SPSB1;SLC25A33;TMEM201;PIK3CD	SLC2A5	RERE
5	62460311	BICF2P310097	0.631059	0.386806	-0.663095	1.37031	1.08406	0.030215	1.51978	1.7078	cfa-mir-34a;H6PD;SPSB1;SLC25A33;TMEM201;PIK3CD;CLSTN1	GPR157	RERE
5	62476664	BICF2P926490	0.169786	0.239856	0.302976	1.53978	2.18075	7.93116e-05	4.10066	1.72659	cfa-mir-34a;H6PD;SPSB1;SLC25A33;TMEM201;PIK3CD;CLSTN1	GPR157	RERE
5	62514765	BICF2S23613434	0.558838	0.361806	-0.620238	1.27234	0.984426	0.0440901	1.35566	1.75769	H6PD;SPSB1;SLC25A33;TMEM201;PIK3CD;CLSTN1		RERE
5	62545255	BICF2S23121859	0.132428	0.172991	0.276786	1.33298	1.98892	0.000285619	3.54421	1.75769	H6PD;SPSB1;SLC25A33;TMEM201;PIK3CD;CLSTN1		RERE
5	62556270	BICF2S23030250	0.117514	0.153231	0.262681	1.27943	1.90315	0.000489747	3.31003	1.75464	SPSB1;SLC25A33;TMEM201;PIK3CD;CLSTN1	H6PD	RERE
5	62574334	BICF2S2298406	0.117984	0.153472	0.263095	1.27943	1.9047	0.000485079	3.31419	1.86883	SPSB1;SLC25A33;TMEM201;PIK3CD;CLSTN1	H6PD	RERE
5	62581852	BICF2P590932	0.0447393	0.0857143	0.0857143	0.972075	1.05997	0.0331846	1.47906	1.86833	SPSB1;SLC25A33;TMEM201;PIK3CD;CLSTN1	H6PD	RERE
5	62585282	BICF2P264665	0.699028	0.339286	-0.678571	0.960386	0.976625	0.0453646	1.34328	1.86833	SPSB1;SLC25A33;TMEM201;PIK3CD;CLSTN1	H6PD	RERE
5	62600148	BICF2P487417	0.684392	0.335714	-0.671429	0.962984	0.957946	0.0485366	1.31393	2.04206	SPSB1;SLC25A33;TMEM201;PIK3CD;CLSTN1	H6PD	RERE
5	62619394	BICF2S23213370	0.524661	0.320809	-0.592262	1.01755	0.816442	0.0786634	1.10423	2.1986	SPSB1;SLC25A33;TMEM201;PIK3CD;CLSTN1;LZIC		RERE
5	62628345	BICF2P726705	0.00432669	0.0142857	0.0142857	1.0293	0.364271	0.264041	0.578328	2.1986	SPSB1;SLC25A33;TMEM201;PIK3CD;CLSTN1;LZIC;NMNAT1		RERE
5	62639601	BICF2P438923	0.00432669	0.0142857	0.0142857	1.0293	0.364271	0.264041	0.578328	2.28595	SPSB1;SLC25A33;TMEM201;PIK3CD;CLSTN1;LZIC;NMNAT1		RERE
5	62644047	BICF2P566787	0.0175515	-0.00545635	-0.00595238	1.04583	0.742845	0.0991089	1.00389	2.28595	SLC25A33;TMEM201;PIK3CD;CLSTN1;LZIC;NMNAT1	SPSB1	RERE
5	62664547	BICF2P852277	0.424409	0.382416	-0.539881	1.17871	0.891347	0.0613113	1.21246	2.30341	SLC25A33;TMEM201;PIK3CD;CLSTN1;LZIC;NMNAT1;RBP7	SPSB1	RERE
5	62669756	BICF2P199241	0.424409	0.382416	-0.539881	1.17871	0.891347	0.0613113	1.21246	2.37481	SLC25A33;TMEM201;PIK3CD;CLSTN1;LZIC;NMNAT1;RBP7		RERE
5	62680392	BICF2P775376	0.344209	0.33688	-0.475595	1.19454	0.87586	0.064629	1.18957	2.37333	SLC25A33;TMEM201;PIK3CD;CLSTN1;LZIC;NMNAT1;RBP7		RERE
5	62733999	BICF2P1266081	0.0712178	0.145313	0.166071	1.19747	1.50737	0.00451593	2.34525	2.51071	SLC25A33;TMEM201;PIK3CD;CLSTN1;LZIC;NMNAT1;RBP7;UBE4B		ENO1
5	62742697	BICF2P885648	0.637009	0.455556	-0.683333	1.10383	0.924749	0.0546097	1.26273	2.51312	SLC25A33;TMEM201;PIK3CD;CLSTN1;LZIC;NMNAT1;RBP7;UBE4B		ENO1
5	62751958	BICF2S23658549	0.671954	0.469841	-0.704762	1.1012	0.900769	0.059359	1.22651	2.51312	SLC25A33;TMEM201;PIK3CD;CLSTN1;LZIC;NMNAT1;RBP7;UBE4B		ENO1
5	62770492	BICF2P339558	0.0288074	0.0827133	0.0863095	1.15702	1.13203	0.0249555	1.60283	2.48968	SLC25A33;TMEM201;PIK3CD;CLSTN1;LZIC;NMNAT1;RBP7;UBE4B		ENO1
5	62797077	BICF2P631236	0.0626803	0.145139	0.158333	1.22258	1.47565	0.00529557	2.27609	2.45748	TMEM201;PIK3CD;CLSTN1;LZIC;NMNAT1;RBP7;UBE4B	SLC25A33	ENO1
5	62826704	BICF2P139786	0.450656	0.397594	-0.56131	1.41406	0.993123	0.0427036	1.36954	2.50826	TMEM201;PIK3CD;CLSTN1;LZIC;NMNAT1;RBP7;UBE4B		U6
5	62828489	BICF2P4646	0.0323081	0.0953125	0.108929	1.38278	1.30865	0.0117059	1.93159	2.50826	TMEM201;PIK3CD;CLSTN1;LZIC;NMNAT1;RBP7;UBE4B		U6
5	62843243	BICF2P167471	0.413809	0.377356	-0.532738	1.45732	0.986383	0.0437751	1.35877	2.55374	PIK3CD;CLSTN1;LZIC;NMNAT1;RBP7;UBE4B	TMEM201	U6
5	62858505	BICF2P875594	0.030698	0.0827133	0.0863095	1.37048	1.24205	0.0157266	1.80337	2.53783	PIK3CD;CLSTN1;LZIC;NMNAT1;RBP7;UBE4B		CA6
5	62870500	BICF2P1326030	0.037882	0.103827	0.118659	1.40677	1.36224	0.00915065	2.03855	2.57964	PIK3CD;CLSTN1;LZIC;NMNAT1;RBP7;UBE4B		CA6
5	62882111	BICF2S23534689	0.0034413	0.0535466	0.0755952	1.39677	0.689926	0.116046	0.93537	2.51356	PIK3CD;CLSTN1;LZIC;NMNAT1;RBP7;UBE4B;KIF1B		SLC2A5
5	62885763	BICF2P227960	0.00690467	0.0362847	0.0458333	1.36461	0.750794	0.0967298	1.01444	2.50172	PIK3CD;CLSTN1;LZIC;NMNAT1;RBP7;UBE4B;KIF1B		SLC2A5
5	62902570	BICF2P157295	0.0219533	0.0871776	0.110119	1.44769	1.26874	0.0139918	1.85413	2.51034	PIK3CD;CLSTN1;LZIC;NMNAT1;RBP7;UBE4B;KIF1B		SLC2A5
5	62924993	BICF2P1345400	0.00695213	0.0589038	0.0744048	1.50873	0.863189	0.0674459	1.17104	2.47084	CLSTN1;LZIC;NMNAT1;RBP7;UBE4B;KIF1B	PIK3CD	SLC2A5
5	62931527	BICF2S23434355	0.104304	0.180556	0.216667	1.65295	1.85296	0.000665032	3.17716	2.47193	CLSTN1;LZIC;NMNAT1;RBP7;UBE4B;KIF1B	PIK3CD	SLC2A5
5	62944212	BICF2P837417	0.43096	0.33817	-0.541071	1.63455	1.0401	0.035812	1.44597	2.48982	LZIC;NMNAT1;RBP7;UBE4B;KIF1B	CLSTN1	GPR157
5	62959339	BICF2P280982	0.104484	0.178547	0.18631	1.73335	1.82394	0.000791131	3.10175	2.43727	LZIC;NMNAT1;RBP7;UBE4B;KIF1B	CLSTN1	GPR157
5	63053063	BICF2S22921021	0.576735	0.555556	-0.666667	1.84182	1.12817	0.0253475	1.59607	2.67623	LZIC;NMNAT1;RBP7;UBE4B;KIF1B	CLSTN1	H6PD
5	63069121	BICF2P1340443	0.351071	0.445511	0.464881	2.05628	3.07227	5.1504e-08	7.28816	2.6598	LZIC;NMNAT1;RBP7;UBE4B;KIF1B	CLSTN1	H6PD
5	63069986	BICF2S2336022	0.579967	0.431746	-0.647619	2.01138	1.19522	0.0192174	1.7163	2.6598	LZIC;NMNAT1;RBP7;UBE4B;KIF1B	CLSTN1	H6PD
5	63074050	BICF2P662214	0.565548	0.637178	-0.664881	2.02511	1.17652	0.0207856	1.68224	2.64037	LZIC;NMNAT1;RBP7;UBE4B;KIF1B;GAS8	CLSTN1	H6PD
5	63074269	BICF2P662213	0.565548	0.637178	-0.664881	2.02511	1.17652	0.0207856	1.68224	2.64037	LZIC;NMNAT1;RBP7;UBE4B;KIF1B;GAS8	CLSTN1	H6PD
5	63088312	BICF2P590431	0.0944592	0.157143	0.157143	1.89109	1.78647	0.000986556	3.00588	2.64941	LZIC;NMNAT1;RBP7;UBE4B;KIF1B;GAS8	CLSTN1	H6PD
5	63099038	BICF2P298506	0.462089	0.548189	0.572024	1.8396	3.4196	1.58128e-09	8.80099	2.64941	LZIC;NMNAT1;RBP7;UBE4B;KIF1B;GAS8		H6PD
5	63109708	BICF2P458734	0.469623	0.555035	0.579167	1.83951	3.44837	1.16637e-09	8.93316	2.64178	LZIC;NMNAT1;RBP7;UBE4B;KIF1B;GAS8		SPSB1
5	63135157	BICF2P987741	0.35973	0.452356	0.472024	1.8721	3.02401	8.12759e-08	7.09004	2.68214	RBP7;UBE4B;KIF1B;GAS8;DBNDD1	NMNAT1	SPSB1
5	63145817	BICF2P137188	0.0856987	0.158011	0.164881	1.83089	1.74639	0.00124387	2.90522	2.69786	RBP7;UBE4B;KIF1B;GAS8;DBNDD1	NMNAT1	SPSB1
5	63159139	BICF2P1359421	0.0719064	0.137475	0.143452	1.82332	1.6534	0.00209317	2.6792	2.66932	RBP7;UBE4B;KIF1B;GAS8;DBNDD1;DEF8		SPSB1
5	63166027	BICF2P967379	0.323804	0.41813	0.43631	1.86283	2.88	3.04542e-07	6.51635	2.6932	UBE4B;KIF1B;GAS8;DBNDD1;DEF8	RBP7	SPSB1
5	63177206	BICF2P85291	0.033361	0.0990823	0.139881	1.74639	1.48003	0.00518129	2.28556	2.76471	UBE4B;KIF1B;GAS8;DBNDD1;DEF8	RBP7	SLC25A33
5	63224208	BICF2P1040552	0.288784	0.374306	0.408333	1.82317	2.72633	1.16688e-06	5.93298	2.8178	KIF1B;GAS8;DBNDD1;DEF8;TCF25	UBE4B	SLC25A33
5	63241590	BICF2P1138616	0.0590036	0.125893	0.167857	1.72784	1.6423	0.00222375	2.65291	2.87005	KIF1B;GAS8;DBNDD1;DEF8;TCF25;SPIRE2	UBE4B	SLC25A33
5	63263236	BICF2S2327433	0.0469125	0.115079	0.138095	1.72524	1.52777	0.00407046	2.39036	2.92166	KIF1B;GAS8;DBNDD1;DEF8;TCF25;SPIRE2	UBE4B	SLC25A33
5	63267848	BICF2P1122940	0.0108704	0.0357143	0.0357143	1.62514	0.88727	0.0621714	1.20641	2.92166	KIF1B;GAS8;DBNDD1;DEF8;TCF25;SPIRE2	UBE4B	SLC25A33
5	63278909	BICF2P365667	0.550833	0.479464	-0.639286	1.6868	1.05553	0.0337574	1.47163	3.01353	KIF1B;GAS8;DBNDD1;DEF8;TCF25;SPIRE2;FANCA	UBE4B	SLC25A33
5	63290970	BICF2P127478	0.491	0.447321	-0.596429	1.72283	1.0599	0.0331934	1.47895	3.01353	KIF1B;GAS8;DBNDD1;DEF8;TCF25;SPIRE2;FANCA	UBE4B	SLC25A33
5	63313213	BICF2P178795	0.550833	0.479464	-0.639286	1.68501	1.05197	0.0342222	1.46569	3.00265	KIF1B;GAS8;DBNDD1;DEF8;TCF25;SPIRE2;FANCA	UBE4B	SLC25A33
5	63325407	BICF2S23219015	0.137484	0.207143	0.207143	1.6996	1.93948	0.000390731	3.40812	2.99003	KIF1B;GAS8;DBNDD1;DEF8;TCF25;SPIRE2;FANCA	UBE4B	TMEM201
5	63368548	BICF2P1027117	0.243165	0.328472	0.358333	1.68768	2.48838	8.16298e-06	5.08815	3.11467	KIF1B;GAS8;DBNDD1;DEF8;TCF25;SPIRE2;FANCA;ZNF276;VPS9D1		PIK3CD
5	63383195	BICF2P1008770	0.0253804	0.0758681	0.0791667	1.53792	1.23579	0.0161594	1.79157	3.16635	GAS8;DBNDD1;DEF8;TCF25;SPIRE2;FANCA;ZNF276;VPS9D1;SPATA2L;CDK10	KIF1B	PIK3CD
5	63406809	BICF2P808731	0.0253804	0.0758681	0.0791667	1.56407	1.24241	0.0157019	1.80405	3.23606	GAS8;DBNDD1;DEF8;TCF25;SPIRE2;FANCA;ZNF276;VPS9D1;SPATA2L;CDK10;CHMP1A	KIF1B	PIK3CD
5	63425212	BICF2P173590	0.569105	0.426984	-0.640476	1.54628	1.04982	0.0345063	1.4621	3.37621	GAS8;DBNDD1;DEF8;TCF25;SPIRE2;FANCA;ZNF276;VPS9D1;SPATA2L;CDK10;CHMP1A;DPEP1	KIF1B	PIK3CD
5	63447489	BICF2S23537042	0.00361798	0.0436508	0.052381	1.54164	0.672417	0.122078	0.913362	3.39921	GAS8;DBNDD1;DEF8;TCF25;SPIRE2;FANCA;ZNF276;VPS9D1;SPATA2L;CDK10;CHMP1A;DPEP1	KIF1B	CLSTN1
5	63458945	BICF2S23325812	0.00361798	0.0436508	0.052381	1.54164	0.672417	0.122078	0.913362	3.39921	GAS8;DBNDD1;DEF8;TCF25;SPIRE2;FANCA;ZNF276;VPS9D1;SPATA2L;CDK10;CHMP1A;DPEP1;CPNE7	KIF1B	CLSTN1
5	63467912	BICF2P945173	0.263794	0.348115	0.379762	1.67581	2.56324	4.50484e-06	5.34632	3.40401	GAS8;DBNDD1;DEF8;TCF25;SPIRE2;FANCA;ZNF276;VPS9D1;SPATA2L;CDK10;CHMP1A;DPEP1;CPNE7	KIF1B	CLSTN1
5	63490517	BICF2P731816	0.243165	0.328472	0.358333	1.68601	2.48383	8.4588e-06	5.07269	3.43827	GAS8;DBNDD1;DEF8;TCF25;SPIRE2;FANCA;ZNF276;VPS9D1;SPATA2L;CDK10;CHMP1A;DPEP1;CPNE7;RPL13;SPG7	KIF1B	CLSTN1
5	63498067	BICF2P857625	0.257429	0.341567	0.372619	1.68342	2.5382	5.50568e-06	5.25919	3.43827	GAS8;DBNDD1;DEF8;TCF25;SPIRE2;FANCA;ZNF276;VPS9D1;SPATA2L;CDK10;CHMP1A;DPEP1;CPNE7;RPL13;SPG7	KIF1B	CLSTN1
5	63506496	BICF2P1040066	0.257429	0.341567	0.372619	1.68342	2.5382	5.50568e-06	5.25919	3.47109	GAS8;DBNDD1;DEF8;TCF25;SPIRE2;FANCA;ZNF276;VPS9D1;SPATA2L;CDK10;CHMP1A;DPEP1;CPNE7;RPL13;SPG7	KIF1B	CLSTN1
5	63520829	BICF2P645336	0.327864	0.326761	0.46131	1.66562	2.87377	3.22021e-07	6.49212	3.47109	GAS8;DBNDD1;DEF8;TCF25;SPIRE2;FANCA;ZNF276;VPS9D1;SPATA2L;CDK10;CHMP1A;DPEP1;CPNE7;RPL13;SPG7		CLSTN1
5	63539215	BICF2P70559	0.146426	0.217237	0.274405	1.78876	2.13573	0.00010814	3.96601	3.44736	GAS8;DBNDD1;DEF8;TCF25;SPIRE2;FANCA;ZNF276;VPS9D1;SPATA2L;CDK10;CHMP1A;DPEP1;CPNE7;RPL13;SPG7		CLSTN1
5	63551550	BICF2P900214	0.60149	0.473487	-0.668452	1.6317	1.06695	0.0323003	1.49079	3.4171	GAS8;DBNDD1;DEF8;TCF25;SPIRE2;FANCA;ZNF276;VPS9D1;SPATA2L;CDK10;CHMP1A;DPEP1;CPNE7;RPL13;SPG7;ANKRD11		CLSTN1
5	63561506	BICF2S23425198	0.0611486	0.107143	0.107143	1.65846	1.47525	0.00530624	2.27521	3.44512	GAS8;DBNDD1;DEF8;TCF25;SPIRE2;FANCA;ZNF276;VPS9D1;SPATA2L;CDK10;CHMP1A;DPEP1;CPNE7;RPL13;SPG7;ANKRD11		CLSTN1
5	63573111	BICF2S23019847	0.536794	0.412698	-0.619048	1.49161	1.02196	0.0383563	1.41616	3.3451	GAS8;DBNDD1;DEF8;TCF25;SPIRE2;FANCA;ZNF276;VPS9D1;SPATA2L;CDK10;CHMP1A;DPEP1;CPNE7;RPL13;SPG7;ANKRD11		CLSTN1
5	63578189	BICF2S2351224	0.536794	0.412698	-0.619048	1.49161	1.02196	0.0383563	1.41616	3.39789	DBNDD1;DEF8;TCF25;SPIRE2;FANCA;ZNF276;VPS9D1;SPATA2L;CDK10;CHMP1A;DPEP1;CPNE7;RPL13;SPG7;ANKRD11	GAS8	CLSTN1
5	63600895	BICF2P153184	0.0028939	0.0469246	0.0511905	1.48065	0.613107	0.144133	0.841236	3.25322	DBNDD1;DEF8;TCF25;SPIRE2;FANCA;ZNF276;VPS9D1;SPATA2L;CDK10;CHMP1A;DPEP1;CPNE7;RPL13;SPG7;ANKRD11	GAS8	LZIC
5	63622336	BICF2P1288638	0.624523	0.450794	-0.67619	1.5086	1.07404	0.0314217	1.50277	3.13279	DEF8;TCF25;SPIRE2;FANCA;ZNF276;VPS9D1;SPATA2L;CDK10;CHMP1A;DPEP1;CPNE7;RPL13;SPG7;ANKRD11		LZIC
5	63639713	BICF2P1107834	0.609035	0.444444	-0.666667	1.51061	1.06509	0.0325345	1.48766	3.06896	DEF8;TCF25;SPIRE2;FANCA;ZNF276;VPS9D1;SPATA2L;CDK10;CHMP1A;DPEP1;CPNE7;RPL13;SPG7;ANKRD11		NMNAT1
5	63641337	BICF2S23444006	0.0102094	0.0142609	0.014881	1.47949	0.779642	0.0884471	1.05332	3.06896	DEF8;TCF25;SPIRE2;FANCA;ZNF276;VPS9D1;SPATA2L;CDK10;CHMP1A;DPEP1;CPNE7;RPL13;SPG7;ANKRD11		NMNAT1
5	63655724	BICF2S23426377	0.00578111	0.0285714	0.0285714	1.47897	0.684368	0.117938	0.928347	3.02671	DEF8;TCF25;SPIRE2;FANCA;ZNF276;VPS9D1;SPATA2L;CDK10;CHMP1A;DPEP1;CPNE7;RPL13;SPG7;ANKRD11		RBP7
5	63666161	BICF2S23624769	0.343033	0.426687	0.465476	1.81185	2.95027	1.61064e-07	6.793	2.9752	TCF25;SPIRE2;FANCA;ZNF276;VPS9D1;SPATA2L;CDK10;CHMP1A;DPEP1;CPNE7;RPL13;SPG7;ANKRD11	DEF8	RBP7
5	63670950	BICF2P260580	0.53604	0.412698	-0.619048	1.7641	1.09958	0.0284211	1.54636	2.9752	TCF25;SPIRE2;FANCA;ZNF276;VPS9D1;SPATA2L;CDK10;CHMP1A;DPEP1;CPNE7;RPL13;SPG7;ANKRD11		RBP7
5	63683288	BICF2P343766	0.0910041	0.168651	0.202381	1.99865	1.90161	0.000494401	3.30592	2.93008	SPIRE2;FANCA;ZNF276;VPS9D1;SPATA2L;CDK10;CHMP1A;DPEP1;CPNE7;RPL13;SPG7;ANKRD11	TCF25	UBE4B
5	63694982	BICF2P854025	0.625276	0.585317	-0.702381	2.13617	1.2783	0.0134115	1.87252	2.93008	SPIRE2;FANCA;ZNF276;VPS9D1;SPATA2L;CDK10;CHMP1A;DPEP1;CPNE7;RPL13;SPG7;ANKRD11	TCF25	UBE4B
5	63710280	BICF2P601502	0.117303	0.19752	0.215476	2.11465	2.10578	0.000132497	3.87779	2.90536	SPIRE2;FANCA;ZNF276;VPS9D1;SPATA2L;CDK10;CHMP1A;DPEP1;CPNE7;RPL13;SPG7;ANKRD11	TCF25	UBE4B
5	63718071	BICF2P575049	0.117303	0.19752	0.215476	2.11465	2.10578	0.000132497	3.87779	2.89778	SPIRE2;FANCA;ZNF276;VPS9D1;SPATA2L;CDK10;CHMP1A;DPEP1;CPNE7;RPL13;SPG7;ANKRD11	TCF25	UBE4B
5	63728735	BICF2P831934	0.207222	0.289062	0.330357	2.1583	2.67426	1.81117e-06	5.74204	2.83956	SPIRE2;FANCA;ZNF276;VPS9D1;SPATA2L;CDK10;CHMP1A;DPEP1;CPNE7;RPL13;SPG7;ANKRD11	TCF25	UBE4B
5	63770156	BICF2S23547384	0.318425	0.389062	0.444643	2.14556	3.09703	4.06504e-08	7.39094	2.84727	FANCA;ZNF276;VPS9D1;SPATA2L;CDK10;CHMP1A;DPEP1;CPNE7;RPL13;SPG7;ANKRD11;SLC22A31;CDH15		UBE4B
5	63794190	BICF2P613327	0.611487	0.642758	-0.70119	1.96352	1.1251	0.0256638	1.59068	2.89225	ZNF276;VPS9D1;SPATA2L;CDK10;CHMP1A;DPEP1;CPNE7;RPL13;SPG7;ANKRD11;SLC22A31;CDH15;ACSF3	FANCA	UBE4B
5	63814579	BICF2S23244461	0.611487	0.642758	-0.70119	1.96352	1.1251	0.0256638	1.59068	2.88093	ZNF276;VPS9D1;SPATA2L;CDK10;CHMP1A;DPEP1;CPNE7;RPL13;SPG7;ANKRD11;SLC22A31;CDH15;ACSF3	FANCA	UBE4B
5	63824573	BICF2S23513441	0.12367	0.192857	0.192857	2.05287	2.0069	0.000254432	3.59443	2.88093	ZNF276;VPS9D1;SPATA2L;CDK10;CHMP1A;DPEP1;CPNE7;RPL13;SPG7;ANKRD11;SLC22A31;CDH15;ACSF3	FANCA	UBE4B
5	63831558	BICF2P817031	0.389309	0.465972	0.508333	2.06656	3.26363	7.89377e-09	8.10272	2.87229	ZNF276;VPS9D1;SPATA2L;CDK10;CHMP1A;DPEP1;CPNE7;RPL13;SPG7;ANKRD11;SLC22A31;CDH15;ACSF3	FANCA	UBE4B
5	63842819	BICF2P865778	0.620381	0.649306	-0.708333	1.98794	1.08664	0.0299106	1.52417	2.87229	VPS9D1;SPATA2L;CDK10;CHMP1A;DPEP1;CPNE7;RPL13;SPG7;ANKRD11;SLC22A31;CDH15;ACSF3	ZNF276	KIF1B
5	63853611	BICF2P242469	0.611487	0.642758	-0.70119	1.98739	1.13201	0.0249572	1.6028	2.9428	VPS9D1;SPATA2L;CDK10;CHMP1A;DPEP1;CPNE7;RPL13;SPG7;ANKRD11;SLC22A31;CDH15;ACSF3	ZNF276	KIF1B
5	63865038	BICF2P906690	0.108591	0.171429	0.171429	2.03186	1.91254	0.000462131	3.33524	2.9896	SPATA2L;CDK10;CHMP1A;DPEP1;CPNE7;RPL13;SPG7;ANKRD11;SLC22A31;CDH15;ACSF3	VPS9D1	KIF1B
5	63902763	BICF2P1258819	0.146295	0.221429	0.221429	2.06914	2.15543	9.44903e-05	4.02461	2.97508	DPEP1;CPNE7;RPL13;SPG7;ANKRD11;SLC22A31;CDH15;ACSF3	CHMP1A	KIF1B
5	63910913	BICF2P81075	0.390163	0.465972	0.508333	2.11115	3.28897	6.10849e-09	8.21407	3.00879	CPNE7;RPL13;SPG7;ANKRD11;SLC22A31;CDH15;ACSF3	DPEP1	KIF1B
5	63914486	BICF2S22929501	0.217131	0.308606	0.322024	2.02233	2.469	9.49542e-06	5.02249	3.00879	CPNE7;RPL13;SPG7;ANKRD11;SLC22A31;CDH15;ACSF3	DPEP1	KIF1B
5	63928160	BICF2P296029	0.0366079	0.0785714	0.0785714	1.79243	1.35913	0.00928412	2.03226	3.03415	CPNE7;RPL13;SPG7;ANKRD11;SLC22A31;CDH15;ACSF3		KIF1B
5	63933125	BICF2S23257208	0.169525	0.253844	0.264881	1.76373	2.16048	9.12574e-05	4.03973	3.03415	CPNE7;RPL13;SPG7;ANKRD11;SLC22A31;CDH15;ACSF3;CBFA2T3		KIF1B
5	63971390	BICF2S22943205	0.271406	0.291344	0.41131	1.51968	2.62444	2.7381e-06	5.56255	3.08991	RPL13;SPG7;ANKRD11;SLC22A31;CDH15;ACSF3;CBFA2T3	CPNE7	KIF1B
5	64000456	BICF2S22924625	0.270931	0.291344	0.41131	1.50821	2.61777	2.89233e-06	5.53875	3.01707	ANKRD11;SLC22A31;CDH15;ACSF3;CBFA2T3	SPG7	KIF1B
5	64025503	BICF2P631510	0.053835	0.110094	0.114881	1.15964	1.30727	0.0117791	1.92889	2.91312	ANKRD11;SLC22A31;CDH15;ACSF3;CBFA2T3		GAS8
5	64046368	BICF2P1497690	0.0392615	0.0785714	0.0785714	0.997656	1.04269	0.0354599	1.45026	2.89362	ANKRD11;SLC22A31;CDH15;ACSF3;CBFA2T3;TRAPPC2L;GALNS		GAS8
5	64064949	BICF2P1352122	0.476138	0.384127	-0.57619	1.03804	0.800575	0.0827763	1.08209	2.92792	SLC22A31;CDH15;ACSF3;CBFA2T3;TRAPPC2L;GALNS;APRT	ANKRD11	GAS8
5	64070601	BICF2P569338	0.0392615	0.0785714	0.0785714	0.976715	1.02503	0.0379156	1.42118	2.92792	SLC22A31;CDH15;ACSF3;CBFA2T3;TRAPPC2L;GALNS;APRT;CDT1;PIEZO1	ANKRD11	GAS8
5	64088526	BICF2P770287	0.0337649	0.0714286	0.0714286	0.973815	0.97844	0.0450654	1.34616	2.92791	SLC22A31;CDH15;ACSF3;CBFA2T3;TRAPPC2L;GALNS;APRT;CDT1;PIEZO1	ANKRD11	GAS8
5	64089649	BICF2P770286	0.0337649	0.0714286	0.0714286	0.973815	0.97844	0.0450654	1.34616	2.92791	SLC22A31;CDH15;ACSF3;CBFA2T3;TRAPPC2L;GALNS;APRT;CDT1;PIEZO1	ANKRD11	GAS8
5	64118915	BICF2P114074	0.0337649	0.0714286	0.0714286	0.973815	0.97844	0.0450654	1.34616	3.16377	SLC22A31;CDH15;ACSF3;CBFA2T3;TRAPPC2L;GALNS;APRT;CDT1;PIEZO1	ANKRD11	GAS8
5	64145336	BICF2P190824	0.0776277	0.128571	0.128571	1.00976	1.30909	0.0116824	1.93247	3.35103	SLC22A31;CDH15;ACSF3;CBFA2T3;TRAPPC2L;GALNS;APRT;CDT1;PIEZO1;CTU2	ANKRD11	DEF8
5	64152457	BICF2P811405	0.0337649	0.0714286	0.0714286	0.998812	0.999458	0.0417159	1.3797	3.35103	SLC22A31;CDH15;ACSF3;CBFA2T3;TRAPPC2L;GALNS;APRT;CDT1;PIEZO1;CTU2;RNF166	ANKRD11	DEF8
5	64174880	BICF2P501891	0.476138	0.384127	-0.57619	1.04617	0.807192	0.0810418	1.09129	3.4329	SLC22A31;CDH15;ACSF3;CBFA2T3;TRAPPC2L;GALNS;APRT;CDT1;PIEZO1;CTU2;RNF166;SNAI3	ANKRD11	TCF25
5	64175064	BICF2P501890	0.0337649	0.0714286	0.0714286	0.993054	0.994946	0.0424174	1.37246	3.4329	SLC22A31;CDH15;ACSF3;CBFA2T3;TRAPPC2L;GALNS;APRT;CDT1;PIEZO1;CTU2;RNF166;SNAI3	ANKRD11	TCF25
5	64200803	BICF2P1393784	0.0337649	0.0714286	0.0714286	0.993054	0.994946	0.0424174	1.37246	3.46599	SLC22A31;CDH15;ACSF3;CBFA2T3;TRAPPC2L;GALNS;APRT;CDT1;PIEZO1;CTU2;RNF166;SNAI3;MVD;CYBA	ANKRD11	TCF25
5	64215071	BICF2P1206786	0.0900357	0.15	0.15	1.21604	1.54121	0.00379876	2.42036	3.45775	SLC22A31;CDH15;ACSF3;CBFA2T3;TRAPPC2L;GALNS;APRT;CDT1;PIEZO1;CTU2;RNF166;SNAI3;MVD;CYBA;IL17C;ZC3H18	ANKRD11	TCF25
5	64218702	BICF2P931406	0.0776277	0.128571	0.128571	1.19921	1.44333	0.00621102	2.20684	3.47861	SLC22A31;CDH15;ACSF3;CBFA2T3;TRAPPC2L;GALNS;APRT;CDT1;PIEZO1;CTU2;RNF166;SNAI3;MVD;CYBA;IL17C;ZC3H18	ANKRD11	TCF25
5	64238168	BICF2P452033	0.672302	0.469841	-0.704762	1.18453	0.965645	0.0472083	1.32598	3.40656	SLC22A31;CDH15;ACSF3;CBFA2T3;TRAPPC2L;GALNS;APRT;CDT1;PIEZO1;CTU2;RNF166;SNAI3;MVD;CYBA;IL17C;ZC3H18		SPIRE2
5	64263232	BICF2P126843	0.101576	0.164286	0.164286	1.21749	1.60674	0.00269331	2.56971	3.33554	ACSF3;CBFA2T3;TRAPPC2L;GALNS;APRT;CDT1;PIEZO1;CTU2;RNF166;SNAI3;MVD;CYBA;IL17C;ZC3H18	CDH15	FANCA
5	64300438	BICF2S23241657	0.0378316	0.0895585	0.0934524	1.24053	1.24244	0.0157001	1.8041	3.16927	CBFA2T3;TRAPPC2L;GALNS;APRT;CDT1;PIEZO1;CTU2;RNF166;SNAI3;MVD;CYBA;IL17C;ZC3H18	ACSF3	FANCA
5	64304115	BICF2P995400	0.0392615	0.0785714	0.0785714	1.38915	1.26774	0.0140538	1.85221	3.16927	CBFA2T3;TRAPPC2L;GALNS;APRT;CDT1;PIEZO1;CTU2;RNF166;SNAI3;MVD;CYBA;IL17C;ZC3H18	ACSF3	FANCA
5	64345274	BICF2S23746792	0.369227	0.372321	0.496429	1.71367	3.06159	5.70102e-08	7.24405	3.15256	CBFA2T3;TRAPPC2L;GALNS;APRT;CDT1;PIEZO1;CTU2;RNF166;SNAI3;MVD;CYBA;IL17C;ZC3H18	ACSF3	ZNF276
5	64353978	BICF2P582738	0.0447393	0.0857143	0.0857143	1.70473	1.38651	0.00816379	2.08811	3.18125	CBFA2T3;TRAPPC2L;GALNS;APRT;CDT1;PIEZO1;CTU2;RNF166;SNAI3;MVD;CYBA;IL17C;ZC3H18	ACSF3	ZNF276
5	64358997	BICF2S23764120	0.327288	0.345536	0.460714	1.86756	2.95013	1.61265e-07	6.79246	3.18125	CBFA2T3;TRAPPC2L;GALNS;APRT;CDT1;PIEZO1;CTU2;RNF166;SNAI3;MVD;CYBA;IL17C;ZC3H18	ACSF3	VPS9D1
5	64404236	BICF2S24116343	0.152573	0.233309	0.243452	1.85336	2.11146	0.000127514	3.89444	3.16793	CBFA2T3;TRAPPC2L;GALNS;APRT;CDT1;PIEZO1;CTU2;RNF166;SNAI3;MVD;CYBA;IL17C;ZC3H18	ACSF3	CHMP1A
5	64464856	BICF2P838630	0.183954	0.269544	0.294048	1.83671	2.27628	4.02951e-05	4.39475	2.97438	TRAPPC2L;GALNS;APRT;CDT1;PIEZO1;CTU2;RNF166;SNAI3;MVD;CYBA;IL17C;ZC3H18	CBFA2T3	CPNE7
5	64555534	BICF2S23045390	0.0842697	0.142857	0.142857	1.71013	1.65803	0.00204076	2.69021	2.86533	APRT;CDT1;PIEZO1;CTU2;RNF166;SNAI3;MVD;CYBA;IL17C;ZC3H18	GALNS	ANKRD11
5	64576855	BICF2P1015480	0.0105521	0.0279514	0.0291667	1.60619	0.857115	0.0688292	1.16223	2.84197	CTU2;RNF166;SNAI3;MVD;CYBA;IL17C;ZC3H18	PIEZO1	ANKRD11
5	64579861	BICF2P381779	0.0157445	0.0731151	0.0797619	1.65256	1.16941	0.0214087	1.66941	2.84197	CTU2;RNF166;SNAI3;MVD;CYBA;IL17C;ZC3H18	PIEZO1	ANKRD11
5	64611038	BICF2P414351	0.442454	0.489063	0.558929	1.68768	3.31196	4.83336e-09	8.31575	2.88137	CTU2;RNF166;SNAI3;MVD;CYBA;IL17C;ZC3H18	PIEZO1	ANKRD11
5	64614656	BICF2P236614	0.43449	0.482812	0.551786	1.68827	3.28357	6.45256e-09	8.19027	2.88137	CTU2;RNF166;SNAI3;MVD;CYBA;IL17C;ZC3H18	PIEZO1	ANKRD11
5	64630776	BICF2P391963	0.387967	0.445312	0.508929	1.69366	3.11196	3.52141e-08	7.45328	2.86614	CTU2;RNF166;SNAI3;MVD;CYBA;IL17C;ZC3H18	PIEZO1	ANKRD11
5	64655516	BICF2P721420	0.07946	0.132812	0.2125	1.40213	1.72004	0.00144504	2.84012	2.86233	SNAI3;MVD;CYBA;IL17C;ZC3H18;BANP	RNF166	ANKRD11
5	64662160	BICF2S23123672	0.189138	0.25682	0.324405	1.16101	2.13251	0.000110542	3.95647	2.8308	MVD;CYBA;IL17C;ZC3H18;BANP	SNAI3	ANKRD11
5	64666164	BICF2P402395	0.241001	0.286607	0.382143	1.1174	2.33696	2.58574e-05	4.58742	2.8308	MVD;CYBA;IL17C;ZC3H18;BANP	SNAI3	ANKRD11
5	64671117	BICF2S23421788	0.308902	0.393948	0.429762	1.20802	2.62774	2.66481e-06	5.57433	2.80379	MVD;CYBA;IL17C;ZC3H18;BANP		ANKRD11
5	64716321	BICF2S23435618	0.276098	0.370213	0.38631	1.16062	2.43864	1.20084e-05	4.92052	2.76665	BANP	ZC3H18	ANKRD11
5	64735636	BICF2P772074	0.0456831	0.115179	0.153571	1.23535	1.41146	0.00724814	2.13977	2.77647	BANP	ZC3H18	SLC22A31
5	64740619	BICF2P973352	0.0456831	0.115179	0.153571	1.23535	1.41146	0.00724814	2.13977	2.80237	BANP	ZC3H18	SLC22A31
5	64743518	BICF2S24113801	0.276098	0.370213	0.38631	1.27601	2.50638	7.08578e-06	5.14961	2.80237	BANP	ZC3H18	SLC22A31
5	64754407	BICF2S22935158	0.422789	0.382416	-0.539881	1.2279	0.916941	0.0561218	1.25087	2.77437	BANP	ZC3H18	SLC22A31
5	64755545	BICF2P483155	0.422789	0.382416	-0.539881	1.2279	0.916941	0.0561218	1.25087	2.77437	BANP	ZC3H18	SLC22A31
5	64770397	BICF2P1316251	0.0310934	0.0991071	0.132143	1.08598	1.20438	0.0184869	1.73314	2.73588	BANP;CA5A		CDH15
5	64778384	BICF2P965647	0.0507961	0.110094	0.114881	1.08758	1.25055	0.0151552	1.81944	2.73588	BANP;CA5A		ACSF3
5	64794990	BICF2P377442	0.0507961	0.110094	0.114881	1.08574	1.24832	0.015303	1.81522	2.70914	BANP;CA5A		ACSF3
5	64797051	BICF2P512317	0.0833519	0.151166	0.157738	1.11881	1.47984	0.00518624	2.28515	2.70914	BANP;CA5A		ACSF3
5	64797130	BICF2P512316	0.0507961	0.110094	0.114881	1.11542	1.27053	0.0138815	1.85757	2.70914	BANP;CA5A		ACSF3
5	64805113	BICF2P597885	0.0452635	0.103249	0.107738	1.12534	1.2381	0.015998	1.79593	2.69864	BANP;CA5A		ACSF3
5	64836436	BICF2S23046523	0.309687	0.404439	0.422024	1.3786	2.67877	1.74409e-06	5.75843	2.6196	BANP;CA5A;SLC7A5		ACSF3
5	64870919	BICF2P1295354	0.0308486	0.0714286	0.0714286	1.17774	1.11657	0.0265589	1.57579	2.41085	BANP;CA5A;SLC7A5		ACSF3
5	64887514	BICF2P1007652	0.264757	0.356523	0.372024	1.36491	2.48146	8.61676e-06	5.06466	2.37342	BANP;CA5A;SLC7A5;KLHDC4		ACSF3
5	64916215	BICF2S23740895	0.0166331	0.00801091	0.010119	1.22356	0.880859	0.0635433	1.19693	2.27792	BANP;CA5A;SLC7A5;KLHDC4		CBFA2T3
5	64923187	BICF2S2331458	0.0776175	0.14432	0.150595	1.27053	1.53648	0.00389247	2.40977	2.27792	BANP;CA5A;SLC7A5;KLHDC4		CBFA2T3
5	64959050	BICF2P577930	0.0631833	0.132044	0.144048	1.27295	1.47556	0.00529801	2.27589	2.17567	BANP;CA5A;SLC7A5;KLHDC4;JPH3		CBFA2T3
5	64990661	BICF2P370655	0.318894	0.389062	0.444643	1.31688	2.73939	1.04372e-06	5.98142	2.10765	BANP;CA5A;SLC7A5;KLHDC4;JPH3		CBFA2T3
5	64994993	BICF2P1355548	0.155533	0.235714	0.235714	1.26652	1.92918	0.000416717	3.38016	2.10765	BANP;CA5A;SLC7A5;KLHDC4;JPH3		CBFA2T3
5	65008335	BICF2P1175699	0.185343	0.271429	0.271429	1.26535	2.06975	0.000168597	3.77315	2.08266	BANP;CA5A;SLC7A5;KLHDC4;JPH3		CBFA2T3
5	65013617	BICF2P742360	0.0124632	0.0116071	0.0464286	0.727755	0.473426	0.206109	0.685903	2.05294	BANP;CA5A;SLC7A5;KLHDC4;JPH3		CBFA2T3
5	65024114	BICF2P388881	0.0789509	0.151687	0.165476	0.65778	1.09243	0.0292365	1.53408	2.02475	BANP;CA5A;SLC7A5;KLHDC4;JPH3		TRAPPC2L
5	65026386	BICF2S22942411	0.0743314	0.145139	0.158333	0.647577	1.05124	0.0343181	1.46448	2.02475	BANP;CA5A;SLC7A5;KLHDC4;JPH3		TRAPPC2L
5	65048509	BICF2S23131499	0.319145	0.143651	-0.430952	0.44979	0.24876	0.333284	0.477186	1.91765	BANP;CA5A;SLC7A5;KLHDC4;JPH3		GALNS
5	65067400	BICF2P416487	0.0314672	0.0642857	0.0642857	0.441805	0.439582	0.223216	0.651275	1.83469	BANP;CA5A;SLC7A5;KLHDC4;JPH3		CDT1
5	65075587	BICF2S22918688	0.140467	-0.0694444	-0.0833333	0.332262	0.326528	0.285845	0.543869	1.83469	BANP;CA5A;SLC7A5;KLHDC4;JPH3		PIEZO1
5	65090912	BICF2P796488	0.222859	0.314286	0.314286	0.701796	1.80335	0.000893573	3.04887	1.80845	BANP;CA5A;SLC7A5;KLHDC4;JPH3		PIEZO1
5	65104722	BICF2P145786	0.124771	0.192857	0.192857	0.64496	1.26651	0.01413	1.84986	1.7859	BANP;CA5A;SLC7A5;KLHDC4;JPH3		PIEZO1
5	65117683	BICF2P1175409	0.166941	0.118527	-0.316071	0.545109	0.268564	0.320906	0.493622	1.5837	BANP;CA5A;SLC7A5;KLHDC4;JPH3;ZCCHC14		PIEZO1
5	65133962	BICF2P1425515	0.012171	-0.0455357	-0.0607143	0.412586	-0.117135	0.580387	0.236282	1.48178	BANP;CA5A;SLC7A5;KLHDC4;JPH3;ZCCHC14		PIEZO1
5	65157942	BICF2P1181570	0.0483519	0.120313	0.1375	0.548689	0.81113	0.0800228	1.09679	1.46265	CA5A;SLC7A5;KLHDC4;JPH3;ZCCHC14	BANP	SNAI3
5	65169216	BICF2P1269609	0.0553933	0.129625	0.149068	0.627016	0.943138	0.0511753	1.29094	1.3622	CA5A;SLC7A5;KLHDC4;JPH3;ZCCHC14	BANP	MVD
5	65189899	BICF2P519303	0.00920484	-0.00992063	-0.0595238	0.513163	-0.0892321	0.561414	0.250717	1.28295	CA5A;SLC7A5;KLHDC4;JPH3;ZCCHC14	BANP	MVD
5	65193725	BICF2P1218410	0.000406784	-0.0184772	-0.0886905	0.508955	-0.696672	0.886221	0.0524581	1.28295	CA5A;SLC7A5;KLHDC4;JPH3;ZCCHC14	BANP	CYBA
5	65198179	BICF2P882024	0.0377279	0.104142	0.131548	0.656116	0.865162	0.0670011	1.17392	1.28295	CA5A;SLC7A5;KLHDC4;JPH3;ZCCHC14	BANP	CYBA
5	65201998	BICF2P1100899	0.0377279	0.104142	0.131548	0.656116	0.865162	0.0670011	1.17392	1.26642	CA5A;SLC7A5;KLHDC4;JPH3;ZCCHC14	BANP	CYBA
5	65215564	BICF2S23745026	0.284844	0.347222	0.416667	0.793524	2.2314	5.55661e-05	4.25519	1.26642	CA5A;SLC7A5;KLHDC4;JPH3;ZCCHC14;FBXO31	BANP	ZC3H18
5	65254371	BICF2S23344809	0.0332597	0.0659722	0.158333	0.640496	0.887214	0.0621834	1.20633	1.12785	CA5A;SLC7A5;KLHDC4;JPH3;ZCCHC14;FBXO31	BANP	ZC3H18
5	65269134	BICF2P1225165	0.0368859	-0.0131944	-0.158333	0.530479	0.114864	0.421151	0.375562	1.12407	CA5A;SLC7A5;KLHDC4;JPH3;ZCCHC14;FBXO31		BANP
5	65279346	BICF2S23532143	0.0424061	0.0743677	0.178483	0.546001	0.872838	0.0652925	1.18514	1.08692	SLC7A5;KLHDC4;JPH3;ZCCHC14;FBXO31	CA5A	BANP
5	65304898	BICF2P905700	0.011431	0.0112847	0.0541667	0.371057	0.0758075	0.447768	0.348947	1.01121	SLC7A5;KLHDC4;JPH3;ZCCHC14;FBXO31		BANP
5	65316060	BICF2P24608	0.162991	-0.0883929	-0.117857	0.307404	0.288243	0.308801	0.510321	0.998555	KLHDC4;JPH3;ZCCHC14;FBXO31	SLC7A5	BANP
5	65328757	BICF2P1270212	0.0108819	-0.01875	-0.025	0.369824	-0.143232	0.597965	0.223324	0.998555	KLHDC4;JPH3;ZCCHC14;FBXO31	SLC7A5	BANP
5	65345828	BICF2P103450	0.0202674	-0.0508929	-0.0678571	0.328571	-0.0598275	0.541266	0.266589	0.920524	KLHDC4;JPH3;ZCCHC14;FBXO31		BANP
5	65351475	BICF2S237233	0.0751673	0.14432	0.150595	0.463231	0.835245	0.0739924	1.13081	0.908772	KLHDC4;JPH3;ZCCHC14;FBXO31		BANP
5	65373979	BICF2S23219168	0.00259531	0.0321429	0.0642857	0.403875	-0.187695	0.627446	0.202424	0.902693	KLHDC4;JPH3;ZCCHC14;FBXO31		BANP
5	65393704	BICF2P552323	0.0083879	0.0616071	0.0821429	0.444312	0.142207	0.402721	0.394996	0.830822	JPH3;ZCCHC14;FBXO31	KLHDC4	BANP
5	65409942	BICF2S23436293	0.0613638	-0.0539683	-0.161905	0.106006	-0.334363	0.718751	0.143422	0.842484	JPH3;ZCCHC14;FBXO31	KLHDC4	BANP
5	65434989	BICF2S23322721	0.0613638	-0.0539683	-0.161905	0.106006	-0.334363	0.718751	0.143422	0.796443	JPH3;ZCCHC14;FBXO31	KLHDC4	BANP
5	65436621	BICF2P94251	0.000841433	0.0187252	0.089881	0.102575	-0.67978	0.880485	0.0552782	0.796443	JPH3;ZCCHC14;FBXO31	KLHDC4	BANP
5	65451169	BICF2P515777	0.0156666	0.00384425	0.0184524	0.132028	-0.20901	0.64133	0.192918	0.78754	ZCCHC14;FBXO31	JPH3	BANP
5	65481598	BICF2P542776	0.0334307	-0.0530754	-0.127381	0.0714348	-0.439965	0.776983	0.109589	0.744959	ZCCHC14;FBXO31	JPH3	BANP
5	65495893	BICF2S23159097	0.0452635	0.103249	0.107738	0.189171	0.285983	0.310181	0.508385	0.635795	ZCCHC14;FBXO31	JPH3	BANP
5	65508556	BICF2P932869	0.102998	-0.0858929	-0.132143	-0.00372938	-0.313171	0.706238	0.151049	0.58826	ZCCHC14;FBXO31	JPH3	BANP
5	65520559	BICF2P804974	0.153199	0.100794	-0.302381	0.167715	-0.211248	0.642777	0.19194	0.586757	ZCCHC14;FBXO31	JPH3	BANP
5	65532498	BICF2P847619	0.105226	-0.065873	-0.197619	-0.00976065	-0.41954	0.766284	0.11561	0.557789	ZCCHC14;FBXO31		BANP
5	65543020	BICF2P394707	0.00122238	0.0461062	0.085119	0.200428	-0.496094	0.804901	0.0942573	0.557789	ZCCHC14;FBXO31		BANP
5	65543340	BICF2P394706	0.00122238	0.0461062	0.085119	0.200428	-0.496094	0.804901	0.0942573	0.557789	ZCCHC14;FBXO31		BANP
5	65546363	BICF2P1275219	0.244793	0.177059	-0.38631	0.282651	-0.00514593	0.503556	0.297952	0.557789	ZCCHC14;FBXO31		BANP
5	65555529	BICF2P71168	0.00789168	-0.0169643	-0.0678571	0.259816	-0.446974	0.780589	0.107578	0.559089	ZCCHC14;FBXO31		BANP
5	65557891	BICF2P572765	0.016325	-0.00625	-0.025	0.309722	-0.0465465	0.532128	0.273984	0.559089	ZCCHC14;FBXO31		BANP
5	65564254	BICF2S23530493	0.01111	-0.0214286	-0.0428571	0.295381	-0.262049	0.675043	0.170668	0.559089	ZCCHC14;FBXO31		BANP
5	65579793	BICF2P995532	0.017712	0	0	0.497782	0.248816	0.333248	0.477232	0.550787	ZCCHC14;FBXO31		BANP
5	65587993	BICF2P258200	0.0130807	-0.00188492	-0.022619	0.638621	0.234035	0.342606	0.465205	0.54294	ZCCHC14;FBXO31		BANP
5	65597667	BICF2P1400616	0.00725044	0.00443948	-0.106548	0.461757	-0.282854	0.687904	0.162472	0.50186	ZCCHC14;FBXO31		BANP
9	1577286	BICF2P184113	0.0220752	0.0830357	0.110714	0.776362	0.85098	0.0702487	1.15336	1.69111	GAA;TBC1D16;CBX4;CBX8;CBX2;ENPP7		RPTOR
9	1614108	BICF2P820938	0.00507402	0.0357143	0.0357143	0.842382	0.304781	0.298786	0.52464	1.67162	TBC1D16;CBX4;CBX8;CBX2;ENPP7	GAA	RPTOR
9	1646919	BICF2P1056783	0.154132	0.228571	0.228571	0.871414	1.62248	0.00247539	2.60636	1.71524	TBC1D16;CBX4;CBX8;CBX2;ENPP7	GAA	RPTOR
9	1669133	BICF2P1179388	0.0891881	0.146032	0.219048	0.962646	1.50838	0.00449293	2.34747	1.62702	CBX4;CBX8;CBX2;ENPP7	TBC1D16	RPTOR
9	1685135	BICF2P1072538	0.111731	0.186508	0.22381	0.980599	1.59743	0.00283017	2.54819	1.61908	CBX4;CBX8;CBX2;ENPP7	TBC1D16	RPTOR
9	1725998	BICF2P735856	0.123783	0.194618	0.245833	1.07295	1.75345	0.00119449	2.92282	1.61042	CBX4;CBX8;CBX2;ENPP7;Y_RNA	TBC1D16	RPTOR
9	1737674	BICF2P1214913	0.130605	0.2	0.2	1.11127	1.69522	0.00166127	2.77956	1.61042	CBX4;CBX8;CBX2;ENPP7;Y_RNA		RPTOR
9	1818496	BICF2P996727	0.208103	0.3	0.3	1.2007	2.13973	0.000105229	3.97786	1.5287	CBX8;CBX2;ENPP7;Y_RNA		RPTOR
9	1829514	BICF2P487612	0.072389	0.144841	0.17381	1.26179	1.56706	0.00332152	2.47866	1.5287	CBX8;CBX2;ENPP7;Y_RNA		RPTOR
9	1852506	BICF2P224432	0.0524556	0.0928571	0.0928571	1.15319	1.24673	0.0154096	1.81221	1.57829	ENPP7;Y_RNA	CBX2	NPTX1
9	1865897	BICF2P1209975	0.195662	0.269841	0.32381	1.19942	2.16643	8.75879e-05	4.05756	1.59632	ENPP7;Y_RNA;RBFOX3		NPTX1
9	1873423	BICF2P1247278	0.116292	0.19246	0.230952	1.16893	1.76429	0.00112215	2.94995	1.59632	ENPP7;Y_RNA;RBFOX3		NPTX1
9	1890539	BICF2P1300027	0.0322155	0.0507937	0.152381	0.962425	1.15356	0.0228573	1.64097	1.59632	Y_RNA;RBFOX3;ENGASE	ENPP7	NPTX1
9	1907341	BICF2P1347247	0.00948437	0.0362319	0.108696	0.919837	0.701675	0.112119	0.950322	1.60173	Y_RNA;RBFOX3;ENGASE;C1QTNF1		ENDOV
9	1951234	BICF2P852486	0.0146362	0.0214286	0.0428571	0.905065	0.690269	0.11593	0.935803	1.62609	Y_RNA;RBFOX3;ENGASE;C1QTNF1		RNF213
9	1953568	BICF2P771286	0.0146362	0.0214286	0.0428571	0.905065	0.690269	0.11593	0.935803	1.62609	Y_RNA;RBFOX3;ENGASE;C1QTNF1		RNF213
9	1985144	BICF2P673827	0.176918	0.257812	0.294643	0.943071	1.8734	0.000587632	3.23089	1.72759	Y_RNA;RBFOX3;ENGASE;C1QTNF1		RNF213
9	2004954	BICF2S23426543	0.0099024	0.0154514	0.0529762	0.939317	0.589028	0.153811	0.813014	1.72759	Y_RNA;RBFOX3;ENGASE;C1QTNF1		RNF213
9	2032016	BICF2P563223	0.171051	0.251563	0.2875	0.920766	1.82933	0.000766142	3.11569	1.72574	Y_RNA;RBFOX3;ENGASE;C1QTNF1;CEP295NL;TIMP2		SLC26A11
9	2069617	BICF2P857977	0.0138813	0.0214286	0.0428571	0.854385	0.621864	0.140718	0.851651	1.84489	Y_RNA;RBFOX3;ENGASE;C1QTNF1;CEP295NL;TIMP2;USP36		CARD14
9	2088352	BICF2P96019	0.0138813	0.0214286	0.0428571	0.854385	0.621864	0.140718	0.851651	1.82781	Y_RNA;RBFOX3;ENGASE;C1QTNF1;CEP295NL;TIMP2;USP36		EIF4A3
9	2120213	BICF2S22937780	0.0138813	0.0214286	0.0428571	0.854385	0.621864	0.140718	0.851651	1.81985	Y_RNA;RBFOX3;ENGASE;C1QTNF1;CEP295NL;TIMP2;USP36;CYTH1		GAA
9	2131504	BICF2P864531	0.097639	0.174603	0.209524	1.06217	1.5935	0.00288986	2.53912	1.81985	Y_RNA;RBFOX3;ENGASE;C1QTNF1;CEP295NL;TIMP2;USP36;CYTH1		GAA
9	2137545	BICF2P1150673	0.0502085	0.0928571	0.0928571	1.01377	1.13486	0.0246709	1.60782	1.78541	Y_RNA;RBFOX3;ENGASE;C1QTNF1;CEP295NL;TIMP2;USP36;CYTH1		GAA
9	2148989	BICF2P408847	0.00371774	0.0451389	0.077381	0.921855	0.419636	0.233665	0.631407	1.76436	Y_RNA;RBFOX3;ENGASE;C1QTNF1;CEP295NL;TIMP2;USP36;CYTH1		GAA
9	2184442	BICF2P869571	0.0034215	-0.0381944	-0.0654762	0.841993	0.00706043	0.495121	0.305288	1.82819	Y_RNA;RBFOX3;ENGASE;C1QTNF1;CEP295NL;TIMP2;USP36;CYTH1		TBC1D16
9	2202674	BICF2P804906	0.0034215	-0.0381944	-0.0654762	0.841993	0.00706043	0.495121	0.305288	1.77847	RBFOX3;ENGASE;C1QTNF1;CEP295NL;TIMP2;USP36;CYTH1		TBC1D16
9	2208374	BICF2P872141	0.292498	0.364063	0.416071	0.961367	2.38307	1.83292e-05	4.73686	1.77847	RBFOX3;ENGASE;C1QTNF1;CEP295NL;TIMP2;USP36;CYTH1		TBC1D16
9	2212401	BICF2P1416153	0.00988403	-0.0428819	-0.0791667	0.89151	0.257852	0.327577	0.484686	1.77847	RBFOX3;ENGASE;C1QTNF1;CEP295NL;TIMP2;USP36;CYTH1		TBC1D16
9	2241263	BICF2P1132001	0.321709	0.389062	0.444643	0.746101	2.32854	2.75175e-05	4.56039	1.77846	RBFOX3;ENGASE;C1QTNF1;CEP295NL;TIMP2;USP36;CYTH1;DNAH17		CBX4
9	2255889	BICF2P1183694	0.00937044	0.0213995	0.0570652	0.698334	0.374615	0.258217	0.588015	1.77846	RBFOX3;ENGASE;C1QTNF1;CEP295NL;TIMP2;USP36;CYTH1;DNAH17		CBX4
9	2278707	BICF2P267469	0.00305098	-0.0298611	-0.0511905	0.565126	-0.25253	0.669087	0.174517	1.77846	RBFOX3;ENGASE;C1QTNF1;CEP295NL;TIMP2;USP36;CYTH1;DNAH17		CBX4
9	2292981	BICF2S23645081	0.520899	0.433011	-0.61131	0.597529	0.416952	0.235091	0.628764	1.82133	RBFOX3;ENGASE;C1QTNF1;CEP295NL;TIMP2;USP36;CYTH1;DNAH17		CBX4
9	2314468	BICF2P1350420	0.00988403	-0.0428819	-0.0791667	0.624664	0.0142828	0.490132	0.309687	1.82133	RBFOX3;ENGASE;C1QTNF1;CEP295NL;TIMP2;USP36;CYTH1;DNAH17;TMC6;PGS1		CBX8
9	2330517	BICF2P554565	0.0298579	-0.0366319	-0.125595	0.430147	0.018995	0.486877	0.312581	1.74528	RBFOX3;ENGASE;C1QTNF1;CEP295NL;TIMP2;USP36;CYTH1;DNAH17;TMC6;PGS1		CBX8
9	2332384	BICF2P195421	0.0298579	-0.0366319	-0.125595	0.430147	0.018995	0.486877	0.312581	1.74528	RBFOX3;ENGASE;C1QTNF1;CEP295NL;TIMP2;USP36;CYTH1;DNAH17;TMC6;PGS1		CBX8
9	2351282	BICF2P1188376	0.342673	0.407813	0.466071	0.650628	2.31778	2.97838e-05	4.52602	1.74528	RBFOX3;ENGASE;C1QTNF1;CEP295NL;TIMP2;USP36;CYTH1;DNAH17;TMC6;PGS1		CBX2
9	2536515	BICF2P1296339	0.256039	0.35	0.35	0.835064	2.06059	0.000179147	3.74679	1.38528	USP36;CYTH1;DNAH17;TMC6;PGS1;TMEM235;TK1;C9H17orf99;TMC8;TNRC6C		Y_RNA
9	2581314	BICF2S2316668	0.00405302	0.0354911	0.0946429	0.700046	0.281199	0.313111	0.504302	1.35708	CYTH1;DNAH17;TMC6;PGS1;TMEM235;TK1;C9H17orf99;TMC8;TNRC6C	USP36	Y_RNA
9	2597762	BICF2P939527	0.00348543	0.053249	0.0672619	0.711572	0.201408	0.363601	0.439375	1.35646	CYTH1;DNAH17;TMC6;PGS1;TMEM235;TK1;C9H17orf99;TMC8;TNRC6C		Y_RNA
9	2605238	BICF2P31454	0.0626916	0.111806	0.191667	0.695819	1.13188	0.0249704	1.60257	1.35009	DNAH17;TMC6;PGS1;TMEM235;TK1;C9H17orf99;TMC8;TNRC6C	CYTH1	Y_RNA
9	2632358	BICF2S23529960	0.00473772	0.0217014	0.0744048	0.633017	0.20528	0.361087	0.442388	1.31908	DNAH17;TMC6;PGS1;TMEM235;TK1;C9H17orf99;TMC8;TNRC6C	CYTH1	Y_RNA
9	2660733	BICF2P1313720	0.329886	0.435714	0.435714	0.855651	2.41342	1.45649e-05	4.83669	1.31601	DNAH17;TMC6;PGS1;TMEM235;TK1;C9H17orf99;TMC8;TNRC6C	CYTH1	Y_RNA
9	2701388	BICF2P611764	0.0108704	0.0357143	0.0357143	0.736111	0.39667	0.246025	0.609021	1.32799	DNAH17;TMC6;PGS1;TMEM235;TK1;C9H17orf99;TMC8;TNRC6C		Y_RNA
9	2719467	BICF2P1260537	0.261876	0.357143	0.357143	0.869214	2.12139	0.000119226	3.92363	1.28629	TMC6;PGS1;TMEM235;TK1;C9H17orf99;TMC8;TNRC6C	DNAH17	RBFOX3
9	2785372	BICF2P526583	0.237518	0.321925	0.35119	0.750808	1.95493	0.000354537	3.45034	1.20673	TMC6;PGS1;TMEM235;TK1;C9H17orf99;TMC8;TNRC6C	DNAH17	RBFOX3
16	2608465	BICF2S23053499	0.345082	0.33688	0.475595	0.420515	2.09634	0.00014118	3.85023	1.91571
16	2645279	BICF2P842545	0.0127125	-0.0062748	-0.00654762	0.376953	-0.0404607	0.527935	0.27742	1.71228
16	2663897	BICF2S22913477	0.260836	0.313368	0.395833	0.481445	1.82509	0.000785731	3.10473	1.71228
16	2667733	BICF2S22913614	0.344903	0.35625	0.475	0.481141	2.16223	9.01664e-05	4.04496	1.65946
16	2680173	BICF2S22928802	0.336737	0.369916	0.467262	0.492481	2.14283	0.000103024	3.98706	1.65946
16	2688875	BICF2S23338739	0.283649	0.330332	0.417262	0.508866	1.94947	0.000366956	3.43539	1.65946
16	2690812	BICF2P1077837	0.368917	0.392535	0.495833	0.501108	2.28464	3.79298e-05	4.42102	1.65946
16	2707056	BICF2P662262	0.150472	0.125496	-0.30119	0.295079	-0.0431819	0.52981	0.27588	1.60495
16	2714988	BICF2P449576	0.236507	0.28125	0.375	0.43558	1.68168	0.00179127	2.74684	1.60495
16	2724861	BICF2S23318469	0.31937	0.321701	0.454167	0.394422	1.97102	0.000320183	3.4946	1.55085
16	2750408	BICF2S2318854	0.0134487	0.0112847	0.0208333	0.226668	-0.140861	0.596376	0.22448	1.46201
16	2802958	G897f58S321	0.00532779	0.0354911	0.0946429	0.35103	-0.0402169	0.527767	0.277558	1.38227
16	2806085	G897f63S239	0.0250017	0.0731895	0.135119	0.399664	0.525839	0.181206	0.741828	1.38227
16	2833548	BICF2S22918656	0.00284063	0.0274554	0.0732143	0.404298	-0.149683	0.602282	0.2202	1.3577
16	2885288	BICF2S23211472	0.131681	0.190154	0.268452	0.669211	1.47612	0.00528323	2.2771	1.26035
16	2916625	BICF2S24318239	0.0611722	0.132812	0.151786	0.655575	1.00104	0.0414721	1.38224	1.21255
16	2923462	BICF2S22940560	0.0666319	0.139063	0.158929	0.654695	1.03519	0.0364862	1.43787	1.20043
16	2962512	BICF2P882324	0.176447	0.22557	0.318452	0.626574	1.64295	0.00221587	2.65445	1.17491
16	2992336	BICF2S23416078	0.104304	0.180556	0.216667	0.619401	1.2409	0.0158051	1.8012	1.15631
16	3023077	BICF2S23117670	0.0248856	0.0871776	0.110119	0.495538	0.58091	0.157168	0.803636	1.17145
16	3038447	BICF2S23435039	0.0123152	0.0702133	0.0886905	0.480428	0.318804	0.290411	0.536987	1.17145
16	3054404	BICF2P1497725	0.0011393	0.0390625	0.0446429	0.431156	-0.316055	0.707956	0.149994	1.15181
18	6008893	BICF2S23657958	0.220241	0	-0.321429	0.242825	0.00439943	0.49696	0.303679	0.930471	U6;VOPP1;BLVRA;COA1	EGFR	SEC61G
18	6023832	TIGRP2P254674	0.242467	0.0290675	-0.34881	0.516661	0.333818	0.281568	0.550416	0.930471	LANCL2;U6;VOPP1;BLVRA;COA1	EGFR	SEC61G
18	6033307	BICF2P185870	0.0161972	0.00763889	0.00833333	0.857044	0.596654	0.1507	0.821886	0.940056	LANCL2;U6;VOPP1;BLVRA;COA1	EGFR	SEC61G
18	6055579	BICF2P623967	0.0958584	0.159797	0.225595	1.03177	1.60065	0.00278212	2.55562	0.937292	LANCL2;U6;VOPP1;BLVRA;COA1		SEC61G
18	6061961	BICF2S23449921	0.0745941	0.136508	0.204762	1.01846	1.4766	0.00527063	2.27814	0.937292	LANCL2;U6;VOPP1;BLVRA;COA1		SEC61G
18	6064515	TIGRP2P254693	0.0506245	0.112698	0.169048	1.02142	1.31608	0.0113179	1.94623	0.937292	LANCL2;U6;VOPP1;BLVRA;COA1		SEC61G
18	6112697	BICF2P173106	0.138965	0.21627	0.259524	1.029	1.78414	0.00100003	2.99999	1.01659	LANCL2;U6;VOPP1;BLVRA;COA1;STK17A		U3
18	6131485	TIGRP2P254700	0.010532	0.025	0.05	1.00232	0.647483	0.131043	0.882586	1.08211	LANCL2;U6;VOPP1;BLVRA;COA1;STK17A		U3
18	6134080	TIGRP2P254702	0.0551882	0.126761	0.160119	1.00626	1.30157	0.0120861	1.91771	1.08211	LANCL2;U6;VOPP1;BLVRA;COA1;STK17A		U3
18	6177813	BICF2P131662	0.0643386	0.138889	0.166667	0.876967	1.24456	0.0155561	1.8081	1.23683	LANCL2;U6;VOPP1;BLVRA;COA1;STK17A;HECW1		U3
18	6180917	BICF2S23114905	0.0873467	0.164062	0.1875	0.926538	1.40388	0.0075162	2.124	1.22442	LANCL2;U6;VOPP1;BLVRA;COA1;STK17A;HECW1		U3
18	6210023	BICF2P1294108	0.00323679	0.0428323	0.0934524	0.814355	0.34543	0.274819	0.560953	1.30963	VOPP1;BLVRA;COA1;STK17A;HECW1	LANCL2	U3
18	6224001	BICF2P1106432	0.0419318	0.104142	0.147024	0.809959	1.06073	0.0330871	1.48034	1.35475	VOPP1;BLVRA;COA1;STK17A;HECW1	LANCL2	U3
18	6235817	BICF2P174439	0.0138871	0.0526538	0.114881	0.79914	0.754047	0.0957681	1.01878	1.37121	VOPP1;BLVRA;COA1;STK17A;HECW1		U3
18	6238338	BICF2P1081955	0.00160996	0.0395585	0.0863095	0.821635	0.23315	0.34317	0.464491	1.40918	VOPP1;BLVRA;COA1;STK17A;HECW1		U3
18	6248163	BICF2P325631	0.134034	0.210317	0.252381	0.836063	1.5968	0.00283972	2.54672	1.48018	VOPP1;BLVRA;COA1;STK17A;HECW1;U6		U3
18	6276230	BICF2P565641	0.0185122	0.0607143	0.121429	0.823261	0.890781	0.0614302	1.21162	1.54472	VOPP1;BLVRA;COA1;STK17A;HECW1;U6		U3
18	6293546	BICF2P1291589	0.134034	0.210317	0.252381	0.841184	1.60101	0.0027769	2.55644	1.58241	BLVRA;COA1;STK17A;HECW1;U6	VOPP1	U4
18	6297484	BICF2P875208	0.0148151	0.0571429	0.114286	0.757244	0.746706	0.0979481	1.009	1.58241	BLVRA;COA1;STK17A;HECW1;U6	VOPP1	U4
18	6307962	BICF2P538535	0.0314672	0.0642857	0.0642857	0.745966	0.758784	0.0943806	1.02512	1.61095	BLVRA;COA1;STK17A;HECW1;U6	VOPP1	U4
18	6328064	TIGRP2P254722	0.0811535	0.147321	0.196429	0.757994	1.26173	0.0144303	1.84073	1.61153	BLVRA;COA1;STK17A;HECW1;U6	VOPP1	U4
18	6351713	TIGRP2P254733	0.0888404	0.132639	0.227381	0.891695	1.46898	0.00547403	2.26169	1.62507	BLVRA;COA1;STK17A;HECW1;U6	VOPP1	EGFR
18	6384566	TIGRP2P254743	0.139632	0.21627	0.259524	0.994811	1.75626	0.00117531	2.92985	1.67031	BLVRA;COA1;STK17A;HECW1;U6	VOPP1	EGFR
18	6388052	BICF2S23344181	0.133355	0.210317	0.252381	0.989862	1.72126	0.00143508	2.84312	1.67031	BLVRA;COA1;STK17A;HECW1;U6		EGFR
18	6398474	BICF2P1305753	0.352456	0.278472	-0.477381	0.800449	0.582396	0.15655	0.805348	1.67031	BLVRA;COA1;STK17A;HECW1;U6		EGFR
18	6406624	BICF2P224582	0.0126487	-0.0171875	-0.0196429	0.771614	0.348833	0.272857	0.564066	1.69198	BLVRA;COA1;STK17A;HECW1;U6		EGFR
18	6410939	BICF2P1515634	0.324201	0.265972	-0.455952	0.755264	0.533022	0.177946	0.749712	1.7045	BLVRA;COA1;STK17A;HECW1;U6		EGFR
18	6421042	BICF2P61227	0.324201	0.265972	-0.455952	0.755264	0.533022	0.177946	0.749712	1.70073	BLVRA;COA1;STK17A;HECW1;U6		EGFR
18	6447189	BICF2P423319	0.324201	0.265972	-0.455952	0.755264	0.533022	0.177946	0.749712	1.70763	COA1;STK17A;HECW1;U6	BLVRA	EGFR
18	6459326	BICF2P700537	0.324201	0.265972	-0.455952	0.755264	0.533022	0.177946	0.749712	1.72305	COA1;STK17A;HECW1;U6	BLVRA	EGFR
18	6466921	BICF2P495326	0.324201	0.265972	-0.455952	0.755264	0.533022	0.177946	0.749712	1.7413	COA1;STK17A;HECW1;U6	BLVRA	EGFR
18	6485183	BICF2P555905	0.314993	0.261806	-0.44881	0.764747	0.540854	0.174434	0.758369	1.7637	COA1;STK17A;HECW1;U6	BLVRA	EGFR
18	6495079	BICF2P681749	0.324201	0.265972	-0.455952	0.756442	0.534207	0.177412	0.751018	1.79571	COA1;STK17A;HECW1;U6	BLVRA	EGFR
18	6530379	BICF2P430738	0.30589	0.257639	-0.441667	0.764449	0.535213	0.176959	0.752127	1.81997	STK17A;HECW1;U6	COA1	EGFR
18	6550268	BICF2P375006	0.30589	0.257639	-0.441667	0.764449	0.535213	0.176959	0.752127	1.79598	STK17A;HECW1;U6	COA1	LANCL2
18	6567232	BICF2P1348841	0.30589	0.257639	-0.441667	0.764449	0.535213	0.176959	0.752127	1.73636	STK17A;HECW1;U6	COA1	LANCL2
18	6578180	TIGRP2P254756	0.0159835	0.0428571	0.0428571	0.791879	0.630634	0.137353	0.862163	1.73636	STK17A;HECW1;U6		LANCL2
18	6586611	BICF2P1313502	0.138965	0.21627	0.259524	0.993394	1.75339	0.00119487	2.92268	1.71856	STK17A;HECW1;U6		LANCL2
18	6598497	BICF2P148999	0.152907	0.222892	0.281548	1.00106	1.8411	0.000714141	3.14622	1.69764	HECW1;U6	STK17A	LANCL2
18	6613342	BICF2P918043	0.188555	0.222222	0.333333	1.10503	2.11307	0.000126137	3.89916	1.65687	HECW1;U6	STK17A	LANCL2
18	6640855	BICF2P153689	0.142753	0.20625	0.275	1.14707	1.91574	0.000453065	3.34384	1.66431	HECW1;U6		LANCL2
18	6654505	BICF2P739333	0.218386	0.279439	0.352976	1.12157	2.22925	5.64201e-05	4.24857	1.67166	U6	HECW1	LANCL2
18	6659224	BICF2P609608	0.000715474	0.0214286	0.0214286	1.10549	0.159493	0.391178	0.407625	1.67166	U6	HECW1	LANCL2
18	6672206	BICF2P864901	0.210689	0.236508	0.354762	1.13418	2.22767	5.70591e-05	4.24368	1.67166	U6	HECW1	LANCL2
18	6680411	BICF2P1218679	0.000715474	0.0214286	0.0214286	1.01396	0.0859261	0.440845	0.355715	1.64957	U6;MRPL32	HECW1	LANCL2
18	6689714	BICF2P1008875	0.219986	0.279439	0.352976	1.14371	2.2462	5.00117e-05	4.30093	1.6427	U6;MRPL32	HECW1	LANCL2
18	6699917	BICF2P124996	0.219986	0.279439	0.352976	1.14371	2.2462	5.00117e-05	4.30093	1.6427	U6;MRPL32	HECW1	LANCL2
18	6717856	BICF2P1113400	0.226358	0.246032	0.369048	1.21482	2.34175	2.49561e-05	4.60282	1.63978	U6;MRPL32	HECW1	LANCL2
18	6737162	BICF2S2365202	0.202886	0.203472	0.34881	1.12952	2.19458	7.20226e-05	4.14253	1.63825	U6;MRPL32;PSMA2;C7orf25	HECW1	VOPP1
18	6745949	BICF2S23535154	0.10379	0.114856	0.250595	1.06181	1.69895	0.00162695	2.78862	1.65653	U6;MRPL32;PSMA2;C7orf25	HECW1	VOPP1
18	6760237	BICF2P466194	0.0786506	0.151562	0.173214	1.01878	1.42056	0.00693752	2.1588	1.64693	MRPL32;PSMA2;C7orf25	HECW1	VOPP1
18	6772199	BICF2P247387	0.0378316	0.0895585	0.0934524	1.05848	1.12346	0.0258345	1.5878	1.62596	MRPL32;PSMA2;C7orf25	HECW1	VOPP1
18	6803304	TIGRP2P254781	0.0786506	0.151562	0.173214	1.01079	1.41441	0.00714619	2.14593	1.60596	MRPL32;PSMA2;C7orf25	HECW1	VOPP1
18	6814364	BICF2P793575	0.0158009	0.0133929	0.0178571	0.997829	0.724565	0.104743	0.979877	1.60335	MRPL32;PSMA2;C7orf25	HECW1	VOPP1
18	6820967	BICF2P357887	0.0148288	-0.00803571	-0.0107143	0.977081	0.613384	0.144024	0.841565	1.60335	MRPL32;PSMA2;C7orf25	HECW1	VOPP1
18	6828328	BICF2P1118072	0.0159599	-0.0046875	-0.00535714	0.955338	0.636625	0.135086	0.86939	1.59975	MRPL32;PSMA2;C7orf25	HECW1	VOPP1
18	6837401	BICF2P456982	0.0842703	0.157812	0.180357	0.996763	1.43529	0.00645958	2.1898	1.57812	MRPL32;PSMA2;C7orf25	HECW1	VOPP1
18	6855694	BICF2S23513563	0.0202401	0.0693204	0.127976	0.882763	0.967609	0.0468741	1.32907	1.53847	MRPL32;PSMA2;C7orf25	HECW1	VOPP1
18	6874298	TIGRP2P254802	0.0574718	0.0886657	0.193452	0.721868	1.14299	0.0238676	1.62219	1.53125	MRPL32;PSMA2;C7orf25	HECW1	VOPP1
18	6902405	BICF2P899038	0.0913817	0.158011	0.164881	0.758584	1.22163	0.0171754	1.76509	1.50118	MRPL32;PSMA2;C7orf25	HECW1	BLVRA
18	6915043	BICF2P491573	0.121801	0.205928	0.215734	0.762746	1.42227	0.00688058	2.16237	1.50496	MRPL32;PSMA2;C7orf25	HECW1	BLVRA
18	6916173	TIGRP2P254826	0.0314672	0.0642857	0.0642857	0.713833	0.729713	0.103133	0.986603	1.50496	MRPL32;PSMA2;C7orf25	HECW1	BLVRA
18	6938172	TIGRP2P254831	0.0902463	0.158011	0.164881	0.72676	1.19159	0.0195141	1.70965	1.51676	MRPL32;PSMA2;C7orf25	HECW1	BLVRA
18	6947631	BICF2P1285775	0.0845302	0.151166	0.157738	0.72254	1.15378	0.0228367	1.64137	1.52893	MRPL32;PSMA2;C7orf25	HECW1	BLVRA
18	6958575	BICF2P1021011	0.0923578	0.164782	0.179762	0.719746	1.22319	0.0170609	1.768	1.52893	MRPL32;PSMA2;C7orf25	HECW1	BLVRA
18	6988174	BICF2P1273208	0.131956	0.207813	0.2375	0.788529	1.51989	0.00423765	2.37287	1.52019	MRPL32;PSMA2;C7orf25	HECW1	BLVRA
18	7003612	TIGRP2P254851	0.0732364	0.144841	0.17381	0.889366	1.30173	0.0120773	1.91803	1.5328	MRPL32;PSMA2;C7orf25	HECW1	COA1
18	7010016	BICF2P1267876	0.00836134	-0.0262153	-0.089881	0.682451	0.0109051	0.492465	0.307625	1.5328	MRPL32;PSMA2;C7orf25	HECW1	COA1
18	7015517	BICF2P568628	0.170322	0.227679	0.303571	0.746323	1.71229	0.00150964	2.82113	1.5328	MRPL32;PSMA2;C7orf25	HECW1	COA1
18	7015534	BICF2P568627	0.00836134	-0.0262153	-0.089881	0.725035	0.0517392	0.464297	0.333204	1.5328	MRPL32;PSMA2;C7orf25	HECW1	COA1
18	7022772	BICF2P847387	0.145161	0.20625	0.275	0.742219	1.59173	0.00291713	2.53504	1.50973	MRPL32;PSMA2;C7orf25	HECW1	COA1
18	7039307	BICF2P715141	0.0120569	0.0031746	0.0190476	0.668181	0.321987	0.288525	0.539816	1.52215	MRPL32;PSMA2;C7orf25	HECW1	COA1
18	7044018	BICF2P169495	0.0230311	0.0167411	-0.133929	0.618972	0.180191	0.377482	0.423104	1.52215	MRPL32;PSMA2;C7orf25	HECW1	COA1
19	3410594	BICF2S2327212	0.061573	0.132937	0.159524	0.465506	0.813318	0.0794607	1.09985	0.638133	U4;ELF2;NOCT;U6		MAML3
19	3541474	BICF2P935169	0.12254	0.204067	0.222619	0.595056	1.27691	0.0134946	1.86984	0.820254	NOCT;U6	ELF2	MAML3
19	3696255	BICF2P1132964	0.00503009	0.0436508	0.052381	0.517579	0.0350751	0.475778	0.322595	1.24049	U6;Y_RNA		SETD7
19	3731185	BICF2S23747366	0.000981948	0.0187252	0.089881	0.494328	-0.158704	0.608297	0.215884	1.59228	U6;Y_RNA		RAB33B
19	3741439	BICF2P122808	0.0164805	0.0138889	0.0166667	0.430955	0.195533	0.367428	0.434828	1.66537	U6;Y_RNA		RAB33B
19	3761404	BICF2P107606	0.00223369	0.0162698	0.097619	0.505007	-0.0151758	0.510485	0.292017	1.673	U6;Y_RNA		RAB33B
19	3774947	BICF2S23429002	0.00125392	-0.0199653	-0.0958333	0.408961	-0.630605	0.862636	0.0641723	1.70566	U6;Y_RNA		NAA15
19	3808157	BICF2P861710	0.0135096	0.0203125	0.0232143	0.687211	0.406529	0.240676	0.618567	1.71395	U6;Y_RNA;SLC7A11		NAA15
19	3847317	BICF2P1024451	0.0433762	0.107813	0.123214	0.700531	0.912661	0.0569648	1.24439	1.77827	U6;Y_RNA;SLC7A11		NAA15
19	3930861	BICF2S2369300	0.0129658	0.00198413	0.00238095	0.588057	0.231387	0.344293	0.463071	1.89855	Y_RNA;SLC7A11		U4
19	3947722	BICF2S23126960	0.00816046	0.031746	0.0380952	0.605572	0.200612	0.364119	0.438757	1.89855	Y_RNA;SLC7A11		ELF2
19	3963069	BICF2P657699	0.0173678	-0.00895337	-0.0113095	0.591575	0.324102	0.287276	0.541701	1.90148	Y_RNA;SLC7A11		ELF2
19	4000161	BICF2P123418	0.00457864	0.0428323	0.0934524	0.724305	0.33308	0.282	0.549751	1.90148	Y_RNA;SLC7A11		ELF2
19	4019302	BICF2P809764	0.111979	0.179464	0.239286	0.824135	1.50399	0.00459381	2.33783	1.90148	Y_RNA;SLC7A11		ELF2
19	4019411	BICF2S23340710	0.0127125	-0.0062748	-0.00654762	0.804698	0.407342	0.240238	0.619358	1.90148	Y_RNA;SLC7A11		ELF2
19	4024337	BICF2P253519	0.111979	0.179464	0.239286	0.858714	1.53386	0.00394512	2.40394	1.88954	Y_RNA;SLC7A11		ELF2
19	4032355	BICF2P999378	0.221954	0.215972	0.370238	0.887405	2.09229	0.000145064	3.83844	1.88954	Y_RNA;SLC7A11		ELF2
19	4047213	BICF2P1498445	0.314086	0.261806	-0.44881	0.890365	0.648403	0.130704	0.88371	1.89	Y_RNA;SLC7A11		ELF2
19	4050522	BICF2P359819	0.171138	0.220511	0.31131	0.900168	1.86462	0.000619764	3.20777	1.89	Y_RNA;SLC7A11		ELF2
19	4068211	BICF2P734772	0.111979	0.179464	0.239286	0.887754	1.55792	0.00348368	2.45796	1.86195	Y_RNA;SLC7A11		ELF2
19	4141240	BICF2P959507	0.012769	-0.015873	-0.0190476	0.808349	0.388551	0.250477	0.601233	1.7417	SLC7A11		U6
19	4163799	BICF2P358605	0.011256	0.0702133	0.0886905	0.861868	0.663731	0.125151	0.902565	1.73026	SLC7A11		U6
19	4184009	BICF2P1280580	0.0147123	0.0138889	0.0166667	0.840959	0.564192	0.164233	0.78454	1.71066	SLC7A11		U6
19	4188478	BICF2P867668	0.19533	0.226984	0.340476	0.992391	2.0524	0.000189091	3.72333	1.71066	SLC7A11		U6
19	4208095	BICF2P850984	0.285212	0.284127	0.42619	0.973596	2.41105	1.48296e-05	4.82887	1.69944	SLC7A11		U6
19	4214184	BICF2P181849	0.276881	0.279365	0.419048	0.972596	2.37493	1.94858e-05	4.71028	1.69944	SLC7A11		U6
19	4221496	BICF2S23024273	0.28039	0.280423	0.420635	0.968957	2.38286	1.83578e-05	4.73618	1.67336	SLC7A11		U6
19	4235219	BICF2P1088856	0.182706	0.257937	0.309524	1.03245	1.99463	0.000275352	3.56011	1.68156	SLC7A11		U6
19	4252840	BICF2P1103981	0.0321968	0.0972222	0.116667	0.972947	1.08168	0.0304981	1.51573	1.68758	SLC7A11		U6
19	4254441	BICF2P664090	0.0715414	0.144841	0.17381	0.981042	1.36852	0.00888555	2.05132	1.68758	SLC7A11		U6
19	4267475	BICF2P1319474	0.127132	0.204365	0.245238	0.965084	1.66982	0.00191265	2.71837	1.67269	SLC7A11		U6
19	4301074	BICF2S23427032	0.0643386	0.138889	0.166667	0.987166	1.33261	0.0104954	1.979	1.64355		SLC7A11	U6
19	4312270	BICF2P67604	0.0425622	0.109797	0.13869	0.943038	1.15373	0.0228409	1.64129	1.66185		SLC7A11	U6
19	4323325	BICF2P1028474	0.0475013	0.115451	0.145833	0.944305	1.19096	0.0195658	1.7085	1.64437		SLC7A11	U6
19	4335512	BICF2P546921	0.0425622	0.109797	0.13869	0.943687	1.15434	0.0227839	1.64237	1.64576		SLC7A11	U6
19	4336523	BICF2P711610	0.145185	0.170139	0.291667	0.931478	1.78793	0.000978147	3.0096	1.64576		SLC7A11	U6
19	4353363	BICF2P526094	0.116319	0.188963	0.23869	0.909707	1.58497	0.00302328	2.51952	1.66387		SLC7A11	U6
19	4362947	BICF2P1232371	0.122459	0.194618	0.245833	0.908888	1.6165	0.00255622	2.5924	1.66387		SLC7A11	Y_RNA
19	4374515	BICF2S23327718	0.138918	0.165972	0.284524	0.902773	1.7357	0.00132216	2.87871	1.63389		SLC7A11	Y_RNA
19	4394744	BICF2P868834	0.138918	0.165972	0.284524	0.902773	1.7357	0.00132216	2.87871	1.60076			Y_RNA
19	4398391	BICF2P679270	0.145728	0.170139	0.291667	0.912913	1.77552	0.0010515	2.97819	1.60076			Y_RNA
19	4415518	BICF2P1410607	0.0147393	0.0658482	0.105357	0.838358	0.795528	0.0841179	1.07511	1.57843			Y_RNA
19	4454786	BICF2S23550428	0.0875749	0.162698	0.195238	0.844263	1.35393	0.0095115	2.02175	1.52497			Y_RNA
19	4523583	BICF2P1037958	0.0535854	0.1	0.1	0.820349	1.00445	0.0409504	1.38774	1.4991	PCDH18		Y_RNA
19	4565661	BICF2P503109	0.01709	-0.000694444	-0.00119048	0.721744	0.471489	0.207067	0.68389	1.36848
19	12876094	BICF2G63037635	0.0262817	0.0571429	0.0571429	0.489364	0.448931	0.218411	0.660725	0.868027	ABHD18;MFSD8;U6;PLK4;HSPA4L;INTU	LARP1B	PGRMC2
19	12987443	BICF2P134107	0.0586049	0.0808532	0.194048	0.478338	0.893648	0.0608299	1.21588	1.12992	U6;PLK4;HSPA4L;INTU	MFSD8	PGRMC2
19	12994854	BICF2P771125	0.0168582	-0.00300099	-0.00654762	0.522276	0.250432	0.332231	0.47856	1.17022	PLK4;HSPA4L;INTU	MFSD8	PGRMC2
19	13005779	BICF2P707675	0.0139409	-0.0128224	-0.0279762	0.521365	0.128851	0.411699	0.38542	1.20839	PLK4;HSPA4L;INTU	MFSD8	PGRMC2
19	13021081	BICF2P82928	0.00777497	-0.0259177	-0.0565476	0.516254	-0.12048	0.58265	0.234592	1.23732	PLK4;HSPA4L;INTU		PGRMC2
19	13034082	BICF2P824900	0.0311557	0.0972222	0.116667	0.58844	0.731278	0.102647	0.988653	1.31526	PLK4;HSPA4L;INTU		PGRMC2
19	13042411	BICF2G63037639	0.000509302	0.0573671	0.0688406	0.564031	-0.259509	0.673458	0.171689	1.31526	HSPA4L;INTU	PLK4	PGRMC2
19	13072211	BICF2P549611	0.0214625	0.0828125	0.0946429	0.553467	0.591861	0.15265	0.816303	1.40818	HSPA4L;INTU		PGRMC2
19	13094263	BICF2G63037681	0.0214625	0.0828125	0.0946429	0.553467	0.591861	0.15265	0.816303	1.43727	HSPA4L;INTU		PGRMC2
19	13098969	BICF2G63037687	0.0214625	0.0828125	0.0946429	0.549359	0.587361	0.154496	0.811083	1.45994	HSPA4L;INTU		PGRMC2
19	13108629	BICF2G63037699	0.0207106	0.0853175	0.102381	0.558933	0.609027	0.145744	0.836411	1.48871	INTU	HSPA4L	PGRMC2
19	13124239	BICF2G63037723	0.0302136	0.0984871	0.124405	0.579682	0.735263	0.101418	0.993885	1.52395	INTU	HSPA4L	PGRMC2
19	13130968	BICF2G63037734	0.0207106	0.0853175	0.102381	0.555437	0.604957	0.147362	0.831616	1.54034	INTU	HSPA4L	PGRMC2
19	13142129	BICF2G63037759	0.0207106	0.0853175	0.102381	0.555437	0.604957	0.147362	0.831616	1.56259	INTU	HSPA4L	PGRMC2
19	13167055	BICF2P308835	0.0121704	0.0553323	0.0577381	0.527879	0.288955	0.308367	0.510932	1.55552	cfa-mir-8857;U6	INTU	PGRMC2
19	13187660	BICF2P1142741	0.0164979	0.0734127	0.0880952	0.554371	0.530356	0.179151	0.74678	1.55552	cfa-mir-8857;U6	INTU	PGRMC2
19	13193474	BICF2P105320	0.069532	0.0952133	0.207738	0.723236	1.21758	0.0174761	1.75756	1.5854	cfa-mir-8857;U6	INTU	PGRMC2
19	13207931	BICF2P298901	0.069532	0.0952133	0.207738	0.723236	1.21758	0.0174761	1.75756	1.6259	cfa-mir-8857;U6	INTU	PGRMC2
19	13213767	BICF2P858087	0.0692318	0.103261	0.206522	0.730994	1.22058	0.0172533	1.76313	1.6259	cfa-mir-8857;U6	INTU	PGRMC2
19	13251924	BICF2P1412983	0.0731799	0.137475	0.143452	0.716113	1.08131	0.0305421	1.5151	1.72622	cfa-mir-8857;U6	INTU	LARP1B
19	13258604	BICF2P1373882	0.0731799	0.137475	0.143452	0.716113	1.08131	0.0305421	1.5151	1.75545	cfa-mir-8857;U6	INTU	LARP1B
19	13272748	BICF2P551446	0.0777386	0.151562	0.173214	0.749885	1.19319	0.0193827	1.71258	1.8064	cfa-mir-8857;U6	INTU	LARP1B
19	13280713	BICF2S23043084	0.0977808	0.101687	0.244048	0.796803	1.44844	0.00605757	2.2177	1.7768	cfa-mir-8857;U6		LARP1B
19	13296963	BICF2G63037789	0.0127125	-0.0062748	-0.00654762	0.790895	0.39483	0.24703	0.60725	1.8013	cfa-mir-8857;U6		LARP1B
19	13326511	BICF2S23413038	0.0425622	0.109797	0.13869	0.83815	1.06848	0.0321097	1.49336	1.7632	cfa-mir-8857;U6		LARP1B
19	13418446	BICF2S22938741	0.196369	0.226984	0.340476	0.872589	1.95798	0.000347773	3.4587	1.68052	cfa-mir-8857;U6		ABHD18
19	13436604	BICF2G63037822	0.158292	0.236928	0.284314	0.792461	1.68588	0.00174999	2.75696	1.67019	cfa-mir-8857;U6		ABHD18
19	13450005	BICF2G63037834	0.150436	0.232813	0.266071	0.765763	1.60525	0.00271485	2.56625	1.67019	cfa-mir-8857;U6		ABHD18
19	13475048	BICF2G63037867	0.11987	0.201563	0.230357	0.769334	1.45641	0.00582502	2.2347	1.67019	cfa-mir-8857;U6		ABHD18
19	13490236	BICF2G63037881	0.149771	0.228175	0.27381	0.774695	1.62866	0.00239428	2.62082	1.67816	cfa-mir-8857;U6		MFSD8
19	13503717	BICF2G63037901	0.149771	0.228175	0.27381	0.774695	1.62866	0.00239428	2.62082	1.69958	cfa-mir-8857;U6		MFSD8
19	13529128	BICF2G63037950	0.11987	0.201563	0.230357	0.768069	1.45553	0.00585032	2.23282	1.75105	cfa-mir-8857;U6		PLK4
19	13533248	BICF2G63037958	0.11987	0.201563	0.230357	0.768069	1.45553	0.00585032	2.23282	1.72426	cfa-mir-8857;U6		PLK4
19	13557583	BICF2G63037998	0.150436	0.232813	0.266071	0.768391	1.60767	0.00267996	2.57187	1.76744	cfa-mir-8857;U6		PLK4
19	13571953	BICF2G63038029	0.150436	0.232813	0.266071	0.768391	1.60767	0.00267996	2.57187	1.70937	cfa-mir-8857;U6		HSPA4L
19	13582441	BICF2G63038034	0.150436	0.232813	0.266071	0.768391	1.60767	0.00267996	2.57187	1.6967	cfa-mir-8857;U6		HSPA4L
19	13599555	BICF2G63038042	0.149771	0.228175	0.27381	0.770469	1.62439	0.00245004	2.61083	1.7269	cfa-mir-8857;U6		HSPA4L
19	13609875	BICF2G63038045	0.118851	0.198413	0.238095	0.749949	1.45362	0.00590546	2.22875	1.7171	cfa-mir-8857;U6		HSPA4L
19	13617999	BICF2G63038052	0.118851	0.198413	0.238095	0.749949	1.45362	0.00590546	2.22875	1.68927	cfa-mir-8857;U6;U2		HSPA4L
19	13629767	BICF2G63038066	0.118851	0.198413	0.238095	0.749949	1.45362	0.00590546	2.22875	1.67489	cfa-mir-8857;U6;U2		HSPA4L
19	13635747	BICF2G63038079	0.138112	0.211582	0.267262	0.773377	1.58498	0.00302308	2.51955	1.69051	cfa-mir-8857;U6;U2		HSPA4L
19	13702685	BICF2P666541	0.192917	0.249107	0.332143	0.846465	1.90943	0.000471107	3.32688	1.60849	U2		INTU
19	13737190	BICF2G63038104	0.212843	0.265179	0.353571	0.884568	2.03002	0.000218977	3.6596	1.5742	U2		INTU
19	13741458	BICF2G63038105	0.156889	0.234127	0.280952	0.941464	1.80045	0.00090896	3.04146	1.5742	U2		INTU
19	13751935	BICF2G63038108	0.156889	0.234127	0.280952	0.941464	1.80045	0.00090896	3.04146	1.57531	U2		INTU
19	13771535	BICF2G63038112	0.230988	0.261842	0.376398	0.958256	2.18021	7.96065e-05	4.09905	1.57647	U2		INTU
19	13780400	BICF2S23226615	0.00111444	0.040377	0.0440476	0.93513	0.169798	0.384341	0.415283	1.5738	U2		cfa-mir-8857
19	13787842	BICF2G63038115	0.150417	0.228175	0.27381	0.935826	1.76549	0.0011144	2.95296	1.56092	U2		cfa-mir-8857
19	13801977	BICF2G63038117	0.00568416	0.0455357	0.0607143	0.919116	0.463748	0.210919	0.675883	1.55612	U2		cfa-mir-8857
19	13810372	BICF2G63038124	0.0634688	0.13125	0.175	0.703068	1.10704	0.0275901	1.55925	1.52636	U2		cfa-mir-8857
19	13821838	BICF2G63038155	0.0325061	0.09375	0.125	0.732278	0.899975	0.0595215	1.22533	1.49909	U2		cfa-mir-8857
19	13836420	BICF2G63038165	0.0940616	0.163393	0.217857	0.767127	1.35579	0.00942963	2.02551	1.49921
19	13850442	BICF2G63038172	0.045584	0.109821	0.146429	0.701604	0.975835	0.0454953	1.34203	1.49921
19	13857465	BICF2G63038174	0.0281253	0.0883929	0.117857	0.676732	0.807692	0.0809121	1.09199	1.47156
19	13874158	BICF2G63038187	0.0104926	0.0603175	0.0904762	0.62428	0.420305	0.23331	0.632067	1.44569
19	13878225	BICF2G63038188	0.00437602	0.0535466	0.0755952	0.612511	0.173518	0.381882	0.418071	1.43223
19	13909145	BICF2G63038213	0.00673001	0.0586062	0.0827381	0.617898	0.286527	0.309849	0.50885	1.3629
19	13915142	BICF2S22914801	0.00673001	0.0586062	0.0827381	0.617898	0.286527	0.309849	0.50885	1.3629
19	13931530	BICF2S2352773	0.027009	0.065749	0.143452	0.617854	0.799927	0.0829476	1.0812	1.32547
19	14032608	BICF2S23347679	0.0129702	0.00513393	0.0410714	0.268142	-0.0392385	0.527092	0.278113	1.03471
20	20651866	BICF2G630233096	0.184132	-0.0801587	-0.240476	0.0195731	-0.25715	0.671983	0.172641	1.06677			PROK2
20	20663396	BICF2G630233104	0.0326315	0.0321181	-0.154167	0.0774949	-0.476514	0.795413	0.0994076	1.07943	FOXP1		PROK2
20	20673218	BICF2S23519852	0.0773911	-0.0679563	-0.163095	0.0835295	-0.315475	0.707611	0.150205	1.097	FOXP1		PROK2
20	20694427	BICF2G630233108	0.00606734	0.0328125	0.0375	0.214111	-0.330542	0.716514	0.144775	1.10125	FOXP1		PROK2
20	20699604	BICF2G630233110	0.0181352	0.0765625	0.0875	0.240485	0.172692	0.382428	0.417451	1.10125	FOXP1		PROK2
20	20716347	BICF2P399305	0.0567974	0.126562	0.144643	0.31947	0.588439	0.154052	0.812332	1.14418	FOXP1		PROK2
20	20727746	BICF2G630233123	0.0404069	0.0350942	-0.168452	0.329051	-0.122167	0.58379	0.233743	1.14807	FOXP1		PROK2
20	20734705	BICF2S23317741	0.0648979	0.034127	-0.204762	0.479727	0.0922071	0.436556	0.35996	1.14195	FOXP1		PROK2
20	20754205	BICF2P1098098	0.0301307	-0.0500992	-0.120238	0.472364	0.0767037	0.447154	0.349543	1.11082	FOXP1		PROK2
20	20756528	BICF2G630233132	0.145309	0.222222	0.266667	0.635989	1.47103	0.00541874	2.2661	1.11082	FOXP1		PROK2
20	20771917	BICF2P1178111	0.0857444	0.142857	0.142857	0.57532	0.977084	0.0452887	1.34401	1.11353	FOXP1		EIF4E3
20	20778877	BICF2G630233138	0.0139077	0.00503472	0.0172619	0.61462	0.327493	0.285277	0.544733	1.08922	FOXP1		EIF4E3
20	20784460	TIGRP2P272442	0.00222069	0.0453125	0.0517857	0.776718	0.141907	0.402922	0.394779	1.15325	FOXP1		EIF4E3
20	20790427	BICF2G630233142	0.121234	0.185714	0.185714	0.845358	1.42487	0.00679458	2.16784	1.15325		FOXP1	EIF4E3
20	20802227	BICF2S23243984	0.0211205	0.05	0.05	0.706434	0.629106	0.137935	0.860326	1.13768		FOXP1	EIF4E3
20	20817576	BICF2G630233156	0.189146	0.276091	0.30119	0.95355	1.92212	0.000435459	3.36105	1.14245		FOXP1	EIF4E3
20	20833685	BICF2S23345078	0.00732501	0.0175347	0.060119	0.79204	0.414585	0.236353	0.626439	1.2085		FOXP1	EIF4E3
20	20846219	BICF2G630233162	0.119589	0.180035	0.254167	0.771601	1.50722	0.00451946	2.34491	1.19802		FOXP1	EIF4E3
20	20850832	BICF2G630233165	0.00054564	-0.015501	-0.0744048	0.715459	-0.423629	0.768449	0.114385	1.19802		FOXP1	EIF4E3
20	20862013	BICF2G630233182	0.106541	0.180556	0.216667	0.660071	1.2886	0.0128098	1.89246	1.26414		FOXP1	EIF4E3
20	20894042	BICF2P894202	0.0665867	-0.0563492	-0.169048	0.500454	0.177229	0.379433	0.420865	1.34555		FOXP1	EIF4E3
20	20917656	BICF2G630233208	0.0362426	0.012996	-0.155952	0.498114	0.0780102	0.446259	0.350413	1.41757		FOXP1	EIF4E3
20	20958890	BICF2P1038586	0.0108704	0.0357143	0.0357143	0.411087	0.0508603	0.464902	0.332639	1.6064		FOXP1
20	20979966	BICF2G630233259	0.338607	0.0886657	-0.425595	0.441463	0.276945	0.315727	0.500689	1.61478		FOXP1
20	20988735	BICF2G630233266	0.0228404	0.0515625	0.1375	0.668477	0.817524	0.0783887	1.10575	1.63101		FOXP1
20	21070680	BICF2G630233275	0.39794	0.47252	0.515476	0.932562	2.78994	6.74757e-07	6.17085	1.67531	MDFIC2		FOXP1
20	21089822	BICF2G630233283	0.0507961	0.110094	0.114881	0.742631	0.962127	0.0478117	1.32047	1.67495	MDFIC2		FOXP1
20	21117083	BICF2G630233317	0.0246758	-0.0544891	-0.100595	0.585162	0.207205	0.359839	0.443892	1.70733	MDFIC2;MITF		FOXP1
20	21128126	TIGRP2P272509	0.154649	0.210392	0.297024	1.17084	2.00257	0.000261643	3.58229	1.75511	MDFIC2;MITF		FOXP1
20	21146516	BICF2S23630408	0.403387	0.324777	-0.519643	1.08297	0.824678	0.0765908	1.11582	1.79714	MDFIC2;MITF		FOXP1
20	21147364	BICF2G630233332	0.255353	0.248884	0.398214	1.08535	2.3794	1.88424e-05	4.72486	1.79714	MDFIC2;MITF		FOXP1
20	21164632	BICF2G630233337	0.0108704	0.0357143	0.0357143	0.885492	0.526014	0.181126	0.742019	1.87955	MDFIC2;MITF		FOXP1
20	21171369	BICF2S23141368	0.0662176	0.13063	0.13631	0.976377	1.26206	0.0144098	1.84134	1.88453	MDFIC2;MITF		FOXP1
20	21192952	BICF2G630233351	0.634022	0.59127	-0.709524	1.02568	0.719529	0.106334	0.973327	1.9169	MDFIC2;MITF		FOXP1
20	21193444	BICF2G630233352	0.634022	0.59127	-0.709524	1.02568	0.719529	0.106334	0.973327	1.9169	MDFIC2;MITF		FOXP1
20	21205479	BICF2G630233367	0.208707	0.19313	0.356548	1.10852	2.21088	6.42397e-05	4.1922	1.96105	MDFIC2;MITF		FOXP1
20	21234378	BICF2G630233384	0.00437602	0.0535466	0.0755952	0.987675	0.505929	0.190435	0.720253	2.01971	MDFIC2;MITF		FOXP1
20	21241225	BICF2G630233388	0.0063943	0.0390625	0.0446429	0.889318	0.428631	0.228919	0.640317	2.04648	MDFIC2;MITF		FOXP1
20	21261710	BICF2P335579	0.412049	0.329241	-0.526786	1.05037	0.800592	0.0827719	1.08212	2.04508	MDFIC2;MITF		FOXP1
20	21264291	TIGRP2P272535	0.412049	0.329241	-0.526786	1.05037	0.800592	0.0827719	1.08212	2.04508	MDFIC2;MITF		FOXP1
20	21281186	BICF2G630233421	0.296249	0.353175	0.42381	1.3133	2.64477	2.31522e-06	5.63541	2.09721	MDFIC2;MITF		FOXP1
20	21307513	BICF2G630233460	0.0222537	0.0690228	0.0720238	1.25328	1.11867	0.0263364	1.57944	2.18937	MDFIC2;MITF		FOXP1
20	21309446	BICF2G630233464	0.332173	0.270139	-0.463095	1.43821	0.971914	0.0461483	1.33584	2.18937	MDFIC2;MITF		FOXP1
20	21321678	BICF2G630233473	0.152734	0.236806	0.258333	1.43912	2.02095	0.000232291	3.63397	2.16882	MDFIC2;MITF		FOXP1
20	21336602	BICF2G630233484	0.000715474	0.0214286	0.0214286	1.22406	0.233456	0.342975	0.464738	2.24544	MDFIC2;MITF		FOXP1
20	21351168	TIGRP2P272545	0.408487	0.303472	-0.520238	1.38747	0.982832	0.0443482	1.35312	2.25767	MDFIC2;MITF		FOXP1
20	21356569	BICF2G630233493	0.295548	0.324107	0.432143	1.48906	2.70916	1.35011e-06	5.86963	2.30695	MDFIC2;MITF		FOXP1
20	21368267	BICF2G630233506	0.45872	0.324306	-0.555952	1.50565	1.02844	0.0374315	1.42676	2.31423	MDFIC2;MITF		FOXP1
20	21380541	TIGRP2P272551	0.116319	0.188963	0.23869	1.47743	1.8944	0.000516826	3.28666	2.28442	MDFIC2;MITF		FOXP1
20	21405490	BICF2G630233533	0.351134	0.278472	-0.477381	1.52496	1.00004	0.0416265	1.38063	2.37116	MDFIC2;MITF		FOXP1
20	21411488	BICF2G630233549	0.200355	0.203472	0.34881	1.57835	2.35178	2.31653e-05	4.63516	2.37116	MDFIC2;MITF		FOXP1
20	21414091	BICF2G630233552	0.0595867	0.12438	0.175595	1.61434	1.61433	0.00258616	2.58734	2.42693	MDFIC2;MITF		FOXP1
20	21423345	TIGRP2P272557	0.12047	0.194618	0.245833	1.32812	1.88874	0.0005351	3.27157	2.44238	MDFIC2;MITF		FOXP1
20	21436457	TIGRP2P272561	0.190602	0.235689	0.332738	1.20035	2.17477	8.26755e-05	4.08262	2.44238	MDFIC2;MITF		FOXP1
20	21456207	BICF2P1322851	0.309138	0.316642	0.447024	1.21124	2.67751	1.7626e-06	5.75385	2.51856	MDFIC2;MITF		FOXP1
20	21459981	BICF2P212740	0.0273926	0.0758681	0.0791667	0.952249	0.950919	0.0497749	1.30299	2.55499	MDFIC2;MITF		FOXP1
20	21479863	BICF2S23915724	0.746506	0.386582	-0.71369	0.864912	0.768081	0.0917007	1.03763	2.57359	MDFIC2;MITF		FOXP1
20	21490573	BICF2G630233604	0.0427974	0.105853	0.115476	0.888785	1.05887	0.0333252	1.47723	2.6336	MDFIC2;MITF		FOXP1
20	21497863	BICF2P550929	0.491669	0.309201	-0.570833	0.970357	0.768534	0.0915715	1.03824	2.59485	MDFIC2;MITF		FOXP1
20	21504824	BICF2G630233615	0.0288035	0.0862103	0.0940476	0.947416	0.991679	0.0429313	1.36723	2.56089	MDFIC2;MITF		FOXP1
20	21517469	TIGRP2P272577	0.165943	0.215451	0.304167	1.11482	2.01069	0.000248267	3.60508	2.53804	MDFIC2;MITF
20	21533829	BICF2S23214340	0.256789	0.248884	0.398214	1.11109	2.4	1.61278e-05	4.79242	2.51385	MDFIC2;MITF
20	21585331	BICF2P616686	0.00147442	-0.0287946	-0.0767857	0.689894	-0.271236	0.680749	0.167013	2.44097	MITF	MDFIC2
20	21630994	BICF2P636972	0.127095	0.185094	0.26131	1.03867	1.76831	0.00109639	2.96003	2.50529		MDFIC2
20	21661501	TIGRP2P272624	0.19154	0.278571	0.278571	1.15678	2.03251	0.000215441	3.66667	2.43702		MDFIC2
20	21669885	TIGRP2P272629	0.0652071	0.138889	0.166667	1.11538	1.43915	0.00633909	2.19797	2.43222		MITF	MDFIC2
20	21691979	BICF2S22925547	0.0620633	0.111806	0.191667	1.0723	1.45044	0.00599835	2.22197	2.41027		MITF	MDFIC2
20	21702169	BICF2P324712	0.0182252	0.0788442	0.11131	1.02188	1.02831	0.0374493	1.42656	2.45589		MITF	MDFIC2
20	21715930	BICF2P1215624	0.0366771	0.0714286	0.0714286	0.943987	0.967372	0.0469144	1.32869	2.40058		MITF	MDFIC2
20	21730195	BICF2G630233641	0.168458	0.251563	0.2875	1.06434	1.94127	0.000386376	3.41299	2.37042		MITF	MDFIC2
20	21750335	BICF2S23644777	0.0115174	-0.0046875	-0.0375	0.743577	0.256793	0.32824	0.483809	2.3966		MITF	MDFIC2
20	21778241	BICF2S23315454	0.153391	0.233309	0.243452	1.01894	1.77301	0.00106694	2.97186	2.42248		MITF	MDFIC2
20	21789374	BICF2G630233742	0.270393	0.363368	0.379167	1.04484	2.33272	2.66806e-05	4.5738	2.37714		MITF	MDFIC2
20	21823265	BICF2G630233734	0.0273926	0.0758681	0.0791667	0.940034	0.941418	0.0514891	1.28828	2.35362		MITF	MDFIC2
20	21834569	BICF2G630233719	0.35835	0.452356	0.472024	1.09234	2.73112	1.12015e-06	5.95072	2.39773		MITF	MDFIC2
20	21848178	BICF2G630233714	0.0122966	0.0269841	0.0404762	0.989668	0.670699	0.122682	0.91122	2.42841		MITF	MDFIC2
20	21855894	BICF2G630233713	0.297281	0.390749	0.407738	1.11259	2.49661	7.65226e-06	5.11621	2.44401		MITF	MDFIC2
20	21871904	TIGRP2P272658	0.00793654	0.0107143	0.0214286	0.851291	0.372164	0.259591	0.585711	2.35954			MDFIC2
20	21883159	BICF2P279876	0.0647057	0.123785	0.129167	1.01027	1.2681	0.0140314	1.8529	2.35033			MDFIC2
20	21904057	BICF2G630233693	0.352934	0.361607	0.482143	1.06218	2.73623	1.07236e-06	5.96966	2.37514	FRMD4B		MDFIC2
20	21911990	BICF2G630233682	0.336507	0.350893	0.467857	1.05953	2.66749	1.91662e-06	5.71746	2.34067	FRMD4B		MDFIC2
20	21920199	BICF2G630233677	0.0194708	0.0765625	0.0875	0.96293	0.934188	0.0528247	1.27716	2.33676	FRMD4B		MDFIC2
20	21951331	BICF2G630233663	0.417563	0.448413	0.538095	1.12771	3.02383	8.14116e-08	7.08931	2.22951	FRMD4B		MDFIC2
20	21966757	BICF2G630233778	0.216549	0.307143	0.307143	1.01496	2.04065	0.000204268	3.6898	2.18692	FRMD4B		MDFIC2
20	21991044	BICF2G630233815	0.0106763	-0.0226438	-0.0494048	0.552107	0.0122511	0.491535	0.308445	2.20695	FRMD4B		MDFIC2
20	22001859	TIGRP2P272673	0.26256	0.113368	-0.38869	0.516629	0.30311	0.299791	0.523182	2.18173	FRMD4B		MDFIC2
20	22016578	BICF2P529451	0.0324062	0.0927579	0.10119	0.733515	0.844712	0.0717221	1.14435	2.18683	FRMD4B		MDFIC2
20	22031342	BICF2G630233852	0.0223066	0.0796627	0.0869048	0.724566	0.750487	0.0968207	1.01403	2.15904	FRMD4B		MDFIC2
20	22045960	BICF2G630233861	0.166791	0.249901	0.272619	0.911316	1.78175	0.00101406	2.99394	2.06473	FRMD4B		MDFIC2
20	22061352	TIGRP2P272678	0.146462	0.230258	0.25119	1.02516	1.77921	0.00102919	2.98751	2.06423	FRMD4B		MDFIC2
20	22063224	BICF2S23534138	0.00432669	0.0142857	0.0142857	0.892927	0.252348	0.331027	0.480137	2.06423	FRMD4B		MDFIC2
20	22104719	BICF2P318776	0.441005	0.527654	0.550595	1.25385	3.16668	2.06903e-08	7.68423	2.10161	FRMD4B		MDFIC2
20	22116909	BICF2G630233888	0.262043	0.113368	-0.38869	0.80349	0.585439	0.155289	0.80886	2.09882	FRMD4B;LMOD3		MDFIC2
20	22126185	BICF2G630233908	0.00943354	0.0365079	0.109524	0.999123	0.765652	0.0923953	1.03435	2.09882	FRMD4B;LMOD3		MDFIC2
20	22141487	BICF2G630233943	0.00944957	-0.0137153	-0.0470238	0.853077	0.269369	0.320407	0.494298	2.11115	FRMD4B;LMOD3;ARL6IP5		MDFIC2
20	22144717	BICF2G630233949	0.015711	0.03125	0.125	0.623309	0.668678	0.123394	0.908705	2.11115	FRMD4B;LMOD3;ARL6IP5		MDFIC2
20	22168603	BICF2S23319907	0.0256979	-0.0448661	-0.119643	0.592819	0.189402	0.371435	0.430117	2.14278	FRMD4B;LMOD3;ARL6IP5;UBA3		MITF
20	22179808	BICF2S22962439	0.0255023	-0.0521081	-0.11369	0.564723	0.168619	0.385121	0.414402	2.13348	FRMD4B;LMOD3;ARL6IP5;UBA3		MITF
20	22204877	BICF2S23318610	0.016284	0.000669643	0.00178571	0.755164	0.494433	0.195893	0.707982	2.11516	FRMD4B;LMOD3;ARL6IP5;UBA3;TMF1		MITF
20	22224284	BICF2P142613	0.0113428	-0.018254	-0.0547619	0.766081	0.240162	0.338715	0.470166	2.12534	FRMD4B;LMOD3;ARL6IP5;UBA3;TMF1;EOGT		MITF
20	22236454	BICF2P646693	0.127417	0.2	0.2	0.84429	1.47006	0.0054448	2.26402	2.14982	FRMD4B;LMOD3;ARL6IP5;UBA3;TMF1;EOGT		MITF
20	22247245	BICF2S23320710	0.20996	0.11746	-0.352381	0.805576	0.5533	0.168945	0.772256	2.12845	FRMD4B;LMOD3;ARL6IP5;UBA3;TMF1;EOGT		MITF
20	22268046	BICF2P308593	0.0423045	0.0857143	0.0857143	0.919427	1.01054	0.0400326	1.39759	2.204	FRMD4B;LMOD3;ARL6IP5;UBA3;TMF1;EOGT		MITF
20	22285615	BICF2S23752383	0.138509	0.207143	0.207143	1.06495	1.69503	0.00166302	2.7791	2.19027	FRMD4B;LMOD3;ARL6IP5;UBA3;TMF1;EOGT		MITF
20	22292353	BICF2P2342	0.643181	0.698785	-0.729167	1.13662	0.730052	0.103027	0.987047	2.13432	FRMD4B;LMOD3;ARL6IP5;UBA3;TMF1;EOGT		MITF
20	22303915	TIGRP2P272719	0.580997	0.678571	-0.678571	1.28678	0.951304	0.0497063	1.30359	2.15553	FRMD4B;LMOD3;ARL6IP5;UBA3;TMF1;EOGT		MITF
20	22316076	BICF2P1511957	0.108841	0.184425	0.20119	1.19687	1.6943	0.00166978	2.77734	2.15553	FRMD4B;LMOD3;ARL6IP5;UBA3;TMF1;EOGT		MITF
20	22331987	BICF2P601097	0.278545	0.378571	0.378571	1.33706	2.51417	6.66322e-06	5.17632	2.14591	FRMD4B;LMOD3;ARL6IP5;UBA3;TMF1;EOGT		MITF
20	22353277	BICF2S22934368	0.0757246	0.137475	0.143452	1.25236	1.50299	0.00461707	2.33563	2.08398	FRMD4B;LMOD3;ARL6IP5;UBA3;TMF1;EOGT;TAFA4		MITF
20	22369627	BICF2P373083	0.0112484	0.00228175	0.027381	1.09888	0.690093	0.115989	0.935582	2.01931	FRMD4B;LMOD3;ARL6IP5;UBA3;TMF1;EOGT;TAFA4		MITF
20	22369738	BICF2G630233966	0.108644	0.0888889	-0.266667	1.2134	0.76943	0.0913166	1.03945	2.01931	FRMD4B;LMOD3;ARL6IP5;UBA3;TMF1;EOGT;TAFA4		MITF
20	22377923	BICF2S23248988	0.217955	0.307143	0.307143	1.19868	2.17345	8.34332e-05	4.07866	2.03951	FRMD4B;LMOD3;ARL6IP5;UBA3;TMF1;EOGT;TAFA4
20	22380351	BICF2G630233995	0.0152348	-2.48016e-05	-0.000595238	1.06686	0.723305	0.105139	0.978236	2.03951	FRMD4B;LMOD3;ARL6IP5;UBA3;TMF1;EOGT;TAFA4
20	22399067	BICF2G630234028	0.232359	0.266047	0.375595	0.899039	2.13454	0.000109027	3.96247	2.02171	FRMD4B;LMOD3;ARL6IP5;UBA3;TMF1;EOGT;TAFA4
20	22407680	BICF2G630234035	0.0942503	0.15	0.15	0.590315	1.03341	0.0367338	1.43493	1.96531	LMOD3;ARL6IP5;UBA3;TMF1;EOGT;TAFA4	FRMD4B
20	22431048	BICF2G630234089	0.547985	0.0631696	-0.505357	0.225375	0.169931	0.384253	0.415383	1.89603	LMOD3;ARL6IP5;UBA3;TMF1;EOGT;TAFA4	FRMD4B
20	22441306	BICF2G630234115	0.00139218	0.0455357	0.0607143	0.447578	-0.233861	0.657283	0.182248	1.87477	LMOD3;ARL6IP5;UBA3;TMF1;EOGT;TAFA4	FRMD4B
20	22470368	BICF2G630234193	0.107357	0.171429	0.171429	0.564071	1.08998	0.0295192	1.5299	1.75862	LMOD3;ARL6IP5;UBA3;TMF1;EOGT;TAFA4	FRMD4B
20	22494118	BICF2G630234234	0.106792	0.0100942	-0.242262	0.591168	0.284708	0.310961	0.507294	1.7611	LMOD3;ARL6IP5;UBA3;TMF1;EOGT;TAFA4	FRMD4B
20	22498805	BICF2G630234251	0.0611486	0.107143	0.107143	0.641296	0.882283	0.0632366	1.19903	1.74144	LMOD3;ARL6IP5;UBA3;TMF1;EOGT;TAFA4	FRMD4B
20	22510945	BICF2G630234271	0.0833815	0.157812	0.180357	0.694383	1.17437	0.0209724	1.67835	1.7591	LMOD3;ARL6IP5;UBA3;TMF1;EOGT;TAFA4	FRMD4B
20	22525610	BICF2S23542015	0.114334	0.178571	0.178571	0.738824	1.29776	0.0122952	1.91027	1.76814	LMOD3;ARL6IP5;UBA3;TMF1;EOGT;TAFA4	FRMD4B
20	22539485	BICF2S235140	0.0115257	-0.00367063	-0.0440476	0.731303	0.23403	0.34261	0.465201	1.78926	LMOD3;ARL6IP5;UBA3;TMF1;EOGT;TAFA4	FRMD4B
20	22544697	BICF2G630234287	0.0139077	0.00503472	0.0172619	0.715248	0.427335	0.2296	0.639029	1.77359	LMOD3;ARL6IP5;UBA3;TMF1;EOGT;TAFA4	FRMD4B
20	22558284	BICF2G630234304	0.108591	0.171429	0.171429	0.844572	1.35958	0.00926494	2.03316	1.75564	LMOD3;ARL6IP5;UBA3;TMF1;EOGT;TAFA4	FRMD4B
20	22569147	BICF2G630234344	0.0444906	-0.0529018	-0.141071	0.661326	0.311608	0.294695	0.530628	1.7563	LMOD3;ARL6IP5;UBA3;TMF1;EOGT;TAFA4	FRMD4B
20	22589117	TIGRP2P272781	0.141335	0.214286	0.214286	1.09474	1.74012	0.00128923	2.88967	1.76694	LMOD3;ARL6IP5;UBA3;TMF1;EOGT;TAFA4	FRMD4B
20	22589262	BICF2P1040570	0.122374	0.185714	0.185714	1.21181	1.70502	0.00157261	2.80338	1.76694	LMOD3;ARL6IP5;UBA3;TMF1;EOGT;TAFA4	FRMD4B
20	22591711	BICF2P1359376	0.124771	0.192857	0.192857	1.0522	1.62114	0.00249332	2.60322	1.76694	LMOD3;ARL6IP5;UBA3;TMF1;EOGT;TAFA4	FRMD4B
20	22608814	BICF2G630234385	0.0621621	0.132812	0.151786	0.995614	1.29992	0.0121759	1.9145	1.67862	LMOD3;ARL6IP5;UBA3;TMF1;EOGT;TAFA4		FRMD4B
20	22628791	BICF2G630234423	0.199017	0.28807	0.300595	1.11728	2.07415	0.000163737	3.78585	1.70191	ARL6IP5;UBA3;TMF1;EOGT;TAFA4	LMOD3	FRMD4B
20	22647826	BICF2P1016749	0.0447393	0.0857143	0.0857143	0.961015	1.05117	0.0343272	1.46436	1.73367	UBA3;TMF1;EOGT;TAFA4;TAFA1	ARL6IP5	FRMD4B
20	22657645	BICF2S23311452	0.376916	0.398189	0.502976	1.10811	2.86676	3.42854e-07	6.46489	1.71519	UBA3;TMF1;EOGT;TAFA4;TAFA1		FRMD4B
20	22672599	TIGRP2P272823	0.0553833	0.104478	0.104478	0.924452	1.11061	0.0271999	1.56543	1.71813	TMF1;EOGT;TAFA4;TAFA1	UBA3	FRMD4B
20	22694195	TIGRP2P272827	0.00428196	0.00324901	-0.0779762	0.790065	-0.0229975	0.515887	0.287446	1.69654	EOGT;TAFA4;TAFA1	TMF1	FRMD4B
20	22705745	BICF2G630234528	0.0857444	0.142857	0.142857	0.988041	1.34832	0.00976248	2.01044	1.69166	EOGT;TAFA4;TAFA1	TMF1	FRMD4B
20	22726919	BICF2G630234534	0.239578	0.296404	0.374405	1.10142	2.30668	3.2308e-05	4.49069	1.71685	TAFA4;TAFA1	EOGT	FRMD4B
20	22730502	BICF2G630234538	0.128069	0.192857	0.192857	1.10296	1.6675	0.00193729	2.71281	1.71685	TAFA4;TAFA1	EOGT	FRMD4B
20	22740454	BICF2G630234575	0.00893257	0.0214286	0.0214286	0.927796	0.462623	0.211483	0.674725	1.68454	TAFA4;TAFA1	EOGT	FRMD4B
20	22755998	BICF2G630234604	0.0169727	0.05	0.05	0.963529	0.811942	0.079814	1.09792	1.68737	TAFA4;TAFA1	EOGT	FRMD4B
20	22760448	BICF2G630234610	0.276098	0.370213	0.38631	1.23818	2.48501	8.38102e-06	5.0767	1.68737	TAFA4;TAFA1		FRMD4B
20	22766006	BICF2G630234613	0.194628	0.278571	0.278571	1.30336	2.12367	0.000117392	3.93036	1.6838	TAFA4;TAFA1		FRMD4B
20	22784926	BICF2G630234664	0.0507481	0.0821181	0.179167	1.11117	1.40923	0.00732633	2.13511	1.65334	TAFA4;TAFA1		FRMD4B
20	22785182	BICF2G630234665	0.0458287	0.0788442	0.172024	1.10199	1.369	0.00886575	2.05228	1.65334	TAFA4;TAFA1		FRMD4B
20	22788853	BICF2G630234682	0.00981232	-0.0259177	-0.0327381	0.879428	0.328038	0.284957	0.54522	1.63654	TAFA4;TAFA1		FRMD4B
20	22798331	BICF2P1471320	0.196122	0.276562	0.316071	1.03324	2.03816	0.000207624	3.68272	1.64638	TAFA4;TAFA1		FRMD4B
20	22821388	BICF2P1100420	0.0788843	0.0177579	-0.213095	0.715322	0.372703	0.259289	0.586217	1.65372	TAFA4;TAFA1		FRMD4B
20	22848041	BICF2P332273	0.000459789	0.0150794	0.0904762	0.705426	-0.0775976	0.553458	0.256915	1.58036	TAFA1	TAFA4	FRMD4B
20	22862579	BICF2P32927	0.0121704	0.0553323	0.0577381	0.475381	0.22806	0.346417	0.460401	1.56892	TAFA1	TAFA4	FRMD4B
20	22882320	BICF2P475363	0.0226488	0.0571429	0.0571429	0.442885	0.376042	0.257419	0.589359	1.52642	TAFA1	TAFA4	FRMD4B
20	22929650	BICF2P1122113	0.0109622	0.0149554	-0.119643	0.553626	-0.0925804	0.563699	0.248953	1.4201	TAFA1	TAFA4	FRMD4B
20	22938401	BICF2P1096215	0.0880647	0.0299352	-0.229503	0.506537	0.159441	0.391213	0.407587	1.41787	TAFA1	TAFA4	FRMD4B
20	22952309	BICF2S2345451	0.0419117	0.0785714	0.0785714	0.556276	0.653571	0.128813	0.890039	1.43777	TAFA1	TAFA4	FRMD4B
20	22974211	BICF2P124796	0.00807298	0.0589038	0.0744048	0.565086	0.251641	0.331471	0.479555	1.41759	TAFA1		FRMD4B
20	22997820	BICF2S23641393	0.011627	0.00803571	0.0107143	0.518232	0.128307	0.412066	0.385034	1.46187	TAFA1		FRMD4B
20	23033192	BICF2S23255732	0.135516	0.154439	0.285119	0.704529	1.55462	0.00354395	2.45051	1.46317	TAFA1		FRMD4B
20	23039803	BICF2S23653026	0.446466	0.193527	-0.516071	0.615801	0.494362	0.195927	0.707906	1.46435	TAFA1		FRMD4B
20	23072031	TIGRP2P272938	0.22407	0.308829	0.336905	0.878354	2.01076	0.000248152	3.60528	1.49763	TAFA1		FRMD4B
20	23085629	BICF2P688159	0.18515	0.08125	-0.325	0.667902	0.418629	0.2342	0.630414	1.50175	TAFA1		FRMD4B
20	28519146	BICF2P1452229	0.0989185	0.00979663	-0.235119	0.0678696	-0.384496	0.747284	0.126515	1.2067	FEZF2;C20H3orf14;PTPRG;U4;U4	CADPS
20	28533768	BICF2S23118322	0.000715474	0.0214286	0.0214286	0.0373967	-0.992115	0.957138	0.0190256	1.16834	FEZF2;C20H3orf14;PTPRG;U4;U4	CADPS
20	28537877	BICF2P1136005	0.114935	0.0103919	-0.249405	0.0800285	-0.346501	0.725799	0.139184	1.14849	FEZF2;C20H3orf14;PTPRG;U4;U4	CADPS
20	28545543	BICF2P672603	0.100289	0.164286	0.164286	0.235577	0.658998	0.126848	0.896717	1.14849	FEZF2;C20H3orf14;PTPRG;U4;U4	CADPS
20	28565049	BICF2P250099	0.0211205	0.05	0.05	0.244623	0.101214	0.430419	0.366109	1.11742	FEZF2;C20H3orf14;PTPRG;U4;U4	CADPS
20	28598032	BICF2S23328615	0.128013	0.200273	0.252976	0.411242	1.14951	0.0232397	1.63377	1.12623	FEZF2;C20H3orf14;PTPRG;U4;U4	CADPS
20	28613485	BICF2S23354419	0.205577	0.245809	0.347024	0.42195	1.53675	0.00388703	2.41038	1.14611	FEZF2;C20H3orf14;PTPRG;U4;U4	CADPS
20	28622964	BICF2P576682	0.354282	0.0524554	-0.419643	0.0701949	-0.175087	0.619154	0.208201	1.14611	FEZF2;C20H3orf14;PTPRG;U4;U4	CADPS
20	28657814	BICF2S23011473	0.00578111	0.0285714	0.0285714	0.490378	-0.0303296	0.520948	0.283206	1.21443	FEZF2;C20H3orf14;PTPRG;U4;U4	CADPS
20	28677628	BICF2S23024143	0.00578111	0.0285714	0.0285714	0.49435	-0.025731	0.517774	0.28586	1.21558	FEZF2;C20H3orf14;PTPRG;U4;U4	CADPS
20	28688429	BICF2P516031	0.104499	0.160317	0.240476	0.7403	1.41114	0.00725938	2.1391	1.2386	FEZF2;C20H3orf14;PTPRG;U4;U4		CADPS
20	28701533	BICF2P272990	0.0108704	0.0357143	0.0357143	0.724424	0.386343	0.251695	0.599126	1.27236	FEZF2;C20H3orf14;PTPRG;U4;U4		CADPS
20	28716786	BICF2P1249484	0.0931444	0.170313	0.194643	0.949739	1.45398	0.00589506	2.22951	1.27958	C20H3orf14;PTPRG;U4;U4		CADPS
20	28722880	BICF2P591098	0.10494	0.177654	0.224405	1.0499	1.63841	0.00227122	2.64374	1.27958	C20H3orf14;PTPRG;U4;U4		CADPS
20	28761971	BICF2S23136830	0.175032	0.260689	0.272024	1.06617	1.92321	0.000432523	3.36399	1.27918	PTPRG;U4;U4		CADPS
20	28772340	BICF2S23656476	0.214938	0.265179	0.353571	1.06158	2.17869	8.04541e-05	4.09445	1.27918	PTPRG;U4;U4		CADPS
20	28826317	BICF2P473496	0.0138047	0.00334821	0.00535714	0.837588	0.499385	0.19353	0.713251	1.27661	U4;U4	PTPRG	CADPS
20	28849225	BICF2P580416	0.100683	0.174603	0.209524	1.01079	1.55962	0.00345309	2.46179	1.31837	U4;U4	PTPRG	CADPS
20	28856237	BICF2P642325	0.154544	0.232813	0.266071	1.03931	1.84615	0.00069283	3.15937	1.31837	U4	PTPRG	CADPS
20	28860990	BICF2S23123519	0.0952928	0.171329	0.186905	0.907251	1.41047	0.00728271	2.13771	1.31837	U4	PTPRG	CADPS
20	28880098	BICF2S23217200	0.0222537	0.0690228	0.0720238	0.724543	0.712339	0.108637	0.964021	1.35997	U4	PTPRG	CADPS
20	28896983	BICF2P451221	0.0108704	0.0357143	0.0357143	0.697573	0.36047	0.266198	0.574795	1.36556	U4	PTPRG	CADPS
20	28918347	BICF2P837085	0.0431231	0.0964038	0.100595	0.743012	0.898156	0.0598954	1.22261	1.35772		PTPRG	CADPS
20	28947989	BICF2P195283	0.0865868	0.123487	0.227976	0.737911	1.32898	0.0106716	1.97177	1.50181		PTPRG	CADPS
20	28948138	BICF2P195282	0.0609577	0.104142	0.192262	0.722674	1.15242	0.0229641	1.63895	1.50181		PTPRG	CADPS
20	28972461	BICF2P300850	0.145631	0.226463	0.23631	0.820057	1.57664	0.00315883	2.50047	1.66466		PTPRG	CADPS
20	28985488	BICF2S23751362	0.229603	0.315377	0.344048	0.928079	2.07405	0.000163848	3.78556	1.68981		PTPRG	CADPS
20	29011611	BICF2P1366573	0.14662	0.222222	0.266667	0.890417	1.70596	0.00156427	2.80569	1.78428		PTPRG	CADPS
20	29032382	BICF2S23521349	0.000972484	0.0475942	0.060119	0.641068	-0.0789461	0.554381	0.256191	1.81743		PTPRG	CADPS
20	29086681	BICF2S24116690	0.0659666	-0.0684772	-0.149405	0.481079	0.183864	0.375067	0.425891	2.02975		PTPRG	CADPS
20	29094182	BICF2P595868	0.0879738	0.158011	0.164881	0.747724	1.20359	0.0185489	1.73168	2.03885		PTPRG	CADPS
20	29141735	BICF2S23335312	0.265375	0.364286	0.364286	0.961755	2.21797	6.11099e-05	4.21389	2.08657		PTPRG	CADPS
20	29148455	BICF2S23244664	0.0194094	-0.00267857	-0.00357143	0.623518	0.391411	0.248903	0.603969	2.05655		PTPRG	CADPS
20	29168862	BICF2S22954169	0.00739794	-0.00605159	-0.072619	0.511592	-0.162791	0.611014	0.213949	2.13556		PTPRG	CADPS
20	29171158	BICF2P838398	0.198328	0.203472	0.34881	0.757616	1.88074	0.000561915	3.25033	2.13556		PTPRG	CADPS
20	29193722	BICF2S23914190	0.107684	0.189062	0.216071	0.711094	1.33985	0.010152	1.99345	2.22663		PTPRG	FEZF2
20	29207579	BICF2S2297949	0.118671	0.197712	0.215686	0.522778	1.17329	0.0210664	1.67641	2.28745		PTPRG	FEZF2
20	29255967	BICF2S23737828	0.0867493	-0.0785714	-0.157143	0.0497963	-0.324235	0.712803	0.147031	2.27711		PTPRG	C20H3orf14
20	29299066	BICF2P454193	0.0515033	0.120313	0.1375	0.323813	0.559049	0.166447	0.778724	2.25412		PTPRG	U4
20	29317808	BICF2P927589	0.0353171	0.0972222	0.116667	0.258789	0.360114	0.2664	0.574465	2.23095	U4	PTPRG	U4
20	29324608	BICF2P239408	0.293118	0.0154514	-0.370833	-0.134681	-0.471805	0.79309	0.100677	2.23095	U4	PTPRG	U4
20	29380924	BICF2S2338135	0.172951	0.186806	0.320238	0.388766	1.37418	0.00865273	2.06285	2.32332	U4	PTPRG	U4
20	29385763	BICF2P347742	0.0207423	0.0592014	0.129167	0.503763	0.608614	0.145907	0.835923	2.37317	U4	PTPRG	U4
20	29397637	BICF2P598766	0.00117641	0.0362847	0.0791667	0.500614	-0.139146	0.595226	0.225318	2.40843	U4	PTPRG	U4
20	29404160	BICF2P890643	0.107954	0.184425	0.20119	0.90542	1.47608	0.00528435	2.27701	2.40843	U4	PTPRG
20	29421111	BICF2P1203073	0.366672	0.372321	0.496429	0.975194	2.73042	1.12691e-06	5.94811	2.43214	U4	PTPRG
20	29444645	BICF2P1106567	0.185883	0.24375	0.325	0.993682	2.00131	0.000263765	3.57878	2.43214	U4	PTPRG
20	29448439	BICF2S23416546	0.0370122	0.0970982	0.155357	1.13639	1.31852	0.0111931	1.95105	2.45826	U4	PTPRG
20	29461615	BICF2P1053369	0.215459	0.226562	0.3625	1.20159	2.29835	3.43327e-05	4.46429	2.45826	U4	PTPRG
20	29470268	BICF2P1054218	0.318023	0.321701	0.454167	1.17992	2.68815	1.61194e-06	5.79265	2.41882	U4	PTPRG
20	29501549	BICF2P394581	0.107066	0.184425	0.20119	1.04033	1.58544	0.00301575	2.5206	2.33682	U4		PTPRG
20	29534316	BICF2P1135467	0.0750001	0.151562	0.173214	1.02864	1.41894	0.00699197	2.1554	2.3419	U4		PTPRG
20	29553382	BICF2P722693	0.298683	0.341642	0.431548	1.15975	2.58807	3.68568e-06	5.43348	2.28464	U4		PTPRG
20	29565671	BICF2P979856	0.114206	0.159598	0.255357	1.1279	1.78599	0.000989278	3.00468	2.28539	U4		PTPRG
20	29582362	BICF2S23050791	0.0201008	0.0690228	0.0720238	1.14021	1.03847	0.0360351	1.44327	2.28539	U4		PTPRG
20	29587882	BICF2P263736	0.0728478	0.143725	0.181548	1.24063	1.57383	0.00320573	2.49407	2.32258	U4		PTPRG
20	29626512	BICF2P1004210	0.16486	0.246999	0.257738	1.27626	2.00292	0.000261045	3.58329	2.36285	U4		PTPRG
20	29638370	BICF2P219030	0.0137856	0.0174603	0.0261905	1.07322	0.752005	0.0963709	1.01605	2.33154	U4		PTPRG
20	29647209	BICF2S23124315	0.00111444	0.040377	0.0440476	1.15737	0.339409	0.278309	0.555473	2.29464	U4		PTPRG
20	29654217	BICF2P1456121	0.204208	0.26813	0.33869	1.25506	2.25003	4.86641e-05	4.31279	2.29889	U4		PTPRG
20	29679943	BICF2P1019405	0.192313	0.278571	0.278571	1.20493	2.06586	0.000173002	3.76195	2.32202	U4		PTPRG
20	29693670	BICF2P739796	0.157505	0.239063	0.273214	1.08494	1.9023	0.000492305	3.30777	2.32202	U4		PTPRG
20	29700107	BICF2P744719	0.183301	0.257937	0.309524	1.09721	2.04452	0.000199142	3.70084	2.32886	U4		PTPRG
20	29717727	BICF2P269111	0.20916	0.236508	0.354762	1.03236	2.14879	9.88979e-05	4.00481	2.34275	U4;U6		PTPRG
20	29745641	BICF2P96438	0.000738505	0.0357143	0.0357143	0.902089	0.0642146	0.45572	0.341302	2.344	U4;U6		PTPRG
20	29759243	BICF2P462156	0.222942	0.215972	0.370238	1.03913	2.22031	6.01072e-05	4.22107	2.39727	U4;U6		PTPRG
20	29792031	BICF2P84517	0.0857444	0.142857	0.142857	1.02203	1.37501	0.00861891	2.06455	2.32257	U4;U6		PTPRG
20	29804506	BICF2S2376782	0.222609	0.137277	-0.366071	1.07502	0.776914	0.089207	1.0496	2.35344	U4;U6		PTPRG
20	29824942	BICF2S23730457	0.195662	0.269841	0.32381	1.14606	2.13587	0.000108039	3.96642	2.43744	U6		PTPRG
20	29856149	BICF2P747693	0.197622	0.282639	0.308333	1.14734	2.10758	0.000130894	3.88308	2.50542	U6		PTPRG
20	29861268	BICF2P1100754	0.0514923	0.1	0.1	1.07964	1.20969	0.0180744	1.74294	2.50542	U6;FHIT		PTPRG
20	29882567	BICF2P630464	0.14176	0.22371	0.244048	1.28495	1.92519	0.000427224	3.36934	2.51464	U6;FHIT		PTPRG
20	29884553	BICF2P694740	0.162289	0.169916	0.31369	1.24761	2.10288	0.000135107	3.86932	2.51464	U6;FHIT		PTPRG
20	29963337	BICF2P916054	0.00309361	0.0279514	0.0291667	0.979796	0.306022	0.29804	0.525725	2.4653	U6;FHIT		PTPRG
20	29996963	BICF2P98439	0.682864	0.403472	-0.691667	0.921366	0.858965	0.0684056	1.16491	2.34173	U6;FHIT		U4
20	30001140	BICF2S23229896	0.560209	0.422222	-0.633333	1.03197	0.815537	0.0788937	1.10296	2.32581	U6;FHIT		U4
20	30014320	BICF2P972428	0.425269	0.285987	-0.527976	0.921606	0.716145	0.107414	0.96894	2.28939	U6;FHIT		U4
20	30035312	BICF2S22923928	0.269292	0.0973214	-0.389286	0.868501	0.656458	0.127765	0.893587	2.2533	U6;FHIT		U4
20	30047585	BICF2P1436745	0.238071	0.0919643	-0.367857	0.928982	0.683749	0.11815	0.927568	2.3238	U6;FHIT		U4
20	30057440	BICF2S2398518	0.110775	0.178571	0.178571	0.986644	1.49698	0.00475933	2.32245	2.22824	U6;FHIT		U4
20	30101829	BICF2S23429612	0.198901	0.282639	0.308333	1.08919	2.07088	0.000167331	3.77642	2.21801	U6;FHIT		U4
20	30112836	BICF2P56389	0.113034	0.184385	0.192402	0.946278	1.50113	0.00466076	2.33154	2.17988	U6;FHIT		U4
20	30137710	BICF2P501508	0.270627	0.15067	-0.401786	0.737163	0.519744	0.184001	0.735181	2.07271	U6;FHIT		U4
20	30149595	BICF2P1221008	0.364408	0.326984	-0.490476	0.820077	0.595697	0.151088	0.82077	2.08643	U6;FHIT		U4
20	30244982	BICF2P497208	0.110247	0.183309	0.231548	0.885329	1.53352	0.0039522	2.40316	1.79893	FHIT		U4
20	30251981	BICF2P214687	0.126772	0.207813	0.2375	0.977743	1.66373	0.00197787	2.7038	1.82929	FHIT		U4
20	30270293	BICF2P704051	0.00586139	0.05	0.1	0.984014	0.62571	0.139235	0.856251	1.81054	FHIT		U4
20	30282353	BICF2P600526	0.0370013	0.103175	0.12381	0.974161	1.12088	0.0261039	1.58329	1.81054	FHIT		U4
20	30289704	BICF2P760908	0.00400364	0.0534722	0.0916667	1.24207	0.695439	0.114191	0.942367	1.81054	FHIT		U4
20	30327792	BICF2P656600	0.317228	0.411285	0.429167	1.27934	2.68149	1.70475e-06	5.76834	1.7822	FHIT		U6
20	30388751	BICF2S2331706	0.203083	0.275794	0.330952	1.26188	2.23439	5.44004e-05	4.2644	1.68554		FHIT	U6
20	30407059	BICF2P782839	0.0142524	0.015377	0.0369048	1.13355	0.844265	0.0718281	1.14371	1.65747		FHIT	U6
20	30436558	BICF2S23347265	0.179525	0.262996	0.286905	1.08359	1.97863	0.000305046	3.51563	1.54195		FHIT	U6
20	30452924	BICF2P26382	0.00175334	0.0293651	0.0880952	0.981508	0.379717	0.255369	0.592832	1.49479		FHIT	U6
20	30492031	BICF2P305117	0.000715474	0.0214286	0.0214286	0.760184	-0.12624	0.58654	0.231702	1.51379		FHIT	U6
20	30499563	BICF2P540426	0.0703942	0.121429	0.121429	0.845685	1.13584	0.0245725	1.60955	1.52077		FHIT	U6
20	30511837	BICF2P776510	0.00960743	0.0196181	0.0672619	0.93732	0.616731	0.142713	0.845536	1.51392		FHIT	U6
20	30527684	BICF2P1422311	0.00578111	0.0285714	0.0285714	0.7891	0.270085	0.319964	0.494899	1.52975		FHIT	U6
20	30542881	BICF2P213740	0.352066	0.361607	0.482143	0.930684	2.62571	2.70972e-06	5.56708	1.51828		FHIT	U6
20	30552853	BICF2P972602	0.380024	0.357118	-0.504167	0.9314	0.695185	0.114276	0.942044	1.53009		FHIT	U6
20	30573510	BICF2P447124	0.200279	0.189261	0.349405	0.846585	1.96365	0.000335533	3.47426	1.50405		FHIT	U6
20	30574844	BICF2P417949	0.269562	0.240972	-0.413095	0.797764	0.550468	0.170184	0.769081	1.50405		FHIT	U6
20	30607726	BICF2P993159	0.0290684	0.0257937	-0.154762	0.624187	0.183427	0.375354	0.425558	1.44204		FHIT	U6
20	30616985	BICF2P730654	0.00432669	0.0142857	0.0142857	0.542674	-0.0790977	0.554485	0.25611	1.43147		FHIT	U6
20	30626036	BICF2P83958	0.11142	0.0651786	-0.260714	0.438079	0.0969153	0.433346	0.363165	1.41592		FHIT	U6
20	30638667	BICF2P989204	0.00512678	-0.01312	-0.0136905	0.347291	-0.334156	0.71863	0.143495	1.43501		FHIT	U6
20	30650337	BICF2S23124465	0.184066	0.08125	-0.325	0.373901	0.090783	0.437528	0.358995	1.44638		FHIT	U6
20	30673273	BICF2S2395943	0.0011069	0.0453125	0.0517857	0.681893	-0.0341929	0.523613	0.280989	1.43048		FHIT	U6
20	30683710	BICF2P1153357	0.144704	0.200273	0.282738	0.777955	1.63912	0.00226248	2.64542	1.49263		FHIT	U6
20	30690666	BICF2S23530917	0.00432669	0.0142857	0.0142857	0.613875	-0.00382012	0.50264	0.298743	1.48483		FHIT	U6
20	30704846	BICF2S23158175	0.423297	0.260714	-0.521429	0.739234	0.562867	0.164802	0.783039	1.4667		FHIT	U6
20	30722674	BICF2S23729124	0.140563	0.165972	0.284524	0.943607	1.77057	0.00108212	2.96572	1.4486		FHIT
20	30725477	BICF2P851180	0.0648894	0.13063	0.13631	0.981045	1.26162	0.0144377	1.8405	1.4826		FHIT
20	30760969	BICF2S2417815	0.158242	0.228547	0.28869	1.0457	1.90723	0.000477571	3.32096	1.41085		FHIT
20	30814038	BICF2S23437874	0.0114796	0.0600198	0.0654762	0.89391	0.638793	0.134272	0.872014	1.37116		FHIT
20	30823580	BICF2P478279	0.135624	0.165972	0.284524	1.00652	1.81004	0.000859049	3.06598	1.33738		FHIT
20	32883240	BICF2P164597	0.144704	0.200273	0.282738	0.936684	1.7723	0.00107132	2.97008	1.08051
20	32910007	BICF2P141944	0.0314672	0.0642857	0.0642857	0.753971	0.765833	0.0923434	1.03459	1.10825	ASB14;APPL1;HESX1;IL17RD;ARHGEF3	DNAH12	FLNB
20	32953438	BICF2S23736633	0.0488698	0.115179	0.153571	0.84834	1.13574	0.0245821	1.60938	1.26611	ASB14;APPL1;HESX1;IL17RD;ARHGEF3	DNAH12	FLNB
20	32976352	BICF2S23639696	0.10002	0.177083	0.193182	0.864621	1.40245	0.0075677	2.12104	1.32552	ASB14;APPL1;HESX1;IL17RD;ARHGEF3	DNAH12	FLNB
20	33084005	G1102f25S86	0.0862008	0.149678	0.21131	0.835318	1.37683	0.0085458	2.06825	1.53858	ASB14;APPL1;HESX1;IL17RD;ARHGEF3	DNAH12	SLMAP
20	33099113	BICF2S23445624	0.0307269	-0.0421875	-0.0482143	0.564282	0.307015	0.297444	0.526595	1.51253	ASB14;APPL1;HESX1;IL17RD;ARHGEF3	DNAH12	SLMAP
20	33119338	BICF2P620871	0.0326958	-0.0541915	-0.0684524	0.540839	0.256479	0.328436	0.483549	1.51609	APPL1;HESX1;IL17RD;ARHGEF3	ASB14	SLMAP
20	33142092	BICF2S23140888	0.0629053	0.132416	0.167262	0.753417	1.13352	0.0248052	1.60546	1.5039	HESX1;IL17RD;ARHGEF3	APPL1	SLMAP
20	33175689	BICF2P340239	0.170928	0.2468	0.298758	0.889056	1.82641	0.000779606	3.10812	1.5163	HESX1;IL17RD;ARHGEF3;TASOR		SLMAP
20	33200641	BICF2P835446	0.0186807	0.00741567	0.0077381	0.681871	0.468376	0.208611	0.680663	1.5163	IL17RD;ARHGEF3;TASOR		SLMAP
20	33204995	BICF2P1390101	0.0145384	0.0526538	0.114881	0.861768	0.832277	0.0747152	1.12659	1.5163	IL17RD;ARHGEF3;TASOR		SLMAP
20	33228711	BICF2S23419039	0.0177115	0.0703125	0.1125	0.899865	0.928673	0.053862	1.26872	1.5163	IL17RD;ARHGEF3;TASOR;CCDC66		SLMAP
20	33261371	BICF2P584712	0.0144042	0.000272817	0.000595238	0.778668	0.459715	0.212944	0.671735	1.54266	ARHGEF3;TASOR;CCDC66	IL17RD	DENND6A
20	33268721	BICF2P506675	0.261139	0.0955357	-0.382143	0.78268	0.577167	0.158732	0.799335	1.60912	ARHGEF3;TASOR;CCDC66	IL17RD	DENND6A
20	33288376	BICF2S22919530	0.125112	0.0912698	-0.27381	0.971212	0.624439	0.139724	0.854728	1.67488	ARHGEF3;TASOR;CCDC66	IL17RD	DENND6A
20	33304549	BICF2P548361	0.0155464	0.0210317	-0.12619	0.992366	0.443473	0.221208	0.655198	1.69943	ARHGEF3;TASOR;CCDC66		DENND6A
20	33312409	BICF2S2309267	0.102394	0.15067	0.241071	0.864084	1.5144	0.00435777	2.36074	1.69943	TASOR;CCDC66	ARHGEF3	DENND6A
20	33321282	BICF2S23432636	0.155258	0.153571	0.307143	0.993667	1.89623	0.000511064	3.29152	1.68877	TASOR;CCDC66	ARHGEF3	DENND6A
20	33348060	BICF2P1316645	0.00432669	0.0142857	0.0142857	0.864147	0.22791	0.346513	0.460281	1.72863	TASOR;CCDC66;ERC2	ARHGEF3	ARF4
20	33356740	BICF2S2417760	0.0139524	0.0669643	0.0892857	0.961954	0.833578	0.0743977	1.12844	1.72863	TASOR;CCDC66;ERC2	ARHGEF3	ARF4
20	33382646	BICF2P238383	0.133062	0.195536	0.260714	1.06572	1.80246	0.000898268	3.04659	1.79193	TASOR;CCDC66;ERC2	ARHGEF3	PDE12
20	33393536	BICF2P1161753	0.0316431	0.09375	0.125	0.98522	1.10939	0.0273332	1.56331	1.81224	TASOR;CCDC66;ERC2	ARHGEF3	DNAH12
20	33406096	BICF2P1261773	0.0299438	0.0888889	0.133333	1.05083	1.17502	0.0209157	1.67953	1.81224	TASOR;CCDC66;ERC2	ARHGEF3	DNAH12
20	33415247	BICF2S2392720	0.145965	0.222222	0.266667	1.11929	1.88729	0.000539853	3.26772	1.82779	TASOR;CCDC66;ERC2	ARHGEF3	DNAH12
20	33433369	BICF2S2343757	0.0818148	0.152679	0.203571	1.12204	1.57974	0.00310781	2.50755	1.84034	TASOR;CCDC66;ERC2	ARHGEF3	DNAH12
20	33438211	BICF2S2355724	0.0226488	0.0571429	0.0571429	0.99221	0.900451	0.0594241	1.22604	1.84034	TASOR;CCDC66;ERC2	ARHGEF3	DNAH12
20	33451323	BICF2P588908	0.0268979	0.0600198	0.144048	1.00455	1.14161	0.024002	1.61975	1.84034	TASOR;CCDC66;ERC2	ARHGEF3	DNAH12
20	33453310	BICF2P1128857	0.0439033	0.0719246	0.172619	1.01366	1.29058	0.0126971	1.89629	1.84034	TASOR;CCDC66;ERC2	ARHGEF3	DNAH12
20	33457144	BICF2P509757	0.0255106	0.0837054	0.133929	1.00013	1.10866	0.027413	1.56204	1.84496	TASOR;CCDC66;ERC2	ARHGEF3	DNAH12
20	33470044	BICF2P857939	0.156346	0.210392	0.297024	1.09849	1.96043	0.000342441	3.46541	1.91775	TASOR;CCDC66;ERC2	ARHGEF3	DNAH12
20	33490355	BICF2P1436770	0.0309975	0.0809276	0.149405	1.06734	1.22687	0.0167932	1.77487	1.91501	TASOR;CCDC66;ERC2	ARHGEF3	DNAH12
20	33501588	BICF2S23418059	0.128304	0.127951	0.279167	1.00924	1.78297	0.00100689	2.99702	1.9261	TASOR;CCDC66;ERC2	ARHGEF3	DNAH12
20	33510525	BICF2P887503	0.0897988	0.141741	0.226786	1.01011	1.56519	0.00335415	2.47442	1.9261	TASOR;CCDC66;ERC2	ARHGEF3	DNAH12
20	33517691	BICF2P1383541	0.00214549	0.0524554	0.0839286	0.954895	0.364358	0.263992	0.578409	1.9261	TASOR;CCDC66;ERC2	ARHGEF3	DNAH12
20	33530819	BICF2P207899	0.0433762	0.107813	0.123214	0.958514	1.13397	0.0247592	1.60626	1.94891	TASOR;CCDC66;ERC2	ARHGEF3	DNAH12
20	33538713	BICF2P1418946	0.0634229	0.0838294	0.20119	0.961171	1.38347	0.00828198	2.08187	1.95528	TASOR;CCDC66;ERC2	ARHGEF3	DNAH12
20	33550551	BICF2P82245	0.074167	0.0440228	-0.21131	0.765264	0.404981	0.241512	0.617062	1.97399	TASOR;CCDC66;ERC2	ARHGEF3	DNAH12
20	33575507	BICF2P703514	0.0928401	0.141741	0.226786	1.17919	1.6968	0.00164668	2.78339	1.99203	TASOR;CCDC66;ERC2	ARHGEF3	DNAH12
20	33584819	BICF2S23038726	0.0063943	0.0390625	0.0446429	1.02534	0.537943	0.175734	0.755144	1.99067	TASOR;CCDC66;ERC2	ARHGEF3	DNAH12
20	33589009	BICF2P1315008	0.329404	0.289062	-0.4625	1.08895	0.81173	0.0798684	1.09762	1.99067	TASOR;CCDC66;ERC2	ARHGEF3	DNAH12
20	33607692	BICF2P1249290	0.125565	0.190179	0.253571	1.02134	1.72823	0.00137952	2.86027	2.01221	TASOR;CCDC66;ERC2	ARHGEF3	DNAH12
20	33619064	BICF2S23130613	0.00103973	0.0347966	0.0363095	0.849648	0.0606618	0.45816	0.338982	2.01221	TASOR;CCDC66;ERC2	ARHGEF3	ASB14
20	33640591	BICF2P1078264	0.29484	0.176091	-0.422619	0.90253	0.667066	0.123965	0.906701	2.03561	TASOR;CCDC66;ERC2		APPL1
20	33647801	BICF2P1328570	0.307884	0.239559	-0.442262	0.966576	0.705538	0.110848	0.95527	2.04343	CCDC66;ERC2	TASOR	APPL1
20	33664593	BICF2S23432764	0.111237	0.165079	0.247619	0.997428	1.661	0.00200773	2.69729	2.04532	CCDC66;ERC2	TASOR	APPL1
20	33768145	BICF2P258646	0.10883	0.165079	0.247619	1.21069	1.80611	0.000879184	3.05592	2.10633	ERC2		IL17RD
20	33783804	BICF2P714910	0.145283	0.200273	0.282738	1.23521	1.9896	0.000284385	3.54609	2.1291	ERC2		IL17RD
20	33797432	BICF2P327039	0.0996905	0.155556	0.233333	1.21691	1.75517	0.00118269	2.92713	2.15227	ERC2		IL17RD
20	33818258	BICF2S22958474	0.289865	0.23182	-0.427976	1.15964	0.845236	0.0715982	1.1451	2.16849	ERC2		ARHGEF3
20	33835612	BICF2S23341022	0.163302	0.246999	0.257738	1.51747	2.06255	0.000176839	3.75242	2.13975	ERC2		ARHGEF3
20	33847449	BICF2P797395	0.0173819	0.0788442	0.11131	1.40086	1.22838	0.0166845	1.77769	2.13248		ERC2	ARHGEF3
20	33883412	BICF2P504465	0.183594	0.195139	0.334524	1.17349	2.14915	9.86554e-05	4.00588	2.16051		ERC2	ARHGEF3
20	33930086	BICF2P887210	0.108591	0.171429	0.171429	1.09376	1.5624	0.00340327	2.4681	2.1453		ERC2	ARHGEF3
20	33957537	BICF2P1159084	0.20002	0.285714	0.285714	1.13889	2.05729	0.000183092	3.73733	2.14619		ERC2	ARHGEF3
20	33966131	BICF2S23235035	0.20002	0.285714	0.285714	1.13889	2.05729	0.000183092	3.73733	2.12837		ERC2	ARHGEF3
20	33980590	BICF2P654731	0.0379072	0.0689484	0.165476	1.11661	1.33254	0.0104989	1.97885	2.1282		ERC2	ARHGEF3
20	33995852	BICF2P834078	0.118952	0.185714	0.185714	1.03638	1.57758	0.00314323	2.50262	2.13486		ERC2	ARHGEF3
20	34018897	BICF2S2311568	0.171146	0.25	0.25	1.04113	1.84556	0.000695294	3.15783	2.13385		ERC2	ARHGEF3
20	34034532	BICF2P328353	0.108591	0.171429	0.171429	0.999962	1.48646	0.00501734	2.29953	2.10811		ERC2	ARHGEF3
20	34047508	BICF2P178403	0.165142	0.242857	0.242857	1.00398	1.78521	0.00099384	3.00268	2.1334		ERC2	ARHGEF3
20	34059695	BICF2P93013	0.165142	0.242857	0.242857	1.00398	1.78521	0.00099384	3.00268	2.18361		ERC2	ARHGEF3
20	34096087	BICF2P417326	0.0326528	0.0659722	0.158333	1.00565	1.20427	0.0184955	1.73293	2.20784		ERC2	ARHGEF3
20	34124694	BICF2P1319754	0.0367027	0.0689484	0.165476	1.00428	1.23683	0.0160864	1.79354	2.21207		ERC2	TASOR
20	34154581	BICF2P524343	0.0083773	0.0326389	0.0559524	1.10282	0.684764	0.117802	0.928848	2.30716		ERC2	TASOR
20	34160165	BICF2S2342816	0.171146	0.25	0.25	1.09598	1.88666	0.000541944	3.26605	2.30716		ERC2	TASOR
20	34188149	BICF2P803611	0.0373051	0.0689484	0.165476	1.03454	1.2678	0.0140497	1.85233	2.28515		ERC2	TASOR
20	34209969	BICF2P577332	0.0373051	0.0689484	0.165476	1.03454	1.2678	0.0140497	1.85233	2.30261		ERC2	TASOR
20	34235784	BICF2P1297167	0.114382	0.185714	0.185714	1.0092	1.53924	0.0038376	2.41594	2.29531		ERC2	CCDC66
20	34273972	BICF2P153447	0.0958034	0.157143	0.157143	0.985499	1.40739	0.00739128	2.13128	2.29286	WNT5A	ERC2
20	34274810	BICF2P845017	0.0504114	0.077877	0.186905	1.03288	1.36766	0.00892171	2.04955	2.29286	WNT5A	ERC2
20	34307599	BICF2P391353	0.0703942	0.121429	0.121429	0.933854	1.20786	0.0182156	1.73956	2.24338	WNT5A	ERC2
20	34322066	BICF2P570451	0.0703942	0.121429	0.121429	0.933854	1.20786	0.0182156	1.73956	2.27326	WNT5A;U4	ERC2
20	34336136	BICF2P890477	0.0703942	0.121429	0.121429	0.933854	1.20786	0.0182156	1.73956	2.24535	WNT5A;U4	ERC2
20	34350542	BICF2S23536977	0.0590128	0.126984	0.152381	1.0698	1.35279	0.0095619	2.01946	2.18493	WNT5A;U4	ERC2
20	34360575	BICF2P351086	0.142299	0.21627	0.259524	1.04483	1.80614	0.000879008	3.05601	2.1802	WNT5A;U4	ERC2
20	34367962	BICF2P640659	0.302993	0.179067	-0.429762	1.08526	0.814792	0.0790838	1.10191	2.1802	WNT5A;U4	ERC2
20	34394944	BICF2P1014131	0.197394	0.269841	0.32381	1.11594	2.12078	0.000119718	3.92184	2.11321	WNT5A;U4	ERC2
20	34410881	BICF2P242615	0.0282347	0.0642857	0.0642857	0.904056	0.878894	0.0639684	1.19403	2.09663	WNT5A;U4	ERC2
20	34422974	BICF2P1275114	0.0282347	0.0642857	0.0642857	0.904056	0.878894	0.0639684	1.19403	2.09663	WNT5A;U4	ERC2
20	34425409	BICF2P1275115	0.0514923	0.1	0.1	0.916014	1.07795	0.0309465	1.50939	2.09663	WNT5A;U4	ERC2
20	34437854	BICF2P150597	0.0308486	0.0714286	0.0714286	0.902135	0.909021	0.0576894	1.2389	2.05799	WNT5A;U4	ERC2
20	34449055	BICF2P802476	0.0282347	0.0642857	0.0642857	0.896513	0.872017	0.0654736	1.18393	2.05799	WNT5A;U4	ERC2
20	34464380	BICF2P326248	0.0282347	0.0642857	0.0642857	0.896513	0.872017	0.0654736	1.18393	1.9979	WNT5A;U4	ERC2
20	34473887	BICF2P1406747	0.186926	0.271429	0.271429	1.0809	1.95694	0.000350082	3.45583	1.96627	WNT5A;U4	ERC2
20	34497082	BICF2P767658	0.0591951	0.107143	0.107143	1.01577	1.20182	0.0186887	1.72842	1.89255	WNT5A;U4	ERC2
20	34523086	BICF2P783011	0.0163017	0.00267857	0.00357143	0.852567	0.584003	0.155883	0.807201	1.88364	WNT5A;U4	ERC2
20	34528732	BICF2P1038301	0.0391625	0.104464	0.139286	0.925986	1.12741	0.0254259	1.59472	1.86573	WNT5A;U4	ERC2
20	34547045	BICF2P567453	0.154442	0.198413	0.297619	1.06755	1.93529	0.000401115	3.39673	1.85223	WNT5A;U4	ERC2
20	34556030	BICF2P1049708	0.140973	0.188889	0.283333	1.06671	1.87229	0.000591595	3.22798	1.81452	WNT5A;U4	ERC2
20	34564358	BICF2P1347476	0.101205	0.15067	0.241071	1.05275	1.66693	0.00194342	2.71143	1.79368	WNT5A;U4	ERC2
20	34575751	BICF2P1107941	0.0108292	0.0243056	0.0416667	1.11217	0.722301	0.105456	0.976929	1.78375	WNT5A;U4	ERC2
20	34618645	BICF2P936439	0.197653	0.0987847	-0.33869	1.25354	0.884927	0.0626701	1.20294	1.79558	WNT5A;U4;CACNA2D3	ERC2
20	34632634	BICF2P995970	0.285194	0.357812	0.408929	1.35525	2.59811	3.39665e-06	5.46895	1.81895	WNT5A;U4;CACNA2D3	ERC2
20	34654321	BICF2P240255	0.0129402	0.00870536	0.0232143	1.28118	0.84697	0.0711887	1.14759	1.82145	WNT5A;U4;CACNA2D3	ERC2
20	34673798	BICF2S23249245	0.0366079	0.0785714	0.0785714	1.12224	1.12845	0.0253194	1.59655	1.79396	WNT5A;U4;CACNA2D3	ERC2
20	34691805	BICF2P184677	0.142906	0.228571	0.228571	1.21335	1.85245	0.000667071	3.17583	1.74602	WNT5A;U4;CACNA2D3	ERC2
20	34719672	BICF2P980224	0.116292	0.19246	0.230952	1.02436	1.65978	0.00202132	2.69436	1.72508	WNT5A;U4;CACNA2D3	ERC2
20	34732446	BICF2S23432683	0.0243261	0.0460317	0.138095	0.968931	1.0864	0.0299384	1.52377	1.70719	WNT5A;U4;CACNA2D3;LRTM1	ERC2
20	34736398	BICF2P87603	0.00652007	0.0381696	0.101786	1.01857	0.679207	0.119713	0.921858	1.67962	WNT5A;U4;CACNA2D3;LRTM1	ERC2
20	34747810	BICF2P533833	0.251998	0.248884	0.398214	0.928536	2.24497	5.04542e-05	4.2971	1.67962	WNT5A;U4;CACNA2D3;LRTM1		ERC2
20	34798263	BICF2S23254956	0.17651	0.0519841	-0.311905	0.727373	0.479132	0.203303	0.691857	1.69055	U4;CACNA2D3;LRTM1		ERC2
20	34804275	BICF2P1118410	0.160192	0.239063	0.273214	0.985016	1.82689	0.000777382	3.10937	1.69055	U4;CACNA2D3;LRTM1		ERC2
20	34808664	BICF2S23053585	0.144051	0.158309	0.292262	0.811095	1.68651	0.00174383	2.7585	1.68979	U4;CACNA2D3;LRTM1		ERC2
20	34838662	BICF2P1416133	0.0112941	0.01813	0.0255952	0.519198	0.165293	0.387326	0.411923	1.66778	CACNA2D3;LRTM1		ERC2
20	34843444	BICF2P1002787	0.0139734	-0.0133929	-0.0178571	0.457907	0.0755851	0.44792	0.348799	1.66778	CACNA2D3;LRTM1		ERC2
20	34859534	BICF2P825504	0.140396	0.219618	0.229167	0.566206	1.30519	0.0118905	1.9248	1.6414	CACNA2D3;LRTM1		ERC2
20	34887891	BICF2P249939	0.163618	0.0372768	-0.298214	0.328633	0.0331202	0.477127	0.321366	1.62728	CACNA2D3;LRTM1		ERC2
20	34902563	BICF2P556372	0.0937964	0.164856	0.172024	0.405559	0.87263	0.0653383	1.18483	1.58967	CACNA2D3;LRTM1		ERC2
20	34935528	BICF2S23035052	0.0184607	0.0015625	0.00178571	0.286152	0.00498653	0.496554	0.304033	1.57422	CACNA2D3;LRTM1		ERC2
20	34956448	BICF2P1140924	0.278308	0.0308532	-0.370238	0.302045	0.110036	0.424425	0.3722	1.58673	CACNA2D3;LRTM1		ERC2
20	34974966	BICF2S23350738	0.116412	0.0319196	-0.255357	0.623361	0.322125	0.288444	0.539939	1.52486	CACNA2D3;LRTM1		ERC2
20	34977442	BICF2P1322698	0.0709147	0.138591	0.15119	0.713754	1.08954	0.0295706	1.52914	1.52486	CACNA2D3;LRTM1		ERC2
20	34995472	BICF2S23137788	0.00283323	-0.0261161	-0.0696429	0.775404	-0.0905453	0.56231	0.250024	1.46567	CACNA2D3;LRTM1		ERC2
20	35022241	BICF2P1365288	0.139315	0.154439	0.285119	0.796429	1.64495	0.00219193	2.65917	1.45294	CACNA2D3;LRTM1		ERC2
20	35025214	BICF2S23418523	0.165751	0.131448	-0.315476	0.937646	0.631053	0.137193	0.862667	1.46371	CACNA2D3;LRTM1		ERC2
20	35038909	BICF2P1156294	0.0631003	0.107143	0.107143	0.860979	1.09014	0.0295015	1.53016	1.44545	CACNA2D3;LRTM1		ERC2
20	35051004	BICF2S2347989	0.0156477	0.0507246	0.0507246	0.846036	0.692247	0.115262	0.938312	1.39758	CACNA2D3;LRTM1		ERC2
20	35052911	BICF2P253794	0.0396885	0.0984127	0.147619	0.99266	1.20239	0.0186437	1.72947	1.39758	CACNA2D3;LRTM1		ERC2
20	35065591	BICF2P1093196	0.0663206	0.0838294	0.20119	0.83437	1.28991	0.0127354	1.89499	1.3189	CACNA2D3;LRTM1		ERC2
20	35072846	BICF2P883281	0.0218164	0.0853175	0.102381	0.763571	0.818261	0.0782021	1.10678	1.3189	CACNA2D3;LRTM1		ERC2
20	35081922	BICF2S23131037	0.00707305	-0.0301587	-0.0452381	0.658759	0.0299051	0.479345	0.319352	1.33211	CACNA2D3;LRTM1		ERC2
20	35097217	BICF2S23633808	0.0845302	0.151166	0.157738	0.820611	1.24039	0.0158405	1.80023	1.34293	LRTM1	CACNA2D3	ERC2
20	35106018	BICF2S23720315	0.225734	0.231027	0.369643	0.905488	2.11417	0.000125198	3.9024	1.34293	LRTM1	CACNA2D3	ERC2
20	35128738	BICF2P659801	0.162402	0.203175	0.304762	0.949579	1.86885	0.00060409	3.2189	1.36926	LRTM1	CACNA2D3	ERC2
20	35147565	BICF2P806329	0.00690782	0.0301339	0.0482143	0.799523	0.374798	0.258114	0.588188	1.3179	LRTM1	CACNA2D3	ERC2
20	35149838	BICF2P79938	0.189729	0.24375	0.325	0.818148	1.86443	0.000620477	3.20727	1.3179	LRTM1	CACNA2D3	ERC2
20	35172598	BICF2P929613	0.490847	0.309201	-0.570833	0.621473	0.457194	0.214214	0.669152	1.30065	LRTM1	CACNA2D3	ERC2
24	22478521	BICF2P959498	0.165654	0	-0.285714	0.441279	0.1939	0.368494	0.433569	0.975845	U6;BPIFB1;CDK5RAP1;SNTA1;CBFA2T2;NECAB3;ACTL10;PXMP4;U6;ZNF341;U6	BPIFA1	COMMD7
24	22505861	BICF2P1461508	0.209773	0.222098	0.355357	0.552393	1.71768	0.00146441	2.83434	1.0699	BPIFB1;CDK5RAP1;SNTA1;CBFA2T2;NECAB3;ACTL10;PXMP4;U6;ZNF341;U6;CHMP4B		COMMD7
24	22533366	BICF2P1316558	0.0108899	0.0265625	0.0303571	0.429615	0.0624957	0.4569	0.340178	1.06983	CDK5RAP1;SNTA1;CBFA2T2;NECAB3;ACTL10;PXMP4;U6;ZNF341;U6;CHMP4B		COMMD7
24	22546770	BICF2P840299	0.0409546	-0.0560516	-0.134524	0.358191	-0.0295951	0.520441	0.283629	1.06591	CDK5RAP1;SNTA1;CBFA2T2;NECAB3;ACTL10;PXMP4;U6;ZNF341;U6;CHMP4B		COMMD7
24	22547571	BICF2P840301	0.0147382	0.00533234	0.0255952	0.415913	0.158726	0.391688	0.40706	1.06591	CDK5RAP1;SNTA1;CBFA2T2;NECAB3;ACTL10;PXMP4;U6;ZNF341;U6;CHMP4B		COMMD7
24	22561273	BICF2P254112	0.0147382	0.00533234	0.0255952	0.415913	0.158726	0.391688	0.40706	1.06443	CDK5RAP1;SNTA1;CBFA2T2;NECAB3;ACTL10;PXMP4;U6;ZNF341;U6;CHMP4B		COMMD7
24	22571166	BICF2P583348	0.0112046	0.0758681	0.0958333	0.54637	0.378113	0.256263	0.591315	1.06481	CDK5RAP1;SNTA1;CBFA2T2;NECAB3;ACTL10;PXMP4;U6;ZNF341;U6;CHMP4B		COMMD7
24	22582438	BICF2P425809	0.0207473	0.0796627	0.0869048	0.547795	0.561067	0.165576	0.781003	1.06481	CDK5RAP1;SNTA1;CBFA2T2;NECAB3;ACTL10;PXMP4;U6;ZNF341;U6;CHMP4B		DNMT3B
24	22588628	BICF2P558526	0.0516935	0.121106	0.152976	0.552996	0.862805	0.0675326	1.17049	1.07685	SNTA1;CBFA2T2;NECAB3;ACTL10;PXMP4;U6;ZNF341;U6;CHMP4B	CDK5RAP1	DNMT3B
24	22598927	BICF2P871119	0.0125554	0.0665675	0.072619	0.548989	0.364708	0.263794	0.578736	1.07311	SNTA1;CBFA2T2;NECAB3;ACTL10;PXMP4;U6;ZNF341;U6;CHMP4B	CDK5RAP1	DNMT3B
24	22620883	BICF2P441318	0.0344792	0.0991071	0.132143	0.515558	0.702887	0.111719	0.951872	1.07311	SNTA1;CBFA2T2;NECAB3;ACTL10;PXMP4;U6;ZNF341;U6;CHMP4B	CDK5RAP1	DNMT3B
24	22629350	BICF2P393151	0.264468	0.302679	0.403571	0.653399	2.03808	0.000207732	3.6825	1.06104	SNTA1;CBFA2T2;NECAB3;ACTL10;PXMP4;U6;ZNF341;U6;CHMP4B		EFCAB8
24	22652867	BICF2P181950	0.0299025	0.0881696	0.141071	0.513604	0.697361	0.11355	0.944814	1.12707	CBFA2T2;NECAB3;ACTL10;PXMP4;U6;ZNF341;U6;CHMP4B	SNTA1	EFCAB8
24	22660293	BICF2P370059	0.0367649	0.0984127	0.147619	0.519841	0.75275	0.0961507	1.01705	1.12707	CBFA2T2;NECAB3;ACTL10;PXMP4;U6;ZNF341;U6;CHMP4B	SNTA1	EFCAB8
24	22717181	TIGRP2P314734	0.0666431	0.034127	-0.204762	0.320131	-0.0912233	0.562773	0.249667	1.29876	CBFA2T2;NECAB3;ACTL10;PXMP4;U6;ZNF341;U6;CHMP4B;RALY		EFCAB8
24	22738428	BICF2P1331124	0.0488479	0.0749008	0.179762	0.433456	0.773498	0.0901652	1.04496	1.3831	NECAB3;ACTL10;PXMP4;U6;ZNF341;U6;CHMP4B;RALY	CBFA2T2	SUN5
24	22742573	BICF2S2377205	0.17114	0.118527	-0.316071	0.437883	0.153208	0.395364	0.403003	1.40467	NECAB3;ACTL10;PXMP4;U6;ZNF341;U6;CHMP4B;RALY	CBFA2T2	SUN5
24	22754910	BICF2P250609	0.0687597	0.0783482	0.208929	0.328338	0.783913	0.0872671	1.05915	1.40467	NECAB3;ACTL10;PXMP4;U6;ZNF341;U6;CHMP4B;RALY;U6	CBFA2T2	SUN5
24	22775819	BICF2P795406	0.0533553	0.077877	0.186905	0.314422	0.661743	0.125862	0.900106	1.42652	NECAB3;ACTL10;PXMP4;U6;ZNF341;U6;CHMP4B;RALY;U6;EIF2S2	CBFA2T2	BPIFB2
24	22778820	BICF2P1489782	0.0533553	0.077877	0.186905	0.314422	0.661743	0.125862	0.900106	1.44615	NECAB3;ACTL10;PXMP4;U6;ZNF341;U6;CHMP4B;RALY;U6;EIF2S2	CBFA2T2	BPIFB2
24	22792825	BICF2P1392026	0.0533553	0.077877	0.186905	0.314422	0.661743	0.125862	0.900106	1.46449	NECAB3;ACTL10;PXMP4;U6;ZNF341;U6;CHMP4B;RALY;U6;EIF2S2	CBFA2T2	BPIFB2
24	22813639	BICF2P125931	0.0449701	0.0529514	0.181548	0.275337	0.568964	0.162196	0.789961	1.52226	NECAB3;ACTL10;PXMP4;U6;ZNF341;U6;CHMP4B;RALY;U6;EIF2S2	CBFA2T2	BPIFB6
24	22826628	TIGRP2P314771	0.0634229	0.0838294	0.20119	0.270911	0.674231	0.121443	0.915627	1.5	NECAB3;ACTL10;PXMP4;U6;ZNF341;U6;CHMP4B;RALY;U6;EIF2S2	CBFA2T2	BPIFB3
24	22865589	TIGRP2P314791	0.0634229	0.0838294	0.20119	0.346367	0.769761	0.0912223	1.0399	1.51895	NECAB3;ACTL10;PXMP4;U6;ZNF341;U6;CHMP4B;RALY;U6;EIF2S2;ASIP	CBFA2T2	BPIFB4
24	22869946	BICF2P1448931	0.0689722	0.0868056	0.208333	0.387317	0.855462	0.0692097	1.15983	1.5415	NECAB3;ACTL10;PXMP4;U6;ZNF341;U6;CHMP4B;RALY;U6;EIF2S2;ASIP		BPIFB4
24	22888289	BICF2S23528479	0.145687	0.211607	0.282143	0.936138	1.77269	0.0010689	2.97106	1.63516	PXMP4;U6;ZNF341;U6;CHMP4B;RALY;U6;EIF2S2;ASIP	NECAB3	BPIFA2
24	22908179	BICF2P1223659	0.0909968	0.166344	0.210119	1.11653	1.6172	0.00254661	2.59404	1.65261	PXMP4;U6;ZNF341;U6;CHMP4B;RALY;U6;EIF2S2;ASIP		BPIFA2
24	22948765	TIGRP2P314799	0.331036	0.382937	0.459524	1.26053	2.76453	8.4099e-07	6.07521	1.74624	U6;CHMP4B;RALY;U6;EIF2S2;ASIP;AHCY;U6	ZNF341	BPIFA1
24	22969571	BICF2P999610	0.139534	0.219618	0.229167	1.23294	1.8571	0.000648619	3.18801	1.91615	U6;CHMP4B;RALY;U6;EIF2S2;ASIP;AHCY;U6;U4	ZNF341	BPIFA1
24	22978917	BICF2P445722	0.263035	0.339062	0.3875	1.26887	2.48111	8.64027e-06	5.06347	1.98946	CHMP4B;RALY;U6;EIF2S2;ASIP;AHCY;U6;U4;ITCH	ZNF341	BPIFA1
24	22998333	BICF2P843245	0.0601819	0.132812	0.151786	1.04152	1.33282	0.0104855	1.97941	2.01409	RALY;U6;EIF2S2;ASIP;AHCY;U6;U4;ITCH	CHMP4B	BPIFB1
24	23024914	BICF2P941050	0.336517	0.312698	-0.469048	0.981788	0.720976	0.105875	0.975205	2.05343	RALY;U6;EIF2S2;ASIP;AHCY;U6;U4;ITCH	CHMP4B	BPIFB1
24	23033855	BICF2P181046	0.336517	0.312698	-0.469048	0.981788	0.720976	0.105875	0.975205	2.10354	RALY;U6;EIF2S2;ASIP;AHCY;U6;U4;ITCH	CHMP4B	CDK5RAP1
24	23043724	BICF2P1396520	0.341562	0.315359	-0.473039	0.981788	0.723777	0.10499	0.97885	2.11943	RALY;U6;EIF2S2;ASIP;AHCY;U6;U4;ITCH	CHMP4B	CDK5RAP1
24	23053741	BICF2P1186810	0.336517	0.312698	-0.469048	0.981788	0.720976	0.105875	0.975205	2.20356	RALY;U6;EIF2S2;ASIP;AHCY;U6;U4;ITCH		CDK5RAP1
24	23064103	BICF2P704836	0.461558	0.402654	-0.568452	1.04939	0.805114	0.0815836	1.0884	2.25238	RALY;U6;EIF2S2;ASIP;AHCY;U6;U4;ITCH		CDK5RAP1
24	23093030	BICF2P487764	0.013333	0.0015625	0.00178571	1.00912	0.616222	0.142912	0.844931	2.35053	RALY;U6;EIF2S2;ASIP;AHCY;U6;U4;ITCH		CDK5RAP1
24	23135307	BICF2P543803	0.202161	0.254464	0.339286	1.18588	2.20529	6.68149e-05	4.17513	2.39649	RALY;U6;EIF2S2;ASIP;AHCY;U6;U4;ITCH;U4;U4;DYNLRB1		SNTA1
24	23196435	TIGRP2P314845	0.390808	0.406505	0.51348	1.31139	3.0305	7.64691e-08	7.11651	2.36375	U6;EIF2S2;ASIP;AHCY;U6;U4;ITCH;U4;U4;DYNLRB1;PIGU	RALY	CBFA2T2
24	23230288	BICF2S23151894	0.183477	0.264062	0.301786	1.37966	2.17044	8.51904e-05	4.06961	2.36194	U6;EIF2S2;ASIP;AHCY;U6;U4;ITCH;U4;U4;DYNLRB1;PIGU	RALY	CBFA2T2
24	23297927	BICF2P1434131	0.296889	0.253472	-0.434524	1.29508	0.925243	0.054515	1.26348	2.45766	ASIP;AHCY;U6;U4;ITCH;U4;U4;DYNLRB1;PIGU;TP53INP2		CBFA2T2
24	23318054	G1254f14S23	0.0150622	0.0746032	0.111905	1.29466	1.14995	0.0231979	1.63455	2.39824	ASIP;AHCY;U6;U4;ITCH;U4;U4;DYNLRB1;PIGU;TP53INP2;NCOA6		CBFA2T2
24	23357741	G1255f28S255	0.111962	0.178571	0.178571	1.1925	1.64899	0.0021442	2.66874	2.39724	AHCY;U6;U4;ITCH;U4;U4;DYNLRB1;PIGU;TP53INP2;NCOA6	ASIP	CBFA2T2
24	23366624	G1255f30S190	0.111962	0.178571	0.178571	1.1925	1.64899	0.0021442	2.66874	2.42612	AHCY;U6;U4;ITCH;U4;U4;DYNLRB1;PIGU;TP53INP2;NCOA6	ASIP	NECAB3
24	23382682	BICF2P984326	0.129058	0.139286	0.278571	1.14373	1.88765	0.000538694	3.26866	2.45365	AHCY;U6;U4;ITCH;U4;U4;DYNLRB1;PIGU;TP53INP2;NCOA6	ASIP	NECAB3
24	23386821	BICF2S2309669	0.149468	0.162178	0.299405	1.17227	1.99666	0.000271776	3.56579	2.45365	AHCY;U6;U4;ITCH;U4;U4;DYNLRB1;PIGU;TP53INP2;NCOA6	ASIP	NECAB3
24	23434631	BICF2S2312118	0.15414	0.239063	0.273214	1.07974	1.89117	0.000527176	3.27804	2.4387	U6;U4;ITCH;U4;U4;DYNLRB1;PIGU;TP53INP2;NCOA6;GSS;ACSS2		ZNF341
24	23450752	BICF2P3099	0.11848	0.194618	0.245833	1.06843	1.73625	0.00131802	2.88008	2.35413	U4;ITCH;U4;U4;DYNLRB1;PIGU;TP53INP2;NCOA6;GSS;ACSS2		ZNF341
24	23462901	BICF2P996056	0.241234	0.320312	0.366071	1.15784	2.32451	2.83456e-05	4.54751	2.30306	ITCH;U4;U4;DYNLRB1;PIGU;TP53INP2;NCOA6;GSS;ACSS2		ZNF341
24	23469424	BICF2S22920964	0.148379	0.232813	0.266071	1.06612	1.8524	0.000667257	3.17571	2.30306	ITCH;U4;U4;DYNLRB1;PIGU;TP53INP2;NCOA6;GSS;ACSS2		ZNF341
24	23478831	BICF2S23051304	0.223361	0.246032	0.369048	0.99694	2.18023	7.95983e-05	4.0991	2.23304	U4;U4;DYNLRB1;PIGU;TP53INP2;NCOA6;GSS;ACSS2	ITCH	ZNF341
24	23491402	BICF2P378942	0.193952	0.27512	0.314423	0.850872	1.87896	0.000568056	3.24561	2.12015	U4;U4;DYNLRB1;PIGU;TP53INP2;NCOA6;GSS;ACSS2	ITCH	CHMP4B
24	23509687	BICF2P988462	0.180972	0.264062	0.301786	0.850872	1.8233	0.00079416	3.10009	2.07717	U4;U4;DYNLRB1;PIGU;TP53INP2;NCOA6;GSS;ACSS2	ITCH	CHMP4B
24	23517874	BICF2S23132301	0.23478	0.314063	0.358929	0.872367	2.07688	0.000160788	3.79375	2.07717	U4;U4;DYNLRB1;PIGU;TP53INP2;NCOA6;GSS;ACSS2	ITCH	CHMP4B
24	23531717	BICF2P929573	0.180972	0.264062	0.301786	0.781913	1.76266	0.00113279	2.94585	2.1028	U4;U4;DYNLRB1;PIGU;TP53INP2;NCOA6;GSS;ACSS2;MYH7B	ITCH	CHMP4B
24	23537395	BICF2P788658	0.180972	0.264062	0.301786	0.781913	1.76266	0.00113279	2.94585	2.08036	U4;U4;DYNLRB1;PIGU;TP53INP2;NCOA6;GSS;ACSS2;MYH7B	ITCH	CHMP4B
24	23549948	BICF2P1017344	0.180972	0.264062	0.301786	0.781913	1.76266	0.00113279	2.94585	2.10658	U4;U4;DYNLRB1;PIGU;TP53INP2;NCOA6;GSS;ACSS2;MYH7B;TRPC4AP	ITCH	RALY
24	23560357	BICF2P699339	0.180972	0.264062	0.301786	0.781913	1.76266	0.00113279	2.94585	2.03659	U4;U4;DYNLRB1;PIGU;TP53INP2;NCOA6;GSS;ACSS2;MYH7B;TRPC4AP	ITCH	RALY
24	23592603	TIGRP2P314948	0.180972	0.264062	0.301786	0.781913	1.76266	0.00113279	2.94585	1.92539	U4;U4;DYNLRB1;PIGU;TP53INP2;NCOA6;GSS;ACSS2;MYH7B;TRPC4AP	ITCH	RALY
24	23594074	BICF2P632883	0.0514923	0.1	0.1	0.791518	0.970927	0.046314	1.33429	1.94995	U4;U4;DYNLRB1;PIGU;TP53INP2;NCOA6;GSS;ACSS2;MYH7B;TRPC4AP	ITCH	RALY
24	23605526	BICF2S23155188	0.180972	0.264062	0.301786	0.786033	1.76672	0.00110652	2.95604	1.94995	U4;DYNLRB1;PIGU;TP53INP2;NCOA6;GSS;ACSS2;MYH7B;TRPC4AP	ITCH	RALY
24	23618067	BICF2S23522473	0.149033	0.238185	0.26087	0.81129	1.63055	0.00236997	2.62526	1.86722	DYNLRB1;PIGU;TP53INP2;NCOA6;GSS;ACSS2;MYH7B;TRPC4AP	ITCH	RALY
24	23630656	BICF2P499032	0.180972	0.264062	0.301786	0.802341	1.78084	0.00101944	2.99164	1.86722	DYNLRB1;PIGU;TP53INP2;NCOA6;GSS;ACSS2;MYH7B;TRPC4AP		RALY
24	23647635	BICF2S23248167	0.00779248	-0.0170635	-0.102381	0.291237	-0.468528	0.791465	0.101568	1.7779	PIGU;TP53INP2;NCOA6;GSS;ACSS2;MYH7B;TRPC4AP;EDEM2	DYNLRB1	RALY
24	23686701	BICF2S23157778	0.0325627	-0.0124592	-0.14951	0.261703	-0.214528	0.644894	0.190511	1.74042	TP53INP2;NCOA6;GSS;ACSS2;MYH7B;TRPC4AP;EDEM2;PROCR	PIGU	RALY
24	23723327	BICF2S23712316	0.00639214	0.0640625	0.0732143	0.165163	-0.295373	0.695535	0.157681	1.59293	TP53INP2;NCOA6;GSS;ACSS2;MYH7B;TRPC4AP;EDEM2;PROCR	PIGU	RALY
24	23756295	TIGRP2P314976	0.074039	-0.0587302	-0.17619	0.0928131	-0.332779	0.717824	0.143982	1.53909	TP53INP2;NCOA6;GSS;ACSS2;MYH7B;TRPC4AP;EDEM2;PROCR;MMP24	PIGU	RALY
24	23774322	G1256f22S228	0.0347139	0.0203125	-0.1625	0.118814	-0.423749	0.768512	0.114349	1.50742	TP53INP2;NCOA6;GSS;ACSS2;MYH7B;TRPC4AP;EDEM2;PROCR;MMP24;EIF6;FAM83C		EIF2S2
24	23798640	BICF2P599280	0.0169727	0.05	0.05	0.117567	-0.111306	0.576437	0.239248	1.4543	NCOA6;GSS;ACSS2;MYH7B;TRPC4AP;EDEM2;PROCR;MMP24;EIF6;FAM83C;UQCC1	TP53INP2	ASIP
24	23806851	BICF2P49157	0.0158293	-0.00634921	-0.00952381	0.113274	-0.299517	0.698042	0.156118	1.42539	GSS;ACSS2;MYH7B;TRPC4AP;EDEM2;PROCR;MMP24;EIF6;FAM83C;UQCC1	NCOA6	ASIP
24	23852943	BICF2S23026288	0.0853652	0.0957341	0.229762	0.144912	0.63528	0.135593	0.867764	1.33963	GSS;ACSS2;MYH7B;TRPC4AP;EDEM2;PROCR;MMP24;EIF6;FAM83C;UQCC1	NCOA6	ASIP
24	23959234	TIGRP2P314986	0.124198	0.0559276	-0.268452	0.0124475	-0.448822	0.781533	0.107053	0.999119	MYH7B;TRPC4AP;EDEM2;PROCR;MMP24;EIF6;FAM83C;UQCC1;GDF5;CEP250;U6	GSS	ITCH
24	23972502	BICF2P548173	0.124198	0.0559276	-0.268452	0.0124475	-0.448822	0.781533	0.107053	0.933862	MYH7B;TRPC4AP;EDEM2;PROCR;MMP24;EIF6;FAM83C;UQCC1;GDF5;CEP250;U6	GSS	ITCH
24	23982137	TIGRP2P314989	0.163037	0.0372768	-0.298214	-0.048175	-0.488026	0.801024	0.0963543	0.875246	MYH7B;TRPC4AP;EDEM2;PROCR;MMP24;EIF6;FAM83C;UQCC1;GDF5;CEP250;U6	GSS	ITCH
24	23994985	TIGRP2P314991	0.129621	0.0337054	-0.269643	-0.0458841	-0.519073	0.81569	0.0884749	0.822973	MYH7B;TRPC4AP;EDEM2;PROCR;MMP24;EIF6;FAM83C;UQCC1;GDF5;CEP250;U6;ERGIC3	GSS	ITCH
24	24032379	TIGRP2P315001	0.00390309	-0.0312748	-0.0577381	-0.141025	-1.14904	0.976716	0.0102319	0.733048	TRPC4AP;EDEM2;PROCR;MMP24;EIF6;FAM83C;UQCC1;GDF5;CEP250;U6;ERGIC3	MYH7B	ITCH
24	24052566	TIGRP2P315011	0.00111444	0.040377	0.0440476	-0.0777181	-1.0073	0.959482	0.0179634	0.748321	EDEM2;PROCR;MMP24;EIF6;FAM83C;UQCC1;GDF5;CEP250;U6;ERGIC3;SPAG4	TRPC4AP	ITCH
24	24057889	TIGRP2P315017	0.0111049	0.0141865	0.0154762	-0.0975097	-0.686347	0.882739	0.0541679	0.748321	EDEM2;PROCR;MMP24;EIF6;FAM83C;UQCC1;GDF5;CEP250;U6;ERGIC3;SPAG4;RBM12	TRPC4AP	ITCH
24	24075601	BICF2P1061680	0.00921256	-0.0125248	-0.060119	-0.0576137	-0.84136	0.92748	0.0326954	0.825069	EDEM2;PROCR;MMP24;EIF6;FAM83C;UQCC1;GDF5;CEP250;U6;ERGIC3;SPAG4;RBM12	TRPC4AP	ITCH
24	24085745	BICF2P1062495	0.0123102	-0.0128224	-0.0279762	-0.0872352	-0.731081	0.897292	0.0470663	0.879895	EDEM2;PROCR;MMP24;EIF6;FAM83C;UQCC1;GDF5;CEP250;U6;ERGIC3;SPAG4;RBM12	TRPC4AP	ITCH
24	24088640	BICF2P1213182	0.0152331	0.00163381	0.00341615	-0.0844529	-0.563829	0.835612	0.0779955	0.879895	EDEM2;PROCR;MMP24;EIF6;FAM83C;UQCC1;GDF5;CEP250;U6;ERGIC3;SPAG4;RBM12	TRPC4AP	ITCH
24	24110736	BICF2P1020959	0.016558	0	-0.128571	-0.067227	-0.745969	0.901831	0.0448748	0.789117	EDEM2;PROCR;MMP24;EIF6;FAM83C;UQCC1;GDF5;CEP250;U6;ERGIC3;SPAG4;RBM12;NFS1		ITCH
24	24115064	BICF2P1122354	0.0382294	-0.0366071	-0.146429	-0.116177	-0.714363	0.892015	0.0496281	0.789117	EDEM2;PROCR;MMP24;EIF6;FAM83C;UQCC1;GDF5;CEP250;U6;ERGIC3;SPAG4;RBM12;NFS1		ITCH
24	24141877	BICF2P826942	0.149407	-0.0512153	-0.245833	-0.179277	-0.62017	0.858626	0.066196	0.712722	PROCR;MMP24;EIF6;FAM83C;UQCC1;GDF5;CEP250;U6;ERGIC3;SPAG4;RBM12;NFS1;ROMO1;RBM39	EDEM2	DYNLRB1
26	8818	BICF2S23154785	0.432388	0.214782	-0.515476	0.644296	0.501432	0.192559	0.715436	1.48259	ZNF268;ZNF140;SNORA70;ZNF84;SNORA71;ZNF605;CHFR;GOLGA3;ANKLE2;PGAM5;PXMP2;POLE;P2RX2;LRCOL1
26	14821	BICF2S23331752	0.146282	0.211607	0.282143	0.652299	1.52415	0.00414637	2.38233	1.48259	ZNF268;ZNF140;SNORA70;ZNF84;SNORA71;ZNF605;CHFR;GOLGA3;ANKLE2;PGAM5;PXMP2;POLE;P2RX2;LRCOL1	ANHX
26	26999	BICF2S23312176	0.146282	0.211607	0.282143	0.652299	1.52415	0.00414637	2.38233	1.48259	ZNF268;ZNF140;SNORA70;ZNF84;SNORA71;ZNF605;CHFR;GOLGA3;ANKLE2;PGAM5;PXMP2;POLE;P2RX2;LRCOL1;U4		ANHX
26	42576	BICF2S23631198	0.432395	0.239261	-0.522024	0.34886	0.155022	0.394155	0.404333	1.60124	ZNF268;ZNF140;SNORA70;ZNF84;SNORA71;ZNF605;CHFR;GOLGA3;ANKLE2;PGAM5;PXMP2;POLE;P2RX2;LRCOL1;U4;FBRSL1		ANHX
26	86821	BICF2P1133258	0.37519	0.199901	-0.479762	0.342722	0.128672	0.41182	0.385293	1.61586	ZNF140;SNORA70;ZNF84;SNORA71;ZNF605;CHFR;GOLGA3;ANKLE2;PGAM5;PXMP2;POLE;P2RX2;LRCOL1;U4;FBRSL1	ZNF268	ANHX
26	97489	BICF2P1339043	0.207327	0.0276268	-0.331522	0.337276	0.0848317	0.441593	0.354978	1.6298	ZNF140;SNORA70;ZNF84;SNORA71;ZNF605;CHFR;GOLGA3;ANKLE2;PGAM5;PXMP2;POLE;P2RX2;LRCOL1;U4;FBRSL1	ZNF268	ANHX
26	131499	BICF2P1441798	0.0325868	0.0827133	0.0863095	0.664618	0.74396	0.0987727	1.00536	1.68362	ZNF140;SNORA70;ZNF84;SNORA71;ZNF605;CHFR;GOLGA3;ANKLE2;PGAM5;PXMP2;POLE;P2RX2;LRCOL1;U4;FBRSL1;U6		ANHX
26	139279	BICF2P26524	0.26456	0.167163	-0.40119	0.70498	0.47945	0.203147	0.692189	1.71919	SNORA70;ZNF84;SNORA71;ZNF605;CHFR;GOLGA3;ANKLE2;PGAM5;PXMP2;POLE;P2RX2;LRCOL1;U4;FBRSL1;U6	ZNF140	ANHX
26	156325	BICF2P1311793	0.263959	0.329365	0.395238	0.898389	2.23448	5.43671e-05	4.26466	1.71919	ZNF84;SNORA71;ZNF605;CHFR;GOLGA3;ANKLE2;PGAM5;PXMP2;POLE;P2RX2;LRCOL1;U4;FBRSL1;U6	ZNF140	ANHX
26	164817	BICF2P779431	0.0181352	0.0765625	0.0875	0.784147	0.775273	0.0896663	1.04737	1.71919	ZNF84;SNORA71;ZNF605;CHFR;GOLGA3;ANKLE2;PGAM5;PXMP2;POLE;P2RX2;LRCOL1;U4;FBRSL1;U6	ZNF140	ANHX
26	167308	BICF2P504903	0.0181352	0.0765625	0.0875	0.784147	0.775273	0.0896663	1.04737	1.72374	ZNF84;SNORA71;ZNF605;CHFR;GOLGA3;ANKLE2;PGAM5;PXMP2;POLE;P2RX2;LRCOL1;U4;FBRSL1;U6	ZNF140	ANHX
26	173557	BICF2P1262661	0.150436	0.232813	0.266071	0.788233	1.62516	0.00243997	2.61262	1.72374	ZNF84;SNORA71;ZNF605;CHFR;GOLGA3;ANKLE2;PGAM5;PXMP2;POLE;P2RX2;LRCOL1;U4;FBRSL1;U6	ZNF140	ANHX
26	183612	BICF2P855307	0.194305	0.276562	0.316071	0.790094	1.82921	0.000766703	3.11537	1.72374	SNORA71;ZNF605;CHFR;GOLGA3;ANKLE2;PGAM5;PXMP2;POLE;P2RX2;LRCOL1;U4;FBRSL1;U6	ZNF84	ANHX
26	195205	BICF2P964931	0.194305	0.276562	0.316071	0.790094	1.82921	0.000766703	3.11537	1.75172	SNORA71;ZNF605;CHFR;GOLGA3;ANKLE2;PGAM5;PXMP2;POLE;P2RX2;LRCOL1;U4;FBRSL1;U6	ZNF84	ANHX
26	214304	BICF2P360481	0.26456	0.167163	-0.40119	0.655586	0.431464	0.227436	0.64314	1.80076	SNORA71;ZNF605;CHFR;GOLGA3;ANKLE2;PGAM5;PXMP2;POLE;P2RX2;LRCOL1;U4;FBRSL1;U6;GALNT9	ZNF84	ANHX
26	235236	BICF2P1003116	0.259803	0.147991	-0.394643	0.653241	0.431777	0.227272	0.643453	1.83861	SNORA71;ZNF605;CHFR;GOLGA3;ANKLE2;PGAM5;PXMP2;POLE;P2RX2;LRCOL1;U4;FBRSL1;U6;GALNT9		ANHX
26	252395	BICF2S234566	0.0445542	0.101562	0.1625	0.762624	1.06132	0.0330125	1.48132	1.83861	CHFR;GOLGA3;ANKLE2;PGAM5;PXMP2;POLE;P2RX2;LRCOL1;U4;FBRSL1;U6;GALNT9	ZNF605	ANHX
26	262386	BICF2P937577	0.241132	0.142634	-0.380357	0.684965	0.455159	0.215244	0.66707	1.83861	CHFR;GOLGA3;ANKLE2;PGAM5;PXMP2;POLE;P2RX2;LRCOL1;U4;FBRSL1;U6;GALNT9		ANHX
26	271007	BICF2P482062	0.0391625	0.104464	0.139286	0.706823	0.937993	0.0521185	1.28301	1.83861	CHFR;GOLGA3;ANKLE2;PGAM5;PXMP2;POLE;P2RX2;LRCOL1;U4;FBRSL1;U6;GALNT9		ANHX
26	276343	BICF2P506418	0.0391625	0.104464	0.139286	0.706823	0.937993	0.0521185	1.28301	1.83861	CHFR;GOLGA3;ANKLE2;PGAM5;PXMP2;POLE;P2RX2;LRCOL1;U4;FBRSL1;U6;GALNT9		ANHX
26	289966	BICF2P768373	0.0108704	0.0357143	0.0357143	0.701528	0.364059	0.264161	0.578131	1.83861	CHFR;GOLGA3;ANKLE2;PGAM5;PXMP2;POLE;P2RX2;LRCOL1;U4;FBRSL1;U6;GALNT9		ANHX
26	293449	BICF2P393533	0.0220752	0.0830357	0.110714	0.69759	0.778844	0.0886688	1.05223	1.80782	CHFR;GOLGA3;ANKLE2;PGAM5;PXMP2;POLE;P2RX2;LRCOL1;U4;FBRSL1;U6;GALNT9		ANHX
26	306587	BICF2P1029613	0.013929	0.0723214	0.0964286	0.700345	0.625479	0.139324	0.855974	1.82314	GOLGA3;ANKLE2;PGAM5;PXMP2;POLE;P2RX2;LRCOL1;U4;FBRSL1;U6;GALNT9	CHFR	ANHX
26	313358	BICF2P685695	0.0299161	0.09375	0.125	0.7053	0.861398	0.0678515	1.16844	1.82314	GOLGA3;ANKLE2;PGAM5;PXMP2;POLE;P2RX2;LRCOL1;U4;FBRSL1;U6;GALNT9	CHFR	ANHX
26	322346	BICF2P760387	0.191135	0.235689	0.332738	0.806792	1.87363	0.000586812	3.2315	1.82314	GOLGA3;ANKLE2;PGAM5;PXMP2;POLE;P2RX2;LRCOL1;U4;FBRSL1;U6;GALNT9	CHFR	ANHX
26	335850	BICF2P251381	0.020554	0.0815228	0.102976	0.803879	0.845149	0.0716187	1.14497	1.82314	GOLGA3;ANKLE2;PGAM5;PXMP2;POLE;P2RX2;LRCOL1;U4;FBRSL1;U6;GALNT9;NOC4L;DDX51		ANHX
26	336819	BICF2S23718155	0.178866	0.245511	0.310119	0.79694	1.7901	0.000965851	3.01509	1.82314	GOLGA3;ANKLE2;PGAM5;PXMP2;POLE;P2RX2;LRCOL1;U4;FBRSL1;U6;GALNT9;NOC4L;DDX51		ANHX
26	349523	BICF2P367906	0.207707	0	-0.314286	0.509615	0.316602	0.291719	0.535036	1.82314	ANKLE2;PGAM5;PXMP2;POLE;P2RX2;LRCOL1;U4;FBRSL1;U6;GALNT9;NOC4L;DDX51;EP400	GOLGA3	ANHX
26	360130	BICF2P1326641	0.162113	0.0243056	-0.291667	0.515676	0.260907	0.325669	0.487224	1.82314	ANKLE2;PGAM5;PXMP2;POLE;P2RX2;LRCOL1;U4;FBRSL1;U6;GALNT9;NOC4L;DDX51;EP400	GOLGA3	ANHX
26	377285	BICF2S2376721	0.0109145	-0.00538194	-0.0184524	0.493085	0.0147523	0.489807	0.309975	1.86148	ANKLE2;PGAM5;PXMP2;POLE;P2RX2;LRCOL1;U4;FBRSL1;U6;GALNT9;NOC4L;DDX51;EP400		ANHX
26	383033	BICF2P855526	0.00739656	0.0616071	0.0821429	0.760212	0.444791	0.220531	0.65653	1.86148	PGAM5;PXMP2;POLE;P2RX2;LRCOL1;U4;FBRSL1;U6;GALNT9;NOC4L;DDX51;EP400	ANKLE2	ANHX
26	447992	BICF2S2321471	0.0100846	0.0669643	0.0892857	0.764683	0.540462	0.174609	0.757933	1.90154	P2RX2;LRCOL1;U4;FBRSL1;U6;GALNT9;NOC4L;DDX51;EP400	POLE	ANHX
26	478306	BICF2S2324855	0.0662555	0.129439	0.182738	0.840167	1.2546	0.014889	1.82714	1.91071	P2RX2;LRCOL1;U4;FBRSL1;U6;GALNT9;NOC4L;DDX51;EP400;PUS1;ULK1	POLE	ANHX
26	503513	BICF2P1332661	0.351633	0.361607	0.482143	0.826698	2.53893	5.47379e-06	5.26171	1.91071	U4;FBRSL1;U6;GALNT9;NOC4L;DDX51;EP400;PUS1;ULK1		ANHX
26	527289	BICF2P1281750	0.278754	0.279365	0.419048	0.838855	2.2706	4.19819e-05	4.37694	1.88765	FBRSL1;U6;GALNT9;NOC4L;DDX51;EP400;PUS1;ULK1;MMP17		ZNF268
26	535090	BICF2P841536	0.151603	0.162178	0.299405	0.821107	1.72798	0.00138146	2.85966	1.88765	U6;GALNT9;NOC4L;DDX51;EP400;PUS1;ULK1;MMP17;SFSWAP	FBRSL1	ZNF268
26	548023	BICF2P270120	0.0937239	0.127356	0.235119	0.873896	1.48387	0.005083	2.29388	1.91825	U6;GALNT9;NOC4L;DDX51;EP400;PUS1;ULK1;MMP17;SFSWAP	FBRSL1	ZNF268
26	569862	BICF2P1035073	0.247446	0.228472	-0.391667	0.860267	0.603632	0.147891	0.830058	1.94855	U6;GALNT9;NOC4L;DDX51;EP400;PUS1;ULK1;MMP17;SFSWAP	FBRSL1	ZNF268
26	585473	BICF2P1241773	0.090624	0.132639	0.227381	0.879636	1.46357	0.00562266	2.25006	1.94855	U6;GALNT9;NOC4L;DDX51;EP400;PUS1;ULK1;MMP17;SFSWAP	FBRSL1	ZNF268
26	590775	BICF2P325560	0.0848064	0.128472	0.220238	0.875712	1.42758	0.00670582	2.17355	1.97377	U6;GALNT9;NOC4L;DDX51;EP400;PUS1;ULK1;MMP17;SFSWAP	FBRSL1	ZNF268
26	601305	BICF2P1299843	0.0848064	0.128472	0.220238	0.875712	1.42758	0.00670582	2.17355	2.0003	GALNT9;NOC4L;DDX51;EP400;PUS1;ULK1;MMP17;SFSWAP	FBRSL1	ZNF268
26	613910	BICF2P397112	0.221195	0.270536	0.360714	1.06891	2.21717	6.14541e-05	4.21145	2.0003	GALNT9;NOC4L;DDX51;EP400;PUS1;ULK1;MMP17;SFSWAP		ZNF140
26	621201	BICF2P53001	0.0114293	0.0203125	0.0232143	0.985086	0.593701	0.1519	0.818443	2.0003	GALNT9;NOC4L;DDX51;EP400;PUS1;ULK1;MMP17;SFSWAP		ZNF140
26	632345	BICF2P1398953	0.144782	0.226562	0.258929	1.1403	1.88023	0.000563665	3.24898	2.01689	GALNT9;NOC4L;DDX51;EP400;PUS1;ULK1;MMP17;SFSWAP		ZNF140
26	666600	BICF2P1404241	0.0647959	0.114286	0.114286	1.09785	1.30464	0.01192	1.92372	2.0177	GALNT9;NOC4L;DDX51;EP400;PUS1;ULK1;MMP17;SFSWAP;U6		ZNF140
26	694089	BICF2P485923	0.105349	0.169916	0.239881	1.22384	1.78851	0.000974844	3.01107	1.97116	GALNT9;NOC4L;DDX51;EP400;PUS1;ULK1;MMP17;SFSWAP;U6		ZNF84
26	705328	BICF2S22942955	0.176638	0.177654	0.327976	1.24796	2.16601	8.78393e-05	4.05631	1.94997	NOC4L;DDX51;EP400;PUS1;ULK1;MMP17;SFSWAP;U6	GALNT9	ZNF84
26	717157	BICF2P1253149	0.259845	0.313368	0.395833	1.17316	2.43735	1.21278e-05	4.91622	1.9414	NOC4L;DDX51;EP400;PUS1;ULK1;MMP17;SFSWAP;U6	GALNT9	ZNF84
26	725557	BICF2P80788	0.00578111	0.0285714	0.0285714	0.848374	0.322328	0.288324	0.540119	1.9414	NOC4L;DDX51;EP400;PUS1;ULK1;MMP17;SFSWAP;U6	GALNT9	ZNF84
26	791595	BICF2P647233	0.000320564	0.0455357	0.0607143	0.919525	-0.00311393	0.502152	0.299165	1.91943	NOC4L;DDX51;EP400;PUS1;ULK1;MMP17;SFSWAP;U6;U6;ADGRD1		CHFR
26	793973	BICF2P371559	0.0164979	0.0734127	0.0880952	0.954039	0.895922	0.0603572	1.21927	1.93643	NOC4L;DDX51;EP400;PUS1;ULK1;MMP17;SFSWAP;U6;U6;ADGRD1		CHFR
26	799057	BICF2P271805	0.170278	0.236755	0.299059	0.930628	1.85892	0.000641528	3.19278	1.90322	NOC4L;DDX51;EP400;PUS1;ULK1;MMP17;SFSWAP;U6;U6;ADGRD1		CHFR
26	863466	BICF2P344461	0.180599	0.267535	0.279167	0.868425	1.78951	0.000969188	3.01359	1.8224	PUS1;ULK1;MMP17;SFSWAP;U6;U6;ADGRD1	EP400	GOLGA3
26	875116	BICF2P245838	0.145804	0.217237	0.274405	0.822826	1.6634	0.00198154	2.703	1.8224	PUS1;ULK1;MMP17;SFSWAP;U6;U6;ADGRD1	EP400	ANKLE2
26	899272	BICF2P485959	0.157524	0.234127	0.280952	0.825892	1.70733	0.00155234	2.80901	1.84098	PUS1;ULK1;MMP17;SFSWAP;U6;U6;ADGRD1	EP400	ANKLE2
26	903677	BICF2P908772	0.144782	0.226562	0.258929	0.824847	1.62806	0.0024021	2.61941	1.84098	PUS1;ULK1;MMP17;SFSWAP;U6;U6;ADGRD1	EP400	PGAM5
26	913186	BICF2P828405	0.0240333	0.0828125	0.0946429	0.838325	0.878511	0.0640515	1.19347	1.85522	PUS1;ULK1;MMP17;SFSWAP;U6;U6;ADGRD1	EP400	PGAM5
26	915242	BICF2P1283594	0.0915016	0.0987103	0.236905	0.743058	1.3695	0.00884485	2.05331	1.85522	PUS1;ULK1;MMP17;SFSWAP;U6;U6;ADGRD1	EP400	PXMP2
26	927819	BICF2P381410	0.144782	0.226562	0.258929	0.733829	1.54781	0.00367132	2.43518	1.8386	PUS1;ULK1;MMP17;SFSWAP;U6;U6;ADGRD1	EP400	PXMP2
26	941170	BICF2P232108	0.144653	0.222222	0.266667	0.727913	1.55988	0.00344831	2.46239	1.88632	PUS1;ULK1;MMP17;SFSWAP;U6;U6;ADGRD1;RAN	EP400	POLE
26	956412	BICF2P1331676	0.144653	0.222222	0.266667	0.726958	1.55913	0.00346189	2.46069	1.90845	ULK1;MMP17;SFSWAP;U6;U6;ADGRD1;RAN;STX2	PUS1	POLE
26	1012482	BICF2P1461254	0.00902317	0.0267609	0.0494048	0.629875	0.276765	0.315838	0.500536	1.73889	SFSWAP;U6;U6;ADGRD1;RAN;STX2	MMP17	U4
26	1020979	BICF2P758169	0.0875574	0.158036	0.210714	0.618299	1.1783	0.020632	1.68546	1.71303	SFSWAP;U6;U6;ADGRD1;RAN;STX2		U4
26	1035931	BICF2S23758146	0.138153	0.195213	0.275595	0.621695	1.45897	0.00575178	2.2402	1.61333	U6;U6;ADGRD1;RAN;STX2	SFSWAP	FBRSL1
26	1050932	BICF2S23720902	0.170586	0.220511	0.31131	0.612285	1.60021	0.00278868	2.5546	1.57246	U6;U6;ADGRD1;RAN;STX2	SFSWAP	FBRSL1
26	1054285	BICF2S23533050	0.170586	0.220511	0.31131	0.612285	1.60021	0.00278868	2.5546	1.57246	U6;U6;ADGRD1;RAN;STX2	SFSWAP	FBRSL1
26	1064113	BICF2S23351132	0.170586	0.220511	0.31131	0.612285	1.60021	0.00278868	2.5546	1.55335	U6;U6;ADGRD1;RAN;STX2	SFSWAP	FBRSL1
26	1172350	BICF2P1334561	0.0050925	-0.0275735	-0.0367647	0.466787	-0.238464	0.660208	0.180319	1.35813	U6;ADGRD1;RAN;STX2;RIMBP2		GALNT9
26	1215156	BICF2G630807104	0.0076735	0.0241071	0.0321429	0.258253	-0.238931	0.660504	0.180124	1.28171	U6;ADGRD1;RAN;STX2;RIMBP2		GALNT9
26	1226546	BICF2S23645384	0.279197	0.245139	-0.420238	0.231289	-0.072073	0.549673	0.259896	1.21622	U6;ADGRD1;RAN;STX2;RIMBP2		GALNT9
26	1237203	BICF2P75980	0.328958	0.289062	-0.4625	0.232045	-0.0563152	0.538851	0.268531	1.21193	ADGRD1;RAN;STX2;RIMBP2		GALNT9
26	1249158	BICF2P309318	0.320378	0.284598	-0.455357	0.255659	-0.0265228	0.518321	0.285402	1.21193	ADGRD1;RAN;STX2;RIMBP2		GALNT9
26	1260012	BICF2P1078561	0.00861018	-0.0241071	-0.0321429	0.171665	-0.4856	0.79985	0.0969917	1.17962	RAN;STX2;RIMBP2	ADGRD1	GALNT9
26	1298369	BICF2P1467406	0.225552	0.202461	-0.373775	0.169991	-0.173029	0.617795	0.209155	1.17744	RAN;STX2;RIMBP2;PIWIL1	ADGRD1	NOC4L
26	1314311	BICF2P1246584	0.000715474	0.0214286	0.0214286	0.192305	-0.773745	0.909904	0.0410043	1.1555	RAN;STX2;RIMBP2;PIWIL1	ADGRD1	NOC4L
26	1325583	BICF2P641065	0.00490584	0.0126984	0.0761905	0.0818326	-0.466148	0.79028	0.102219	1.11804	RAN;STX2;RIMBP2;PIWIL1	ADGRD1	NOC4L
26	1334229	BICF2P261634	0.0320741	0.0984871	0.124405	0.146076	0.207836	0.35943	0.444386	1.11804	RAN;STX2;RIMBP2;PIWIL1	ADGRD1	DDX51
26	1341742	BICF2P823233	0.0712961	0.0440228	-0.21131	0.206341	-0.236357	0.658871	0.1812	1.10975	RAN;STX2;RIMBP2;PIWIL1	ADGRD1	EP400
26	1377426	BICF2S23727670	0.0239029	0.0174603	0.0261905	0.326703	0.157895	0.392241	0.406447	1.00062	RAN;STX2;RIMBP2;PIWIL1		EP400
26	1393607	BICF2S23761023	0.0890816	0.164062	0.1875	0.545214	1.05479	0.0338535	1.4704	0.985395	RAN;STX2;RIMBP2;PIWIL1		EP400
26	1403875	BICF2S2362314	0.158242	0.228547	0.28869	0.687317	1.59937	0.00280119	2.55266	0.926791	RAN;STX2;RIMBP2;PIWIL1		EP400
26	1427806	BICF2S23211307	0.0195776	0.0330357	0.132143	0.630207	0.745684	0.0982543	1.00765	0.874667	RAN;STX2;RIMBP2;PIWIL1;FZD10		EP400
26	1436325	BICF2S23430937	0.31306	0.352951	0.445833	0.676832	2.25247	4.78217e-05	4.32038	0.833794	STX2;RIMBP2;PIWIL1;FZD10	RAN	EP400
