# Supplementary material for: Analysis of dog breed diversity using a composite selection index
Source: Sci Rep. 2023 Jan 30;13:1674. doi: 10.1038/s41598-023-28826-3 (PMC9886904; doi:10.1038/s41598-023-28826-3)
Supplement: Supplementary file 11 — Supplementary Information 11. [file 41598_2023_28826_MOESM11_ESM.xlsx]

## Sheet: Supplemental Table S10
Supplementary Table S10. Gene Ontology (GO) terms and KEGG pathways analysis using genes identified in Mountain hounds.
KEGG(Term)		Count	%	PValue	Genes	Benjamini	FDR
KEGG_PATHWAY	cfa04550:Signaling pathways regulating pluripotency of stem cells	6	2.04082	0.0386389	WNT5A, HESX1, PIK3CD, FZD10, BMI1, ISL1	1	1
KEGG_PATHWAY	cfa04320:Dorso-ventral axis formation	3	1.02041	0.0517401	PIWIL1, SPIRE2, EGFR	1	1
KEGG_PATHWAY	cfa05218:Melanoma	4	1.36054	0.0722113	PIK3CD, MITF, EGFR, FGF10	1	1
KEGG_PATHWAY	cfa04144:Endocytosis	7	2.38095	0.0976137	ITCH, CHMP1A, CHMP2A, CHMP4B, VPS26B, EGFR, CYTH1	1	1
Molecular functions (GO Terms)		Count	%	PValue	Genes	Benjamini	FDR
GO:0005488	binding	167	56.8027	4.95364e-05	ANKLE2, EIF4A3, FZD10, ENO1, PARK7, ENDOV, BPIFA1, LOC485836, BPIFA3, TRIM28, BPIFA2, ZNF605, ZNF329, CDK5RAP1, CDK20, ZNF324, ZNF169, ACOT7, RBFOX3, PUS1, RPS5, WNT5A, UBE4B, MITF, CYBA, ISL1, FOXP1, THAP3, ZSCAN22, DPEP1, ULK1, MZF1, IPPK, FTO, ZNF276, NECAB3, H6PD, HSPA4L, PCDH18, ZNF26, RNF213, EP400, HESX1, ZC3H18, RBM12, ZNF268, TBC1D16, CBX8, PLK4, MYH7B, DNAH12, CDT1, COA1, DNAH17, ZNF140…	0.0264524	0.0264524
GO:1901363	heterocyclic compound binding	106	36.0544	0.000750695	EIF4A3, ENO1, PARK7, ENDOV, TRIM28, ZNF605, ZNF329, CDK20, ZNF324, ZNF169, RBFOX3, PUS1, RPS5, WNT5A, UBE4B, MITF, CYBA, ISL1, FOXP1, THAP3, ZSCAN22, ULK1, MZF1, IPPK, ZNF276, H6PD, HSPA4L, ZNF26, EP400, HESX1, RBM12, ZNF268, CBX8, PLK4, MYH7B, DNAH12, CDT1, COA1, DNAH17, ZNF140, SNAI3, EIF2S2, EIF6, UBA3, CDK10, IARS, UBE2M, RERE, PIWIL1, USP36, ARF4, ZNF132, EIF4E3, CHD9, CHD5, FAM208A, BMI1, L…	0.200436	0.200436
GO:0097159	organic cyclic compound binding	106	36.0544	0.001155	EIF4A3, ENO1, PARK7, ENDOV, TRIM28, ZNF605, ZNF329, CDK20, ZNF324, ZNF169, RBFOX3, PUS1, RPS5, WNT5A, UBE4B, MITF, CYBA, ISL1, FOXP1, THAP3, ZSCAN22, ULK1, MZF1, IPPK, ZNF276, H6PD, HSPA4L, ZNF26, EP400, HESX1, RBM12, ZNF268, CBX8, PLK4, MYH7B, DNAH12, CDT1, COA1, DNAH17, ZNF140, SNAI3, EIF2S2, EIF6, UBA3, CDK10, IARS, UBE2M, RERE, PIWIL1, USP36, ARF4, ZNF132, EIF4E3, CHD9, CHD5, FAM208A, BMI1, L…	0.20559	0.20559
GO:0003676	nucleic acid binding	72	24.4898	0.00519142	RERE, PIWIL1, USP36, ZNF132, EIF4E3, EIF4A3, CHD5, FAM208A, ENO1, PARK7, BMI1, LARP1B, MRPL32, ZCCHC14, RPTOR, ENDOV, TRIM28, ZNF605, ZNF329, ZNF324, FEZF2, POLE, ZNF169, LOC102156596, ZNF484, RBFOX3, PUS1, RPS5, WNT5A, MITF, DDX51, ISL1, FOXP1, CTU2, THAP3, TOX3, DNAJC1, ELF2, ZSCAN22, MZF1, ZNF276, SFSWAP, ZBTB48, NOL8, NOC4L, ZBTB45, MRPS30, BARX1, ZNF8, ZNF26, NOCT, HESX1, RPL13, RALY, FLNB, …	0.693055	0.693055
GO:0004842	ubiquitin-protein transferase activity	12	4.08163	0.0177515	ITCH, SPSB1, RNF213, TRIM28, AKTIP, HECW1, KLHL21, ASB14, UBE4B, RNF166, CHFR, UBE2M	1	1
GO:0019787	ubiquitin-like protein transferase activity	12	4.08163	0.0230553	ITCH, SPSB1, RNF213, TRIM28, AKTIP, HECW1, KLHL21, ASB14, UBE4B, RNF166, CHFR, UBE2M	1	1
GO:0003723	RNA binding	33	11.2245	0.0238831	PIWIL1, USP36, EIF4E3, SFSWAP, EIF4A3, NOL8, NOC4L, FAM208A, MRPS30, ENO1, PARK7, MRPL32, LARP1B, ENDOV, TRIM28, NOCT, RPL13, RALY, FLNB, RBM12, CBX8, LOC102156596, RBM39, COA1, RBFOX3, PUS1, RPS5, DDX51, EIF2S2, CTU2, EIF6, NAA15, IARS	1	1
GO:0016874	ligase activity	8	2.72109	0.0261347	ITCH, ACSS2, GSS, HECW1, UBA3, IARS, ACSF3, UBE2M	1	1
GO:0016881	acid-amino acid ligase activity	3	1.02041	0.0342014	GSS, UBA3, UBE2M	1	1
GO:0043169	cation binding	61	20.7483	0.0387701	RERE, ZNF132, PHF2, CHD5, ENO1, PARK7, BMI1, EFCAB8, ZCCHC14, ENDOV, MMP24, TRIM28, CA5A, ZNF605, ZNF329, CA6, TK1, ZNF324, FEZF2, POLE, ZNF169, ZNF484, CYBA, CBFA2T2, CBFA2T3, ISL1, ASPN, ZSCAN22, RNF207, DPEP1, CDH15, MZF1, RNF166, BLVRA, FTO, ZNF276, NECAB3, ZBTB48, ZBTB45, SPG7, ZNF8, PCDH18, ZNF26, FGD3, RNF213, ZC3H18, ZNF268, ZNF584, ZNF341, ZNF140, NEBL, SNAI3, GSS, EDEM2, B3GAT1, DEF8, C…	1	1
GO:0016836	hydro-lyase activity	4	1.36054	0.0393515	CA5A, CA6, ENO1, PARK7	1	1
GO:0046872	metal ion binding	60	20.4082	0.0459537	RERE, ZNF132, PHF2, CHD5, ENO1, PARK7, BMI1, EFCAB8, ZCCHC14, ENDOV, MMP24, TRIM28, CA5A, ZNF605, ZNF329, CA6, TK1, ZNF324, FEZF2, POLE, ZNF169, ZNF484, CYBA, CBFA2T2, CBFA2T3, ISL1, ASPN, ZSCAN22, RNF207, DPEP1, CDH15, MZF1, RNF166, BLVRA, FTO, ZNF276, NECAB3, ZBTB48, ZBTB45, SPG7, ZNF8, PCDH18, ZNF26, FGD3, RNF213, ZC3H18, ZNF268, ZNF584, ZNF341, ZNF140, NEBL, SNAI3, GSS, EDEM2, B3GAT1, DEF8, C…	1	1
GO:0043167	ion binding	62	21.0884	0.0582005	RERE, ZNF132, PHF2, CHD5, ENO1, PARK7, BMI1, EFCAB8, ZCCHC14, ENDOV, MMP24, TRIM28, CA5A, ZNF605, ZNF329, CA6, TK1, ZNF324, FEZF2, POLE, ZNF169, ZNF484, CYBA, CBFA2T2, CBFA2T3, ISL1, ASPN, ZSCAN22, RNF207, DPEP1, CDH15, MZF1, RNF166, BLVRA, FTO, ZNF276, NECAB3, ZBTB48, ZBTB45, SPG7, ZNF8, PCDH18, ZNF26, FGD3, NFS1, RNF213, ZC3H18, ZNF268, ZNF584, ZNF341, ZNF140, NEBL, SNAI3, GSS, EDEM2, B3GAT1, D…	1	1
GO:0032559	adenyl ribonucleotide binding	30	10.2041	0.0583836	IPPK, ACSS2, CHD9, EIF4A3, HSPA4L, CHD5, SPG7, EGFR, CDK20, EP400, KIF1B, TK1, PLK4, MYH7B, DNAH12, DNAH17, GSS, DDX51, UBE4B, APRT, NMNAT1, P2RX2, STK17A, UBA3, CDK10, MVD, ULK1, IARS, HCN1, UBE2M	1	1
GO:0030554	adenyl nucleotide binding	30	10.2041	0.0610108	IPPK, ACSS2, CHD9, EIF4A3, HSPA4L, CHD5, SPG7, EGFR, CDK20, EP400, KIF1B, TK1, PLK4, MYH7B, DNAH12, DNAH17, GSS, DDX51, UBE4B, APRT, NMNAT1, P2RX2, STK17A, UBA3, CDK10, MVD, ULK1, IARS, HCN1, UBE2M	1	1
GO:0003727	single-stranded RNA binding	4	1.36054	0.0642566	CBX8, PIWIL1, ENDOV, EIF4A3	1	1
GO:1901265	nucleoside phosphate binding	44	14.966	0.0672532	IPPK, ARF4, ACSS2, H6PD, CHD9, EIF4A3, HSPA4L, NOL8, CHD5, SPG7, EGFR, CDK20, EP400, RALY, KIF1B, TK1, RBM12, POLE, ACAD8, LOC102156596, PLK4, MYH7B, RBM39, DNAH12, DNAH17, RBFOX3, GSS, DDX51, UBE4B, CHFR, APRT, RAB33B, TNRC6C, NMNAT1, P2RX2, STK17A, UBA3, CDK10, MVD, ULK1, IARS, RAN, HCN1, UBE2M	1	1
GO:0000166	nucleotide binding	44	14.966	0.0672532	IPPK, ARF4, ACSS2, H6PD, CHD9, EIF4A3, HSPA4L, NOL8, CHD5, SPG7, EGFR, CDK20, EP400, RALY, KIF1B, TK1, RBM12, POLE, ACAD8, LOC102156596, PLK4, MYH7B, RBM39, DNAH12, DNAH17, RBFOX3, GSS, DDX51, UBE4B, CHFR, APRT, RAB33B, TNRC6C, NMNAT1, P2RX2, STK17A, UBA3, CDK10, MVD, ULK1, IARS, RAN, HCN1, UBE2M	1	1
GO:0004553	hydrolase activity, hydrolyzing O-glycosyl compounds	5	1.70068	0.071659	LOC607396, GAA, EDEM2, LOC606786, ENGASE	1	1
GO:0004565	beta-galactosidase activity	2	0.680272	0.0716769	LOC607396, LOC606786	1	1
GO:0003729	mRNA binding	6	2.04082	0.0727927	PIWIL1, RBFOX3, RPS5, NOCT, EIF4A3, PARK7	1	1
GO:0044822	poly(A) RNA binding	24	8.16327	0.0728138	LOC102156596, RBM39, PIWIL1, USP36, RBFOX3, PUS1, RPS5, EIF4A3, NOL8, FAM208A, DDX51, NOC4L, MRPS30, ENO1, PARK7, EIF2S2, LARP1B, MRPL32, TRIM28, NOCT, FLNB, RALY, NAA15, RBM12	1	1
GO:0003700	transcription factor activity, sequence-specific DNA binding	23	7.82313	0.0756452	ZNF584, RERE, ZNF341, ZNF132, ZNF484, ZNF140, TCF25, SNAI3, WNT5A, MITF, CBFA2T2, ZNF8, BARX1, CBFA2T3, FOXP1, ELF2, TRIM28, ZNF605, ZSCAN22, DNMT3B, MZF1, FEZF2, ZNF268	1	1
GO:0001071	nucleic acid binding transcription factor activity	23	7.82313	0.0756452	ZNF584, RERE, ZNF341, ZNF132, ZNF484, ZNF140, TCF25, SNAI3, WNT5A, MITF, CBFA2T2, ZNF8, BARX1, CBFA2T3, FOXP1, ELF2, TRIM28, ZNF605, ZSCAN22, DNMT3B, MZF1, FEZF2, ZNF268	1	1
GO:0097367	carbohydrate derivative binding	40	13.6054	0.0781103	IPPK, ARF4, PIGU, ECM2, ACSS2, CHD9, EIF4A3, HSPA4L, CHD5, SPG7, EGFR, BPIFA2, CDK20, EP400, KIF1B, TK1, LOC102156596, PLK4, MYH7B, DNAH12, DNAH17, GSS, EDEM2, DDX51, UBE4B, APRT, RAB33B, NMNAT1, P2RX2, STK17A, OGN, UBA3, CDK10, MVD, ULK1, IARS, RAN, HCN1, FGF10, UBE2M	1	1
GO:0016835	carbon-oxygen lyase activity	4	1.36054	0.0805595	CA5A, CA6, ENO1, PARK7	1	1
GO:0016877	ligase activity, forming carbon-sulfur bonds	3	1.02041	0.0822389	ACSS2, UBA3, ACSF3	1	1
GO:0016208	AMP binding	2	0.680272	0.0887823	ACSS2, APRT	1	1
GO:1901681	sulfur compound binding	6	2.04082	0.0921798	ACAD8, ACOT7, ECM2, GSS, OGN, FGF10	1	1
GO:0001105	RNA polymerase II transcription coactivator activity	3	1.02041	0.0934226	RERE, TRIM28, ISL1	1	1
Cellular component (GO Term)		Count	%	PValue	Genes	Benjamini	FDR
GO:0005622	intracellular	205	69.7279	1.21151e-05	ERRFI1, ANKLE2, CPNE7, EIF4A3, FZD10, ENO1, PTPDC1, GOLGA3, ENDOV, TRIM28, ZNF605, CDK5RAP1, ARL6IP5, PIEZO1, ZNF169, LOC607396, ACOT7, RBFOX3, ISL1, PDE12, ZSCAN22, ARMC3, HECW1, ULK1, MGARP, ZNF276, NECAB3, INTU, HSPA4L, VPS26B, ZNF26, PGS1, HESX1, RBM12, ZNF268, BANP, PLK4, MYH7B, DNAH12, CDT1, ZNF140, DNAH17, NEBL, SNAI3, EDEM2, GDF5, MLLT10, EIF6, BPIFB3, ARF4, PHF2, PIGU, TCF25, SETD7, BMI1…	0.00495508	0.00493085
GO:0043226	organelle	184	62.585	0.00127717	ANKLE2, CPNE7, LOC489640, EIF4A3, ENO1, PARK7, ESPN, PTPDC1, GOLGA3, ENDOV, TRIM28, BPIFA2, CDK5RAP1, ARL6IP5, PIEZO1, CEP250, SLC26A11, ENPP7, LOC607396, ACOT7, RBFOX3, PUS1, RPS5, UBE4B, MITF, CYBA, FRMD4B, RPGRIP1L, ISL1, FOXP1, PROCR, PDE12, ARMC3, ZSCAN22, EOGT, HECW1, DPEP1, CHMP4B, ULK1, DENND6A, MGARP, MZF1, IPPK, FTO, ZNF276, NECAB3, ANKRD11, A1BG, VPS26B, FHIT, PGS1, EP400, HESX1, NPHP4…	0.192829	0.191886
GO:0044424	intracellular part	189	64.2857	0.00163506	ERRFI1, ANKLE2, CPNE7, EIF4A3, FZD10, ENO1, PARK7, ESPN, PTPDC1, GOLGA3, ENDOV, TRIM28, CDK5RAP1, ARL6IP5, PIEZO1, CEP250, SLC26A11, ENPP7, LOC607396, ACOT7, TRAPPC2L, RBFOX3, PUS1, RPS5, UBE4B, MITF, CYBA, FRMD4B, RPGRIP1L, TRPC4AP, ISL1, FOXP1, PROCR, PDE12, ARMC3, ZSCAN22, EOGT, HECW1, CHMP4B, ULK1, DENND6A, MGARP, MZF1, CARD14, IPPK, FTO, ZNF276, NECAB3, INTU, ANKRD11, HSPA4L, VPS26B, FHIT, P…	0.192829	0.191886
GO:0043227	membrane-bounded organelle	171	58.1633	0.00188586	ANKLE2, CPNE7, LOC489640, EIF4A3, ENO1, PARK7, PTPDC1, GOLGA3, ENDOV, TRIM28, BPIFA2, CDK5RAP1, ARL6IP5, PIEZO1, CEP250, SLC26A11, ENPP7, LOC607396, ACOT7, RBFOX3, PUS1, RPS5, UBE4B, MITF, CYBA, ISL1, FOXP1, PROCR, PDE12, ARMC3, ZSCAN22, EOGT, HECW1, DPEP1, CHMP4B, ULK1, DENND6A, MGARP, MZF1, IPPK, FTO, ZNF276, NECAB3, ANKRD11, A1BG, VPS26B, FHIT, PGS1, EP400, HESX1, RBM12, TBC1D16, BANP, CBX8, P…	0.192829	0.191886
GO:0043229	intracellular organelle	166	56.4626	0.00239511	ANKLE2, CPNE7, EIF4A3, ENO1, PARK7, ESPN, PTPDC1, GOLGA3, ENDOV, TRIM28, CDK5RAP1, ARL6IP5, PIEZO1, CEP250, SLC26A11, ENPP7, LOC607396, ACOT7, RBFOX3, PUS1, RPS5, UBE4B, MITF, CYBA, FRMD4B, RPGRIP1L, ISL1, FOXP1, PROCR, PDE12, ARMC3, ZSCAN22, EOGT, HECW1, CHMP4B, ULK1, DENND6A, MGARP, MZF1, IPPK, FTO, ZNF276, NECAB3, ANKRD11, VPS26B, PGS1, EP400, HESX1, NPHP4, RBM12, TBC1D16, BANP, CBX8, PLK4, MY…	0.19592	0.194962
GO:0000815	ESCRT III complex	3	1.02041	0.0043471	CHMP1A, CHMP2A, CHMP4B	0.296327	0.294878
GO:0005774	vacuolar membrane	12	4.08163	0.00929135	MFSD8, RPTOR, MAP1LC3B, SNX19, GAA, CHMP1A, CHMP2A, CHMP4B, ULK1, SLC26A11, EGFR, APPL1	0.482884	0.480523
GO:0043231	intracellular membrane-bounded organelle	148	50.3401	0.0107013	ANKLE2, CPNE7, EIF4A3, ENO1, PARK7, PTPDC1, GOLGA3, ENDOV, TRIM28, CDK5RAP1, ARL6IP5, PIEZO1, SLC26A11, ENPP7, LOC607396, ACOT7, RBFOX3, PUS1, UBE4B, MITF, CYBA, ISL1, FOXP1, PDE12, ARMC3, ZSCAN22, EOGT, HECW1, CHMP4B, ULK1, DENND6A, MGARP, MZF1, IPPK, FTO, ZNF276, NECAB3, ANKRD11, VPS26B, PGS1, EP400, HESX1, RBM12, TBC1D16, BANP, CBX8, PLK4, CDT1, COA1, SNAI3, EDEM2, DNAJC11, FANCA, ACSF3, MLLT1…	0.482884	0.480523
GO:0005623	cell	220	74.8299	0.0127764	ERRFI1, ANKLE2, CPNE7, EIF4A3, FZD10, ENO1, PTPDC1, GOLGA3, ENDOV, TRIM28, ZNF605, CDK5RAP1, ARL6IP5, PIEZO1, ZNF169, LOC607396, ACOT7, RBFOX3, CACNA2D3, ISL1, PDE12, ZSCAN22, ARMC3, HECW1, ULK1, MGARP, ZNF276, NECAB3, INTU, HSPA4L, VPS26B, PCDH18, ZNF26, PGS1, HESX1, RBM12, ZNF268, BANP, PLK4, MYH7B, DNAH12, CDT1, ZNF140, DNAH17, NEBL, SNAI3, EDEM2, GDF5, MLLT10, EIF6, BPIFB3, IGSF9B, ARF4, PHF2…	0.482884	0.480523
GO:0005773	vacuole	21	7.14286	0.0132008	LOC607396, GAA, CYBA, LOC606786, VPS26B, EGFR, MFSD8, RPTOR, GALNS, MAP1LC3B, SNX19, TP53INP2, CHMP1A, CHMP2A, CHMP4B, ULK1, SLC26A11, DENND6A, APPL1, TBC1D16, ENGASE	0.482884	0.480523
GO:0044437	vacuolar part	12	4.08163	0.0134162	MFSD8, RPTOR, MAP1LC3B, SNX19, GAA, CHMP1A, CHMP2A, CHMP4B, ULK1, SLC26A11, EGFR, APPL1	0.482884	0.480523
GO:0005829	cytosol	30	10.2041	0.0141677	ARF4, AHCY, HSPA4L, VPS26B, ENO1, PARK7, FHIT, MAP1LC3B, NFS1, TP53INP2, CA6, RPL13, TBC1D16, APPL1, LOC102157323, LOC102156596, LOC491550, COA1, ACOT7, RPS5, AKTIP, LOC479600, CTU2, EIF6, CHMP2A, UBA3, CHMP4B, MVD, ULK1, IARS	0.482884	0.480523
GO:0044464	cell part	219	74.4898	0.0155565	ERRFI1, ANKLE2, CPNE7, EIF4A3, FZD10, ENO1, PTPDC1, GOLGA3, ENDOV, TRIM28, ZNF605, CDK5RAP1, ARL6IP5, PIEZO1, ZNF169, LOC607396, ACOT7, RBFOX3, CACNA2D3, ISL1, PDE12, ZSCAN22, ARMC3, HECW1, ULK1, MGARP, ZNF276, NECAB3, INTU, HSPA4L, VPS26B, PCDH18, ZNF26, PGS1, HESX1, RBM12, ZNF268, BANP, PLK4, MYH7B, DNAH12, CDT1, ZNF140, DNAH17, NEBL, SNAI3, EDEM2, GDF5, MLLT10, EIF6, BPIFB3, IGSF9B, ARF4, PHF2…	0.489432	0.487038
GO:0036452	ESCRT complex	3	1.02041	0.0310079	CHMP1A, CHMP2A, CHMP4B	0.905875	0.901445
GO:0031090	organelle membrane	30	10.2041	0.0485471	SPG7, EGFR, MRPL32, MFSD8, RPTOR, GOLGA3, MAP1LC3B, TMEM201, MMP24, CHMP1A, SLC26A11, KIF1B, UQCC, APPL1, COA1, GAA, B3GAT1, DNAJC11, TMC8, TMC6, DNAJC1, SNX19, P2RX2, PXMP2, CHMP2A, PXMP4, CHMP4B, ULK1, MGARP, SLC25A33	1	0.997549
GO:0070062	extracellular exosome	47	15.9864	0.0559193	ARF4, AHCY, CPNE7, LOC489640, A1BG, ENO1, PARK7, FHIT, PTPRG, SGSH, MMP24, BPIFA2, CHMP1A, ARL6IP5, CEP250, CA6, SLC26A11, FLNB, APPL1, LOC102156596, ACOT7, NEBL, RPS5, GSS, GAA, DNAJC11, TMC8, TMC6, COMMD7, APRT, RAB33B, RBL2, GALNS, SLC7A5, PROCR, BPIFB2, BPIFB1, ARMC3, OGN, CHMP2A, CHMP4B, DPEP1, CDH15, IARS, LOC483345, BLVRA, UBE2M	1	0.997549
GO:0005634	nucleus	95	32.3129	0.0568984	RERE, PIWIL1, USP36, PHF2, CHD9, TCF25, CPNE7, EIF4A3, SETD7, CHD5, ENO1, BMI1, LARP1B, PTPDC1, MFSD8, RPTOR, ENDOV, TRIM28, CHMP1A, DNMT3B, SLC26A11, POLE, APPL1, LOC102156596, ACOT7, RBFOX3, NCOA6, AKTIP, PUS1, TMC8, MITF, UBE4B, TMC6, CBFA2T2, IL17RD, CBFA2T3, ISL1, SUN5, FOXP1, APRT, RBL2, DNAJC1, ELF2, ARMC3, ZSCAN22, HECW1, CHMP4B, MZF1, FTO, ZNF276, IPPK, ACSS2, ANKRD11, ZBTB48, NOL8, ASB1…	1	0.997549
GO:1903561	extracellular vesicle	47	15.9864	0.0604718	ARF4, AHCY, CPNE7, LOC489640, A1BG, ENO1, PARK7, FHIT, PTPRG, SGSH, MMP24, BPIFA2, CHMP1A, ARL6IP5, CEP250, CA6, SLC26A11, FLNB, APPL1, LOC102156596, ACOT7, NEBL, RPS5, GSS, GAA, DNAJC11, TMC8, TMC6, COMMD7, APRT, RAB33B, RBL2, GALNS, SLC7A5, PROCR, BPIFB2, BPIFB1, ARMC3, OGN, CHMP2A, CHMP4B, DPEP1, CDH15, IARS, LOC483345, BLVRA, UBE2M	1	0.997549
GO:0043230	extracellular organelle	47	15.9864	0.0608633	ARF4, AHCY, CPNE7, LOC489640, A1BG, ENO1, PARK7, FHIT, PTPRG, SGSH, MMP24, BPIFA2, CHMP1A, ARL6IP5, CEP250, CA6, SLC26A11, FLNB, APPL1, LOC102156596, ACOT7, NEBL, RPS5, GSS, GAA, DNAJC11, TMC8, TMC6, COMMD7, APRT, RAB33B, RBL2, GALNS, SLC7A5, PROCR, BPIFB2, BPIFB1, ARMC3, OGN, CHMP2A, CHMP4B, DPEP1, CDH15, IARS, LOC483345, BLVRA, UBE2M	1	0.997549
GO:0044444	cytoplasmic part	95	32.3129	0.0632349	PIWIL1, ARF4, ANKLE2, PIGU, ENO1, PARK7, LMOD3, MRPL32, BICD2, MFSD8, RPTOR, GOLGA3, MAP1LC3B, JPH3, MMP24, CA5A, SEC61G, CHMP1A, ARL6IP5, CDK5RAP1, CA6, PIEZO1, CEP250, SLC26A11, KIF1B, APPL1, ENPP7, LOC102157323, ACAD8, LOC102156596, LOC607396, ACOT7, GAA, AKTIP, PUS1, RPS5, PLEKHG5, TMC8, CYBA, TMC6, LOC606786, IL17RD, RAB33B, CTU2, DNAJC1, PDE12, RNF207, EOGT, CHMP4B, MVD, ULK1, DENND6A, MGAR…	1	0.997549
GO:1904115	axon cytoplasm	3	1.02041	0.075006	KIF1B, MGARP, SPG7	1	0.997549
GO:0031982	vesicle	55	18.7075	0.0853261	ARF4, CPNE7, LOC489640, ENO1, PARK7, BICD2, PTPRG, SGSH, MMP24, BPIFA2, CHMP1A, ARL6IP5, CA6, CEP250, SLC26A11, KIF1B, APPL1, LOC102156596, ACOT7, GAA, RPS5, PLEKHG5, TMC8, TMC6, COMMD7, RAB33B, APRT, RBL2, SLC7A5, PROCR, ARMC3, CHMP4B, DPEP1, CDH15, BLVRA, AHCY, A1BG, FHIT, EGFR, FLNB, UQCC, NEBL, GSS, CADPS, DNAJC11, GALNS, ITCH, BPIFB2, BPIFB1, OGN, CHMP2A, IARS, LOC483345, RAN, UBE2M	1	0.997549
GO:0010008	endosome membrane	6	2.04082	0.0856878	SNX19, CHMP1A, CHMP2A, CHMP4B, EGFR, APPL1	1	0.997549
GO:0032838	cell projection cytoplasm	3	1.02041	0.096002	KIF1B, MGARP, SPG7	1	0.997549
GO:0030286	dynein complex	3	1.02041	0.096002	DNAH12, DNAH17, DYNLRB1	1	0.997549
GO:0005635	nuclear envelope	9	3.06122	0.0971976	DNAJC1, TMEM201, P2RX2, CHMP2A, CHMP4B, TMC8, TMC6, RAN, SUN5	1	0.997549
Biological Process (GO Term)		Count	%	PValue	Genes	Benjamini	FDR
GO:0034645	cellular macromolecule biosynthetic process	78	26.5306	0.000831259	ZNF132, ARF4, PHF2, PIGU, TCF25, EIF4A3, SETD7, CHD5, ENO1, PARK7, BMI1, MRPL32, RPTOR, TRIM28, ZNF605, CHMP1A, CDK5RAP1, DNMT3B, TK1, ZNF324, FEZF2, POLE, ZNF169, ENPP7, LOC102157323, ZNF484, NCOA6, RPS5, WNT5A, MITF, CBFA2T2, COMMD7, CBFA2T3, FOXP1, RBL2, TOX3, DNAJC1, ELF2, ZSCAN22, EOGT, MZF1, CARD14, NECAB3, NOL8, MRPS30, BARX1, ZNF8, ZNF26, EGFR, TP53INP2, HESX1, RPL13, UQCC, HES3, ZNF268, …	0.885892	0.885892
GO:0009889	regulation of biosynthetic process	66	22.449	0.000889321	ZNF132, ARF4, PHF2, TCF25, EIF4A3, SETD7, CHD5, ENO1, PARK7, BMI1, RPTOR, TRIM28, ZNF605, CHMP1A, CDK5RAP1, DNMT3B, ZNF324, FEZF2, ZNF169, ENPP7, ZNF484, NCOA6, RPS5, WNT5A, MITF, CYBA, CBFA2T2, COMMD7, CBFA2T3, FOXP1, RBL2, TOX3, DNAJC1, ELF2, MZF1, CARD14, NECAB3, ASIP, BARX1, ZNF8, ZNF26, EGFR, TP53INP2, HESX1, UQCC, HES3, ZNF268, HES2, BANP, CBX8, ZNF584, CDT1, ZNF341, ANHX, ZNF140, FANCA, GD…	0.885892	0.885892
GO:2000112	regulation of cellular macromolecule biosynthetic process	62	21.0884	0.000898002	ZNF132, ARF4, PHF2, TCF25, EIF4A3, SETD7, CHD5, ENO1, PARK7, BMI1, RPTOR, TRIM28, ZNF605, CHMP1A, CDK5RAP1, DNMT3B, ZNF324, FEZF2, ZNF169, ENPP7, ZNF484, NCOA6, RPS5, WNT5A, MITF, CBFA2T2, COMMD7, CBFA2T3, FOXP1, RBL2, TOX3, DNAJC1, ELF2, MZF1, CARD14, NECAB3, BARX1, ZNF8, ZNF26, EGFR, TP53INP2, HESX1, UQCC, HES3, ZNF268, HES2, BANP, CBX8, ZNF584, CDT1, ZNF341, ANHX, ZNF140, FANCA, GDF5, LOC47960…	0.885892	0.885892
GO:0031326	regulation of cellular biosynthetic process	64	21.7687	0.00163045	ZNF132, ARF4, PHF2, TCF25, EIF4A3, SETD7, CHD5, ENO1, PARK7, BMI1, RPTOR, TRIM28, ZNF605, CHMP1A, CDK5RAP1, DNMT3B, ZNF324, FEZF2, ZNF169, ENPP7, ZNF484, NCOA6, RPS5, WNT5A, MITF, CBFA2T2, COMMD7, CBFA2T3, FOXP1, RBL2, TOX3, DNAJC1, ELF2, MZF1, CARD14, NECAB3, ASIP, BARX1, ZNF8, ZNF26, EGFR, TP53INP2, HESX1, UQCC, HES3, ZNF268, HES2, BANP, CBX8, ZNF584, CDT1, ZNF341, ANHX, ZNF140, FANCA, GDF5, LO…	0.885892	0.885892
GO:0009059	macromolecule biosynthetic process	78	26.5306	0.00168833	ZNF132, ARF4, PHF2, PIGU, TCF25, EIF4A3, SETD7, CHD5, ENO1, PARK7, BMI1, MRPL32, RPTOR, TRIM28, ZNF605, CHMP1A, CDK5RAP1, DNMT3B, TK1, ZNF324, FEZF2, POLE, ZNF169, ENPP7, LOC102157323, ZNF484, NCOA6, RPS5, WNT5A, MITF, CBFA2T2, COMMD7, CBFA2T3, FOXP1, RBL2, TOX3, DNAJC1, ELF2, ZSCAN22, EOGT, MZF1, CARD14, NECAB3, NOL8, MRPS30, BARX1, ZNF8, ZNF26, EGFR, TP53INP2, HESX1, RPL13, UQCC, HES3, ZNF268, …	0.885892	0.885892
GO:0010556	regulation of macromolecule biosynthetic process	62	21.0884	0.00175936	ZNF132, ARF4, PHF2, TCF25, EIF4A3, SETD7, CHD5, ENO1, PARK7, BMI1, RPTOR, TRIM28, ZNF605, CHMP1A, CDK5RAP1, DNMT3B, ZNF324, FEZF2, ZNF169, ENPP7, ZNF484, NCOA6, RPS5, WNT5A, MITF, CBFA2T2, COMMD7, CBFA2T3, FOXP1, RBL2, TOX3, DNAJC1, ELF2, MZF1, CARD14, NECAB3, BARX1, ZNF8, ZNF26, EGFR, TP53INP2, HESX1, UQCC, HES3, ZNF268, HES2, BANP, CBX8, ZNF584, CDT1, ZNF341, ANHX, ZNF140, FANCA, GDF5, LOC47960…	0.885892	0.885892
GO:0044249	cellular biosynthetic process	89	30.2721	0.00176674	ZNF132, ARF4, PHF2, PIGU, TCF25, EIF4A3, SETD7, CHD5, ENO1, PARK7, BMI1, MRPL32, RPTOR, TRIM28, ZNF605, CHMP1A, CDK5RAP1, DNMT3B, TK1, ZNF324, FEZF2, POLE, ZNF169, ENPP7, LOC102157323, ZNF484, ACOT7, NCOA6, RPS5, WNT5A, MITF, CBFA2T2, COMMD7, CBFA2T3, FOXP1, APRT, RBL2, TOX3, DNAJC1, ELF2, ZSCAN22, EOGT, MVD, MZF1, CARD14, ACSS2, NECAB3, ASIP, NOL8, MRPS30, BARX1, ZNF8, ZNF26, EGFR, PGS1, NFS1, T…	0.885892	0.885892
GO:0009058	biosynthetic process	91	30.9524	0.00245354	ZNF132, ARF4, PHF2, PIGU, TCF25, EIF4A3, SETD7, CHD5, ENO1, PARK7, BMI1, MRPL32, RPTOR, TRIM28, ZNF605, CHMP1A, CDK5RAP1, DNMT3B, TK1, ZNF324, FEZF2, POLE, ZNF169, ENPP7, LOC102157323, ZNF484, ACOT7, NCOA6, RPS5, WNT5A, MITF, CYBA, CBFA2T2, COMMD7, CBFA2T3, FOXP1, APRT, RBL2, TOX3, DNAJC1, ELF2, ZSCAN22, EOGT, MVD, MZF1, CARD14, IPPK, ACSS2, NECAB3, ASIP, NOL8, MRPS30, BARX1, ZNF8, ZNF26, EGFR, P…	1	1
GO:1901576	organic substance biosynthetic process	89	30.2721	0.00289705	ZNF132, ARF4, PHF2, PIGU, TCF25, EIF4A3, SETD7, CHD5, ENO1, PARK7, BMI1, MRPL32, RPTOR, TRIM28, ZNF605, CHMP1A, CDK5RAP1, DNMT3B, TK1, ZNF324, FEZF2, POLE, ZNF169, ENPP7, LOC102157323, ZNF484, ACOT7, NCOA6, RPS5, WNT5A, MITF, CBFA2T2, COMMD7, CBFA2T3, FOXP1, APRT, RBL2, TOX3, DNAJC1, ELF2, ZSCAN22, EOGT, MVD, MZF1, CARD14, IPPK, ACSS2, NECAB3, ASIP, NOL8, MRPS30, BARX1, ZNF8, ZNF26, EGFR, PGS1, T…	1	1
GO:0016070	RNA metabolic process	70	23.8095	0.00332019	PIWIL1, ZNF132, ARF4, PHF2, TCF25, EIF4A3, SETD7, CHD5, ENO1, PARK7, BMI1, RPTOR, TRIM28, ZNF605, CHMP1A, CDK5RAP1, DNMT3B, ZNF324, FEZF2, ZNF169, ZNF484, RBFOX3, NCOA6, PUS1, WNT5A, MITF, DDX51, CBFA2T2, COMMD7, CBFA2T3, FOXP1, RBL2, CTU2, TOX3, ELF2, ZSCAN22, MZF1, CARD14, FTO, SFSWAP, NOL8, NOC4L, BARX1, ZNF8, ZNF26, EGFR, TP53INP2, NOCT, HESX1, HES3, ZNF268, HES2, BANP, CBX8, ZNF584, RBM39, Z…	1	1
GO:0051171	regulation of nitrogen compound metabolic process	64	21.7687	0.00401043	ZNF132, ARF4, PHF2, TCF25, EIF4A3, SETD7, CHD5, ENO1, PARK7, BMI1, RPTOR, TRIM28, ZNF605, CHMP1A, CDK5RAP1, DNMT3B, ZNF324, FEZF2, ZNF169, ENPP7, ZNF484, RBFOX3, NCOA6, RPS5, WNT5A, MITF, CBFA2T2, COMMD7, CBFA2T3, FOXP1, RBL2, TOX3, DNAJC1, ELF2, MZF1, CARD14, BARX1, ZNF8, ZNF26, EGFR, TP53INP2, HESX1, UQCC, HES3, ZNF268, HES2, BANP, CBX8, ZNF584, CDT1, ZNF341, ANHX, ZNF140, FANCA, GDF5, LOC47960…	1	1
GO:0010468	regulation of gene expression	64	21.7687	0.00408706	ZNF132, ARF4, PHF2, TCF25, EIF4A3, SETD7, CHD5, PIK3CD, ENO1, PARK7, BMI1, RPTOR, TRIM28, ZNF605, CHMP1A, CDK5RAP1, DNMT3B, ZNF324, FEZF2, ZNF169, ZNF484, RBFOX3, NCOA6, RPS5, WNT5A, MITF, CBFA2T2, COMMD7, CBFA2T3, FOXP1, RBL2, TOX3, DNAJC1, ELF2, RNF207, MZF1, CARD14, TMF1, BARX1, ZNF8, ZNF26, EGFR, TP53INP2, NOCT, HESX1, UQCC, HES3, ZNF268, HES2, BANP, CBX8, ZNF584, ZNF341, ANHX, ZNF140, FANCA,…	1	1
GO:0006355	regulation of transcription, DNA-templated	53	18.0272	0.00485501	ZNF132, ARF4, PHF2, TCF25, EIF4A3, SETD7, CHD5, ENO1, PARK7, BMI1, RPTOR, TRIM28, ZNF605, CHMP1A, DNMT3B, ZNF324, FEZF2, ZNF169, ZNF484, NCOA6, WNT5A, MITF, CBFA2T2, COMMD7, CBFA2T3, FOXP1, RBL2, TOX3, ELF2, MZF1, CARD14, BARX1, ZNF8, ZNF26, EGFR, TP53INP2, HESX1, HES3, ZNF268, HES2, BANP, CBX8, ZNF584, ZNF341, ANHX, ZNF140, FANCA, GDF5, LOC479600, MLLT10, ITCH, NAA15, FGF10	1	1
GO:1903506	regulation of nucleic acid-templated transcription	53	18.0272	0.00505724	ZNF132, ARF4, PHF2, TCF25, EIF4A3, SETD7, CHD5, ENO1, PARK7, BMI1, RPTOR, TRIM28, ZNF605, CHMP1A, DNMT3B, ZNF324, FEZF2, ZNF169, ZNF484, NCOA6, WNT5A, MITF, CBFA2T2, COMMD7, CBFA2T3, FOXP1, RBL2, TOX3, ELF2, MZF1, CARD14, BARX1, ZNF8, ZNF26, EGFR, TP53INP2, HESX1, HES3, ZNF268, HES2, BANP, CBX8, ZNF584, ZNF341, ANHX, ZNF140, FANCA, GDF5, LOC479600, MLLT10, ITCH, NAA15, FGF10	1	1
GO:0019219	regulation of nucleobase-containing compound metabolic process	60	20.4082	0.00524214	ZNF132, ARF4, PHF2, TCF25, EIF4A3, SETD7, CHD5, ENO1, PARK7, BMI1, RPTOR, TRIM28, ZNF605, CHMP1A, DNMT3B, ZNF324, FEZF2, ZNF169, ENPP7, ZNF484, RBFOX3, NCOA6, WNT5A, MITF, CBFA2T2, COMMD7, CBFA2T3, FOXP1, RBL2, TOX3, ELF2, MZF1, CARD14, BARX1, ZNF8, ZNF26, EGFR, TP53INP2, HESX1, HES3, ZNF268, HES2, BANP, CBX8, ZNF584, CDT1, ZNF341, ANHX, ZNF140, FANCA, GDF5, LOC479600, TNRC6C, MLLT10, ADGRD1, ITC…	1	1
GO:2001141	regulation of RNA biosynthetic process	53	18.0272	0.0054836	ZNF132, ARF4, PHF2, TCF25, EIF4A3, SETD7, CHD5, ENO1, PARK7, BMI1, RPTOR, TRIM28, ZNF605, CHMP1A, DNMT3B, ZNF324, FEZF2, ZNF169, ZNF484, NCOA6, WNT5A, MITF, CBFA2T2, COMMD7, CBFA2T3, FOXP1, RBL2, TOX3, ELF2, MZF1, CARD14, BARX1, ZNF8, ZNF26, EGFR, TP53INP2, HESX1, HES3, ZNF268, HES2, BANP, CBX8, ZNF584, ZNF341, ANHX, ZNF140, FANCA, GDF5, LOC479600, MLLT10, ITCH, NAA15, FGF10	1	1
GO:0044271	cellular nitrogen compound biosynthetic process	72	24.4898	0.00563968	ZNF132, ARF4, PHF2, TCF25, EIF4A3, SETD7, CHD5, ENO1, PARK7, BMI1, MRPL32, RPTOR, TRIM28, ZNF605, CHMP1A, CDK5RAP1, DNMT3B, TK1, ZNF324, FEZF2, POLE, ZNF169, LOC102157323, ZNF484, ACOT7, NCOA6, RPS5, WNT5A, MITF, CBFA2T2, COMMD7, CBFA2T3, FOXP1, APRT, RBL2, TOX3, ELF2, ZSCAN22, MZF1, CARD14, MRPS30, BARX1, ZNF8, ZNF26, EGFR, TP53INP2, HESX1, RPL13, UQCC, HES3, ZNF268, HES2, BANP, CBX8, ZNF584, ZN…	1	1
GO:0051252	regulation of RNA metabolic process	55	18.7075	0.00564663	ZNF132, ARF4, PHF2, TCF25, EIF4A3, SETD7, CHD5, ENO1, PARK7, BMI1, RPTOR, TRIM28, ZNF605, CHMP1A, DNMT3B, ZNF324, FEZF2, ZNF169, ZNF484, RBFOX3, NCOA6, WNT5A, MITF, CBFA2T2, COMMD7, CBFA2T3, FOXP1, RBL2, TOX3, ELF2, MZF1, CARD14, BARX1, ZNF8, ZNF26, EGFR, TP53INP2, HESX1, HES3, ZNF268, HES2, BANP, CBX8, ZNF584, ZNF341, ANHX, ZNF140, FANCA, GDF5, LOC479600, TNRC6C, MLLT10, ITCH, NAA15, FGF10	1	1
GO:2000377	regulation of reactive oxygen species metabolic process	7	2.38095	0.00565181	ARF4, EIF6, STK17A, CYBA, PARK7, SLC25A33, EGFR	1	1
GO:0017004	cytochrome complex assembly	4	1.36054	0.00642375	COA1, CYBA, UQCC, SLC25A33	1	1
GO:0051656	establishment of organelle localization	12	4.08163	0.00666738	TMEM201, EIF6, CADPS, CHMP1A, ASIP, CHMP2A, CHMP4B, KIF1B, MGARP, BICD2, RAN, FGF10	1	1
GO:0031323	regulation of cellular metabolic process	83	28.2313	0.00791204	ERRFI1, ZNF132, ARF4, PHF2, ANKLE2, TCF25, EIF4A3, SETD7, CHD5, FZD10, ENO1, PARK7, BMI1, RPTOR, TRIM28, ZNF605, CHMP1A, ARL6IP5, CDK5RAP1, DNMT3B, ZNF324, FEZF2, ZNF169, ENPP7, ZNF484, RBFOX3, NCOA6, AKTIP, RPS5, WNT5A, MITF, CYBA, CBFA2T2, COMMD7, CBFA2T3, ISL1, ASPN, FOXP1, RBL2, TOX3, DNAJC1, ELF2, DPEP1, TNFRSF25, MZF1, CARD14, RNF166, TMF1, NECAB3, ASIP, BARX1, ZNF8, FHIT, ZNF26, EGFR, TP53…	1	1
GO:0034654	nucleobase-containing compound biosynthetic process	61	20.7483	0.00795283	ZNF132, ARF4, PHF2, TCF25, EIF4A3, SETD7, CHD5, ENO1, PARK7, BMI1, RPTOR, TRIM28, ZNF605, CHMP1A, DNMT3B, TK1, ZNF324, FEZF2, POLE, ZNF169, ZNF484, ACOT7, NCOA6, WNT5A, MITF, CBFA2T2, COMMD7, CBFA2T3, FOXP1, APRT, RBL2, TOX3, ELF2, ZSCAN22, MZF1, CARD14, BARX1, ZNF8, ZNF26, EGFR, TP53INP2, HESX1, HES3, ZNF268, HES2, BANP, CBX8, ZNF584, ZNF341, ANHX, ZNF140, FANCA, GDF5, LOC479600, MLLT10, ADGRD1,…	1	1
GO:0019438	aromatic compound biosynthetic process	62	21.0884	0.0080392	ZNF132, ARF4, PHF2, TCF25, EIF4A3, SETD7, CHD5, ENO1, PARK7, BMI1, RPTOR, TRIM28, ZNF605, CHMP1A, DNMT3B, TK1, ZNF324, FEZF2, POLE, ZNF169, ZNF484, ACOT7, NCOA6, WNT5A, MITF, CBFA2T2, COMMD7, CBFA2T3, FOXP1, APRT, RBL2, TOX3, ELF2, ZSCAN22, MZF1, CARD14, ASIP, BARX1, ZNF8, ZNF26, EGFR, TP53INP2, HESX1, HES3, ZNF268, HES2, BANP, CBX8, ZNF584, ZNF341, ANHX, ZNF140, FANCA, GDF5, LOC479600, MLLT10, A…	1	1
GO:1901362	organic cyclic compound biosynthetic process	63	21.4286	0.00869812	ZNF132, ARF4, PHF2, TCF25, EIF4A3, SETD7, CHD5, ENO1, PARK7, BMI1, RPTOR, TRIM28, ZNF605, CHMP1A, DNMT3B, TK1, ZNF324, FEZF2, POLE, ZNF169, ZNF484, ACOT7, NCOA6, WNT5A, MITF, CBFA2T2, COMMD7, CBFA2T3, FOXP1, APRT, RBL2, TOX3, ELF2, ZSCAN22, MVD, MZF1, CARD14, ASIP, BARX1, ZNF8, ZNF26, EGFR, TP53INP2, HESX1, HES3, ZNF268, HES2, BANP, CBX8, ZNF584, ZNF341, ANHX, ZNF140, FANCA, GDF5, LOC479600, MLLT…	1	1
GO:0097659	nucleic acid-templated transcription	55	18.7075	0.00874616	ZNF132, ARF4, PHF2, TCF25, EIF4A3, SETD7, CHD5, ENO1, PARK7, BMI1, RPTOR, TRIM28, ZNF605, CHMP1A, DNMT3B, ZNF324, FEZF2, ZNF169, ZNF484, NCOA6, WNT5A, MITF, CBFA2T2, COMMD7, CBFA2T3, FOXP1, RBL2, TOX3, ELF2, ZSCAN22, MZF1, CARD14, BARX1, ZNF8, ZNF26, EGFR, TP53INP2, HESX1, HES3, ZNF268, HES2, BANP, CBX8, ZNF584, ZNF341, ANHX, ZNF140, FANCA, GDF5, LOC479600, MLLT10, ITCH, NAA15, SLC25A33, FGF10	1	1
GO:0044331	cell-cell adhesion mediated by cadherin	3	1.02041	0.00879491	MMP24, WNT5A, DENND6A	1	1
GO:0060255	regulation of macromolecule metabolic process	83	28.2313	0.00907321	ERRFI1, ZNF132, ARF4, PHF2, ANKLE2, TCF25, EIF4A3, SETD7, CHD5, PIK3CD, FZD10, ENO1, PARK7, BMI1, RPTOR, TRIM28, ZNF605, CHMP1A, ARL6IP5, CDK5RAP1, DNMT3B, ZNF324, FEZF2, ZNF169, ENPP7, ZNF484, RBFOX3, NCOA6, AKTIP, RPS5, WNT5A, MITF, CBFA2T2, COMMD7, CBFA2T3, ISL1, ASPN, FOXP1, RBL2, TOX3, DNAJC1, ELF2, RNF207, DPEP1, TNFRSF25, MZF1, CARD14, RNF166, TMF1, NECAB3, ASIP, BARX1, ZNF8, FHIT, ZNF26, …	1	1
GO:0090304	nucleic acid metabolic process	75	25.5102	0.0091009	PIWIL1, ZNF132, ARF4, PHF2, TCF25, EIF4A3, SETD7, CHD5, ENO1, PARK7, BMI1, RPTOR, ENDOV, TRIM28, ZNF605, CHMP1A, CDK5RAP1, DNMT3B, TK1, ZNF324, FEZF2, POLE, ZNF169, ENPP7, ZNF484, RBFOX3, NCOA6, PUS1, WNT5A, MITF, DDX51, CBFA2T2, COMMD7, CBFA2T3, FOXP1, RBL2, CTU2, TOX3, ELF2, ZSCAN22, MZF1, CARD14, FTO, SFSWAP, NOL8, NOC4L, BARX1, ZNF8, ZNF26, EGFR, TP53INP2, NOCT, HESX1, HES3, ZNF268, HES2, BAN…	1	1
GO:0006139	nucleobase-containing compound metabolic process	83	28.2313	0.00935028	PIWIL1, ZNF132, ARF4, PHF2, TCF25, EIF4A3, SETD7, CHD5, ENO1, PARK7, BMI1, RPTOR, ENDOV, TRIM28, ZNF605, CHMP1A, CDK5RAP1, DNMT3B, TK1, ZNF324, FEZF2, POLE, ZNF169, ENPP7, ZNF484, ACOT7, RBFOX3, NCOA6, PUS1, WNT5A, MITF, DDX51, CBFA2T2, COMMD7, CBFA2T3, FOXP1, APRT, RBL2, CTU2, TOX3, ELF2, ZSCAN22, MZF1, CARD14, FTO, AHCY, H6PD, SFSWAP, ASIP, NOL8, NOC4L, BARX1, ZNF8, FHIT, ZNF26, EGFR, TP53INP2,…	1	1
GO:0032774	RNA biosynthetic process	55	18.7075	0.00967142	ZNF132, ARF4, PHF2, TCF25, EIF4A3, SETD7, CHD5, ENO1, PARK7, BMI1, RPTOR, TRIM28, ZNF605, CHMP1A, DNMT3B, ZNF324, FEZF2, ZNF169, ZNF484, NCOA6, WNT5A, MITF, CBFA2T2, COMMD7, CBFA2T3, FOXP1, RBL2, TOX3, ELF2, ZSCAN22, MZF1, CARD14, BARX1, ZNF8, ZNF26, EGFR, TP53INP2, HESX1, HES3, ZNF268, HES2, BANP, CBX8, ZNF584, ZNF341, ANHX, ZNF140, FANCA, GDF5, LOC479600, MLLT10, ITCH, NAA15, SLC25A33, FGF10	1	1
GO:0051186	cofactor metabolic process	11	3.7415	0.00969111	NFS1, ACSS2, ACOT7, AHCY, H6PD, NMNAT1, EIF6, MVD, ENO1, CBFA2T3, BLVRA	1	1
GO:0044260	cellular macromolecule metabolic process	117	39.7959	0.010511	ERRFI1, ANKLE2, EIF4A3, FZD10, ENO1, PARK7, ENDOV, TRIM28, ZNF605, CDK5RAP1, ARL6IP5, ZNF324, ZNF169, ENPP7, RBFOX3, PUS1, RPS5, WNT5A, UBE4B, MITF, TRPC4AP, ISL1, FOXP1, ZSCAN22, EOGT, HECW1, DPEP1, CHMP4B, ULK1, MZF1, CARD14, FTO, NECAB3, FHIT, ZNF26, EP400, HESX1, ZNF268, TBC1D16, BANP, CBX8, CDT1, COA1, ZNF140, EDEM2, KLHL21, FANCA, GDF5, FBXO31, MLLT10, EIF6, UBA3, CDK10, IARS, FGF10, UBE2M,…	1	1
GO:0046483	heterocycle metabolic process	84	28.5714	0.0106081	PIWIL1, ZNF132, ARF4, PHF2, TCF25, EIF4A3, SETD7, CHD5, ENO1, PARK7, BMI1, RPTOR, ENDOV, TRIM28, ZNF605, CHMP1A, CDK5RAP1, DNMT3B, TK1, ZNF324, FEZF2, POLE, ZNF169, ENPP7, ZNF484, ACOT7, RBFOX3, NCOA6, PUS1, WNT5A, MITF, DDX51, CBFA2T2, COMMD7, CBFA2T3, FOXP1, APRT, RBL2, CTU2, TOX3, ELF2, ZSCAN22, MZF1, CARD14, BLVRA, FTO, AHCY, H6PD, SFSWAP, ASIP, NOL8, NOC4L, BARX1, ZNF8, FHIT, ZNF26, EGFR, TP…	1	1
GO:0019222	regulation of metabolic process	87	29.5918	0.0109532	ERRFI1, ZNF132, ARF4, PHF2, ANKLE2, TCF25, EIF4A3, SETD7, CHD5, PIK3CD, FZD10, ENO1, PARK7, BMI1, RPTOR, TRIM28, ZNF605, CHMP1A, ARL6IP5, CDK5RAP1, DNMT3B, ZNF324, FEZF2, ZNF169, ENPP7, ZNF484, RBFOX3, NCOA6, AKTIP, RPS5, WNT5A, MITF, CYBA, CBFA2T2, COMMD7, CBFA2T3, ISL1, ASPN, FOXP1, RBL2, TOX3, DNAJC1, ELF2, RNF207, DPEP1, TNFRSF25, MZF1, CARD14, RNF166, TMF1, NECAB3, ASIP, BARX1, ZNF8, FHIT, Z…	1	1
GO:0018130	heterocycle biosynthetic process	61	20.7483	0.0114193	ZNF132, ARF4, PHF2, TCF25, EIF4A3, SETD7, CHD5, ENO1, PARK7, BMI1, RPTOR, TRIM28, ZNF605, CHMP1A, DNMT3B, TK1, ZNF324, FEZF2, POLE, ZNF169, ZNF484, ACOT7, NCOA6, WNT5A, MITF, CBFA2T2, COMMD7, CBFA2T3, FOXP1, APRT, RBL2, TOX3, ELF2, ZSCAN22, MZF1, CARD14, BARX1, ZNF8, ZNF26, EGFR, TP53INP2, HESX1, HES3, ZNF268, HES2, BANP, CBX8, ZNF584, ZNF341, ANHX, ZNF140, FANCA, GDF5, LOC479600, MLLT10, ADGRD1,…	1	1
GO:0042176	regulation of protein catabolic process	11	3.7415	0.0124695	ITCH, TMF1, WNT5A, EDEM2, PARK7, FHIT, CBFA2T3, EGFR, RNF166, CHFR, BANP	1	1
GO:0010467	gene expression	78	26.5306	0.012777	ZNF132, ARF4, PHF2, TCF25, EIF4A3, SETD7, CHD5, PIK3CD, ENO1, PARK7, BMI1, MRPL32, RPTOR, TRIM28, ZNF605, CHMP1A, CDK5RAP1, DNMT3B, ZNF324, FEZF2, ZNF169, LOC102157323, ZNF484, RBFOX3, NCOA6, PUS1, RPS5, WNT5A, MITF, CBFA2T2, COMMD7, CBFA2T3, FOXP1, RBL2, CTU2, TOX3, DNAJC1, ELF2, ZSCAN22, RNF207, MZF1, CARD14, TMF1, SFSWAP, NOL8, NOC4L, MRPS30, BARX1, ZNF8, ZNF26, EGFR, TP53INP2, NOCT, HESX1, RP…	1	1
GO:0031468	nuclear envelope reassembly	3	1.02041	0.0137959	ANKLE2, CHMP2A, CHMP4B	1	1
GO:0006725	cellular aromatic compound metabolic process	84	28.5714	0.0138421	PIWIL1, ZNF132, ARF4, PHF2, TCF25, EIF4A3, SETD7, CHD5, ENO1, PARK7, BMI1, RPTOR, ENDOV, TRIM28, ZNF605, CHMP1A, CDK5RAP1, DNMT3B, TK1, ZNF324, FEZF2, POLE, ZNF169, ENPP7, ZNF484, ACOT7, RBFOX3, NCOA6, PUS1, WNT5A, MITF, DDX51, CBFA2T2, COMMD7, CBFA2T3, FOXP1, APRT, RBL2, CTU2, TOX3, ELF2, ZSCAN22, MZF1, CARD14, BLVRA, FTO, AHCY, H6PD, SFSWAP, ASIP, NOL8, NOC4L, BARX1, ZNF8, FHIT, ZNF26, EGFR, TP…	1	1
GO:0010824	regulation of centrosome duplication	4	1.36054	0.0143985	PLK4, CHMP1A, CHMP2A, CHMP4B	1	1
GO:0010629	negative regulation of gene expression	26	8.84354	0.0151835	PHF2, TMF1, TCF25, EIF4A3, ENO1, PARK7, BMI1, ZNF8, EGFR, TRIM28, NOCT, CHMP1A, DNMT3B, HESX1, HES3, FEZF2, CBX8, WNT5A, MITF, CBFA2T2, COMMD7, LOC479600, CBFA2T3, FOXP1, TNRC6C, RBL2	1	1
GO:0034641	cellular nitrogen compound metabolic process	92	31.2925	0.0153894	PIWIL1, ZNF132, ARF4, PHF2, TCF25, EIF4A3, SETD7, CHD5, ENO1, PARK7, BMI1, MRPL32, RPTOR, ENDOV, TRIM28, ZNF605, CHMP1A, CDK5RAP1, DNMT3B, TK1, ZNF324, FEZF2, POLE, ZNF169, ENPP7, LOC102157323, ZNF484, ACOT7, RBFOX3, NCOA6, PUS1, RPS5, WNT5A, MITF, DDX51, CBFA2T2, COMMD7, CBFA2T3, FOXP1, APRT, RBL2, CTU2, TOX3, DNAJC1, ELF2, ZSCAN22, MZF1, CARD14, BLVRA, FTO, AHCY, H6PD, SFSWAP, ASIP, NOL8, NOC4L…	1	1
GO:1901673	regulation of mitotic spindle assembly	3	1.02041	0.0166587	CHMP1A, CHMP2A, CHMP4B	1	1
GO:0070925	organelle assembly	17	5.78231	0.0172364	PLK4, TMF1, INTU, NEBL, RPS5, RPGRIP1L, LMOD3, FOXP1, RAB33B, MAP1LC3B, EIF6, NOCT, TP53INP2, CHMP1A, CHMP2A, CHMP4B, CEP250	1	1
GO:1903426	regulation of reactive oxygen species biosynthetic process	4	1.36054	0.0173718	CYBA, PARK7, SLC25A33, EGFR	1	1
GO:0006997	nucleus organization	6	2.04082	0.0184617	ANKLE2, TMF1, CHMP1A, CHMP2A, CHMP4B, SUN5	1	1
GO:0009894	regulation of catabolic process	13	4.42177	0.0185559	TMF1, WNT5A, EDEM2, PARK7, FHIT, CBFA2T3, EGFR, CHFR, TNRC6C, ITCH, EIF6, RNF166, BANP	1	1
GO:0000920	cell separation after cytokinesis	3	1.02041	0.0197504	CHMP1A, CHMP2A, CHMP4B	1	1
GO:1901360	organic cyclic compound metabolic process	85	28.9116	0.0198324	PIWIL1, ZNF132, ARF4, PHF2, TCF25, EIF4A3, SETD7, CHD5, ENO1, PARK7, BMI1, RPTOR, ENDOV, TRIM28, ZNF605, CHMP1A, CDK5RAP1, DNMT3B, TK1, ZNF324, FEZF2, POLE, ZNF169, ENPP7, ZNF484, ACOT7, RBFOX3, NCOA6, PUS1, WNT5A, MITF, DDX51, CBFA2T2, COMMD7, CBFA2T3, FOXP1, APRT, RBL2, CTU2, TOX3, ELF2, ZSCAN22, MVD, MZF1, CARD14, BLVRA, FTO, AHCY, H6PD, SFSWAP, ASIP, NOL8, NOC4L, BARX1, ZNF8, FHIT, ZNF26, EGF…	1	1
GO:0006732	coenzyme metabolic process	9	3.06122	0.0201838	ACSS2, ACOT7, AHCY, H6PD, NMNAT1, EIF6, MVD, ENO1, CBFA2T3	1	1
GO:0080090	regulation of primary metabolic process	80	27.2109	0.0203555	ERRFI1, ZNF132, ARF4, PHF2, ANKLE2, TCF25, EIF4A3, SETD7, CHD5, FZD10, ENO1, PARK7, BMI1, RPTOR, TRIM28, ZNF605, CHMP1A, ARL6IP5, CDK5RAP1, DNMT3B, ZNF324, FEZF2, ZNF169, ENPP7, ZNF484, RBFOX3, NCOA6, AKTIP, RPS5, WNT5A, MITF, CBFA2T2, COMMD7, CBFA2T3, ISL1, ASPN, FOXP1, RBL2, TOX3, DNAJC1, ELF2, DPEP1, TNFRSF25, MZF1, CARD14, RNF166, TMF1, NECAB3, BARX1, ZNF8, FHIT, ZNF26, EGFR, TP53INP2, HESX1,…	1	1
GO:0051640	organelle localization	12	4.08163	0.0230339	TMEM201, EIF6, CADPS, CHMP1A, ASIP, CHMP2A, CHMP4B, KIF1B, MGARP, BICD2, RAN, FGF10	1	1
GO:0006517	protein deglycosylation	3	1.02041	0.0230614	EDEM2, PARK7, ENGASE	1	1
GO:0090224	regulation of spindle organization	3	1.02041	0.0230614	CHMP1A, CHMP2A, CHMP4B	1	1
GO:0090169	regulation of spindle assembly	3	1.02041	0.0230614	CHMP1A, CHMP2A, CHMP4B	1	1
GO:0006998	nuclear envelope organization	4	1.36054	0.0242701	ANKLE2, CHMP2A, CHMP4B, SUN5	1	1
GO:1903578	regulation of ATP metabolic process	4	1.36054	0.0242701	EIF6, PARK7, SLC25A33, CBFA2T3	1	1
GO:0009118	regulation of nucleoside metabolic process	4	1.36054	0.0242701	EIF6, PARK7, SLC25A33, CBFA2T3	1	1
GO:0007098	centrosome cycle	5	1.70068	0.0258541	PLK4, CHMP1A, CHMP2A, CHMP4B, CEP250	1	1
GO:0046605	regulation of centrosome cycle	4	1.36054	0.0261935	PLK4, CHMP1A, CHMP2A, CHMP4B	1	1
GO:0006807	nitrogen compound metabolic process	95	32.3129	0.027888	PIWIL1, ZNF132, ARF4, PHF2, TCF25, EIF4A3, SETD7, CHD5, ENO1, PARK7, BMI1, MRPL32, RPTOR, ENDOV, TRIM28, ZNF605, CHMP1A, CDK5RAP1, DNMT3B, TK1, ZNF324, FEZF2, POLE, ZNF169, ENPP7, LOC102157323, ZNF484, ACOT7, RBFOX3, NCOA6, PUS1, RPS5, WNT5A, MITF, DDX51, CBFA2T2, COMMD7, CBFA2T3, FOXP1, APRT, RBL2, CTU2, TOX3, DNAJC1, ELF2, ZSCAN22, DPEP1, MZF1, CARD14, BLVRA, FTO, AHCY, H6PD, SFSWAP, ASIP, NOL8…	1	1
GO:0043170	macromolecule metabolic process	121	41.1565	0.0318566	ERRFI1, ANKLE2, EIF4A3, FZD10, ENO1, PARK7, ENDOV, TRIM28, ZNF605, CDK5RAP1, ARL6IP5, ZNF324, ZNF169, ENPP7, RBFOX3, PUS1, RPS5, WNT5A, UBE4B, MITF, TRPC4AP, ISL1, FOXP1, ZSCAN22, EOGT, HECW1, DPEP1, CHMP4B, ULK1, MZF1, CARD14, FTO, NECAB3, FHIT, ZNF26, EP400, HESX1, ZNF268, TBC1D16, BANP, CBX8, CDT1, COA1, ZNF140, EDEM2, KLHL21, FANCA, GDF5, FBXO31, MLLT10, EIF6, UBA3, CDK10, IARS, FGF10, UBE2M,…	1	1
GO:2000113	negative regulation of cellular macromolecule biosynthetic process	23	7.82313	0.0324329	CBX8, PHF2, TCF25, EIF4A3, WNT5A, MITF, ENO1, CBFA2T2, BMI1, ZNF8, COMMD7, LOC479600, CBFA2T3, EGFR, FOXP1, TNRC6C, TRIM28, CHMP1A, DNMT3B, HESX1, HES3, FEZF2, ENPP7	1	1
GO:0070350	regulation of white fat cell proliferation	2	0.680272	0.0365097	FTO, FGF10	1	1
GO:0042440	pigment metabolic process	4	1.36054	0.0369955	WNT5A, ASIP, BLVRA, APRT	1	1
GO:0030705	cytoskeleton-dependent intracellular transport	5	1.70068	0.0382772	TMEM201, KIF1B, MGARP, SPG7, BICD2	1	1
GO:0060571	morphogenesis of an epithelial fold	3	1.02041	0.0383222	WNT5A, EGFR, FGF10	1	1
GO:0007018	microtubule-based movement	8	2.72109	0.0391668	DNAH12, TMEM201, DNAH17, KIF1B, MGARP, DYNLRB1, SPG7, BICD2	1	1
GO:0010605	negative regulation of macromolecule metabolic process	34	11.5646	0.042494	ERRFI1, PHF2, TMF1, TCF25, EIF4A3, ENO1, PARK7, BMI1, ZNF8, FHIT, EGFR, TRIM28, NOCT, CHMP1A, DNMT3B, CDK5RAP1, HESX1, HES3, FEZF2, BANP, ENPP7, CBX8, WNT5A, MITF, CBFA2T2, COMMD7, LOC479600, CBFA2T3, ASPN, FOXP1, TNRC6C, RBL2, ITCH, DPEP1	1	1
GO:0009057	macromolecule catabolic process	23	7.82313	0.0444492	USP36, TMF1, GAA, EIF4A3, WNT5A, EDEM2, KLHL21, UBE4B, PARK7, FHIT, TRPC4AP, CBFA2T3, EGFR, CHFR, FBXO31, TNRC6C, ITCH, NOCT, TP53INP2, HECW1, CHMP4B, RNF166, BANP	1	1
GO:1900542	regulation of purine nucleotide metabolic process	6	2.04082	0.0461196	ADGRD1, EIF6, WNT5A, PARK7, SLC25A33, CBFA2T3	1	1
GO:0044237	cellular metabolic process	136	46.2585	0.0464028	ERRFI1, ANKLE2, EIF4A3, FZD10, ENO1, PARK7, ENDOV, TRIM28, ZNF605, CDK5RAP1, ARL6IP5, ZNF324, ZNF169, ENPP7, ACOT7, RBFOX3, PUS1, RPS5, WNT5A, UBE4B, MITF, CYBA, TRPC4AP, ISL1, FOXP1, ZSCAN22, EOGT, HECW1, DPEP1, CHMP4B, ULK1, MZF1, CARD14, IPPK, FTO, NECAB3, H6PD, FHIT, ZNF26, PGS1, EP400, HESX1, ZNF268, TBC1D16, BANP, CBX8, CDT1, COA1, ZNF140, EDEM2, KLHL21, FANCA, ACSF3, GDF5, FBXO31, MLLT10, …	1	1
GO:0030163	protein catabolic process	19	6.46259	0.0465043	USP36, TMF1, WNT5A, EDEM2, KLHL21, UBE4B, PARK7, FHIT, TRPC4AP, CBFA2T3, EGFR, CHFR, FBXO31, ITCH, TP53INP2, HECW1, CHMP4B, RNF166, BANP	1	1
GO:0006996	organelle organization	59	20.068	0.0479894	RERE, USP36, PHF2, ANKLE2, SETD7, CHD5, FZD10, PARK7, ESPN, BMI1, LMOD3, LARP1B, BICD2, MFSD8, MAP1LC3B, TRIM28, CHMP1A, CDK5RAP1, DNMT3B, CEP250, GAA, AKTIP, RPS5, WNT5A, RPGRIP1L, ISL1, SUN5, RAB33B, FOXP1, CHMP4B, MGARP, IPPK, TMF1, INTU, ASIP, SPG7, TP53INP2, NOCT, EP400, NPHP4, FLNB, UQCC, TBC1D16, JAM3, PLK4, CBX8, COA1, NEBL, CADPS, FANCA, GDF5, SNX19, EIF6, CHMP2A, NCAPD3, CENPP, SLC25A33…	1	1
GO:0010558	negative regulation of macromolecule biosynthetic process	23	7.82313	0.0480388	CBX8, PHF2, TCF25, EIF4A3, WNT5A, MITF, ENO1, CBFA2T2, BMI1, ZNF8, COMMD7, LOC479600, CBFA2T3, EGFR, FOXP1, TNRC6C, TRIM28, CHMP1A, DNMT3B, HESX1, HES3, FEZF2, ENPP7	1	1
GO:0072384	organelle transport along microtubule	4	1.36054	0.0497311	TMEM201, KIF1B, MGARP, BICD2	1	1
GO:0010970	establishment of localization by movement along microtubule	5	1.70068	0.0515134	TMEM201, KIF1B, MGARP, SPG7, BICD2	1	1
GO:0061136	regulation of proteasomal protein catabolic process	6	2.04082	0.0542667	TMF1, PARK7, FHIT, CBFA2T3, RNF166, CHFR	1	1
GO:0008089	anterograde axonal transport	3	1.02041	0.0564134	KIF1B, MGARP, SPG7	1	1
GO:0051603	proteolysis involved in cellular protein catabolic process	16	5.44218	0.0568318	USP36, TMF1, EDEM2, KLHL21, UBE4B, PARK7, FHIT, TRPC4AP, CBFA2T3, CHFR, FBXO31, ITCH, TP53INP2, HECW1, CHMP4B, RNF166	1	1
GO:0055086	nucleobase-containing small molecule metabolic process	14	4.7619	0.057591	ACOT7, AHCY, H6PD, WNT5A, ENO1, PARK7, FHIT, CBFA2T3, APRT, ADGRD1, NMNAT1, EIF6, TK1, SLC25A33	1	1
GO:0045892	negative regulation of transcription, DNA-templated	19	6.46259	0.0579063	CBX8, PHF2, TCF25, WNT5A, MITF, ENO1, CBFA2T2, BMI1, ZNF8, COMMD7, LOC479600, CBFA2T3, FOXP1, TRIM28, CHMP1A, DNMT3B, HESX1, HES3, FEZF2	1	1
GO:0003002	regionalization	10	3.40136	0.05794	INTU, WNT5A, RPGRIP1L, HES3, BMI1, BARX1, FEZF2, ISL1, LOC479600, FGF10	1	1
GO:0006140	regulation of nucleotide metabolic process	6	2.04082	0.0595309	ADGRD1, EIF6, WNT5A, PARK7, SLC25A33, CBFA2T3	1	1
GO:1903507	negative regulation of nucleic acid-templated transcription	19	6.46259	0.0599815	CBX8, PHF2, TCF25, WNT5A, MITF, ENO1, CBFA2T2, BMI1, ZNF8, COMMD7, LOC479600, CBFA2T3, FOXP1, TRIM28, CHMP1A, DNMT3B, HESX1, HES3, FEZF2	1	1
GO:1901575	organic substance catabolic process	31	10.5442	0.06032	USP36, TMF1, EIF4A3, ENO1, PARK7, FHIT, EGFR, TP53INP2, NOCT, BANP, ENPP7, ACAD8, LOC491550, ACOT7, GAA, EDEM2, WNT5A, KLHL21, UBE4B, TRPC4AP, ACSF3, CBFA2T3, CHFR, FBXO31, TNRC6C, ITCH, EIF6, HECW1, CHMP4B, RNF166, BLVRA	1	1
GO:1903428	positive regulation of reactive oxygen species biosynthetic process	3	1.02041	0.0613209	CYBA, PARK7, EGFR	1	1
GO:1902186	regulation of viral release from host cell	3	1.02041	0.0613209	TRIM28, CHMP2A, CHMP4B	1	1
GO:0006511	ubiquitin-dependent protein catabolic process	14	4.7619	0.0614738	USP36, EDEM2, KLHL21, UBE4B, PARK7, FHIT, TRPC4AP, CBFA2T3, CHFR, FBXO31, ITCH, TP53INP2, HECW1, RNF166	1	1
GO:0044238	primary metabolic process	133	45.2381	0.0615791	ERRFI1, ANKLE2, EIF4A3, FZD10, ENO1, PARK7, ENDOV, TRIM28, ZNF605, CDK5RAP1, ARL6IP5, ZNF324, ZNF169, ENPP7, LOC607396, ACOT7, RBFOX3, PUS1, RPS5, WNT5A, UBE4B, MITF, TRPC4AP, ISL1, FOXP1, ZSCAN22, EOGT, HECW1, DPEP1, CHMP4B, ULK1, MZF1, CARD14, IPPK, FTO, NECAB3, H6PD, FHIT, ZNF26, PGS1, EP400, HESX1, ZNF268, BANP, CBX8, CDT1, COA1, ZNF140, EDEM2, KLHL21, FANCA, ACSF3, GDF5, FBXO31, MLLT10, EIF6…	1	1
GO:0003401	axis elongation	3	1.02041	0.0663681	TRIM28, WNT5A, FGF10	1	1
GO:0019076	viral release from host cell	3	1.02041	0.0663681	TRIM28, CHMP2A, CHMP4B	1	1
GO:0007033	vacuole organization	7	2.38095	0.0670271	MFSD8, MAP1LC3B, TP53INP2, AKTIP, GAA, CHMP4B, RAB33B	1	1
GO:1902679	negative regulation of RNA biosynthetic process	19	6.46259	0.0680324	CBX8, PHF2, TCF25, WNT5A, MITF, ENO1, CBFA2T2, BMI1, ZNF8, COMMD7, LOC479600, CBFA2T3, FOXP1, TRIM28, CHMP1A, DNMT3B, HESX1, HES3, FEZF2	1	1
GO:0019941	modification-dependent protein catabolic process	14	4.7619	0.0693222	USP36, EDEM2, KLHL21, UBE4B, PARK7, FHIT, TRPC4AP, CBFA2T3, CHFR, FBXO31, ITCH, TP53INP2, HECW1, RNF166	1	1
GO:0031327	negative regulation of cellular biosynthetic process	23	7.82313	0.0698718	CBX8, PHF2, TCF25, EIF4A3, WNT5A, MITF, ENO1, CBFA2T2, BMI1, ZNF8, COMMD7, LOC479600, CBFA2T3, EGFR, FOXP1, TNRC6C, TRIM28, CHMP1A, DNMT3B, HESX1, HES3, FEZF2, ENPP7	1	1
GO:0009116	nucleoside metabolic process	9	3.06122	0.0712556	ACOT7, AHCY, EIF6, TK1, ENO1, PARK7, SLC25A33, CBFA2T3, APRT	1	1
GO:0070341	fat cell proliferation	2	0.680272	0.0716921	FTO, FGF10	1	1
GO:2000049	positive regulation of cell-cell adhesion mediated by cadherin	2	0.680272	0.0716921	WNT5A, DENND6A	1	1
GO:0070344	regulation of fat cell proliferation	2	0.680272	0.0716921	FTO, FGF10	1	1
GO:0006412	translation	14	4.7619	0.0740866	LOC102157323, COA1, RPS5, EIF4A3, MRPS30, EGFR, MRPL32, TNRC6C, EIF6, CDK5RAP1, RPL13, UQCC, IARS, SLC25A33	1	1
GO:0044265	cellular macromolecule catabolic process	19	6.46259	0.0751465	USP36, TMF1, EIF4A3, EDEM2, KLHL21, UBE4B, PARK7, FHIT, TRPC4AP, CBFA2T3, CHFR, FBXO31, TNRC6C, ITCH, NOCT, TP53INP2, HECW1, CHMP4B, RNF166	1	1
GO:0043632	modification-dependent macromolecule catabolic process	14	4.7619	0.076968	USP36, EDEM2, KLHL21, UBE4B, PARK7, FHIT, TRPC4AP, CBFA2T3, CHFR, FBXO31, ITCH, TP53INP2, HECW1, RNF166	1	1
GO:0007163	establishment or maintenance of cell polarity	6	2.04082	0.0770062	ARF4, WNT5A, FRMD4B, RPGRIP1L, JAM3, FGF10	1	1
GO:0044257	cellular protein catabolic process	16	5.44218	0.0774681	USP36, TMF1, EDEM2, KLHL21, UBE4B, PARK7, FHIT, TRPC4AP, CBFA2T3, CHFR, FBXO31, ITCH, TP53INP2, HECW1, CHMP4B, RNF166	1	1
GO:0033043	regulation of organelle organization	22	7.48299	0.0791362	PLK4, USP36, PHF2, SETD7, WNT5A, FZD10, ESPN, ISL1, LMOD3, RAB33B, MAP1LC3B, TRIM28, CHMP1A, DNMT3B, CHMP2A, CDK5RAP1, CHMP4B, CEP250, MGARP, UQCC, JAM3, TBC1D16	1	1
GO:0009890	negative regulation of biosynthetic process	23	7.82313	0.0792226	CBX8, PHF2, TCF25, EIF4A3, WNT5A, MITF, ENO1, CBFA2T2, BMI1, ZNF8, COMMD7, LOC479600, CBFA2T3, EGFR, FOXP1, TNRC6C, TRIM28, CHMP1A, DNMT3B, HESX1, HES3, FEZF2, ENPP7	1	1
GO:0051297	centrosome organization	5	1.70068	0.079271	PLK4, CHMP1A, CHMP2A, CHMP4B, CEP250	1	1
GO:0043467	regulation of generation of precursor metabolites and energy	4	1.36054	0.0806267	EIF6, PARK7, SLC25A33, CBFA2T3	1	1
GO:0009892	negative regulation of metabolic process	35	11.9048	0.0811893	ERRFI1, PHF2, ANKLE2, TMF1, TCF25, EIF4A3, ENO1, PARK7, BMI1, ZNF8, FHIT, EGFR, TRIM28, NOCT, CHMP1A, DNMT3B, CDK5RAP1, HESX1, HES3, FEZF2, BANP, ENPP7, CBX8, WNT5A, MITF, CBFA2T2, COMMD7, LOC479600, CBFA2T3, ASPN, FOXP1, TNRC6C, RBL2, ITCH, DPEP1	1	1
GO:0046128	purine ribonucleoside metabolic process	8	2.72109	0.0822009	ACOT7, AHCY, EIF6, ENO1, PARK7, SLC25A33, CBFA2T3, APRT	1	1
GO:0007080	mitotic metaphase plate congression	3	1.02041	0.0822808	CHMP1A, CHMP2A, CHMP4B	1	1
GO:0098930	axonal transport	3	1.02041	0.0822808	KIF1B, MGARP, SPG7	1	1
GO:0043388	positive regulation of DNA binding	3	1.02041	0.0822808	TRIM28, PARK7, ISL1	1	1
GO:0051172	negative regulation of nitrogen compound metabolic process	23	7.82313	0.0838121	CBX8, PHF2, TCF25, EIF4A3, WNT5A, MITF, ENO1, CBFA2T2, BMI1, ZNF8, COMMD7, LOC479600, CBFA2T3, EGFR, FOXP1, TNRC6C, TRIM28, CHMP1A, DNMT3B, HESX1, HES3, FEZF2, ENPP7	1	1
GO:0043043	peptide biosynthetic process	14	4.7619	0.0841171	LOC102157323, COA1, RPS5, EIF4A3, MRPS30, EGFR, MRPL32, TNRC6C, EIF6, CDK5RAP1, RPL13, UQCC, IARS, SLC25A33	1	1
GO:0009056	catabolic process	31	10.5442	0.0843756	USP36, TMF1, EIF4A3, ENO1, PARK7, FHIT, EGFR, TP53INP2, NOCT, BANP, ENPP7, ACAD8, LOC491550, ACOT7, GAA, EDEM2, WNT5A, KLHL21, UBE4B, TRPC4AP, ACSF3, CBFA2T3, CHFR, FBXO31, TNRC6C, ITCH, EIF6, HECW1, CHMP4B, RNF166, BLVRA	1	1
GO:0032434	regulation of proteasomal ubiquitin-dependent protein catabolic process	5	1.70068	0.0844977	PARK7, FHIT, CBFA2T3, RNF166, CHFR	1	1
GO:0006260	DNA replication	7	2.38095	0.0851246	CDT1, NOL8, POLE, SLC25A33, EGFR, ENPP7, FGF10	1	1
GO:0006417	regulation of translation	8	2.72109	0.0865085	TNRC6C, DNAJC1, EIF6, RPS5, EIF4A3, CDK5RAP1, UQCC, EGFR	1	1
GO:0042278	purine nucleoside metabolic process	8	2.72109	0.0871472	ACOT7, AHCY, EIF6, ENO1, PARK7, SLC25A33, CBFA2T3, APRT	1	1
GO:1903050	regulation of proteolysis involved in cellular protein catabolic process	6	2.04082	0.0877888	TMF1, PARK7, FHIT, CBFA2T3, RNF166, CHFR	1	1
GO:0046189	phenol-containing compound biosynthetic process	3	1.02041	0.0878209	WNT5A, ASIP, PARK7	1	1
GO:0015813	L-glutamate transport	2	0.680272	0.0888006	ARL6IP5, SLC7A11	1	1
GO:0018205	peptidyl-lysine modification	8	2.72109	0.0889794	TRIM28, SETD7, DNMT3B, EP400, CHD5, PARK7, BMI1, ISL1	1	1
GO:1901657	glycosyl compound metabolic process	9	3.06122	0.0891961	ACOT7, AHCY, EIF6, TK1, ENO1, PARK7, SLC25A33, CBFA2T3, APRT	1	1
GO:0010608	posttranscriptional regulation of gene expression	9	3.06122	0.0891961	TNRC6C, DNAJC1, EIF6, RPS5, NOCT, EIF4A3, CDK5RAP1, UQCC, EGFR	1	1
GO:0070507	regulation of microtubule cytoskeleton organization	5	1.70068	0.0898891	PLK4, CHMP1A, CHMP2A, CHMP4B, CEP250	1	1
GO:0072521	purine-containing compound metabolic process	11	3.7415	0.092791	ADGRD1, ACOT7, AHCY, EIF6, WNT5A, ENO1, PARK7, FHIT, SLC25A33, CBFA2T3, APRT	1	1
GO:0051253	negative regulation of RNA metabolic process	19	6.46259	0.0945898	CBX8, PHF2, TCF25, WNT5A, MITF, ENO1, CBFA2T2, BMI1, ZNF8, COMMD7, LOC479600, CBFA2T3, FOXP1, TRIM28, CHMP1A, DNMT3B, HESX1, HES3, FEZF2	1	1
GO:0051101	regulation of DNA binding	4	1.36054	0.0948314	TRIM28, PARK7, ISL1, LOC479600	1	1
GO:0031023	microtubule organizing center organization	5	1.70068	0.0954418	PLK4, CHMP1A, CHMP2A, CHMP4B, CEP250	1	1
GO:0006351	transcription, DNA-templated	42	14.2857	0.0957997	ARF4, PHF2, TCF25, EIF4A3, CHD5, ENO1, PARK7, BMI1, ZNF8, BARX1, EGFR, RPTOR, TRIM28, TP53INP2, CHMP1A, DNMT3B, HESX1, HES3, FEZF2, HES2, BANP, CBX8, NCOA6, WNT5A, FANCA, MITF, CBFA2T2, GDF5, COMMD7, LOC479600, CBFA2T3, FOXP1, RBL2, TOX3, MLLT10, ITCH, ELF2, ZSCAN22, NAA15, CARD14, SLC25A33, FGF10	1	1
GO:0009893	positive regulation of metabolic process	44	14.966	0.0968306	ARF4, PHF2, ANKLE2, ASIP, EIF4A3, PIK3CD, FZD10, PARK7, EGFR, RPTOR, TRIM28, TP53INP2, DNMT3B, ARL6IP5, CDK5RAP1, UQCC, HES3, BANP, NCOA6, AKTIP, EDEM2, WNT5A, CYBA, MITF, CBFA2T2, ISL1, GDF5, CBFA2T3, CHFR, FOXP1, TNRC6C, ADGRD1, TOX3, MLLT10, ITCH, ELF2, EIF6, RNF207, CDK10, TNFRSF25, NAA15, CARD14, RNF166, FGF10	1	1
GO:0044248	cellular catabolic process	26	8.84354	0.0988457	USP36, TMF1, EIF4A3, PARK7, FHIT, TP53INP2, NOCT, ENPP7, ACAD8, LOC491550, ACOT7, GAA, EDEM2, KLHL21, UBE4B, TRPC4AP, ACSF3, CBFA2T3, CHFR, FBXO31, TNRC6C, ITCH, HECW1, CHMP4B, RNF166, BLVRA	1	1
GO:0003156	regulation of organ formation	3	1.02041	0.0992186	WNT5A, ISL1, FGF10	1	1
GO:0006730	one-carbon metabolic process	3	1.02041	0.0992186	AHCY, CA5A, CA6	1	1
GO:0042461	photoreceptor cell development	3	1.02041	0.0992186	NPHP4, CCDC66, HCN1	1	1
