# Supplementary material for: Analysis of dog breed diversity using a composite selection index
Source: Sci Rep. 2023 Jan 30;13:1674. doi: 10.1038/s41598-023-28826-3 (PMC9886904; doi:10.1038/s41598-023-28826-3)
Supplement: Supplementary file 12 — Supplementary Information 12. [file 41598_2023_28826_MOESM12_ESM.xlsx]

## Sheet: Supplemental Table S11
Supplementary Table S11. Gene Ontology (GO) terms and KEGG pathways significantly enriched using genes identified in Mountain hounds.
Annotation Cluster 1	Enrichment Score: 2.2902768787663534
Category	Term		Genes
GOTERM_BP_ALL	GO:0006355	regulation of transcription, DNA-templated	ZNF132, ARF4, PHF2, TCF25, EIF4A3, SETD7, CHD5, ENO1, PARK7, BMI1, RPTOR, TRIM28, ZNF605, CHMP1A, DNMT3B, ZNF324, FEZF2, ZNF169, ZNF484, NCOA6, WNT5A, MITF, CBFA2T2, COMMD7, CBFA2T3, FOXP1, RBL2, TOX3, ELF2, MZF1, CARD14, BARX1, ZNF8, ZNF26, EGFR, TP53INP2, HESX1, HES3, ZNF268, HES2, BANP, CBX8, ZNF584, ZNF341, ANHX, ZNF140, FANCA, GDF5, LOC479600, MLLT10, ITCH, NAA15, FGF10
GOTERM_BP_ALL	GO:1903506	regulation of nucleic acid-templated transcription	ZNF132, ARF4, PHF2, TCF25, EIF4A3, SETD7, CHD5, ENO1, PARK7, BMI1, RPTOR, TRIM28, ZNF605, CHMP1A, DNMT3B, ZNF324, FEZF2, ZNF169, ZNF484, NCOA6, WNT5A, MITF, CBFA2T2, COMMD7, CBFA2T3, FOXP1, RBL2, TOX3, ELF2, MZF1, CARD14, BARX1, ZNF8, ZNF26, EGFR, TP53INP2, HESX1, HES3, ZNF268, HES2, BANP, CBX8, ZNF584, ZNF341, ANHX, ZNF140, FANCA, GDF5, LOC479600, MLLT10, ITCH, NAA15, FGF10
GOTERM_BP_ALL	GO:2001141	regulation of RNA biosynthetic process	ZNF132, ARF4, PHF2, TCF25, EIF4A3, SETD7, CHD5, ENO1, PARK7, BMI1, RPTOR, TRIM28, ZNF605, CHMP1A, DNMT3B, ZNF324, FEZF2, ZNF169, ZNF484, NCOA6, WNT5A, MITF, CBFA2T2, COMMD7, CBFA2T3, FOXP1, RBL2, TOX3, ELF2, MZF1, CARD14, BARX1, ZNF8, ZNF26, EGFR, TP53INP2, HESX1, HES3, ZNF268, HES2, BANP, CBX8, ZNF584, ZNF341, ANHX, ZNF140, FANCA, GDF5, LOC479600, MLLT10, ITCH, NAA15, FGF10
Annotation Cluster 2	Enrichment Score: 1.441125695616602
Category	Term		Genes
GOTERM_BP_ALL	GO:0009118	regulation of nucleoside metabolic process	EIF6, PARK7, SLC25A33, CBFA2T3
GOTERM_BP_ALL	GO:1903578	regulation of ATP metabolic process	EIF6, PARK7, SLC25A33, CBFA2T3
GOTERM_BP_ALL	GO:0043467	regulation of generation of precursor metabolites and energy	EIF6, PARK7, SLC25A33, CBFA2T3
Annotation Cluster 3	Enrichment Score: 1.2288432925284871
Category	Term		Genes
GOTERM_CC_ALL	GO:0070062	extracellular exosome	ARF4, AHCY, CPNE7, LOC489640, A1BG, ENO1, PARK7, FHIT, PTPRG, SGSH, MMP24, BPIFA2, CHMP1A, ARL6IP5, CEP250, CA6, SLC26A11, FLNB, APPL1, LOC102156596, ACOT7, NEBL, RPS5, GSS, GAA, DNAJC11, TMC8, TMC6, COMMD7, APRT, RAB33B, RBL2, GALNS, SLC7A5, PROCR, BPIFB2, BPIFB1, ARMC3, OGN, CHMP2A, CHMP4B, DPEP1, CDH15, IARS, LOC483345, BLVRA, UBE2M
GOTERM_CC_ALL	GO:1903561	extracellular vesicle	ARF4, AHCY, CPNE7, LOC489640, A1BG, ENO1, PARK7, FHIT, PTPRG, SGSH, MMP24, BPIFA2, CHMP1A, ARL6IP5, CEP250, CA6, SLC26A11, FLNB, APPL1, LOC102156596, ACOT7, NEBL, RPS5, GSS, GAA, DNAJC11, TMC8, TMC6, COMMD7, APRT, RAB33B, RBL2, GALNS, SLC7A5, PROCR, BPIFB2, BPIFB1, ARMC3, OGN, CHMP2A, CHMP4B, DPEP1, CDH15, IARS, LOC483345, BLVRA, UBE2M
GOTERM_CC_ALL	GO:0043230	extracellular organelle	ARF4, AHCY, CPNE7, LOC489640, A1BG, ENO1, PARK7, FHIT, PTPRG, SGSH, MMP24, BPIFA2, CHMP1A, ARL6IP5, CEP250, CA6, SLC26A11, FLNB, APPL1, LOC102156596, ACOT7, NEBL, RPS5, GSS, GAA, DNAJC11, TMC8, TMC6, COMMD7, APRT, RAB33B, RBL2, GALNS, SLC7A5, PROCR, BPIFB2, BPIFB1, ARMC3, OGN, CHMP2A, CHMP4B, DPEP1, CDH15, IARS, LOC483345, BLVRA, UBE2M
Annotation Cluster 4	Enrichment Score: 1.2281929396928795
Category	Term		Genes
GOTERM_BP_ALL	GO:2000113	negative regulation of cellular macromolecule biosynthetic process	CBX8, PHF2, TCF25, EIF4A3, WNT5A, MITF, ENO1, CBFA2T2, BMI1, ZNF8, COMMD7, LOC479600, CBFA2T3, EGFR, FOXP1, TNRC6C, TRIM28, CHMP1A, DNMT3B, HESX1, HES3, FEZF2, ENPP7
GOTERM_BP_ALL	GO:0010558	negative regulation of macromolecule biosynthetic process	CBX8, PHF2, TCF25, EIF4A3, WNT5A, MITF, ENO1, CBFA2T2, BMI1, ZNF8, COMMD7, LOC479600, CBFA2T3, EGFR, FOXP1, TNRC6C, TRIM28, CHMP1A, DNMT3B, HESX1, HES3, FEZF2, ENPP7
GOTERM_BP_ALL	GO:0031327	negative regulation of cellular biosynthetic process	CBX8, PHF2, TCF25, EIF4A3, WNT5A, MITF, ENO1, CBFA2T2, BMI1, ZNF8, COMMD7, LOC479600, CBFA2T3, EGFR, FOXP1, TNRC6C, TRIM28, CHMP1A, DNMT3B, HESX1, HES3, FEZF2, ENPP7
GOTERM_BP_ALL	GO:0009890	negative regulation of biosynthetic process	CBX8, PHF2, TCF25, EIF4A3, WNT5A, MITF, ENO1, CBFA2T2, BMI1, ZNF8, COMMD7, LOC479600, CBFA2T3, EGFR, FOXP1, TNRC6C, TRIM28, CHMP1A, DNMT3B, HESX1, HES3, FEZF2, ENPP7
GOTERM_BP_ALL	GO:0051172	negative regulation of nitrogen compound metabolic process	CBX8, PHF2, TCF25, EIF4A3, WNT5A, MITF, ENO1, CBFA2T2, BMI1, ZNF8, COMMD7, LOC479600, CBFA2T3, EGFR, FOXP1, TNRC6C, TRIM28, CHMP1A, DNMT3B, HESX1, HES3, FEZF2, ENPP7
Annotation Cluster 5	Enrichment Score: 1.162674272244162
Category	Term		Genes
GOTERM_BP_ALL	GO:0045892	negative regulation of transcription, DNA-templated	CBX8, PHF2, TCF25, WNT5A, MITF, ENO1, CBFA2T2, BMI1, ZNF8, COMMD7, LOC479600, CBFA2T3, FOXP1, TRIM28, CHMP1A, DNMT3B, HESX1, HES3, FEZF2
GOTERM_BP_ALL	GO:1903507	negative regulation of nucleic acid-templated transcription	CBX8, PHF2, TCF25, WNT5A, MITF, ENO1, CBFA2T2, BMI1, ZNF8, COMMD7, LOC479600, CBFA2T3, FOXP1, TRIM28, CHMP1A, DNMT3B, HESX1, HES3, FEZF2
GOTERM_BP_ALL	GO:1902679	negative regulation of RNA biosynthetic process	CBX8, PHF2, TCF25, WNT5A, MITF, ENO1, CBFA2T2, BMI1, ZNF8, COMMD7, LOC479600, CBFA2T3, FOXP1, TRIM28, CHMP1A, DNMT3B, HESX1, HES3, FEZF2
GOTERM_BP_ALL	GO:0051253	negative regulation of RNA metabolic process	CBX8, PHF2, TCF25, WNT5A, MITF, ENO1, CBFA2T2, BMI1, ZNF8, COMMD7, LOC479600, CBFA2T3, FOXP1, TRIM28, CHMP1A, DNMT3B, HESX1, HES3, FEZF2
Annotation Cluster 6	Enrichment Score: 1.1614393516652806
Category	Term		Genes
GOTERM_CC_ALL	GO:0000815	ESCRT III complex	CHMP1A, CHMP2A, CHMP4B
GOTERM_BP_ALL	GO:1901673	regulation of mitotic spindle assembly	CHMP1A, CHMP2A, CHMP4B
GOTERM_BP_ALL	GO:0000920	cell separation after cytokinesis	CHMP1A, CHMP2A, CHMP4B
GOTERM_BP_ALL	GO:0090169	regulation of spindle assembly	CHMP1A, CHMP2A, CHMP4B
GOTERM_BP_ALL	GO:0090224	regulation of spindle organization	CHMP1A, CHMP2A, CHMP4B
GOTERM_CC_ALL	GO:0036452	ESCRT complex	CHMP1A, CHMP2A, CHMP4B
GOTERM_BP_ALL	GO:0007080	mitotic metaphase plate congression	CHMP1A, CHMP2A, CHMP4B
GOTERM_BP_ALL	GO:0051310	metaphase plate congression	CHMP1A, CHMP2A, CHMP4B
GOTERM_BP_ALL	GO:0051303	establishment of chromosome localization	CHMP1A, CHMP2A, CHMP4B
GOTERM_BP_ALL	GO:0050000	chromosome localization	CHMP1A, CHMP2A, CHMP4B
GOTERM_BP_ALL	GO:0051225	spindle assembly	CHMP1A, CHMP2A, CHMP4B
GOTERM_BP_ALL	GO:0007051	spindle organization	CHMP1A, CHMP2A, CHMP4B
GOTERM_BP_ALL	GO:0007088	regulation of mitotic nuclear division	CHMP1A, CHMP2A, CHMP4B
Annotation Cluster 7	Enrichment Score: 1.1613756800673432
Category	Term		Genes
GOTERM_BP_ALL	GO:0006511	ubiquitin-dependent protein catabolic process	USP36, EDEM2, KLHL21, UBE4B, PARK7, FHIT, TRPC4AP, CBFA2T3, CHFR, FBXO31, ITCH, TP53INP2, HECW1, RNF166
GOTERM_BP_ALL	GO:0019941	modification-dependent protein catabolic process	USP36, EDEM2, KLHL21, UBE4B, PARK7, FHIT, TRPC4AP, CBFA2T3, CHFR, FBXO31, ITCH, TP53INP2, HECW1, RNF166
GOTERM_BP_ALL	GO:0043632	modification-dependent macromolecule catabolic process	USP36, EDEM2, KLHL21, UBE4B, PARK7, FHIT, TRPC4AP, CBFA2T3, CHFR, FBXO31, ITCH, TP53INP2, HECW1, RNF166
Annotation Cluster 8	Enrichment Score: 1.1126245947839903
Category	Term		Genes
GOTERM_BP_ALL	GO:0007098	centrosome cycle	PLK4, CHMP1A, CHMP2A, CHMP4B, CEP250
GOTERM_BP_ALL	GO:0051297	centrosome organization	PLK4, CHMP1A, CHMP2A, CHMP4B, CEP250
GOTERM_BP_ALL	GO:0070507	regulation of microtubule cytoskeleton organization	PLK4, CHMP1A, CHMP2A, CHMP4B, CEP250
GOTERM_BP_ALL	GO:0031023	microtubule organizing center organization	PLK4, CHMP1A, CHMP2A, CHMP4B, CEP250
GOTERM_BP_ALL	GO:0032886	regulation of microtubule-based process	PLK4, CHMP1A, CHMP2A, CHMP4B, CEP250
Annotation Cluster 9	Enrichment Score: 1.0908971194665695
Category	Term		Genes
GOTERM_BP_ALL	GO:0008089	anterograde axonal transport	KIF1B, MGARP, SPG7
GOTERM_CC_ALL	GO:1904115	axon cytoplasm	KIF1B, MGARP, SPG7
GOTERM_BP_ALL	GO:0098930	axonal transport	KIF1B, MGARP, SPG7
GOTERM_CC_ALL	GO:0032838	cell projection cytoplasm	KIF1B, MGARP, SPG7
GOTERM_BP_ALL	GO:0008088	axo-dendritic transport	KIF1B, MGARP, SPG7
Annotation Cluster 10	Enrichment Score: 1.0725336617208772
Category	Term		Genes
GOTERM_BP_ALL	GO:0061136	regulation of proteasomal protein catabolic process	TMF1, PARK7, FHIT, CBFA2T3, RNF166, CHFR
GOTERM_BP_ALL	GO:1903050	regulation of proteolysis involved in cellular protein catabolic process	TMF1, PARK7, FHIT, CBFA2T3, RNF166, CHFR
GOTERM_BP_ALL	GO:1903362	regulation of cellular protein catabolic process	TMF1, PARK7, FHIT, CBFA2T3, RNF166, CHFR
Annotation Cluster 11	Enrichment Score: 1.0618266044807623
Category	Term		Genes
GOTERM_MF_ALL	GO:1901265	nucleoside phosphate binding	IPPK, ARF4, ACSS2, H6PD, CHD9, EIF4A3, HSPA4L, NOL8, CHD5, SPG7, EGFR, CDK20, EP400, RALY, KIF1B, TK1, RBM12, POLE, ACAD8, LOC102156596, PLK4, MYH7B, RBM39, DNAH12, DNAH17, RBFOX3, GSS, DDX51, UBE4B, CHFR, APRT, RAB33B, TNRC6C, NMNAT1, P2RX2, STK17A, UBA3, CDK10, MVD, ULK1, IARS, RAN, HCN1, UBE2M
GOTERM_MF_ALL	GO:0000166	nucleotide binding	IPPK, ARF4, ACSS2, H6PD, CHD9, EIF4A3, HSPA4L, NOL8, CHD5, SPG7, EGFR, CDK20, EP400, RALY, KIF1B, TK1, RBM12, POLE, ACAD8, LOC102156596, PLK4, MYH7B, RBM39, DNAH12, DNAH17, RBFOX3, GSS, DDX51, UBE4B, CHFR, APRT, RAB33B, TNRC6C, NMNAT1, P2RX2, STK17A, UBA3, CDK10, MVD, ULK1, IARS, RAN, HCN1, UBE2M
GOTERM_MF_ALL	GO:0036094	small molecule binding	IPPK, ARF4, ACSS2, H6PD, CHD9, EIF4A3, HSPA4L, NOL8, CHD5, SPG7, EGFR, CDK20, EP400, RALY, KIF1B, TK1, RBM12, POLE, ACAD8, LOC102156596, PLK4, MYH7B, RBM39, DNAH12, DNAH17, RBFOX3, GSS, DDX51, UBE4B, CHFR, APRT, RAB33B, TNRC6C, NMNAT1, P2RX2, STK17A, UBA3, CDK10, MVD, ULK1, IARS, RAN, HCN1, UBE2M
Annotation Cluster 12	Enrichment Score: 1.0330415858558204
Category	Term		Genes
GOTERM_BP_ALL	GO:0046128	purine ribonucleoside metabolic process	ACOT7, AHCY, EIF6, ENO1, PARK7, SLC25A33, CBFA2T3, APRT
GOTERM_BP_ALL	GO:0042278	purine nucleoside metabolic process	ACOT7, AHCY, EIF6, ENO1, PARK7, SLC25A33, CBFA2T3, APRT
GOTERM_BP_ALL	GO:0009119	ribonucleoside metabolic process	ACOT7, AHCY, EIF6, ENO1, PARK7, SLC25A33, CBFA2T3, APRT
Annotation Cluster 13	Enrichment Score: 0.9128564835211229
Category	Term		Genes
GOTERM_BP_ALL	GO:0006412	translation	LOC102157323, COA1, RPS5, EIF4A3, MRPS30, EGFR, MRPL32, TNRC6C, EIF6, CDK5RAP1, RPL13, UQCC, IARS, SLC25A33
GOTERM_BP_ALL	GO:0043043	peptide biosynthetic process	LOC102157323, COA1, RPS5, EIF4A3, MRPS30, EGFR, MRPL32, TNRC6C, EIF6, CDK5RAP1, RPL13, UQCC, IARS, SLC25A33
GOTERM_BP_ALL	GO:0043604	amide biosynthetic process	LOC102157323, COA1, RPS5, EIF4A3, MRPS30, EGFR, MRPL32, TNRC6C, EIF6, CDK5RAP1, RPL13, UQCC, IARS, SLC25A33
GOTERM_BP_ALL	GO:0006518	peptide metabolic process	LOC102157323, COA1, RPS5, EIF4A3, MRPS30, EGFR, MRPL32, TNRC6C, EIF6, CDK5RAP1, RPL13, UQCC, IARS, SLC25A33
Annotation Cluster 14	Enrichment Score: 0.8791504838727056
Category	Term		Genes
GOTERM_BP_ALL	GO:1903428	positive regulation of reactive oxygen species biosynthetic process	CYBA, PARK7, EGFR
GOTERM_BP_ALL	GO:1903409	reactive oxygen species biosynthetic process	CYBA, PARK7, EGFR
GOTERM_BP_ALL	GO:2000379	positive regulation of reactive oxygen species metabolic process	CYBA, PARK7, EGFR
Annotation Cluster 15	Enrichment Score: 0.8699759500848359
Category	Term		Genes
GOTERM_MF_ALL	GO:0032555	purine ribonucleotide binding	IPPK, ARF4, ACSS2, CHD9, EIF4A3, HSPA4L, CHD5, SPG7, EGFR, CDK20, EP400, KIF1B, TK1, LOC102156596, PLK4, MYH7B, DNAH12, DNAH17, GSS, DDX51, UBE4B, APRT, RAB33B, NMNAT1, P2RX2, STK17A, UBA3, CDK10, MVD, ULK1, IARS, RAN, HCN1, UBE2M
GOTERM_MF_ALL	GO:0017076	purine nucleotide binding	IPPK, ARF4, ACSS2, CHD9, EIF4A3, HSPA4L, CHD5, SPG7, EGFR, CDK20, EP400, KIF1B, TK1, LOC102156596, PLK4, MYH7B, DNAH12, DNAH17, GSS, DDX51, UBE4B, APRT, RAB33B, NMNAT1, P2RX2, STK17A, UBA3, CDK10, MVD, ULK1, IARS, RAN, HCN1, UBE2M
GOTERM_MF_ALL	GO:0032553	ribonucleotide binding	IPPK, ARF4, ACSS2, CHD9, EIF4A3, HSPA4L, CHD5, SPG7, EGFR, CDK20, EP400, KIF1B, TK1, LOC102156596, PLK4, MYH7B, DNAH12, DNAH17, GSS, DDX51, UBE4B, APRT, RAB33B, NMNAT1, P2RX2, STK17A, UBA3, CDK10, MVD, ULK1, IARS, RAN, HCN1, UBE2M
Annotation Cluster 16	Enrichment Score: 0.8109121190848235
Category	Term		Genes
GOTERM_MF_ALL	GO:0032550	purine ribonucleoside binding	IPPK, ARF4, ACSS2, CHD9, EIF4A3, HSPA4L, CHD5, SPG7, EGFR, CDK20, EP400, KIF1B, TK1, LOC102156596, PLK4, MYH7B, DNAH12, DNAH17, GSS, DDX51, UBE4B, APRT, RAB33B, NMNAT1, P2RX2, STK17A, UBA3, CDK10, MVD, ULK1, IARS, RAN, UBE2M
GOTERM_MF_ALL	GO:0001883	purine nucleoside binding	IPPK, ARF4, ACSS2, CHD9, EIF4A3, HSPA4L, CHD5, SPG7, EGFR, CDK20, EP400, KIF1B, TK1, LOC102156596, PLK4, MYH7B, DNAH12, DNAH17, GSS, DDX51, UBE4B, APRT, RAB33B, NMNAT1, P2RX2, STK17A, UBA3, CDK10, MVD, ULK1, IARS, RAN, UBE2M
GOTERM_MF_ALL	GO:0032549	ribonucleoside binding	IPPK, ARF4, ACSS2, CHD9, EIF4A3, HSPA4L, CHD5, SPG7, EGFR, CDK20, EP400, KIF1B, TK1, LOC102156596, PLK4, MYH7B, DNAH12, DNAH17, GSS, DDX51, UBE4B, APRT, RAB33B, NMNAT1, P2RX2, STK17A, UBA3, CDK10, MVD, ULK1, IARS, RAN, UBE2M
GOTERM_MF_ALL	GO:0001882	nucleoside binding	IPPK, ARF4, ACSS2, CHD9, EIF4A3, HSPA4L, CHD5, SPG7, EGFR, CDK20, EP400, KIF1B, TK1, LOC102156596, PLK4, MYH7B, DNAH12, DNAH17, GSS, DDX51, UBE4B, APRT, RAB33B, NMNAT1, P2RX2, STK17A, UBA3, CDK10, MVD, ULK1, IARS, RAN, UBE2M
Annotation Cluster 17	Enrichment Score: 0.7617712373764968
Category	Term		Genes
GOTERM_BP_ALL	GO:0019362	pyridine nucleotide metabolic process	H6PD, NMNAT1, ENO1, CBFA2T3
GOTERM_BP_ALL	GO:0046496	nicotinamide nucleotide metabolic process	H6PD, NMNAT1, ENO1, CBFA2T3
GOTERM_BP_ALL	GO:0072524	pyridine-containing compound metabolic process	H6PD, NMNAT1, ENO1, CBFA2T3
GOTERM_BP_ALL	GO:0006733	oxidoreduction coenzyme metabolic process	H6PD, NMNAT1, ENO1, CBFA2T3
Annotation Cluster 18	Enrichment Score: 0.6871801971995924
Category	Term		Genes
GOTERM_BP_ALL	GO:0060571	morphogenesis of an epithelial fold	WNT5A, EGFR, FGF10
GOTERM_BP_ALL	GO:0048146	positive regulation of fibroblast proliferation	WNT5A, EGFR, FGF10
GOTERM_BP_ALL	GO:0048546	digestive tract morphogenesis	WNT5A, EGFR, FGF10
GOTERM_BP_ALL	GO:0048145	regulation of fibroblast proliferation	WNT5A, EGFR, FGF10
GOTERM_BP_ALL	GO:0048144	fibroblast proliferation	WNT5A, EGFR, FGF10
GOTERM_BP_ALL	GO:0022612	gland morphogenesis	WNT5A, EGFR, FGF10
GOTERM_BP_ALL	GO:0048565	digestive tract development	WNT5A, EGFR, FGF10
Annotation Cluster 19	Enrichment Score: 0.683371103871118
Category	Term		Genes
GOTERM_BP_ALL	GO:1902186	regulation of viral release from host cell	TRIM28, CHMP2A, CHMP4B
GOTERM_BP_ALL	GO:0019076	viral release from host cell	TRIM28, CHMP2A, CHMP4B
GOTERM_BP_ALL	GO:1903900	regulation of viral life cycle	TRIM28, CHMP2A, CHMP4B
GOTERM_BP_ALL	GO:0019058	viral life cycle	TRIM28, CHMP2A, CHMP4B
Annotation Cluster 20	Enrichment Score: 0.67732201275627
Category	Term		Genes
GOTERM_BP_ALL	GO:0042461	photoreceptor cell development	NPHP4, CCDC66, HCN1
GOTERM_BP_ALL	GO:0046530	photoreceptor cell differentiation	NPHP4, CCDC66, HCN1
GOTERM_BP_ALL	GO:0060041	retina development in camera-type eye	NPHP4, CCDC66, HCN1
Annotation Cluster 21	Enrichment Score: 0.6656274671338125
Category	Term		Genes
GOTERM_BP_ALL	GO:0003156	regulation of organ formation	WNT5A, ISL1, FGF10
GOTERM_BP_ALL	GO:0021983	pituitary gland development	WNT5A, ISL1, FGF10
GOTERM_BP_ALL	GO:0048645	organ formation	WNT5A, ISL1, FGF10
GOTERM_BP_ALL	GO:0031016	pancreas development	WNT5A, ISL1, FGF10
GOTERM_BP_ALL	GO:0021536	diencephalon development	WNT5A, ISL1, FGF10
GOTERM_BP_ALL	GO:0035270	endocrine system development	WNT5A, ISL1, FGF10
Annotation Cluster 22	Enrichment Score: 0.6230530388132189
Category	Term		Genes
GOTERM_BP_ALL	GO:0035107	appendage morphogenesis	INTU, WNT5A, RPGRIP1L, GDF5, FGF10
GOTERM_BP_ALL	GO:0035108	limb morphogenesis	INTU, WNT5A, RPGRIP1L, GDF5, FGF10
GOTERM_BP_ALL	GO:0060173	limb development	INTU, WNT5A, RPGRIP1L, GDF5, FGF10
GOTERM_BP_ALL	GO:0048736	appendage development	INTU, WNT5A, RPGRIP1L, GDF5, FGF10
Annotation Cluster 23	Enrichment Score: 0.5965018205842727
Category	Term		Genes
GOTERM_MF_ALL	GO:0001105	RNA polymerase II transcription coactivator activity	RERE, TRIM28, ISL1
GOTERM_MF_ALL	GO:0098811	transcriptional repressor activity, RNA polymerase II activating transcription factor binding	RERE, TRIM28, ISL1
GOTERM_MF_ALL	GO:0001190	transcriptional activator activity, RNA polymerase II transcription factor binding	RERE, TRIM28, ISL1
GOTERM_MF_ALL	GO:0001191	transcriptional repressor activity, RNA polymerase II transcription factor binding	RERE, TRIM28, ISL1
GOTERM_MF_ALL	GO:0001104	RNA polymerase II transcription cofactor activity	RERE, TRIM28, ISL1
GOTERM_MF_ALL	GO:0001076	transcription factor activity, RNA polymerase II transcription factor binding	RERE, TRIM28, ISL1
Annotation Cluster 24	Enrichment Score: 0.5509311305173996
Category	Term		Genes
GOTERM_BP_ALL	GO:1903508	positive regulation of nucleic acid-templated transcription	ARF4, PHF2, NCOA6, EIF4A3, WNT5A, MITF, PARK7, CBFA2T2, EGFR, FOXP1, RPTOR, TOX3, MLLT10, ELF2, TP53INP2, NAA15, HES3, BANP, FGF10
GOTERM_BP_ALL	GO:0045893	positive regulation of transcription, DNA-templated	ARF4, PHF2, NCOA6, EIF4A3, WNT5A, MITF, PARK7, CBFA2T2, EGFR, FOXP1, RPTOR, TOX3, MLLT10, ELF2, TP53INP2, NAA15, HES3, BANP, FGF10
GOTERM_BP_ALL	GO:1902680	positive regulation of RNA biosynthetic process	ARF4, PHF2, NCOA6, EIF4A3, WNT5A, MITF, PARK7, CBFA2T2, EGFR, FOXP1, RPTOR, TOX3, MLLT10, ELF2, TP53INP2, NAA15, HES3, BANP, FGF10
Annotation Cluster 25	Enrichment Score: 0.5274604842193205
Category	Term		Genes
GOTERM_CC_ALL	GO:0032592	integral component of mitochondrial membrane	COA1, MGARP, SPG7
GOTERM_CC_ALL	GO:0098573	intrinsic component of mitochondrial membrane	COA1, MGARP, SPG7
GOTERM_CC_ALL	GO:0044455	mitochondrial membrane part	COA1, MGARP, SPG7
Annotation Cluster 26	Enrichment Score: 0.49495030658143957
Category	Term		Genes
GOTERM_BP_ALL	GO:0046546	development of primary male sexual characteristics	TMF1, WNT5A, FANCA, EIF2S2
GOTERM_BP_ALL	GO:0008584	male gonad development	TMF1, WNT5A, FANCA, EIF2S2
GOTERM_BP_ALL	GO:0008406	gonad development	TMF1, WNT5A, FANCA, EIF2S2
GOTERM_BP_ALL	GO:0045137	development of primary sexual characteristics	TMF1, WNT5A, FANCA, EIF2S2
Annotation Cluster 27	Enrichment Score: 0.4945799607629006
Category	Term		Genes
GOTERM_BP_ALL	GO:0045739	positive regulation of DNA repair	TRIM28, EGFR, FGF10
GOTERM_BP_ALL	GO:2001022	positive regulation of response to DNA damage stimulus	TRIM28, EGFR, FGF10
GOTERM_BP_ALL	GO:0006282	regulation of DNA repair	TRIM28, EGFR, FGF10
GOTERM_BP_ALL	GO:2001020	regulation of response to DNA damage stimulus	TRIM28, EGFR, FGF10
GOTERM_BP_ALL	GO:0051054	positive regulation of DNA metabolic process	TRIM28, EGFR, FGF10
Annotation Cluster 28	Enrichment Score: 0.49108689219460805
Category	Term		Genes
GOTERM_BP_ALL	GO:0022404	molting cycle process	INTU, EGFR, FGF10
GOTERM_BP_ALL	GO:0022405	hair cycle process	INTU, EGFR, FGF10
GOTERM_BP_ALL	GO:0001942	hair follicle development	INTU, EGFR, FGF10
GOTERM_BP_ALL	GO:0098773	skin epidermis development	INTU, EGFR, FGF10
GOTERM_BP_ALL	GO:0042633	hair cycle	INTU, EGFR, FGF10
GOTERM_BP_ALL	GO:0042303	molting cycle	INTU, EGFR, FGF10
Annotation Cluster 29	Enrichment Score: 0.4790842496887053
Category	Term		Genes
GOTERM_BP_ALL	GO:0032755	positive regulation of interleukin-6 production	WNT5A, CYBA, ISL1
GOTERM_BP_ALL	GO:0032675	regulation of interleukin-6 production	WNT5A, CYBA, ISL1
GOTERM_BP_ALL	GO:0032635	interleukin-6 production	WNT5A, CYBA, ISL1
Annotation Cluster 30	Enrichment Score: 0.47731089841357877
Category	Term		Genes
GOTERM_MF_ALL	GO:0003712	transcription cofactor activity	RERE, PHF2, TRIM28, NCOA6, DNMT3B, PARK7, CBFA2T2, ISL1, CBFA2T3
GOTERM_MF_ALL	GO:0000988	transcription factor activity, protein binding	RERE, PHF2, TRIM28, NCOA6, DNMT3B, PARK7, CBFA2T2, ISL1, CBFA2T3
GOTERM_MF_ALL	GO:0000989	transcription factor activity, transcription factor binding	RERE, PHF2, TRIM28, NCOA6, DNMT3B, PARK7, CBFA2T2, ISL1, CBFA2T3
Annotation Cluster 31	Enrichment Score: 0.4700155568014486
Category	Term		Genes
GOTERM_BP_ALL	GO:0046034	ATP metabolic process	EIF6, ENO1, PARK7, SLC25A33, CBFA2T3
GOTERM_BP_ALL	GO:0009205	purine ribonucleoside triphosphate metabolic process	EIF6, ENO1, PARK7, SLC25A33, CBFA2T3
GOTERM_BP_ALL	GO:0009199	ribonucleoside triphosphate metabolic process	EIF6, ENO1, PARK7, SLC25A33, CBFA2T3
GOTERM_BP_ALL	GO:0009167	purine ribonucleoside monophosphate metabolic process	EIF6, ENO1, PARK7, SLC25A33, CBFA2T3
GOTERM_BP_ALL	GO:0009126	purine nucleoside monophosphate metabolic process	EIF6, ENO1, PARK7, SLC25A33, CBFA2T3
GOTERM_BP_ALL	GO:0009144	purine nucleoside triphosphate metabolic process	EIF6, ENO1, PARK7, SLC25A33, CBFA2T3
GOTERM_BP_ALL	GO:0009161	ribonucleoside monophosphate metabolic process	EIF6, ENO1, PARK7, SLC25A33, CBFA2T3
GOTERM_BP_ALL	GO:0009123	nucleoside monophosphate metabolic process	EIF6, ENO1, PARK7, SLC25A33, CBFA2T3
GOTERM_BP_ALL	GO:0009141	nucleoside triphosphate metabolic process	EIF6, ENO1, PARK7, SLC25A33, CBFA2T3
Annotation Cluster 32	Enrichment Score: 0.4335188497770762
Category	Term		Genes
GOTERM_BP_ALL	GO:0032436	positive regulation of proteasomal ubiquitin-dependent protein catabolic process	CBFA2T3, RNF166, CHFR
GOTERM_BP_ALL	GO:1901800	positive regulation of proteasomal protein catabolic process	CBFA2T3, RNF166, CHFR
GOTERM_BP_ALL	GO:1903052	positive regulation of proteolysis involved in cellular protein catabolic process	CBFA2T3, RNF166, CHFR
GOTERM_BP_ALL	GO:1903364	positive regulation of cellular protein catabolic process	CBFA2T3, RNF166, CHFR
Annotation Cluster 33	Enrichment Score: 0.43260922070611263
Category	Term		Genes
GOTERM_BP_ALL	GO:0055008	cardiac muscle tissue morphogenesis	WNT5A, UBE4B, ISL1
GOTERM_BP_ALL	GO:0060415	muscle tissue morphogenesis	WNT5A, UBE4B, ISL1
GOTERM_BP_ALL	GO:0048644	muscle organ morphogenesis	WNT5A, UBE4B, ISL1
GOTERM_BP_ALL	GO:0003231	cardiac ventricle development	WNT5A, UBE4B, ISL1
GOTERM_BP_ALL	GO:0003206	cardiac chamber morphogenesis	WNT5A, UBE4B, ISL1
GOTERM_BP_ALL	GO:0003205	cardiac chamber development	WNT5A, UBE4B, ISL1
Annotation Cluster 34	Enrichment Score: 0.4323851521873609
Category	Term		Genes
GOTERM_BP_ALL	GO:0055002	striated muscle cell development	NEBL, P2RX2, LMOD3, FOXP1
GOTERM_BP_ALL	GO:0055001	muscle cell development	NEBL, P2RX2, LMOD3, FOXP1
GOTERM_BP_ALL	GO:0051146	striated muscle cell differentiation	NEBL, P2RX2, LMOD3, FOXP1
Annotation Cluster 35	Enrichment Score: 0.40911739010032
Category	Term		Genes
GOTERM_BP_ALL	GO:0006461	protein complex assembly	COA1, TNFRSF9, CADPS, TMC8, CYBA, MITF, LOC479600, LMOD3, TRIM28, P2RX2, CHMP2A, CHMP4B, PIEZO1, ULK1, TK1, UQCC, CENPP, SLC25A33
GOTERM_BP_ALL	GO:0070271	protein complex biogenesis	COA1, TNFRSF9, CADPS, TMC8, CYBA, MITF, LOC479600, LMOD3, TRIM28, P2RX2, CHMP2A, CHMP4B, PIEZO1, ULK1, TK1, UQCC, CENPP, SLC25A33
GOTERM_BP_ALL	GO:0071822	protein complex subunit organization	COA1, TNFRSF9, CADPS, TMC8, CYBA, MITF, LOC479600, LMOD3, TRIM28, P2RX2, CHMP2A, CHMP4B, PIEZO1, ULK1, TK1, UQCC, CENPP, SLC25A33
Annotation Cluster 36	Enrichment Score: 0.3792313210373317
Category	Term		Genes
GOTERM_CC_ALL	GO:0070013	intracellular organelle lumen	FTO, RERE, USP36, PHF2, ACSS2, ANKRD11, ZBTB48, EIF4A3, SETD7, NOL8, NOC4L, BMI1, EGFR, MRPL32, MFSD8, RPTOR, NFS1, ENDOV, TRIM28, CHMP1A, DNMT3B, EP400, SLC26A11, RBM12, POLE, BANP, APPL1, CBX8, LOC102156596, PLK4, RBM39, ACOT7, NCOA6, AKTIP, FANCA, IL17RD, ISL1, CHFR, APRT, RAB33B, RBL2, MLLT10, ELF2, EIF6, EOGT, NCAPD3, IARS, CENPP
GOTERM_CC_ALL	GO:0043233	organelle lumen	FTO, RERE, USP36, PHF2, ACSS2, ANKRD11, ZBTB48, EIF4A3, SETD7, NOL8, NOC4L, BMI1, EGFR, MRPL32, MFSD8, RPTOR, NFS1, ENDOV, TRIM28, CHMP1A, DNMT3B, EP400, SLC26A11, RBM12, POLE, BANP, APPL1, CBX8, LOC102156596, PLK4, RBM39, ACOT7, NCOA6, AKTIP, FANCA, IL17RD, ISL1, CHFR, APRT, RAB33B, RBL2, MLLT10, ELF2, EIF6, EOGT, NCAPD3, IARS, CENPP
GOTERM_CC_ALL	GO:0031974	membrane-enclosed lumen	FTO, RERE, USP36, PHF2, ACSS2, ANKRD11, ZBTB48, EIF4A3, SETD7, NOL8, NOC4L, BMI1, EGFR, MRPL32, MFSD8, RPTOR, NFS1, ENDOV, TRIM28, CHMP1A, DNMT3B, EP400, SLC26A11, RBM12, POLE, BANP, APPL1, CBX8, LOC102156596, PLK4, RBM39, ACOT7, NCOA6, AKTIP, FANCA, IL17RD, ISL1, CHFR, APRT, RAB33B, RBL2, MLLT10, ELF2, EIF6, EOGT, NCAPD3, IARS, CENPP
Annotation Cluster 37	Enrichment Score: 0.3475294212017359
Category	Term		Genes
GOTERM_BP_ALL	GO:0006486	protein glycosylation	ARF4, B3GAT1, EOGT, EDEM2, ENGASE
GOTERM_BP_ALL	GO:0043413	macromolecule glycosylation	ARF4, B3GAT1, EOGT, EDEM2, ENGASE
GOTERM_BP_ALL	GO:0070085	glycosylation	ARF4, B3GAT1, EOGT, EDEM2, ENGASE
Annotation Cluster 38	Enrichment Score: 0.3463116743293254
Category	Term		Genes
GOTERM_BP_ALL	GO:1901215	negative regulation of neuron death	TOX3, CHMP4B, PARK7, ISL1
GOTERM_BP_ALL	GO:1901214	regulation of neuron death	TOX3, CHMP4B, PARK7, ISL1
GOTERM_BP_ALL	GO:0070997	neuron death	TOX3, CHMP4B, PARK7, ISL1
Annotation Cluster 39	Enrichment Score: 0.33065978197733414
Category	Term		Genes
GOTERM_MF_ALL	GO:0008026	ATP-dependent helicase activity	EIF4A3, CHD5, DDX51
GOTERM_MF_ALL	GO:0070035	purine NTP-dependent helicase activity	EIF4A3, CHD5, DDX51
GOTERM_MF_ALL	GO:0004386	helicase activity	EIF4A3, CHD5, DDX51
Annotation Cluster 40	Enrichment Score: 0.3234472420206278
Category	Term		Genes
GOTERM_BP_ALL	GO:0018022	peptidyl-lysine methylation	SETD7, DNMT3B, CHD5
GOTERM_BP_ALL	GO:0016571	histone methylation	SETD7, DNMT3B, CHD5
GOTERM_BP_ALL	GO:0008213	protein alkylation	SETD7, DNMT3B, CHD5
GOTERM_BP_ALL	GO:0006479	protein methylation	SETD7, DNMT3B, CHD5
Annotation Cluster 41	Enrichment Score: 0.3165821657240973
Category	Term		Genes
GOTERM_BP_ALL	GO:0000070	mitotic sister chromatid segregation	CHMP1A, CHMP2A, CHMP4B, NCAPD3
GOTERM_BP_ALL	GO:0000819	sister chromatid segregation	CHMP1A, CHMP2A, CHMP4B, NCAPD3
GOTERM_BP_ALL	GO:0098813	nuclear chromosome segregation	CHMP1A, CHMP2A, CHMP4B, NCAPD3
GOTERM_BP_ALL	GO:0007059	chromosome segregation	CHMP1A, CHMP2A, CHMP4B, NCAPD3
Annotation Cluster 42	Enrichment Score: 0.299758780473087
Category	Term		Genes
GOTERM_BP_ALL	GO:0007368	determination of left/right symmetry	WNT5A, RPGRIP1L, FGF10
GOTERM_BP_ALL	GO:0009855	determination of bilateral symmetry	WNT5A, RPGRIP1L, FGF10
GOTERM_BP_ALL	GO:0009799	specification of symmetry	WNT5A, RPGRIP1L, FGF10
Annotation Cluster 43	Enrichment Score: 0.2996137377948476
Category	Term		Genes
GOTERM_BP_ALL	GO:0061726	mitochondrion disassembly	IPPK, MAP1LC3B, GDF5, LARP1B
GOTERM_BP_ALL	GO:0000422	mitophagy	IPPK, MAP1LC3B, GDF5, LARP1B
GOTERM_BP_ALL	GO:1903008	organelle disassembly	IPPK, MAP1LC3B, GDF5, LARP1B
Annotation Cluster 44	Enrichment Score: 0.2955396096600348
Category	Term		Genes
GOTERM_BP_ALL	GO:2000045	regulation of G1/S transition of mitotic cell cycle	EGFR, FBXO31, FGF10
GOTERM_BP_ALL	GO:1902806	regulation of cell cycle G1/S phase transition	EGFR, FBXO31, FGF10
GOTERM_BP_ALL	GO:1901990	regulation of mitotic cell cycle phase transition	EGFR, FBXO31, FGF10
GOTERM_BP_ALL	GO:1901987	regulation of cell cycle phase transition	EGFR, FBXO31, FGF10
Annotation Cluster 45	Enrichment Score: 0.2702979139857974
Category	Term		Genes
GOTERM_BP_ALL	GO:0032872	regulation of stress-activated MAPK cascade	ITCH, WNT5A, ARL6IP5, FZD10
GOTERM_BP_ALL	GO:0070302	regulation of stress-activated protein kinase signaling cascade	ITCH, WNT5A, ARL6IP5, FZD10
GOTERM_BP_ALL	GO:0051403	stress-activated MAPK cascade	ITCH, WNT5A, ARL6IP5, FZD10
GOTERM_BP_ALL	GO:0031098	stress-activated protein kinase signaling cascade	ITCH, WNT5A, ARL6IP5, FZD10
Annotation Cluster 46	Enrichment Score: 0.2517079205867766
Category	Term		Genes
GOTERM_BP_ALL	GO:0016573	histone acetylation	EP400, BMI1, ISL1
GOTERM_BP_ALL	GO:0018393	internal peptidyl-lysine acetylation	EP400, BMI1, ISL1
GOTERM_BP_ALL	GO:0006475	internal protein amino acid acetylation	EP400, BMI1, ISL1
GOTERM_BP_ALL	GO:0018394	peptidyl-lysine acetylation	EP400, BMI1, ISL1
Annotation Cluster 47	Enrichment Score: 0.2409145893625628
Category	Term		Genes
GOTERM_BP_ALL	GO:0000956	nuclear-transcribed mRNA catabolic process	TNRC6C, NOCT, EIF4A3
GOTERM_BP_ALL	GO:0006402	mRNA catabolic process	TNRC6C, NOCT, EIF4A3
GOTERM_BP_ALL	GO:0006401	RNA catabolic process	TNRC6C, NOCT, EIF4A3
GOTERM_BP_ALL	GO:0034655	nucleobase-containing compound catabolic process	TNRC6C, NOCT, EIF4A3
Annotation Cluster 48	Enrichment Score: 0.2391669453694893
Category	Term		Genes
GOTERM_BP_ALL	GO:1904892	regulation of STAT cascade	PIGU, ISL1, ASPN
GOTERM_BP_ALL	GO:0046425	regulation of JAK-STAT cascade	PIGU, ISL1, ASPN
GOTERM_BP_ALL	GO:0097696	STAT cascade	PIGU, ISL1, ASPN
Annotation Cluster 49	Enrichment Score: 0.23335536522289702
Category	Term		Genes
GOTERM_BP_ALL	GO:0030509	BMP signaling pathway	WNT5A, ZNF8, GDF5
GOTERM_BP_ALL	GO:0071772	response to BMP	WNT5A, ZNF8, GDF5
GOTERM_BP_ALL	GO:0071773	cellular response to BMP stimulus	WNT5A, ZNF8, GDF5
Annotation Cluster 50	Enrichment Score: 0.22938330820259875
Category	Term		Genes
GOTERM_BP_ALL	GO:0006469	negative regulation of protein kinase activity	ERRFI1, CDK5RAP1, PARK7, ASPN
GOTERM_BP_ALL	GO:0033673	negative regulation of kinase activity	ERRFI1, CDK5RAP1, PARK7, ASPN
GOTERM_BP_ALL	GO:0051348	negative regulation of transferase activity	ERRFI1, CDK5RAP1, PARK7, ASPN
Annotation Cluster 51	Enrichment Score: 0.22562348155786718
Category	Term		Genes
GOTERM_BP_ALL	GO:0098779	mitophagy in response to mitochondrial depolarization	IPPK, GDF5, LARP1B
GOTERM_BP_ALL	GO:0098780	response to mitochondrial depolarisation	IPPK, GDF5, LARP1B
GOTERM_BP_ALL	GO:0000423	macromitophagy	IPPK, GDF5, LARP1B
Annotation Cluster 52	Enrichment Score: 0.22415982282928837
Category	Term		Genes
GOTERM_BP_ALL	GO:0042326	negative regulation of phosphorylation	ERRFI1, ITCH, ANKLE2, CDK5RAP1, PARK7, CBFA2T3, ASPN
GOTERM_BP_ALL	GO:0045936	negative regulation of phosphate metabolic process	ERRFI1, ITCH, ANKLE2, CDK5RAP1, PARK7, CBFA2T3, ASPN
GOTERM_BP_ALL	GO:0010563	negative regulation of phosphorus metabolic process	ERRFI1, ITCH, ANKLE2, CDK5RAP1, PARK7, CBFA2T3, ASPN
Annotation Cluster 53	Enrichment Score: 0.2047461392709246
Category	Term		Genes
GOTERM_BP_ALL	GO:0043524	negative regulation of neuron apoptotic process	TOX3, PARK7, ISL1
GOTERM_BP_ALL	GO:0043523	regulation of neuron apoptotic process	TOX3, PARK7, ISL1
GOTERM_BP_ALL	GO:0051402	neuron apoptotic process	TOX3, PARK7, ISL1
Annotation Cluster 54	Enrichment Score: 0.1898708983167375
Category	Term		Genes
GOTERM_BP_ALL	GO:0071902	positive regulation of protein serine/threonine kinase activity	RPTOR, WNT5A, FZD10, EGFR, FGF10
GOTERM_BP_ALL	GO:0045860	positive regulation of protein kinase activity	RPTOR, WNT5A, FZD10, EGFR, FGF10
GOTERM_BP_ALL	GO:0033674	positive regulation of kinase activity	RPTOR, WNT5A, FZD10, EGFR, FGF10
GOTERM_BP_ALL	GO:0051347	positive regulation of transferase activity	RPTOR, WNT5A, FZD10, EGFR, FGF10
Annotation Cluster 55	Enrichment Score: 0.1859577958132412
Category	Term		Genes
GOTERM_BP_ALL	GO:0010631	epithelial cell migration	PLEKHG5, WNT5A, PTPRG, FGF10
GOTERM_BP_ALL	GO:0090132	epithelium migration	PLEKHG5, WNT5A, PTPRG, FGF10
GOTERM_BP_ALL	GO:0090130	tissue migration	PLEKHG5, WNT5A, PTPRG, FGF10
Annotation Cluster 56	Enrichment Score: 0.16694378140037255
Category	Term		Genes
GOTERM_BP_ALL	GO:0001666	response to hypoxia	P2RX2, MGARP, CBFA2T3
GOTERM_BP_ALL	GO:0036293	response to decreased oxygen levels	P2RX2, MGARP, CBFA2T3
GOTERM_BP_ALL	GO:0070482	response to oxygen levels	P2RX2, MGARP, CBFA2T3
Annotation Cluster 57	Enrichment Score: 0.16563164146413678
Category	Term		Genes
GOTERM_BP_ALL	GO:1900182	positive regulation of protein localization to nucleus	TRIM28, PARK7, EGFR
GOTERM_BP_ALL	GO:0046822	regulation of nucleocytoplasmic transport	TRIM28, PARK7, EGFR
GOTERM_BP_ALL	GO:1900180	regulation of protein localization to nucleus	TRIM28, PARK7, EGFR
Annotation Cluster 58	Enrichment Score: 0.16273695489227863
Category	Term		Genes
GOTERM_BP_ALL	GO:0007286	spermatid development	PIWIL1, TMF1, JAM3
GOTERM_BP_ALL	GO:0048515	spermatid differentiation	PIWIL1, TMF1, JAM3
GOTERM_BP_ALL	GO:0007281	germ cell development	PIWIL1, TMF1, JAM3
GOTERM_BP_ALL	GO:0022412	cellular process involved in reproduction in multicellular organism	PIWIL1, TMF1, JAM3
Annotation Cluster 59	Enrichment Score: 0.15515336978543406
Category	Term		Genes
GOTERM_BP_ALL	GO:0031669	cellular response to nutrient levels	RPTOR, MAP1LC3B, CHMP1A
GOTERM_BP_ALL	GO:0031668	cellular response to extracellular stimulus	RPTOR, MAP1LC3B, CHMP1A
GOTERM_BP_ALL	GO:0071496	cellular response to external stimulus	RPTOR, MAP1LC3B, CHMP1A
GOTERM_BP_ALL	GO:0031667	response to nutrient levels	RPTOR, MAP1LC3B, CHMP1A
Annotation Cluster 60	Enrichment Score: 0.1349325861039644
Category	Term		Genes
GOTERM_BP_ALL	GO:0044270	cellular nitrogen compound catabolic process	TNRC6C, NOCT, EIF4A3, BLVRA
GOTERM_BP_ALL	GO:0046700	heterocycle catabolic process	TNRC6C, NOCT, EIF4A3, BLVRA
GOTERM_BP_ALL	GO:0019439	aromatic compound catabolic process	TNRC6C, NOCT, EIF4A3, BLVRA
GOTERM_BP_ALL	GO:1901361	organic cyclic compound catabolic process	TNRC6C, NOCT, EIF4A3, BLVRA
Annotation Cluster 61	Enrichment Score: 0.13440920085119692
Category	Term		Genes
GOTERM_BP_ALL	GO:1902593	single-organism nuclear import	TRIM28, GDF5, EGFR, RAN
GOTERM_BP_ALL	GO:0044744	protein targeting to nucleus	TRIM28, GDF5, EGFR, RAN
GOTERM_BP_ALL	GO:0006606	protein import into nucleus	TRIM28, GDF5, EGFR, RAN
GOTERM_BP_ALL	GO:0051170	nuclear import	TRIM28, GDF5, EGFR, RAN
GOTERM_BP_ALL	GO:0017038	protein import	TRIM28, GDF5, EGFR, RAN
Annotation Cluster 62	Enrichment Score: 0.13300281090706184
Category	Term		Genes
GOTERM_BP_ALL	GO:0043281	regulation of cysteine-type endopeptidase activity involved in apoptotic process	ARL6IP5, DPEP1, PARK7
GOTERM_BP_ALL	GO:2000116	regulation of cysteine-type endopeptidase activity	ARL6IP5, DPEP1, PARK7
GOTERM_BP_ALL	GO:0052548	regulation of endopeptidase activity	ARL6IP5, DPEP1, PARK7
GOTERM_BP_ALL	GO:0052547	regulation of peptidase activity	ARL6IP5, DPEP1, PARK7
Annotation Cluster 63	Enrichment Score: 0.12947731222155012
Category	Term		Genes
GOTERM_BP_ALL	GO:1903829	positive regulation of cellular protein localization	USP36, TRIM28, EDEM2, PARK7, EGFR
GOTERM_BP_ALL	GO:0033157	regulation of intracellular protein transport	USP36, TRIM28, EDEM2, PARK7, EGFR
GOTERM_BP_ALL	GO:0032386	regulation of intracellular transport	USP36, TRIM28, EDEM2, PARK7, EGFR
Annotation Cluster 64	Enrichment Score: 0.12433417880081189
Category	Term		Genes
GOTERM_MF_ALL	GO:0000978	RNA polymerase II core promoter proximal region sequence-specific DNA binding	SNAI3, MITF, MZF1, FEZF2, FOXP1
GOTERM_MF_ALL	GO:0000987	core promoter proximal region sequence-specific DNA binding	SNAI3, MITF, MZF1, FEZF2, FOXP1
GOTERM_MF_ALL	GO:0001159	core promoter proximal region DNA binding	SNAI3, MITF, MZF1, FEZF2, FOXP1
Annotation Cluster 65	Enrichment Score: 0.12327155217321353
Category	Term		Genes
GOTERM_BP_ALL	GO:0007268	chemical synaptic transmission	JPH3, P2RX2, CADPS, KIF1B, PARK7, IGSF9B
GOTERM_BP_ALL	GO:0098916	anterograde trans-synaptic signaling	JPH3, P2RX2, CADPS, KIF1B, PARK7, IGSF9B
GOTERM_BP_ALL	GO:0099536	synaptic signaling	JPH3, P2RX2, CADPS, KIF1B, PARK7, IGSF9B
GOTERM_BP_ALL	GO:0099537	trans-synaptic signaling	JPH3, P2RX2, CADPS, KIF1B, PARK7, IGSF9B
Annotation Cluster 66	Enrichment Score: 0.11605802788183701
Category	Term		Genes
GOTERM_BP_ALL	GO:0043207	response to external biotic stimulus	BPIFA1, ITCH, TMF1, TNFRSF9, NOCT, WNT5A, TNFRSF25, CYBA, ENO1
GOTERM_BP_ALL	GO:0051707	response to other organism	BPIFA1, ITCH, TMF1, TNFRSF9, NOCT, WNT5A, TNFRSF25, CYBA, ENO1
GOTERM_BP_ALL	GO:0009607	response to biotic stimulus	BPIFA1, ITCH, TMF1, TNFRSF9, NOCT, WNT5A, TNFRSF25, CYBA, ENO1
Annotation Cluster 67	Enrichment Score: 0.10831414592318818
Category	Term		Genes
GOTERM_BP_ALL	GO:0070588	calcium ion transmembrane transport	JPH3, CACNA2D3, CYBA
GOTERM_BP_ALL	GO:0051924	regulation of calcium ion transport	JPH3, CACNA2D3, CYBA
GOTERM_BP_ALL	GO:0006816	calcium ion transport	JPH3, CACNA2D3, CYBA
GOTERM_BP_ALL	GO:0070838	divalent metal ion transport	JPH3, CACNA2D3, CYBA
GOTERM_BP_ALL	GO:0072511	divalent inorganic cation transport	JPH3, CACNA2D3, CYBA
Annotation Cluster 68	Enrichment Score: 0.10505660872296174
Category	Term		Genes
GOTERM_BP_ALL	GO:0048754	branching morphogenesis of an epithelial tube	WNT5A, LOC479600, FGF10
GOTERM_BP_ALL	GO:0061138	morphogenesis of a branching epithelium	WNT5A, LOC479600, FGF10
GOTERM_BP_ALL	GO:0060562	epithelial tube morphogenesis	WNT5A, LOC479600, FGF10
Annotation Cluster 69	Enrichment Score: 0.10463263540262373
Category	Term		Genes
GOTERM_MF_ALL	GO:0044212	transcription regulatory region DNA binding	RPTOR, ZNF584, TOX3, SNAI3, WNT5A, MITF, MZF1, BARX1, FEZF2, ISL1, FOXP1
GOTERM_MF_ALL	GO:0001067	regulatory region nucleic acid binding	RPTOR, ZNF584, TOX3, SNAI3, WNT5A, MITF, MZF1, BARX1, FEZF2, ISL1, FOXP1
GOTERM_MF_ALL	GO:0000975	regulatory region DNA binding	RPTOR, ZNF584, TOX3, SNAI3, WNT5A, MITF, MZF1, BARX1, FEZF2, ISL1, FOXP1
Annotation Cluster 70	Enrichment Score: 0.09930329072422862
Category	Term		Genes
GOTERM_BP_ALL	GO:0050670	regulation of lymphocyte proliferation	ITCH, BMI1, FGF10
GOTERM_BP_ALL	GO:0032944	regulation of mononuclear cell proliferation	ITCH, BMI1, FGF10
GOTERM_BP_ALL	GO:0070663	regulation of leukocyte proliferation	ITCH, BMI1, FGF10
GOTERM_BP_ALL	GO:0046651	lymphocyte proliferation	ITCH, BMI1, FGF10
GOTERM_BP_ALL	GO:0032943	mononuclear cell proliferation	ITCH, BMI1, FGF10
GOTERM_BP_ALL	GO:0070661	leukocyte proliferation	ITCH, BMI1, FGF10
Annotation Cluster 71	Enrichment Score: 0.09765892799798395
Category	Term		Genes
GOTERM_BP_ALL	GO:0045665	negative regulation of neuron differentiation	WNT5A, FEZF2, ISL1
GOTERM_BP_ALL	GO:0021953	central nervous system neuron differentiation	WNT5A, FEZF2, ISL1
GOTERM_BP_ALL	GO:0050768	negative regulation of neurogenesis	WNT5A, FEZF2, ISL1
GOTERM_BP_ALL	GO:0051961	negative regulation of nervous system development	WNT5A, FEZF2, ISL1
GOTERM_BP_ALL	GO:0010721	negative regulation of cell development	WNT5A, FEZF2, ISL1
Annotation Cluster 72	Enrichment Score: 0.09318561836451048
Category	Term		Genes
GOTERM_BP_ALL	GO:0009968	negative regulation of signal transduction	ERRFI1, WNT5A, RPGRIP1L, PARK7, BMI1, BARX1, ISL1, LOC479600, ASPN, ITCH, BPIFB1, NPHP4, FGF10
GOTERM_BP_ALL	GO:0010648	negative regulation of cell communication	ERRFI1, WNT5A, RPGRIP1L, PARK7, BMI1, BARX1, ISL1, LOC479600, ASPN, ITCH, BPIFB1, NPHP4, FGF10
GOTERM_BP_ALL	GO:0023057	negative regulation of signaling	ERRFI1, WNT5A, RPGRIP1L, PARK7, BMI1, BARX1, ISL1, LOC479600, ASPN, ITCH, BPIFB1, NPHP4, FGF10
GOTERM_BP_ALL	GO:0048585	negative regulation of response to stimulus	ERRFI1, WNT5A, RPGRIP1L, PARK7, BMI1, BARX1, ISL1, LOC479600, ASPN, ITCH, BPIFB1, NPHP4, FGF10
Annotation Cluster 73	Enrichment Score: 0.08384888344632004
Category	Term		Genes
GOTERM_MF_ALL	GO:0005216	ion channel activity	JPH3, P2RX2, PIEZO1, SLC26A11, KCNAB2, HCN1
GOTERM_MF_ALL	GO:0022838	substrate-specific channel activity	JPH3, P2RX2, PIEZO1, SLC26A11, KCNAB2, HCN1
GOTERM_MF_ALL	GO:0022803	passive transmembrane transporter activity	JPH3, P2RX2, PIEZO1, SLC26A11, KCNAB2, HCN1
GOTERM_MF_ALL	GO:0015267	channel activity	JPH3, P2RX2, PIEZO1, SLC26A11, KCNAB2, HCN1
Annotation Cluster 74	Enrichment Score: 0.08240318968594271
Category	Term		Genes
GOTERM_BP_ALL	GO:0044702	single organism reproductive process	PLK4, PIWIL1, GOLGA3, TMF1, TRIM28, WNT5A, FANCA, EIF2S2, EGFR, SUN5, JAM3, FGF10
GOTERM_BP_ALL	GO:0022414	reproductive process	PLK4, PIWIL1, GOLGA3, TMF1, TRIM28, WNT5A, FANCA, EIF2S2, EGFR, SUN5, JAM3, FGF10
GOTERM_BP_ALL	GO:0000003	reproduction	PLK4, PIWIL1, GOLGA3, TMF1, TRIM28, WNT5A, FANCA, EIF2S2, EGFR, SUN5, JAM3, FGF10
Annotation Cluster 75	Enrichment Score: 0.07631979216822551
Category	Term		Genes
GOTERM_BP_ALL	GO:0045089	positive regulation of innate immune response	BPIFB1, WNT5A, CYBA
GOTERM_BP_ALL	GO:0045088	regulation of innate immune response	BPIFB1, WNT5A, CYBA
GOTERM_BP_ALL	GO:0031349	positive regulation of defense response	BPIFB1, WNT5A, CYBA
GOTERM_BP_ALL	GO:0050778	positive regulation of immune response	BPIFB1, WNT5A, CYBA
GOTERM_BP_ALL	GO:0050776	regulation of immune response	BPIFB1, WNT5A, CYBA
Annotation Cluster 76	Enrichment Score: 0.07026367398972641
Category	Term		Genes
GOTERM_BP_ALL	GO:0048856	anatomical structure development	RERE, PIWIL1, ERRFI1, ARF4, ECM2, EIF4A3, FZD10, BMI1, LMOD3, PTPDC1, MMP24, TRIM28, CEP250, FEZF2, NCOA6, GAA, OMD, WNT5A, MITF, UBE4B, KCNAB2, RPGRIP1L, CBFA2T2, CBFA2T3, ISL1, ASPN, RAB33B, FOXP1, NINJ1, TNFRSF25, ULK1, FTO, TMF1, INTU, ANKRD11, SPG7, BARX1, PCDH18, EGFR, RNF213, NOCT, HESX1, NPHP4, FLNB, NPTX1, HES3, JAM3, PLK4, NEBL, TNFRSF9, FANCA, EIF2S2, GDF5, LOC479600, ITCH, SNX19, EIF6…
GOTERM_BP_ALL	GO:0044767	single-organism developmental process	RERE, PIWIL1, ERRFI1, ARF4, ECM2, EIF4A3, FZD10, BMI1, LMOD3, PTPDC1, MMP24, TRIM28, CEP250, FEZF2, NCOA6, GAA, OMD, WNT5A, MITF, UBE4B, KCNAB2, RPGRIP1L, CBFA2T2, CBFA2T3, ISL1, ASPN, RAB33B, FOXP1, NINJ1, TNFRSF25, ULK1, FTO, TMF1, INTU, ANKRD11, SPG7, BARX1, PCDH18, EGFR, RNF213, NOCT, HESX1, NPHP4, FLNB, NPTX1, HES3, JAM3, PLK4, NEBL, TNFRSF9, FANCA, EIF2S2, GDF5, LOC479600, ITCH, SNX19, EIF6…
GOTERM_BP_ALL	GO:0032502	developmental process	RERE, PIWIL1, ERRFI1, ARF4, ECM2, EIF4A3, FZD10, BMI1, LMOD3, PTPDC1, MMP24, TRIM28, CEP250, FEZF2, NCOA6, GAA, OMD, WNT5A, MITF, UBE4B, KCNAB2, RPGRIP1L, CBFA2T2, CBFA2T3, ISL1, ASPN, RAB33B, FOXP1, NINJ1, TNFRSF25, ULK1, FTO, TMF1, INTU, ANKRD11, SPG7, BARX1, PCDH18, EGFR, RNF213, NOCT, HESX1, NPHP4, FLNB, NPTX1, HES3, JAM3, PLK4, NEBL, TNFRSF9, FANCA, EIF2S2, GDF5, LOC479600, ITCH, SNX19, EIF6…
Annotation Cluster 77	Enrichment Score: 0.0668158658073277
Category	Term		Genes
GOTERM_BP_ALL	GO:0000377	RNA splicing, via transesterification reactions with bulged adenosine as nucleophile	RBFOX3, SFSWAP, EIF4A3
GOTERM_BP_ALL	GO:0000398	mRNA splicing, via spliceosome	RBFOX3, SFSWAP, EIF4A3
GOTERM_BP_ALL	GO:0000375	RNA splicing, via transesterification reactions	RBFOX3, SFSWAP, EIF4A3
GOTERM_BP_ALL	GO:0008380	RNA splicing	RBFOX3, SFSWAP, EIF4A3
Annotation Cluster 78	Enrichment Score: 0.06282807440244476
Category	Term		Genes
GOTERM_BP_ALL	GO:0007276	gamete generation	PIWIL1, GOLGA3, TMF1, EIF2S2, SUN5, JAM3
GOTERM_BP_ALL	GO:0048609	multicellular organismal reproductive process	PIWIL1, GOLGA3, TMF1, EIF2S2, SUN5, JAM3
GOTERM_BP_ALL	GO:0032504	multicellular organism reproduction	PIWIL1, GOLGA3, TMF1, EIF2S2, SUN5, JAM3
GOTERM_BP_ALL	GO:0019953	sexual reproduction	PIWIL1, GOLGA3, TMF1, EIF2S2, SUN5, JAM3
Annotation Cluster 79	Enrichment Score: 0.06215291676270355
Category	Term		Genes
GOTERM_BP_ALL	GO:0044764	multi-organism cellular process	BPIFA1, ITCH, TRIM28, CHMP2A, CHMP4B, ENO1
GOTERM_BP_ALL	GO:0044403	symbiosis, encompassing mutualism through parasitism	BPIFA1, ITCH, TRIM28, CHMP2A, CHMP4B, ENO1
GOTERM_BP_ALL	GO:0044419	interspecies interaction between organisms	BPIFA1, ITCH, TRIM28, CHMP2A, CHMP4B, ENO1
Annotation Cluster 80	Enrichment Score: 0.05773358821923728
Category	Term		Genes
GOTERM_BP_ALL	GO:0019221	cytokine-mediated signaling pathway	WNT5A, CARD14, COMMD7, ASPN
GOTERM_BP_ALL	GO:0071345	cellular response to cytokine stimulus	WNT5A, CARD14, COMMD7, ASPN
GOTERM_BP_ALL	GO:0034097	response to cytokine	WNT5A, CARD14, COMMD7, ASPN
Annotation Cluster 81	Enrichment Score: 0.04871399896408846
Category	Term		Genes
GOTERM_BP_ALL	GO:0009967	positive regulation of signal transduction	INTU, PLEKHG5, WNT5A, CYBA, PARK7, FZD10, ISL1, GDF5, EGFR, RPTOR, ARL6IP5, CDK10, TNFRSF25, IGSF9B, FGF10
GOTERM_BP_ALL	GO:0010647	positive regulation of cell communication	INTU, PLEKHG5, WNT5A, CYBA, PARK7, FZD10, ISL1, GDF5, EGFR, RPTOR, ARL6IP5, CDK10, TNFRSF25, IGSF9B, FGF10
GOTERM_BP_ALL	GO:0023056	positive regulation of signaling	INTU, PLEKHG5, WNT5A, CYBA, PARK7, FZD10, ISL1, GDF5, EGFR, RPTOR, ARL6IP5, CDK10, TNFRSF25, IGSF9B, FGF10
Annotation Cluster 82	Enrichment Score: 0.04336156039464481
Category	Term		Genes
GOTERM_CC_ALL	GO:0005925	focal adhesion	PROCR, RPS5, FLNB, EGFR
GOTERM_CC_ALL	GO:0005924	cell-substrate adherens junction	PROCR, RPS5, FLNB, EGFR
GOTERM_CC_ALL	GO:0030055	cell-substrate junction	PROCR, RPS5, FLNB, EGFR
GOTERM_CC_ALL	GO:0005912	adherens junction	PROCR, RPS5, FLNB, EGFR
Annotation Cluster 83	Enrichment Score: 0.0390545012605541
Category	Term		Genes
GOTERM_BP_ALL	GO:0070489	T cell aggregation	ITCH, FANCA, BMI1, FOXP1
GOTERM_BP_ALL	GO:0042110	T cell activation	ITCH, FANCA, BMI1, FOXP1
GOTERM_BP_ALL	GO:0071593	lymphocyte aggregation	ITCH, FANCA, BMI1, FOXP1
GOTERM_BP_ALL	GO:0070486	leukocyte aggregation	ITCH, FANCA, BMI1, FOXP1
GOTERM_BP_ALL	GO:0007159	leukocyte cell-cell adhesion	ITCH, FANCA, BMI1, FOXP1
Annotation Cluster 84	Enrichment Score: 0.038098259586707546
Category	Term		Genes
GOTERM_BP_ALL	GO:0030335	positive regulation of cell migration	WNT5A, PIK3CD, EGFR, FGF10
GOTERM_BP_ALL	GO:2000147	positive regulation of cell motility	WNT5A, PIK3CD, EGFR, FGF10
GOTERM_BP_ALL	GO:0040017	positive regulation of locomotion	WNT5A, PIK3CD, EGFR, FGF10
Annotation Cluster 85	Enrichment Score: 0.03272341774267067
Category	Term		Genes
GOTERM_BP_ALL	GO:0045666	positive regulation of neuron differentiation	WNT5A, CBFA2T2, FEZF2
GOTERM_BP_ALL	GO:0050769	positive regulation of neurogenesis	WNT5A, CBFA2T2, FEZF2
GOTERM_BP_ALL	GO:0010975	regulation of neuron projection development	WNT5A, CBFA2T2, FEZF2
GOTERM_BP_ALL	GO:0051962	positive regulation of nervous system development	WNT5A, CBFA2T2, FEZF2
GOTERM_BP_ALL	GO:0010720	positive regulation of cell development	WNT5A, CBFA2T2, FEZF2
Annotation Cluster 86	Enrichment Score: 0.032000279684922535
Category	Term		Genes
GOTERM_MF_ALL	GO:0005525	GTP binding	LOC102156596, ARF4, RAN, RAB33B
GOTERM_MF_ALL	GO:0032561	guanyl ribonucleotide binding	LOC102156596, ARF4, RAN, RAB33B
GOTERM_MF_ALL	GO:0019001	guanyl nucleotide binding	LOC102156596, ARF4, RAN, RAB33B
Annotation Cluster 87	Enrichment Score: 0.023773941915752304
Category	Term		Genes
GOTERM_BP_ALL	GO:0043065	positive regulation of apoptotic process	STK17A, WNT5A, ARL6IP5, PARK7
GOTERM_BP_ALL	GO:0043068	positive regulation of programmed cell death	STK17A, WNT5A, ARL6IP5, PARK7
GOTERM_BP_ALL	GO:0010942	positive regulation of cell death	STK17A, WNT5A, ARL6IP5, PARK7
Annotation Cluster 88	Enrichment Score: 0.01695335862062323
Category	Term		Genes
GOTERM_BP_ALL	GO:0045664	regulation of neuron differentiation	WNT5A, HES3, CBFA2T2, FEZF2, ISL1
GOTERM_BP_ALL	GO:0050767	regulation of neurogenesis	WNT5A, HES3, CBFA2T2, FEZF2, ISL1
GOTERM_BP_ALL	GO:0051960	regulation of nervous system development	WNT5A, HES3, CBFA2T2, FEZF2, ISL1
GOTERM_BP_ALL	GO:0060284	regulation of cell development	WNT5A, HES3, CBFA2T2, FEZF2, ISL1
Annotation Cluster 89	Enrichment Score: 0.006878470581060908
Category	Term		Genes
GOTERM_BP_ALL	GO:0055080	cation homeostasis	JPH3, TMC8, CYBA, SLC26A11
GOTERM_BP_ALL	GO:0098771	inorganic ion homeostasis	JPH3, TMC8, CYBA, SLC26A11
GOTERM_BP_ALL	GO:0050801	ion homeostasis	JPH3, TMC8, CYBA, SLC26A11
Annotation Cluster 90	Enrichment Score: 0.002748238072314782
Category	Term		Genes
GOTERM_BP_ALL	GO:0030003	cellular cation homeostasis	JPH3, CYBA, SLC26A11
GOTERM_BP_ALL	GO:0006873	cellular ion homeostasis	JPH3, CYBA, SLC26A11
GOTERM_BP_ALL	GO:0055082	cellular chemical homeostasis	JPH3, CYBA, SLC26A11
