# Supplementary material for: Analysis of dog breed diversity using a composite selection index
Source: Sci Rep. 2023 Jan 30;13:1674. doi: 10.1038/s41598-023-28826-3 (PMC9886904; doi:10.1038/s41598-023-28826-3)
Supplement: Supplementary file 13 — Supplementary Information 13. [file 41598_2023_28826_MOESM13_ESM.xlsx]

## Sheet: Supplemental Table S12
Supplementary Table S12. The most significant terms of each group in Mountain hounds.
Function	Group Genes
Ferroptosis	MAP1LC3A|MAP1LC3B|SLC7A11
Inositol phosphate metabolism	IPPK|PIK3CD|PIP4K2A
Melanoma	APPL1|BIRC5|CDT1|EGFR|FBXO31|FGF10|LOC489647|MITF|PIK3CD|RBL2|RPTOR
Mitophagy	MITF|PGAM5|ULK1
PRC1 complex	BMI1|CBX2|CBX8|CHD5|NCAPD3|PHF2
RNA destabilization	FTO|NOCT|PDE12|POLE|TNRC6C|ZC3H18
amino acid import across plasma membrane	ARL6IP5|SLC7A11|SLC7A5
apical protein localization	ARF4|HCN1|JAM3
autophagosome assembly	CDK10|CHMP4B|MAP1LC3B|MFSD8|PHF13|PIP4K2A|TP53INP2|ULK1|USP36
beta-galactosidase activity	GLB1L3|LOC606786|LOC607396
cell-cell adhesion mediated by cadherin	DENND6A|MMP24|WNT5A
cell-cell adhesion mediator activity	EMB|JAM3|NINJ1
cytochrome complex assembly	COA1|SLC25A33|UQCC1
dynein light intermediate chain binding	BICD2|DNAH12|DNAH17
establishment of planar polarity	INTU|RPGRIP1L|WNT5A
inner mitochondrial membrane organization	COA1|DNAJC11|ROMO1|SPG7
ligase activity, forming carbon-sulfur bonds	ACSF3|ACSS2|UBA3
lung alveolus development	ERRFI1|FGF10|SLC7A11
mechanosensitive ion channel activity	PIEZO1|TMC6|TMC8
melanin biosynthetic process	APPL1|APRT|ASIP|SLC7A11|WNT5A
neural tube patterning	BMI1|HES3|RPGRIP1L
neuromuscular synaptic transmission	ERC2|P2RX2|RIMBP2
neutrophil homeostasis	JAM3|PIK3CD|SLC7A11
nucleus organization	ANKLE2|BIRC5|CDT1|CEP295NL|CHFR|CHMP1A|CHMP2A|CHMP4B|EGFR|PIWIL1|PLK4|SPAG4|SPIRE2|STX2|SUN5|TASOR|TMF1|USP36
one-carbon metabolic process	AHCY|CA5A|CA6
pituitary gland development	BMI1|EGFR|FGF10|FZD10|GAA|HESX1|ISL1|LOC489647|MITF|PIK3CD|RNF213|WNT5A
positive regulation of mitotic cell cycle phase transition	APPL1|BIRC5|CDT1|EGFR|FGF10|FHIT|LOC489647|MITF|PIK3CD|RPTOR|SLC7A5|ULK1|WNT5A
protein localization to cilium	ARF4|CCDC66|GAS8|NPHP4
regulation of G1/S transition of mitotic cell cycle	APPL1|BIRC5|CDT1|CHFR|CHMP1A|CHMP2A|CHMP4B|EGFR|FBXO31|FGF10|PIK3CD|RBL2|RPTOR
regulation of aerobic respiration	CBFA2T3|CDK5RAP1|EIF6|PDE12|SLC25A33
regulation of histone H3-K9 methylation	DNMT3B|SETD7|ZNF274
regulation of toll-like receptor 4 signaling pathway	APPL1|BPIFB1|NINJ1
regulation of translational fidelity	CDK5RAP1|IARS1|RPS5
retrograde vesicle-mediated transport, Golgi to endoplasmic reticulum	ARF4|BICD2|ERGIC3
sensory perception of taste	CA6|P2RX2|TAS1R1
single-stranded RNA binding	CBX8|EIF4A3|ENDOV|PIWIL1|PUS1
